# Supplementary material for: A Boratafulvene
Source: Angew Chem Int Ed Engl. 2021 Aug 6;60(36):20055–60. doi: 10.1002/anie.202107968 (PMC8456924; doi:10.1002/anie.202107968)
Supplement: Supplementary file 1 — Supporting Information [file ANIE-60-20055-s001.zip]

Archive with 6 entries (6 files):
- Compound1_cif.cif
- CompoundB_cif.cif
- Compound2a_cif.cif
- Compound2d_cif.cif
- Compound3_cif.cif
- Compound4_cif.cif
