# Supplementary material for: A Boratafulvene
Source: Angew Chem Int Ed Engl. 2021 Aug 6;60(36):20055–60. doi: 10.1002/anie.202107968 (PMC8456924; doi:10.1002/anie.202107968)
Supplement: Supplementary file 1 — Supporting Information [file ANIE-60-20055-s001.zip › Compound1_cif.cif]

 
data_sad_a
 
_audit_creation_method            'SHELXL-2018/3'
_shelx_SHELXL_version_number      '2018/3'
_chemical_name_systematic         ?
_chemical_name_common             ?
_chemical_melting_point           ?
_chemical_formula_moiety          ?
_chemical_formula_sum
 'C39 H63 B Si2' 
_chemical_formula_weight          598.88

loop_
 _atom_type_symbol
 _atom_type_description
 _atom_type_scat_dispersion_real
 _atom_type_scat_dispersion_imag
 _atom_type_scat_source
 'C'  'C'   0.0033   0.0016
 'International Tables Vol C Tables 4.2.6.8 and 6.1.1.4'
 'H'  'H'   0.0000   0.0000
 'International Tables Vol C Tables 4.2.6.8 and 6.1.1.4'
 'B'  'B'   0.0013   0.0007
 'International Tables Vol C Tables 4.2.6.8 and 6.1.1.4'
 'Si'  'Si'   0.0817   0.0704
 'International Tables Vol C Tables 4.2.6.8 and 6.1.1.4'
 
_space_group_crystal_system       monoclinic
_space_group_IT_number            14
_space_group_name_H-M_alt         'P 21/c'
_space_group_name_Hall            '-P 2ybc'
 
_shelx_space_group_comment
;
The symmetry employed for this shelxl refinement is uniquely defined
by the following loop, which should always be used as a source of
symmetry information in preference to the above space-group names.
They are only intended as comments.
;
 
loop_
 _space_group_symop_operation_xyz
 'x, y, z'
 '-x, y+1/2, -z+1/2'
 '-x, -y, -z'
 'x, -y-1/2, z-1/2'
 
_cell_length_a                    11.7596(3)
_cell_length_b                    12.5475(4)
_cell_length_c                    26.5574(8)
_cell_angle_alpha                 90
_cell_angle_beta                  99.088(2)
_cell_angle_gamma                 90
_cell_volume                      3869.4(2)
_cell_formula_units_Z             4
_cell_measurement_temperature     100(2)
_cell_measurement_reflns_used      9917
_cell_measurement_theta_min        2.25
_cell_measurement_theta_max       26.48
 
_exptl_crystal_description        'block'
_exptl_crystal_colour             'orange'
_exptl_crystal_density_meas       ?
_exptl_crystal_density_method     ?
_exptl_crystal_density_diffrn     1.028          
_exptl_crystal_F_000              1320
_exptl_transmission_factor_min    ?
_exptl_transmission_factor_max    ?
_exptl_crystal_size_max           0.433
_exptl_crystal_size_mid           0.163
_exptl_crystal_size_min           0.142
_exptl_absorpt_coefficient_mu     0.115
_shelx_estimated_absorpt_T_min    0.952
_shelx_estimated_absorpt_T_max    0.984
_exptl_absorpt_correction_type    'multi-scan'
_exptl_absorpt_correction_T_min   0.4622
_exptl_absorpt_correction_T_max   0.7454
_exptl_absorpt_process_details    
;
 Reference: Krause, L., Herbst-Irmer, R.,
 Sheldrick G.M. & Stalke D.,
 J. Appl. Cryst. 48 (2015) 3-10.
;
_exptl_absorpt_special_details    ?
_diffrn_ambient_temperature       100(2)
_diffrn_radiation_wavelength      0.71073
_diffrn_radiation_type            MoK\a
_diffrn_source                    ?
_diffrn_measurement_device_type  'Bruker APEX-II CCD'
_diffrn_measurement_method       '\f and \w scans'
_diffrn_detector_area_resol_mean  ?
_diffrn_reflns_number             43548
_diffrn_reflns_av_unetI/netI      0.0461
_diffrn_reflns_av_R_equivalents   0.0670
_diffrn_reflns_limit_h_min        -14
_diffrn_reflns_limit_h_max        14
_diffrn_reflns_limit_k_min        -15
_diffrn_reflns_limit_k_max        15
_diffrn_reflns_limit_l_min        -33
_diffrn_reflns_limit_l_max        33
_diffrn_reflns_theta_min          1.553
_diffrn_reflns_theta_max          26.511
_diffrn_reflns_theta_full         25.242
_diffrn_measured_fraction_theta_max   0.997
_diffrn_measured_fraction_theta_full  1.000
_diffrn_reflns_Laue_measured_fraction_max    0.997
_diffrn_reflns_Laue_measured_fraction_full   1.000
_diffrn_reflns_point_group_measured_fraction_max   0.997
_diffrn_reflns_point_group_measured_fraction_full  1.000
_reflns_number_total              8012
_reflns_number_gt                 6559
_reflns_threshold_expression      'I > 2\s(I)'
_reflns_Friedel_coverage          0.000
_reflns_Friedel_fraction_max      .
_reflns_Friedel_fraction_full     .
 
_reflns_special_details
;
 Reflections were merged by SHELXL according to the crystal
 class for the calculation of statistics and refinement.
 
 _reflns_Friedel_fraction is defined as the number of unique
 Friedel pairs measured divided by the number that would be
 possible theoretically, ignoring centric projections and
 systematic absences.
;
 
_computing_data_collection       'Bruker APEX2'
_computing_cell_refinement       'Bruker SAINT'
_computing_data_reduction        'Bruker SAINT'
_computing_structure_solution     'SHELXT 2014/4 (Sheldrick, 2014)'
_computing_structure_refinement 'SHELXL-2018/3 (Sheldrick, 2018)'
_computing_molecular_graphics    'Bruker SHELXTL'
_computing_publication_material  'Bruker SHELXTL'
_refine_special_details           ?
_refine_ls_structure_factor_coef  Fsqd
_refine_ls_matrix_type            full
_refine_ls_weighting_scheme       calc
_refine_ls_weighting_details
'w=1/[\s^2^(Fo^2^)+(0.0704P)^2^+1.3436P] where P=(Fo^2^+2Fc^2^)/3'
_atom_sites_solution_primary      ?
_atom_sites_solution_secondary    ?
_atom_sites_solution_hydrogens    geom
_refine_ls_hydrogen_treatment     constr
_refine_ls_extinction_method      none
_refine_ls_extinction_coef        .
_refine_ls_number_reflns          8012
_refine_ls_number_parameters      398
_refine_ls_number_restraints      0
_refine_ls_R_factor_all           0.0585
_refine_ls_R_factor_gt            0.0465
_refine_ls_wR_factor_ref          0.1314
_refine_ls_wR_factor_gt           0.1224
_refine_ls_goodness_of_fit_ref    1.035
_refine_ls_restrained_S_all       1.035
_refine_ls_shift/su_max           0.000
_refine_ls_shift/su_mean          0.000
 
loop_
 _atom_site_label
 _atom_site_type_symbol
 _atom_site_fract_x
 _atom_site_fract_y
 _atom_site_fract_z
 _atom_site_U_iso_or_equiv
 _atom_site_adp_type
 _atom_site_occupancy
 _atom_site_site_symmetry_order  
 _atom_site_calc_flag
 _atom_site_refinement_flags_posn
 _atom_site_refinement_flags_adp
 _atom_site_refinement_flags_occupancy
 _atom_site_disorder_assembly
 _atom_site_disorder_group
Si1 Si 0.89790(4) 0.18901(3) 0.43687(2) 0.01877(12) Uani 1 1 d . . . . .
C1 C 0.64975(16) 0.01448(13) 0.44013(7) 0.0291(4) Uani 1 1 d . . . . .
H1A H 0.590870 -0.027670 0.418620 0.044 Uiso 1 1 calc R U . . .
H1B H 0.639778 0.007214 0.475914 0.044 Uiso 1 1 calc R U . . .
H1C H 0.726366 -0.011229 0.435906 0.044 Uiso 1 1 calc R U . . .
B1 B 0.63738(15) 0.13395(14) 0.42414(7) 0.0186(4) Uani 1 1 d . . . . .
Si2 Si 0.36759(4) 0.15941(4) 0.40746(2) 0.02105(12) Uani 1 1 d . . . . .
C2 C 0.52109(13) 0.19967(12) 0.40834(6) 0.0174(3) Uani 1 1 d . . . . .
C3 C 0.55633(13) 0.29293(12) 0.39002(6) 0.0153(3) Uani 1 1 d . . . . .
C4 C 0.68774(13) 0.29634(11) 0.39185(6) 0.0157(3) Uani 1 1 d . . . . .
C5 C 0.74048(13) 0.21026(12) 0.41583(6) 0.0174(3) Uani 1 1 d . . . . .
C7 C 0.31456(17) 0.20866(14) 0.46589(8) 0.0324(4) Uani 1 1 d . . . . .
H7A H 0.301852 0.285778 0.463198 0.049 Uiso 1 1 calc R U . . .
H7B H 0.371978 0.193121 0.495934 0.049 Uiso 1 1 calc R U . . .
H7C H 0.242011 0.172932 0.469212 0.049 Uiso 1 1 calc R U . . .
C6 C 0.35289(16) 0.01035(14) 0.40696(8) 0.0316(4) Uani 1 1 d . . . . .
H6A H 0.271760 -0.008866 0.405847 0.047 Uiso 1 1 calc R U . . .
H6B H 0.398484 -0.019196 0.437887 0.047 Uiso 1 1 calc R U . . .
H6C H 0.380764 -0.018655 0.376889 0.047 Uiso 1 1 calc R U . . .
C8 C 0.27194(17) 0.20990(17) 0.34937(8) 0.0400(5) Uani 1 1 d . . . . .
H8A H 0.300560 0.184571 0.318785 0.060 Uiso 1 1 calc R U . . .
H8B H 0.271733 0.287996 0.349701 0.060 Uiso 1 1 calc R U . . .
H8C H 0.193419 0.183575 0.349192 0.060 Uiso 1 1 calc R U . . .
C9 C 0.91597(15) 0.13086(14) 0.50275(6) 0.0261(4) Uani 1 1 d . . . . .
H9A H 0.872533 0.064082 0.502066 0.039 Uiso 1 1 calc R U . . .
H9B H 0.887068 0.181386 0.525869 0.039 Uiso 1 1 calc R U . . .
H9C H 0.997736 0.116751 0.514709 0.039 Uiso 1 1 calc R U . . .
C11 C 0.98241(15) 0.31571(14) 0.44010(7) 0.0296(4) Uani 1 1 d . . . . .
H11A H 0.983060 0.342674 0.405514 0.044 Uiso 1 1 calc R U . . .
H11B H 1.061601 0.302129 0.456668 0.044 Uiso 1 1 calc R U . . .
H11C H 0.946873 0.368728 0.459810 0.044 Uiso 1 1 calc R U . . .
C10 C 0.95774(15) 0.09231(15) 0.39404(7) 0.0288(4) Uani 1 1 d . . . . .
H10A H 0.952011 0.122829 0.359768 0.043 Uiso 1 1 calc R U . . .
H10B H 0.913805 0.025699 0.392396 0.043 Uiso 1 1 calc R U . . .
H10C H 1.038703 0.077860 0.407580 0.043 Uiso 1 1 calc R U . . .
C12 C 0.48517(12) 0.38637(12) 0.37029(6) 0.0157(3) Uani 1 1 d . . . . .
C13 C 0.42402(13) 0.44264(12) 0.40274(6) 0.0168(3) Uani 1 1 d . . . . .
H13 H 0.426747 0.419688 0.436996 0.020 Uiso 1 1 calc R U . . .
C14 C 0.35889(13) 0.53237(12) 0.38533(6) 0.0179(3) Uani 1 1 d . . . . .
C15 C 0.29274(14) 0.59777(13) 0.42020(6) 0.0228(4) Uani 1 1 d . . . . .
C16 C 0.3020(2) 0.55100(18) 0.47371(8) 0.0453(6) Uani 1 1 d . . . . .
H16A H 0.269269 0.479025 0.471669 0.068 Uiso 1 1 calc R U . . .
H16B H 0.259627 0.596163 0.494457 0.068 Uiso 1 1 calc R U . . .
H16C H 0.383208 0.547752 0.489380 0.068 Uiso 1 1 calc R U . . .
C17 C 0.16461(17) 0.60115(19) 0.39693(9) 0.0428(5) Uani 1 1 d . . . . .
H17A H 0.155877 0.635309 0.363355 0.064 Uiso 1 1 calc R U . . .
H17B H 0.122003 0.641930 0.419313 0.064 Uiso 1 1 calc R U . . .
H17C H 0.134217 0.528356 0.393273 0.064 Uiso 1 1 calc R U . . .
C18 C 0.3395(2) 0.71184(16) 0.42418(10) 0.0455(6) Uani 1 1 d . . . . .
H18A H 0.333033 0.742900 0.389986 0.068 Uiso 1 1 calc R U . . .
H18B H 0.420568 0.710939 0.440134 0.068 Uiso 1 1 calc R U . . .
H18C H 0.294915 0.754697 0.444959 0.068 Uiso 1 1 calc R U . . .
C19 C 0.35594(13) 0.56242(12) 0.33460(6) 0.0185(3) Uani 1 1 d . . . . .
H19 H 0.310998 0.622587 0.322206 0.022 Uiso 1 1 calc R U . . .
C20 C 0.41601(13) 0.50812(12) 0.30117(6) 0.0165(3) Uani 1 1 d . . . . .
C21 C 0.40969(14) 0.54624(12) 0.24586(6) 0.0200(3) Uani 1 1 d . . . . .
C22 C 0.28314(16) 0.54730(15) 0.21964(7) 0.0300(4) Uani 1 1 d . . . . .
H22A H 0.279098 0.570973 0.184237 0.045 Uiso 1 1 calc R U . . .
H22B H 0.238860 0.596243 0.237806 0.045 Uiso 1 1 calc R U . . .
H22C H 0.250936 0.475348 0.220192 0.045 Uiso 1 1 calc R U . . .
C23 C 0.45796(18) 0.66002(14) 0.24504(7) 0.0331(4) Uani 1 1 d . . . . .
H23A H 0.450808 0.684906 0.209707 0.050 Uiso 1 1 calc R U . . .
H23B H 0.539288 0.660139 0.260590 0.050 Uiso 1 1 calc R U . . .
H23C H 0.414542 0.707519 0.264316 0.050 Uiso 1 1 calc R U . . .
C24 C 0.47731(17) 0.47456(16) 0.21466(7) 0.0335(4) Uani 1 1 d . . . . .
H24A H 0.468552 0.500809 0.179505 0.050 Uiso 1 1 calc R U . . .
H24B H 0.447778 0.401544 0.214783 0.050 Uiso 1 1 calc R U . . .
H24C H 0.558971 0.475370 0.229690 0.050 Uiso 1 1 calc R U . . .
C25 C 0.48187(13) 0.42004(12) 0.32008(6) 0.0161(3) Uani 1 1 d . . . . .
H25 H 0.525043 0.382560 0.298412 0.019 Uiso 1 1 calc R U . . .
C26 C 0.74145(12) 0.38462(12) 0.36706(6) 0.0157(3) Uani 1 1 d . . . . .
C27 C 0.80158(13) 0.36217(12) 0.32713(6) 0.0173(3) Uani 1 1 d . . . . .
H27 H 0.808462 0.290347 0.316706 0.021 Uiso 1 1 calc R U . . .
C28 C 0.85194(13) 0.44322(12) 0.30213(6) 0.0181(3) Uani 1 1 d . . . . .
C29 C 0.91857(14) 0.41458(13) 0.25868(6) 0.0223(3) Uani 1 1 d . . . . .
C30 C 1.01992(19) 0.34252(18) 0.27995(8) 0.0436(6) Uani 1 1 d . . . . .
H30A H 1.063898 0.324658 0.252684 0.065 Uiso 1 1 calc R U . . .
H30B H 0.990761 0.276969 0.293405 0.065 Uiso 1 1 calc R U . . .
H30C H 1.069961 0.379809 0.307378 0.065 Uiso 1 1 calc R U . . .
C31 C 0.8394(2) 0.3569(2) 0.21641(8) 0.0485(6) Uani 1 1 d . . . . .
H31A H 0.774250 0.403186 0.203301 0.073 Uiso 1 1 calc R U . . .
H31B H 0.810726 0.291316 0.230001 0.073 Uiso 1 1 calc R U . . .
H31C H 0.882245 0.339253 0.188739 0.073 Uiso 1 1 calc R U . . .
C32 C 0.96801(19) 0.51230(16) 0.23578(8) 0.0385(5) Uani 1 1 d . . . . .
H32A H 1.008837 0.490075 0.208099 0.058 Uiso 1 1 calc R U . . .
H32B H 1.021704 0.548775 0.262200 0.058 Uiso 1 1 calc R U . . .
H32C H 0.905270 0.560891 0.222329 0.058 Uiso 1 1 calc R U . . .
C33 C 0.84003(13) 0.54778(12) 0.31821(6) 0.0184(3) Uani 1 1 d . . . . .
H33 H 0.873586 0.603730 0.301438 0.022 Uiso 1 1 calc R U . . .
C34 C 0.78028(13) 0.57320(12) 0.35824(6) 0.0174(3) Uani 1 1 d . . . . .
C35 C 0.77018(14) 0.68743(12) 0.37787(6) 0.0216(3) Uani 1 1 d . . . . .
C36 C 0.84045(16) 0.69548(15) 0.43120(7) 0.0309(4) Uani 1 1 d . . . . .
H36A H 0.921265 0.678910 0.429651 0.046 Uiso 1 1 calc R U . . .
H36B H 0.810486 0.644728 0.453906 0.046 Uiso 1 1 calc R U . . .
H36C H 0.834732 0.767981 0.444302 0.046 Uiso 1 1 calc R U . . .
C37 C 0.8152(2) 0.77014(14) 0.34343(8) 0.0431(5) Uani 1 1 d . . . . .
H37A H 0.771661 0.764663 0.308868 0.065 Uiso 1 1 calc R U . . .
H37B H 0.896928 0.756932 0.342487 0.065 Uiso 1 1 calc R U . . .
H37C H 0.805650 0.841758 0.356892 0.065 Uiso 1 1 calc R U . . .
C38 C 0.64375(16) 0.71334(14) 0.38110(8) 0.0305(4) Uani 1 1 d . . . . .
H38A H 0.597394 0.706794 0.347173 0.046 Uiso 1 1 calc R U . . .
H38B H 0.638199 0.786325 0.393627 0.046 Uiso 1 1 calc R U . . .
H38C H 0.615057 0.663428 0.404549 0.046 Uiso 1 1 calc R U . . .
C39 C 0.73079(13) 0.49034(12) 0.38208(6) 0.0166(3) Uani 1 1 d . . . . .
H39 H 0.689061 0.505962 0.409028 0.020 Uiso 1 1 calc R U . . .
 
loop_
 _atom_site_aniso_label
 _atom_site_aniso_U_11
 _atom_site_aniso_U_22
 _atom_site_aniso_U_33
 _atom_site_aniso_U_23
 _atom_site_aniso_U_13
 _atom_site_aniso_U_12
Si1 0.0158(2) 0.0193(2) 0.0199(2) 0.00056(16) -0.00115(17) 0.00396(16)
C1 0.0295(9) 0.0197(8) 0.0362(10) 0.0055(7) -0.0012(8) 0.0013(7)
B1 0.0217(9) 0.0183(8) 0.0152(8) -0.0009(6) 0.0010(7) 0.0009(7)
Si2 0.0178(2) 0.0201(2) 0.0255(2) 0.00225(17) 0.00403(19) -0.00249(17)
C2 0.0182(8) 0.0172(7) 0.0164(7) 0.0003(6) 0.0017(6) 0.0004(6)
C3 0.0154(7) 0.0168(7) 0.0131(7) -0.0013(6) 0.0003(6) 0.0020(6)
C4 0.0153(7) 0.0158(7) 0.0155(7) -0.0029(6) 0.0006(6) 0.0008(6)
C5 0.0185(8) 0.0150(7) 0.0180(7) 0.0004(6) 0.0008(6) 0.0022(6)
C7 0.0332(10) 0.0243(9) 0.0439(11) 0.0017(8) 0.0193(9) 0.0006(7)
C6 0.0315(10) 0.0244(9) 0.0415(11) -0.0052(8) 0.0140(9) -0.0093(7)
C8 0.0230(10) 0.0479(12) 0.0452(12) 0.0120(10) -0.0070(9) -0.0105(9)
C9 0.0259(9) 0.0268(9) 0.0234(8) 0.0025(7) -0.0025(7) 0.0054(7)
C11 0.0215(9) 0.0313(9) 0.0322(10) 0.0045(8) -0.0077(8) -0.0028(7)
C10 0.0227(9) 0.0342(10) 0.0285(9) -0.0054(7) 0.0013(7) 0.0093(7)
C12 0.0112(7) 0.0146(7) 0.0203(8) 0.0016(6) -0.0004(6) -0.0006(6)
C13 0.0164(7) 0.0169(7) 0.0165(7) 0.0015(6) 0.0012(6) -0.0008(6)
C14 0.0152(7) 0.0163(7) 0.0219(8) -0.0014(6) 0.0018(6) 0.0005(6)
C15 0.0226(8) 0.0206(8) 0.0261(9) -0.0009(6) 0.0066(7) 0.0054(6)
C16 0.0618(15) 0.0475(12) 0.0305(11) 0.0021(9) 0.0194(10) 0.0264(11)
C17 0.0258(10) 0.0583(14) 0.0457(12) -0.0086(10) 0.0097(9) 0.0111(9)
C18 0.0493(13) 0.0294(10) 0.0640(15) -0.0165(10) 0.0284(12) -0.0021(9)
C19 0.0158(7) 0.0145(7) 0.0240(8) 0.0026(6) -0.0004(6) 0.0026(6)
C20 0.0145(7) 0.0154(7) 0.0182(8) 0.0022(6) -0.0015(6) -0.0014(6)
C21 0.0218(8) 0.0192(8) 0.0178(8) 0.0030(6) -0.0007(6) 0.0007(6)
C22 0.0275(9) 0.0353(10) 0.0243(9) 0.0025(7) -0.0047(7) 0.0020(8)
C23 0.0443(11) 0.0292(10) 0.0246(9) 0.0071(7) 0.0023(8) -0.0096(8)
C24 0.0403(11) 0.0405(11) 0.0205(9) 0.0068(8) 0.0071(8) 0.0117(9)
C25 0.0134(7) 0.0161(7) 0.0182(7) -0.0003(6) 0.0013(6) -0.0001(6)
C26 0.0108(7) 0.0169(7) 0.0177(7) 0.0021(6) -0.0032(6) 0.0020(6)
C27 0.0153(7) 0.0156(7) 0.0196(8) -0.0003(6) -0.0016(6) 0.0020(6)
C28 0.0141(7) 0.0214(8) 0.0172(7) 0.0026(6) -0.0021(6) 0.0027(6)
C29 0.0225(8) 0.0240(8) 0.0209(8) 0.0022(6) 0.0056(7) 0.0024(6)
C30 0.0424(12) 0.0516(13) 0.0419(12) 0.0142(10) 0.0223(10) 0.0236(10)
C31 0.0454(13) 0.0740(16) 0.0293(10) -0.0184(11) 0.0158(10) -0.0172(11)
C32 0.0456(12) 0.0362(11) 0.0397(11) 0.0058(9) 0.0248(10) 0.0019(9)
C33 0.0157(7) 0.0183(7) 0.0198(8) 0.0033(6) -0.0012(6) -0.0025(6)
C34 0.0157(7) 0.0161(7) 0.0186(7) 0.0001(6) -0.0030(6) -0.0007(6)
C35 0.0241(8) 0.0161(7) 0.0242(8) -0.0018(6) 0.0027(7) -0.0030(6)
C36 0.0256(9) 0.0311(9) 0.0342(10) -0.0124(8) -0.0008(8) -0.0028(7)
C37 0.0738(15) 0.0166(9) 0.0447(12) -0.0036(8) 0.0273(12) -0.0103(9)
C38 0.0284(9) 0.0188(8) 0.0412(11) -0.0070(7) -0.0039(8) 0.0047(7)
C39 0.0140(7) 0.0192(7) 0.0157(7) 0.0007(6) -0.0004(6) 0.0018(6)
 
_geom_special_details
;
 All esds (except the esd in the dihedral angle between two l.s. planes)
 are estimated using the full covariance matrix.  The cell esds are taken
 into account individually in the estimation of esds in distances, angles
 and torsion angles; correlations between esds in cell parameters are only
 used when they are defined by crystal symmetry.  An approximate (isotropic)
 treatment of cell esds is used for estimating esds involving l.s. planes.
;
 
loop_
 _geom_bond_atom_site_label_1
 _geom_bond_atom_site_label_2
 _geom_bond_distance
 _geom_bond_site_symmetry_2
 _geom_bond_publ_flag
Si1 C5 1.8664(16) . ?
Si1 C11 1.8696(18) . ?
Si1 C10 1.8744(17) . ?
Si1 C9 1.8765(17) . ?
C1 B1 1.559(2) . ?
C1 H1A 0.9800 . ?
C1 H1B 0.9800 . ?
C1 H1C 0.9800 . ?
B1 C5 1.587(2) . ?
B1 C2 1.595(2) . ?
Si2 C7 1.8667(18) . ?
Si2 C8 1.870(2) . ?
Si2 C2 1.8710(16) . ?
Si2 C6 1.8782(18) . ?
C2 C3 1.357(2) . ?
C3 C12 1.487(2) . ?
C3 C4 1.539(2) . ?
C4 C5 1.354(2) . ?
C4 C26 1.480(2) . ?
C7 H7A 0.9800 . ?
C7 H7B 0.9800 . ?
C7 H7C 0.9800 . ?
C6 H6A 0.9800 . ?
C6 H6B 0.9800 . ?
C6 H6C 0.9800 . ?
C8 H8A 0.9800 . ?
C8 H8B 0.9800 . ?
C8 H8C 0.9800 . ?
C9 H9A 0.9800 . ?
C9 H9B 0.9800 . ?
C9 H9C 0.9800 . ?
C11 H11A 0.9800 . ?
C11 H11B 0.9800 . ?
C11 H11C 0.9800 . ?
C10 H10A 0.9800 . ?
C10 H10B 0.9800 . ?
C10 H10C 0.9800 . ?
C12 C25 1.393(2) . ?
C12 C13 1.398(2) . ?
C13 C14 1.399(2) . ?
C13 H13 0.9500 . ?
C14 C19 1.394(2) . ?
C14 C15 1.537(2) . ?
C15 C16 1.525(3) . ?
C15 C18 1.531(3) . ?
C15 C17 1.536(3) . ?
C16 H16A 0.9800 . ?
C16 H16B 0.9800 . ?
C16 H16C 0.9800 . ?
C17 H17A 0.9800 . ?
C17 H17B 0.9800 . ?
C17 H17C 0.9800 . ?
C18 H18A 0.9800 . ?
C18 H18B 0.9800 . ?
C18 H18C 0.9800 . ?
C19 C20 1.396(2) . ?
C19 H19 0.9500 . ?
C20 C25 1.397(2) . ?
C20 C21 1.535(2) . ?
C21 C24 1.528(2) . ?
C21 C23 1.538(2) . ?
C21 C22 1.540(2) . ?
C22 H22A 0.9800 . ?
C22 H22B 0.9800 . ?
C22 H22C 0.9800 . ?
C23 H23A 0.9800 . ?
C23 H23B 0.9800 . ?
C23 H23C 0.9800 . ?
C24 H24A 0.9800 . ?
C24 H24B 0.9800 . ?
C24 H24C 0.9800 . ?
C25 H25 0.9500 . ?
C26 C27 1.393(2) . ?
C26 C39 1.397(2) . ?
C27 C28 1.396(2) . ?
C27 H27 0.9500 . ?
C28 C33 1.393(2) . ?
C28 C29 1.536(2) . ?
C29 C31 1.523(3) . ?
C29 C32 1.524(2) . ?
C29 C30 1.531(3) . ?
C30 H30A 0.9800 . ?
C30 H30B 0.9800 . ?
C30 H30C 0.9800 . ?
C31 H31A 0.9800 . ?
C31 H31B 0.9800 . ?
C31 H31C 0.9800 . ?
C32 H32A 0.9800 . ?
C32 H32B 0.9800 . ?
C32 H32C 0.9800 . ?
C33 C34 1.400(2) . ?
C33 H33 0.9500 . ?
C34 C39 1.392(2) . ?
C34 C35 1.536(2) . ?
C35 C36 1.526(3) . ?
C35 C37 1.532(2) . ?
C35 C38 1.538(2) . ?
C36 H36A 0.9800 . ?
C36 H36B 0.9800 . ?
C36 H36C 0.9800 . ?
C37 H37A 0.9800 . ?
C37 H37B 0.9800 . ?
C37 H37C 0.9800 . ?
C38 H38A 0.9800 . ?
C38 H38B 0.9800 . ?
C38 H38C 0.9800 . ?
C39 H39 0.9500 . ?
 
loop_
 _geom_angle_atom_site_label_1
 _geom_angle_atom_site_label_2
 _geom_angle_atom_site_label_3
 _geom_angle
 _geom_angle_site_symmetry_1
 _geom_angle_site_symmetry_3
 _geom_angle_publ_flag
C5 Si1 C11 112.78(8) . . ?
C5 Si1 C10 111.14(8) . . ?
C11 Si1 C10 109.30(9) . . ?
C5 Si1 C9 107.19(7) . . ?
C11 Si1 C9 107.86(8) . . ?
C10 Si1 C9 108.42(8) . . ?
B1 C1 H1A 109.5 . . ?
B1 C1 H1B 109.5 . . ?
H1A C1 H1B 109.5 . . ?
B1 C1 H1C 109.5 . . ?
H1A C1 H1C 109.5 . . ?
H1B C1 H1C 109.5 . . ?
C1 B1 C5 125.28(15) . . ?
C1 B1 C2 127.45(15) . . ?
C5 B1 C2 107.06(13) . . ?
C7 Si2 C8 109.71(10) . . ?
C7 Si2 C2 110.39(8) . . ?
C8 Si2 C2 111.86(8) . . ?
C7 Si2 C6 107.04(8) . . ?
C8 Si2 C6 106.79(10) . . ?
C2 Si2 C6 110.88(8) . . ?
C3 C2 B1 104.03(13) . . ?
C3 C2 Si2 125.24(12) . . ?
B1 C2 Si2 130.46(11) . . ?
C2 C3 C12 128.28(14) . . ?
C2 C3 C4 112.00(13) . . ?
C12 C3 C4 119.71(12) . . ?
C5 C4 C26 127.62(14) . . ?
C5 C4 C3 112.08(13) . . ?
C26 C4 C3 120.24(13) . . ?
C4 C5 B1 104.09(13) . . ?
C4 C5 Si1 127.87(12) . . ?
B1 C5 Si1 127.98(11) . . ?
Si2 C7 H7A 109.5 . . ?
Si2 C7 H7B 109.5 . . ?
H7A C7 H7B 109.5 . . ?
Si2 C7 H7C 109.5 . . ?
H7A C7 H7C 109.5 . . ?
H7B C7 H7C 109.5 . . ?
Si2 C6 H6A 109.5 . . ?
Si2 C6 H6B 109.5 . . ?
H6A C6 H6B 109.5 . . ?
Si2 C6 H6C 109.5 . . ?
H6A C6 H6C 109.5 . . ?
H6B C6 H6C 109.5 . . ?
Si2 C8 H8A 109.5 . . ?
Si2 C8 H8B 109.5 . . ?
H8A C8 H8B 109.5 . . ?
Si2 C8 H8C 109.5 . . ?
H8A C8 H8C 109.5 . . ?
H8B C8 H8C 109.5 . . ?
Si1 C9 H9A 109.5 . . ?
Si1 C9 H9B 109.5 . . ?
H9A C9 H9B 109.5 . . ?
Si1 C9 H9C 109.5 . . ?
H9A C9 H9C 109.5 . . ?
H9B C9 H9C 109.5 . . ?
Si1 C11 H11A 109.5 . . ?
Si1 C11 H11B 109.5 . . ?
H11A C11 H11B 109.5 . . ?
Si1 C11 H11C 109.5 . . ?
H11A C11 H11C 109.5 . . ?
H11B C11 H11C 109.5 . . ?
Si1 C10 H10A 109.5 . . ?
Si1 C10 H10B 109.5 . . ?
H10A C10 H10B 109.5 . . ?
Si1 C10 H10C 109.5 . . ?
H10A C10 H10C 109.5 . . ?
H10B C10 H10C 109.5 . . ?
C25 C12 C13 119.83(14) . . ?
C25 C12 C3 120.36(13) . . ?
C13 C12 C3 119.78(13) . . ?
C12 C13 C14 120.73(14) . . ?
C12 C13 H13 119.6 . . ?
C14 C13 H13 119.6 . . ?
C19 C14 C13 117.76(13) . . ?
C19 C14 C15 120.00(14) . . ?
C13 C14 C15 122.24(14) . . ?
C16 C15 C18 108.86(17) . . ?
C16 C15 C17 107.87(16) . . ?
C18 C15 C17 108.71(17) . . ?
C16 C15 C14 112.78(14) . . ?
C18 C15 C14 109.27(13) . . ?
C17 C15 C14 109.26(14) . . ?
C15 C16 H16A 109.5 . . ?
C15 C16 H16B 109.5 . . ?
H16A C16 H16B 109.5 . . ?
C15 C16 H16C 109.5 . . ?
H16A C16 H16C 109.5 . . ?
H16B C16 H16C 109.5 . . ?
C15 C17 H17A 109.5 . . ?
C15 C17 H17B 109.5 . . ?
H17A C17 H17B 109.5 . . ?
C15 C17 H17C 109.5 . . ?
H17A C17 H17C 109.5 . . ?
H17B C17 H17C 109.5 . . ?
C15 C18 H18A 109.5 . . ?
C15 C18 H18B 109.5 . . ?
H18A C18 H18B 109.5 . . ?
C15 C18 H18C 109.5 . . ?
H18A C18 H18C 109.5 . . ?
H18B C18 H18C 109.5 . . ?
C14 C19 C20 123.00(14) . . ?
C14 C19 H19 118.5 . . ?
C20 C19 H19 118.5 . . ?
C19 C20 C25 117.71(14) . . ?
C19 C20 C21 120.22(13) . . ?
C25 C20 C21 122.07(13) . . ?
C24 C21 C20 112.62(13) . . ?
C24 C21 C23 108.29(14) . . ?
C20 C21 C23 109.91(13) . . ?
C24 C21 C22 107.95(14) . . ?
C20 C21 C22 109.42(13) . . ?
C23 C21 C22 108.55(14) . . ?
C21 C22 H22A 109.5 . . ?
C21 C22 H22B 109.5 . . ?
H22A C22 H22B 109.5 . . ?
C21 C22 H22C 109.5 . . ?
H22A C22 H22C 109.5 . . ?
H22B C22 H22C 109.5 . . ?
C21 C23 H23A 109.5 . . ?
C21 C23 H23B 109.5 . . ?
H23A C23 H23B 109.5 . . ?
C21 C23 H23C 109.5 . . ?
H23A C23 H23C 109.5 . . ?
H23B C23 H23C 109.5 . . ?
C21 C24 H24A 109.5 . . ?
C21 C24 H24B 109.5 . . ?
H24A C24 H24B 109.5 . . ?
C21 C24 H24C 109.5 . . ?
H24A C24 H24C 109.5 . . ?
H24B C24 H24C 109.5 . . ?
C12 C25 C20 120.94(13) . . ?
C12 C25 H25 119.5 . . ?
C20 C25 H25 119.5 . . ?
C27 C26 C39 119.26(14) . . ?
C27 C26 C4 119.40(13) . . ?
C39 C26 C4 121.32(13) . . ?
C26 C27 C28 121.26(14) . . ?
C26 C27 H27 119.4 . . ?
C28 C27 H27 119.4 . . ?
C33 C28 C27 117.99(14) . . ?
C33 C28 C29 122.56(14) . . ?
C27 C28 C29 119.44(14) . . ?
C31 C29 C32 108.37(16) . . ?
C31 C29 C30 109.95(17) . . ?
C32 C29 C30 107.37(16) . . ?
C31 C29 C28 109.86(14) . . ?
C32 C29 C28 112.54(14) . . ?
C30 C29 C28 108.70(14) . . ?
C29 C30 H30A 109.5 . . ?
C29 C30 H30B 109.5 . . ?
H30A C30 H30B 109.5 . . ?
C29 C30 H30C 109.5 . . ?
H30A C30 H30C 109.5 . . ?
H30B C30 H30C 109.5 . . ?
C29 C31 H31A 109.5 . . ?
C29 C31 H31B 109.5 . . ?
H31A C31 H31B 109.5 . . ?
C29 C31 H31C 109.5 . . ?
H31A C31 H31C 109.5 . . ?
H31B C31 H31C 109.5 . . ?
C29 C32 H32A 109.5 . . ?
C29 C32 H32B 109.5 . . ?
H32A C32 H32B 109.5 . . ?
C29 C32 H32C 109.5 . . ?
H32A C32 H32C 109.5 . . ?
H32B C32 H32C 109.5 . . ?
C28 C33 C34 122.26(14) . . ?
C28 C33 H33 118.9 . . ?
C34 C33 H33 118.9 . . ?
C39 C34 C33 118.11(14) . . ?
C39 C34 C35 118.84(13) . . ?
C33 C34 C35 123.03(13) . . ?
C36 C35 C37 108.78(15) . . ?
C36 C35 C34 108.49(14) . . ?
C37 C35 C34 112.15(13) . . ?
C36 C35 C38 108.71(14) . . ?
C37 C35 C38 108.55(16) . . ?
C34 C35 C38 110.09(13) . . ?
C35 C36 H36A 109.5 . . ?
C35 C36 H36B 109.5 . . ?
H36A C36 H36B 109.5 . . ?
C35 C36 H36C 109.5 . . ?
H36A C36 H36C 109.5 . . ?
H36B C36 H36C 109.5 . . ?
C35 C37 H37A 109.5 . . ?
C35 C37 H37B 109.5 . . ?
H37A C37 H37B 109.5 . . ?
C35 C37 H37C 109.5 . . ?
H37A C37 H37C 109.5 . . ?
H37B C37 H37C 109.5 . . ?
C35 C38 H38A 109.5 . . ?
C35 C38 H38B 109.5 . . ?
H38A C38 H38B 109.5 . . ?
C35 C38 H38C 109.5 . . ?
H38A C38 H38C 109.5 . . ?
H38B C38 H38C 109.5 . . ?
C34 C39 C26 121.11(14) . . ?
C34 C39 H39 119.4 . . ?
C26 C39 H39 119.4 . . ?
 
_refine_diff_density_max    0.606
_refine_diff_density_min   -0.262
_refine_diff_density_rms    0.055

_shelx_res_file
;

TITL sad_a.res in P2(1)/c
    sad_a.res
    created by SHELXL-2018/3 at 18:34:57 on 23-Mar-2021
REM Old TITL sad in P2(1)/c
REM SHELXT solution in P2(1)/c
REM R1 0.135,  Rweak 0.004,  Alpha 0.028,  Orientation as input
REM Formula found by SHELXT:  C40 Si2
CELL  0.71073  11.7596  12.5475  26.5574   90.000   99.088   90.000
ZERR   4   0.0003   0.0004   0.0008    0.000    0.002    0.000
LATT  1
SYMM -X, 1/2+Y, 1/2-Z
SFAC C H B SI
UNIT 156 252 4 8
TEMP -173(2)
SIZE 0.142 0.163 0.433
L.S. 20
ACTA
BOND $H
LIST 6
FMAP 2
PLAN 20
WGHT    0.070400    1.343600
FVAR       0.34972
SI1   4    0.897898    0.189008    0.436866    11.00000    0.01583    0.01931 =
         0.01989    0.00056   -0.00115    0.00396
C1    1    0.649746    0.014479    0.440129    11.00000    0.02945    0.01968 =
         0.03615    0.00552   -0.00117    0.00128
AFIX 137
H1A   2    0.590870   -0.027670    0.418620    11.00000   -1.50000
H1B   2    0.639778    0.007214    0.475914    11.00000   -1.50000
H1C   2    0.726366   -0.011229    0.435906    11.00000   -1.50000
AFIX   0
B1    3    0.637379    0.133947    0.424142    11.00000    0.02173    0.01828 =
         0.01517   -0.00087    0.00103    0.00089
SI2   4    0.367589    0.159415    0.407457    11.00000    0.01780    0.02005 =
         0.02548    0.00225    0.00403   -0.00249
C2    1    0.521090    0.199674    0.408345    11.00000    0.01820    0.01717 =
         0.01644    0.00028    0.00167    0.00043
C3    1    0.556330    0.292926    0.390020    11.00000    0.01537    0.01682 =
         0.01309   -0.00127    0.00028    0.00201
C4    1    0.687738    0.296341    0.391854    11.00000    0.01535    0.01576 =
         0.01548   -0.00295    0.00056    0.00084
C5    1    0.740479    0.210256    0.415831    11.00000    0.01855    0.01500 =
         0.01802    0.00044    0.00082    0.00222
C7    1    0.314560    0.208659    0.465889    11.00000    0.03317    0.02434 =
         0.04390    0.00174    0.01932    0.00062
AFIX 137
H7A   2    0.301852    0.285778    0.463198    11.00000   -1.50000
H7B   2    0.371978    0.193121    0.495934    11.00000   -1.50000
H7C   2    0.242011    0.172932    0.469212    11.00000   -1.50000
AFIX   0
C6    1    0.352892    0.010354    0.406961    11.00000    0.03151    0.02441 =
         0.04151   -0.00523    0.01400   -0.00933
AFIX 137
H6A   2    0.271760   -0.008866    0.405847    11.00000   -1.50000
H6B   2    0.398484   -0.019196    0.437887    11.00000   -1.50000
H6C   2    0.380764   -0.018655    0.376889    11.00000   -1.50000
AFIX   0
C8    1    0.271943    0.209897    0.349372    11.00000    0.02295    0.04794 =
         0.04516    0.01202   -0.00700   -0.01054
AFIX 137
H8A   2    0.300560    0.184571    0.318785    11.00000   -1.50000
H8B   2    0.271733    0.287996    0.349701    11.00000   -1.50000
H8C   2    0.193419    0.183575    0.349192    11.00000   -1.50000
AFIX   0
C9    1    0.915967    0.130862    0.502746    11.00000    0.02592    0.02675 =
         0.02342    0.00247   -0.00250    0.00543
AFIX 137
H9A   2    0.872533    0.064082    0.502066    11.00000   -1.50000
H9B   2    0.887068    0.181386    0.525869    11.00000   -1.50000
H9C   2    0.997736    0.116751    0.514709    11.00000   -1.50000
AFIX   0
C11   1    0.982411    0.315706    0.440099    11.00000    0.02151    0.03126 =
         0.03216    0.00449   -0.00771   -0.00281
AFIX 137
H11A  2    0.983060    0.342674    0.405514    11.00000   -1.50000
H11B  2    1.061601    0.302129    0.456668    11.00000   -1.50000
H11C  2    0.946873    0.368728    0.459810    11.00000   -1.50000
AFIX   0
C10   1    0.957743    0.092314    0.394044    11.00000    0.02275    0.03423 =
         0.02853   -0.00542    0.00134    0.00933
AFIX 137
H10A  2    0.952011    0.122829    0.359768    11.00000   -1.50000
H10B  2    0.913805    0.025699    0.392396    11.00000   -1.50000
H10C  2    1.038703    0.077860    0.407580    11.00000   -1.50000
AFIX   0
C12   1    0.485168    0.386365    0.370285    11.00000    0.01116    0.01460 =
         0.02028    0.00161   -0.00044   -0.00063
C13   1    0.424024    0.442644    0.402738    11.00000    0.01639    0.01693 =
         0.01653    0.00148    0.00117   -0.00081
AFIX  43
H13   2    0.426747    0.419688    0.436996    11.00000   -1.20000
AFIX   0
C14   1    0.358889    0.532368    0.385334    11.00000    0.01523    0.01627 =
         0.02189   -0.00140    0.00184    0.00048
C15   1    0.292741    0.597766    0.420203    11.00000    0.02255    0.02056 =
         0.02613   -0.00088    0.00659    0.00542
C16   1    0.302042    0.550997    0.473709    11.00000    0.06183    0.04751 =
         0.03049    0.00215    0.01937    0.02644
AFIX 137
H16A  2    0.269269    0.479025    0.471669    11.00000   -1.50000
H16B  2    0.259627    0.596163    0.494457    11.00000   -1.50000
H16C  2    0.383208    0.547752    0.489380    11.00000   -1.50000
AFIX   0
C17   1    0.164612    0.601146    0.396930    11.00000    0.02576    0.05828 =
         0.04571   -0.00856    0.00966    0.01113
AFIX 137
H17A  2    0.155877    0.635309    0.363355    11.00000   -1.50000
H17B  2    0.122003    0.641930    0.419313    11.00000   -1.50000
H17C  2    0.134217    0.528356    0.393273    11.00000   -1.50000
AFIX   0
C18   1    0.339524    0.711841    0.424178    11.00000    0.04927    0.02943 =
         0.06398   -0.01654    0.02838   -0.00213
AFIX 137
H18A  2    0.333033    0.742900    0.389986    11.00000   -1.50000
H18B  2    0.420568    0.710939    0.440134    11.00000   -1.50000
H18C  2    0.294915    0.754697    0.444959    11.00000   -1.50000
AFIX   0
C19   1    0.355935    0.562422    0.334595    11.00000    0.01577    0.01448 =
         0.02401    0.00264   -0.00038    0.00258
AFIX  43
H19   2    0.310998    0.622587    0.322206    11.00000   -1.20000
AFIX   0
C20   1    0.416011    0.508123    0.301168    11.00000    0.01447    0.01540 =
         0.01821    0.00216   -0.00150   -0.00135
C21   1    0.409692    0.546242    0.245863    11.00000    0.02184    0.01918 =
         0.01780    0.00302   -0.00067    0.00075
C22   1    0.283138    0.547298    0.219640    11.00000    0.02753    0.03534 =
         0.02432    0.00246   -0.00475    0.00203
AFIX 137
H22A  2    0.279098    0.570973    0.184237    11.00000   -1.50000
H22B  2    0.238860    0.596243    0.237806    11.00000   -1.50000
H22C  2    0.250936    0.475348    0.220192    11.00000   -1.50000
AFIX   0
C23   1    0.457959    0.660018    0.245045    11.00000    0.04427    0.02925 =
         0.02464    0.00714    0.00232   -0.00963
AFIX 137
H23A  2    0.450808    0.684906    0.209707    11.00000   -1.50000
H23B  2    0.539288    0.660139    0.260590    11.00000   -1.50000
H23C  2    0.414542    0.707519    0.264316    11.00000   -1.50000
AFIX   0
C24   1    0.477314    0.474561    0.214661    11.00000    0.04032    0.04048 =
         0.02054    0.00676    0.00705    0.01170
AFIX 137
H24A  2    0.468552    0.500809    0.179505    11.00000   -1.50000
H24B  2    0.447778    0.401544    0.214783    11.00000   -1.50000
H24C  2    0.558971    0.475370    0.229690    11.00000   -1.50000
AFIX   0
C25   1    0.481874    0.420043    0.320085    11.00000    0.01345    0.01615 =
         0.01821   -0.00029    0.00130   -0.00007
AFIX  43
H25   2    0.525043    0.382560    0.298412    11.00000   -1.20000
AFIX   0
C26   1    0.741452    0.384623    0.367056    11.00000    0.01084    0.01689 =
         0.01766    0.00205   -0.00316    0.00197
C27   1    0.801584    0.362175    0.327129    11.00000    0.01534    0.01558 =
         0.01956   -0.00032   -0.00161    0.00203
AFIX  43
H27   2    0.808462    0.290347    0.316706    11.00000   -1.20000
AFIX   0
C28   1    0.851940    0.443222    0.302134    11.00000    0.01414    0.02137 =
         0.01716    0.00261   -0.00212    0.00267
C29   1    0.918569    0.414576    0.258681    11.00000    0.02253    0.02400 =
         0.02094    0.00222    0.00562    0.00238
C30   1    1.019917    0.342519    0.279951    11.00000    0.04241    0.05161 =
         0.04188    0.01415    0.02233    0.02362
AFIX 137
H30A  2    1.063898    0.324658    0.252684    11.00000   -1.50000
H30B  2    0.990761    0.276969    0.293405    11.00000   -1.50000
H30C  2    1.069961    0.379809    0.307378    11.00000   -1.50000
AFIX   0
C31   1    0.839389    0.356945    0.216412    11.00000    0.04542    0.07398 =
         0.02932   -0.01838    0.01577   -0.01723
AFIX 137
H31A  2    0.774250    0.403186    0.203301    11.00000   -1.50000
H31B  2    0.810726    0.291316    0.230001    11.00000   -1.50000
H31C  2    0.882245    0.339253    0.188739    11.00000   -1.50000
AFIX   0
C32   1    0.968008    0.512302    0.235783    11.00000    0.04556    0.03623 =
         0.03967    0.00575    0.02478    0.00189
AFIX 137
H32A  2    1.008837    0.490075    0.208099    11.00000   -1.50000
H32B  2    1.021704    0.548775    0.262200    11.00000   -1.50000
H32C  2    0.905270    0.560891    0.222329    11.00000   -1.50000
AFIX   0
C33   1    0.840028    0.547776    0.318207    11.00000    0.01572    0.01828 =
         0.01975    0.00328   -0.00124   -0.00247
AFIX  43
H33   2    0.873586    0.603730    0.301438    11.00000   -1.20000
AFIX   0
C34   1    0.780282    0.573198    0.358235    11.00000    0.01568    0.01611 =
         0.01860    0.00009   -0.00299   -0.00065
C35   1    0.770182    0.687435    0.377867    11.00000    0.02412    0.01609 =
         0.02419   -0.00178    0.00272   -0.00305
C36   1    0.840455    0.695484    0.431205    11.00000    0.02558    0.03108 =
         0.03421   -0.01243   -0.00078   -0.00285
AFIX 137
H36A  2    0.921265    0.678910    0.429651    11.00000   -1.50000
H36B  2    0.810486    0.644728    0.453906    11.00000   -1.50000
H36C  2    0.834732    0.767981    0.444302    11.00000   -1.50000
AFIX   0
C37   1    0.815155    0.770145    0.343427    11.00000    0.07385    0.01656 =
         0.04468   -0.00364    0.02734   -0.01031
AFIX 137
H37A  2    0.771661    0.764663    0.308868    11.00000   -1.50000
H37B  2    0.896928    0.756932    0.342487    11.00000   -1.50000
H37C  2    0.805650    0.841758    0.356892    11.00000   -1.50000
AFIX   0
C38   1    0.643746    0.713344    0.381097    11.00000    0.02840    0.01883 =
         0.04117   -0.00700   -0.00390    0.00469
AFIX 137
H38A  2    0.597394    0.706794    0.347173    11.00000   -1.50000
H38B  2    0.638199    0.786325    0.393627    11.00000   -1.50000
H38C  2    0.615057    0.663428    0.404549    11.00000   -1.50000
AFIX   0
C39   1    0.730795    0.490341    0.382078    11.00000    0.01401    0.01917 =
         0.01566    0.00074   -0.00039    0.00179
AFIX  43
H39   2    0.689061    0.505962    0.409028    11.00000   -1.20000
AFIX   0
HKLF 4


REM  sad_a.res in P2(1)/c
REM wR2 = 0.1314, GooF = S = 1.035, Restrained GooF = 1.035 for all data
REM R1 = 0.0465 for 6559 Fo > 4sig(Fo) and 0.0585 for all 8012 data
REM 398 parameters refined using 0 restraints

END

WGHT      0.0704      1.3436

REM Highest difference peak  0.606,  deepest hole -0.262,  1-sigma level  0.055
Q1    1   0.3345  0.1841  0.4370  11.00000  0.05    0.61
Q2    1   0.3655  0.0836  0.4087  11.00000  0.05    0.51
Q3    1   0.9393  0.1577  0.4096  11.00000  0.05    0.51
Q4    1   0.8844  0.4340  0.2806  11.00000  0.05    0.48
Q5    1   0.3231  0.5649  0.4031  11.00000  0.05    0.44
Q6    1   0.7746  0.6370  0.3665  11.00000  0.05    0.43
Q7    1   0.8601  0.1819  0.4659  11.00000  0.05    0.37
Q8    1   0.7754  0.3760  0.3487  11.00000  0.05    0.36
Q9    1   0.8359  0.4932  0.3069  11.00000  0.05    0.35
Q10   1   0.9163  0.2666  0.4357  11.00000  0.05    0.35
Q11   1   0.8370  0.4047  0.3187  11.00000  0.05    0.34
Q12   1   0.4568  0.4201  0.3857  11.00000  0.05    0.34
Q13   1   0.8070  0.5605  0.3352  11.00000  0.05    0.34
Q14   1   0.7374  0.4355  0.3752  11.00000  0.05    0.33
Q15   1   0.4399  0.5141  0.2319  11.00000  0.05    0.33
Q16   1   0.3806  0.6654  0.4561  11.00000  0.05    0.33
Q17   1   0.7660  0.5366  0.3708  11.00000  0.05    0.33
Q18   1   0.4174  0.5296  0.2744  11.00000  0.05    0.32
Q19   1   0.7046  0.1644  0.4226  11.00000  0.05    0.31
Q20   1   0.7915  0.7196  0.3596  11.00000  0.05    0.31
;
_shelx_res_checksum   27247

_shelx_hkl_file
;
  -1   0   0 1160.98   87.99
  -1   0   0 1289.77   87.99
  -2   0   0  494.45   39.40
  -2   0   0  619.74   39.50
  -2   0   0  527.35   39.40
  -3   0   0  730.43   48.50
  -3   0   0  649.34   48.30
  -3   0   0  632.94   48.40
  -4   0   0  123.59   10.10
  -4   0   0  142.29   10.20
  -4   0   0  128.49    9.90
   4   0   0  141.09   10.20
  -5   0   0  101.79    8.60
  -5   0   0  114.39    8.40
  -5   0   0  114.29    8.70
   5   0   0  107.69    8.70
   6   0   0  170.68   13.20
  -6   0   0  175.28   12.80
  -6   0   0  160.18   13.10
  -6   0   0  179.68   13.20
   7   0   0   63.39    5.60
  -7   0   0   64.59    5.80
  -7   0   0   59.29    5.50
  -7   0   0   61.59    5.20
   8   0   0  162.08   12.70
  -8   0   0  160.08   12.60
  -8   0   0  161.88   12.80
  -8   0   0  160.28   12.30
   9   0   0   34.10    3.90
  -9   0   0   16.60    3.30
  -9   0   0   20.90    2.90
  10   0   0   40.40    3.90
 -10   0   0   38.00    4.60
  10   0   0   41.20    5.00
 -10   0   0   40.80    5.10
 -10   0   0   35.90    4.20
 -11   0   0  344.07   25.90
 -11   0   0  330.87   25.50
  11   0   0  326.27   24.90
 -11   0   0  339.07   25.20
  11   0   0  346.07   25.80
  12   0   0    3.40    2.60
 -12   0   0    4.70    2.40
 -12   0   0    5.80    3.10
 -13   0   0   23.10    4.60
 -14   0   0   48.40    7.10
   0   1   0    0.20    0.10
   1  -1   0  353.36   28.20
  -1  -1   0  385.66   28.10
  -1   1   0  415.76   28.20
   1   1   0  452.45   28.10
   1   1   0  433.86   29.60
  -1   1   0  358.56   28.20
  -1   1   0  349.27   28.10
  -2  -1   0  340.37   27.10
  -2  -1   0  377.36   27.20
  -2  -1   0  399.16   27.10
  -2  -1   0  398.76   28.80
   2  -1   0  324.77   27.30
  -2   1   0  402.56   27.30
   2   1   0  421.36   27.10
   2   1   0  414.96   28.80
  -2   1   0  344.97   27.30
  -2   1   0  358.36   27.20
  -3  -1   0  582.84   40.60
  -3  -1   0  608.24   40.50
   3  -1   0  513.65   40.70
  -3  -1   0  544.85   40.50
  -3   1   0  513.95   40.50
  -3   1   0  529.05   40.70
  -3   1   0  585.44   40.70
   3   1   0  608.54   40.40
  -4  -1   0  291.97   19.50
  -4  -1   0  291.27   19.30
  -4  -1   0  251.97   19.30
   4  -1   0  236.48   19.50
  -4   1   0  247.18   19.50
  -4   1   0  241.28   19.30
   4   1   0  279.17   19.20
  -4   1   0  272.07   19.50
  -5  -1   0  294.17   20.70
  -5  -1   0  292.37   20.90
  -5  -1   0  297.47   20.90
   5  -1   0  276.27   21.10
   5   1   0  305.67   20.60
  -5   1   0  278.57   21.00
  -5   1   0  261.37   21.00
  -5   1   0  252.87   20.70
  -6  -1   0  764.72   51.19
  -6  -1   0  676.63   51.09
   6  -1   0  681.43   51.29
  -6  -1   0  725.43   50.89
   6   1   0  704.43   51.19
  -6   1   0  671.73   50.89
  -6   1   0  645.14   51.19
   6   1   0  761.32   50.79
  -6   1   0  696.33   51.19
  -7  -1   0    1.00    1.50
   7  -1   0   -1.20    1.30
  -7  -1   0   -0.90    0.90
  -7  -1   0    0.60    1.10
  -7   1   0   -1.20    1.30
   7   1   0    0.60    0.90
   7   1   0    0.90    1.30
  -7   1   0    1.10    1.00
  -7   1   0   -0.70    1.50
  -8  -1   0   26.70    3.40
   8  -1   0   18.30    3.00
  -8  -1   0   21.80    2.60
  -8  -1   0   19.30    2.70
  -8   1   0   17.20    3.20
  -8   1   0   19.50    3.00
  -8   1   0   19.90    2.60
   8   1   0   20.30    2.40
   8   1   0   21.80    2.90
  -9  -1   0  109.19    8.50
   9  -1   0  103.59    9.20
  -9  -1   0  112.39    9.20
  -9  -1   0  101.39    8.80
  -9   1   0   94.29    8.50
  -9   1   0   99.39    9.00
  -9   1   0  109.29    9.30
   9   1   0  115.99    8.30
   9   1   0  102.89    8.90
 -10  -1   0   15.00    2.70
 -10  -1   0   12.20    2.30
 -10  -1   0   13.40    3.00
  10  -1   0   18.10    3.30
 -10   1   0   15.40    3.40
 -10   1   0   11.00    2.30
  10   1   0   12.60    2.10
 -10   1   0   15.50    3.00
  10   1   0   17.40    3.00
 -11  -1   0    0.60    1.80
 -11  -1   0    3.50    2.80
  11  -1   0    2.40    2.50
 -11  -1   0    0.30    1.70
  11   1   0   -0.60    2.20
 -11   1   0    2.20    2.90
  11   1   0    1.10    1.50
 -11   1   0    1.50    2.10
 -11   1   0    2.90    1.80
 -12  -1   0   54.99    6.80
  12  -1   0   66.99    6.80
 -12   1   0   54.69    6.90
 -12   1   0   44.60    6.10
 -13  -1   0   80.49    8.10
  13  -1   0   59.39    7.40
 -13   1   0   66.99    8.30
 -14  -1   0   -2.00    2.90
 -14   1   0   -3.90    3.00
   0  -2   0   37.20    6.00
   0  -2   0   42.60    3.40
   0  -2   0   42.30    3.20
   0   2   0   44.50    3.30
   1  -2   0  539.85   37.70
  -1  -2   0  503.35   37.60
  -1  -2   0  540.15   40.30
   1  -2   0  484.25   37.80
  -1   2   0  509.15   37.80
   1   2   0  565.74   37.60
  -1   2   0  507.25   37.70
  -1   2   0  538.05   37.70
  -2  -2   0  147.09   11.30
   2  -2   0  151.08   11.60
  -2  -2   0  149.99   14.10
  -2  -2   0  147.39   11.20
   2   2   0  177.98   11.30
  -2   2   0  163.48   11.50
  -2   2   0  143.09   11.30
  -2   2   0  142.89   11.50
   2   2   0  187.58   14.90
  -3  -2   0   67.99    5.30
   3  -2   0   59.09    5.60
  -3  -2   0   60.29    5.10
  -3  -2   0   71.69    8.70
   3   2   0   81.69    8.70
  -3   2   0   72.09    5.30
  -3   2   0   78.59    5.60
  -3   2   0   68.59    5.60
   3   2   0   68.19    5.10
  -4  -2   0   10.40    1.30
  -4  -2   0    8.30    1.20
  -4  -2   0    8.00    3.50
  -4  -2   0    8.90    1.40
   4  -2   0   10.00    1.80
  -4   2   0   12.40    1.50
   4   2   0   13.70    4.10
   4   2   0   12.80    1.30
  -4   2   0    9.10    1.70
  -4   2   0   10.70    1.80
   5  -2   0   58.79    6.00
  -5  -2   0   73.09    5.90
  -5  -2   0   75.19    5.50
  -5  -2   0   64.39    5.50
  -5   2   0   64.49    6.10
  -5   2   0   67.99    6.00
   5   2   0   77.79    5.40
  -5   2   0   63.69    5.60
  -6  -2   0    7.80    1.50
  -6  -2   0    6.90    1.70
   6  -2   0    6.80    1.90
  -6  -2   0    6.40    1.40
  -6   2   0    8.30    2.00
  -6   2   0   12.10    1.80
   6   2   0    8.50    1.30
  -6   2   0    6.80    1.90
  -7  -2   0   42.70    3.70
  -7  -2   0   35.30    3.70
   7  -2   0   34.60    4.40
  -7  -2   0   54.29    4.40
  -7   2   0   35.30    4.20
   7   2   0   39.20    4.00
   7   2   0   43.20    3.50
  -7   2   0   36.90    4.50
  -7   2   0   30.10    3.60
  -8  -2   0    1.00    1.20
  -8  -2   0    0.20    1.60
  -8  -2   0    2.10    1.20
   8  -2   0    0.60    1.80
  -8   2   0    0.50    1.20
   8   2   0    2.40    1.40
  -8   2   0    0.20    1.60
   8   2   0    0.60    0.90
  -8   2   0   -0.40    1.70
   9  -2   0  165.48   13.40
  -9  -2   0  175.18   13.10
  -9  -2   0  173.18   12.50
  -9  -2   0  149.79   12.60
   9   2   0  158.98   12.70
  -9   2   0  159.98   12.60
  -9   2   0  151.98   13.10
   9   2   0  173.28   12.30
  -9   2   0  152.78   13.20
 -10  -2   0   32.30    4.60
 -10  -2   0   36.20    4.00
  10  -2   0   35.60    4.90
 -10  -2   0   40.30    4.20
 -10   2   0   34.60    4.20
  10   2   0   35.70    3.70
 -10   2   0   32.40    5.00
  10   2   0   42.10    4.50
 -10   2   0   36.20    4.70
  11  -2   0   71.59    7.80
 -11  -2   0   87.69    7.80
 -11  -2   0   78.39    6.80
 -11   2   0   63.89    7.40
 -11   2   0   74.89    6.90
 -11   2   0   63.09    7.90
  11   2   0   78.89    6.40
  12  -2   0    6.50    3.00
 -12  -2   0    7.50    3.10
 -12   2   0    5.60    3.30
  13  -2   0   24.70    4.50
 -13  -2   0   19.20    4.40
 -13   2   0   30.60    5.20
 -14  -2   0   84.09    9.60
  14  -2   0   88.99    9.00
  14  -2   0  103.79    9.40
 -14   2   0   76.69    9.50
   0  -3   0   -0.30    0.70
   0  -3   0    0.90    2.90
   0  -3   0    0.30    0.50
   0   3   0   -0.30    0.50
   1  -3   0 2571.14  185.18
   1  -3   0 2563.44  185.38
  -1  -3   0 2338.67  185.18
  -1  -3   0 2523.15  188.68
  -1   3   0 2602.54  185.28
  -1   3   0 2658.43  185.28
   1   3   0 2795.32  185.38
   2  -3   0   42.70    3.30
  -2  -3   0   34.00    6.80
  -2  -3   0   36.60    3.00
   2  -3   0   44.50    3.60
  -2  -3   0   35.80    3.10
  -2   3   0   39.50    3.40
  -2   3   0   42.80    3.50
   2   3   0   42.00    3.20
  -2   3   0   39.80    3.30
  -3  -3   0  149.39   11.20
   3  -3   0  149.79   11.80
  -3  -3   0  157.58   11.40
  -3  -3   0  155.68   15.50
   3  -3   0  158.08   11.50
  -3   3   0  150.08   11.60
  -3   3   0  140.29   11.40
   3   3   0  168.88   11.30
  -4  -3   0  512.75   36.70
  -4  -3   0  480.45   40.80
   4  -3   0  492.15   37.10
  -4  -3   0  476.15   36.50
  -4   3   0  529.85   37.00
  -4   3   0  513.35   37.00
  -4   3   0  469.05   36.70
   4   3   0  559.44   36.60
   5  -3   0  268.27   21.90
  -5  -3   0  286.37   21.30
  -5  -3   0  301.97   21.50
  -5  -3   0  280.47   25.80
  -5   3   0  281.17   21.80
  -5   3   0  273.07   21.50
  -5   3   0  288.87   21.80
   5   3   0  338.57   21.30
  -6  -3   0   87.69    6.90
  -6  -3   0   78.49    6.50
   6  -3   0   80.79    7.30
   6   3   0   93.39    6.50
  -6   3   0   79.39    6.70
  -6   3   0   80.89    7.20
  -6   3   0   75.79    7.20
  -7  -3   0    4.10    1.60
   7  -3   0    6.70    4.60
   7  -3   0    6.60    2.00
   7  -3   0    5.20    3.80
  -7  -3   0    2.70    1.20
  -7   3   0    5.30    1.40
   7   3   0    4.30    1.10
  -7   3   0    4.60    1.90
  -8  -3   0  217.88   16.90
   8  -3   0  230.58   17.70
  -8  -3   0  239.28   17.20
   8   3   0  231.18   16.70
  -8   3   0  229.98   17.60
   8   3   0  219.08   16.90
  -8   3   0  213.48   17.00
  -8   3   0  218.88   17.50
   9  -3   0    2.90    2.50
  -9  -3   0    3.00    1.40
  -9  -3   0    5.00    2.20
   9   3   0    3.70    1.30
  -9   3   0    6.90    1.90
  -9   3   0    4.20    2.30
   9   3   0    4.50    1.90
  -9   3   0    5.10    2.60
  10  -3   0   52.39    6.70
 -10  -3   0   69.39    6.50
 -10   3   0   51.09    6.80
 -10   3   0   60.89    6.60
 -10   3   0   63.69    5.90
  10   3   0   62.79    5.30
 -11  -3   0   62.39    6.70
  11  -3   0   69.39    7.10
 -11   3   0   44.70    6.40
  11   3   0   57.49    5.20
 -11   3   0   55.09    5.80
 -12  -3   0   15.50    3.70
  12  -3   0   19.30    4.20
 -12   3   0   18.90    4.40
  13  -3   0   52.79    6.80
  13  -3   0   63.19    7.60
 -13  -3   0   65.09    7.50
 -13   3   0   52.39    7.50
  14  -3   0   -0.70    2.50
  14  -3   0    0.20    2.90
 -14   3   0    0.30    3.10
   0  -4   0  126.89   14.60
   0  -4   0  132.29   10.30
   0  -4   0  139.89   10.50
   0   4   0  152.88   10.50
  -1  -4   0  741.63   60.09
   1  -4   0  746.03   55.59
  -1  -4   0  743.43   55.49
   1  -4   0  805.12   60.69
   1  -4   0  784.42   55.79
  -1   4   0  752.82   55.59
   1   4   0  842.92   55.59
  -1   4   0  757.52   55.69
   2  -4   0  273.57   20.20
  -2  -4   0  306.77   20.00
  -2  -4   0  258.47   24.70
  -2  -4   0  252.57   20.00
   2  -4   0  266.77   20.40
   2   4   0  300.77   20.10
  -2   4   0  282.87   20.30
  -2   4   0  253.37   20.20
   3  -4   0  445.66   34.50
  -3  -4   0  428.16   33.90
  -3  -4   0  439.36   38.90
  -3  -4   0  467.45   34.10
   3  -4   0  492.65   34.30
   3   4   0  515.35   34.10
  -3   4   0  487.05   34.50
  -3   4   0  459.25   34.20
  -3   4   0  489.35   34.40
  -4  -4   0   24.90    2.20
  -4  -4   0   27.80    2.80
   4  -4   0   23.80    2.80
   4  -4   0   24.30    3.30
  -4  -4   0   29.70    7.30
  -4   4   0   22.20    3.00
  -4   4   0   21.40    2.60
  -4   4   0   23.20    3.00
   4   4   0   28.80    2.50
  -5  -4   0    3.00    0.80
   5  -4   0    0.90    1.40
   5  -4   0    2.50    1.70
  -5  -4   0    2.60    4.50
  -5  -4   0    2.80    1.20
  -5   4   0    1.50    1.10
   5   4   0    3.30    0.90
  -5   4   0   -1.30    1.20
  -5   4   0    3.00    1.80
   6  -4   0    0.40    1.60
   6  -4   0    0.00    3.30
  -6  -4   0    1.90    0.80
  -6  -4   0    1.70    1.30
  -6  -4   0    3.10    4.50
  -6   4   0   -0.80    1.50
  -6   4   0   -0.30    1.00
  -6   4   0    0.40    1.40
   6   4   0    1.70    0.90
   7  -4   0  148.29   12.50
   7  -4   0  163.28   17.00
  -7  -4   0  150.18   11.90
  -7  -4   0  154.48   18.10
  -7  -4   0  132.69   11.50
   7   4   0  167.48   11.60
  -7   4   0  161.18   12.50
  -7   4   0  165.08   12.40
  -7   4   0  152.08   11.90
  -8  -4   0   12.90    1.90
  -8  -4   0   13.10    2.50
   8  -4   0   23.00    6.60
   8  -4   0   18.40    3.30
   8   4   0   14.70    2.10
  -8   4   0   14.10    2.90
  -8   4   0   14.30    2.40
   8   4   0   10.30    1.80
  -8   4   0   19.00    3.20
  -9  -4   0   19.80    3.20
   9  -4   0   18.90    3.70
  -9   4   0   13.40    3.40
   9   4   0   16.30    2.30
  -9   4   0   23.40    3.10
  -9   4   0   18.70    3.50
  10  -4   0   13.90    3.50
 -10  -4   0   10.00    2.90
 -10   4   0   12.60    3.40
 -10   4   0   11.20    2.50
  10   4   0    9.10    1.90
  11  -4   0    8.70    3.60
  11  -4   0   15.40    3.00
 -11  -4   0   10.50    3.00
 -11   4   0   10.20    2.60
  11   4   0    4.50    1.70
 -11   4   0   12.30    3.60
  12  -4   0   30.20    4.50
 -12  -4   0   33.90    5.10
  12  -4   0   33.20    5.40
 -12   4   0   33.80    5.70
  13  -4   0   38.60    5.60
  13  -4   0   26.50    4.40
 -13   4   0   28.10    5.30
  14  -4   0    0.30    2.60
  14  -4   0    0.20    2.90
 -14   4   0   -0.70    3.10
   0  -5   0    1.00    0.70
   0  -5   0    2.80    3.80
  -1  -5   0   40.60    3.30
  -1  -5   0   40.60    3.70
   1  -5   0   42.70    9.70
   1  -5   0   49.00    4.10
   1  -5   0   39.40    3.50
  -1  -5   0   29.80    7.90
   1   5   0   42.00    3.60
   2  -5   0 1161.38   89.09
  -2  -5   0 1029.40   82.79
  -2  -5   0 1047.30   88.49
   2  -5   0 1186.88   83.39
   2  -5   0 1180.68   82.99
  -2   5   0 1151.48   83.09
   2   5   0 1231.78   82.99
  -2   5   0 1193.78   83.09
  -3  -5   0   -0.30    4.00
   3  -5   0    5.10    1.90
  -3  -5   0    5.70    1.10
   3  -5   0    3.90    1.30
  -3  -5   0    4.60    0.80
   3  -5   0    4.30    4.30
  -3   5   0    8.60    1.80
  -3   5   0    6.00    1.40
   3   5   0    6.30    1.20
  -4  -5   0  354.56   25.50
  -4  -5   0  338.57   31.70
   4  -5   0  365.46   25.80
   4  -5   0  322.77   31.60
   4  -5   0  349.27   26.20
  -4  -5   0  336.97   25.30
  -4   5   0  324.27   25.70
  -4   5   0  365.36   25.90
   4   5   0  365.76   25.50
  -5  -5   0  150.88   11.80
   5  -5   0  154.28   12.70
   5  -5   0  160.98   12.30
  -5  -5   0  165.68   12.10
   5  -5   0  137.89   17.30
  -5  -5   0  142.09   18.10
  -5   5   0  151.58   12.20
  -5   5   0  172.58   12.60
   5   5   0  174.28   12.00
  -6  -5   0   88.39    7.60
  -6  -5   0   89.09    7.30
   6  -5   0  100.89   15.70
   6  -5   0   98.59    8.00
  -6  -5   0   71.99   14.40
   6  -5   0   99.19    8.50
  -6   5   0  102.69    8.40
  -6   5   0  100.39    8.30
  -6   5   0   96.39    7.90
   6   5   0  102.69    7.50
   7  -5   0   65.89   12.80
  -7  -5   0   73.99    6.20
   7  -5   0   69.09    6.50
   7  -5   0   62.29    6.80
  -7  -5   0   71.49    5.60
  -7  -5   0   79.29   14.50
  -7   5   0   64.79    6.20
  -7   5   0   78.19    6.90
  -7   5   0   63.59    6.80
   7   5   0   74.29    5.80
  -8  -5   0   31.20    3.70
   8  -5   0   35.10    4.70
   8  -5   0   24.60    9.30
   8  -5   0   26.80    3.70
  -8   5   0   28.30    3.60
  -8   5   0   29.90    4.30
   8   5   0   26.70    3.20
   9  -5   0   69.69    7.00
  -9  -5   0   69.39    6.90
   9  -5   0   74.49    7.80
  -9   5   0   75.09    6.80
   9   5   0   71.59    6.10
  -9   5   0   79.69    7.70
  10  -5   0   13.50    3.10
 -10  -5   0   18.80    3.40
  10  -5   0   18.60    4.10
 -10   5   0   17.00    3.00
  10   5   0   17.70    2.40
 -10   5   0   20.20    4.10
  11  -5   0    0.00    2.70
  11  -5   0    1.20    2.20
  11   5   0   -2.20    1.30
 -11   5   0    0.30    1.80
 -11   5   0   -4.00    2.70
  12  -5   0   -1.60    2.30
  12  -5   0    4.40    3.20
 -12   5   0   -1.20    2.90
  13  -5   0   68.79    7.70
  13  -5   0   83.09    8.70
 -13   5   0   55.29    8.00
   0  -6   0  765.62   52.69
   0  -6   0  667.23   58.79
   0  -6   0  705.33   52.39
   0   6   0  736.13   52.59
   1  -6   0   25.70    3.50
  -1  -6   0   33.80    9.80
  -1  -6   0   34.30    3.40
  -1  -6   0   31.60    2.90
   1  -6   0   31.60    3.10
   1  -6   0   43.80   10.30
  -1   6   0   35.70    3.40
   1   6   0   35.70    3.30
  -2  -6   0   76.89    6.30
  -2  -6   0   72.79   13.60
   2  -6   0   76.69    7.00
   2  -6   0   76.89   13.80
   2  -6   0   86.19    6.60
  -2  -6   0  100.19    6.60
   2   6   0   82.79    6.60
  -2   6   0   78.89    6.70
  -2   6   0   73.29    6.70
  -3  -6   0  275.47   20.40
   3  -6   0  278.47   21.10
   3  -6   0  280.57   20.60
  -3  -6   0  273.97   27.30
   3  -6   0  273.47   27.50
  -3  -6   0  279.47   20.30
  -3   6   0  279.07   20.80
   3   6   0  292.47   20.50
  -3   6   0  266.77   20.70
  -4  -6   0  178.98   13.30
   4  -6   0  169.28   14.00
  -4  -6   0  154.78   13.00
   4  -6   0  171.78   20.30
  -4  -6   0  143.69   19.40
   4  -6   0  179.98   13.50
   4   6   0  204.38   13.40
  -4   6   0  197.38   13.80
  -4   6   0  177.48   13.60
  -5  -6   0   39.30   10.20
   5  -6   0   46.50    5.40
   5  -6   0   32.40   10.00
  -5  -6   0   55.89    4.50
  -5  -6   0   52.19    4.00
   5  -6   0   52.09    4.90
  -5   6   0   53.49    5.30
  -5   6   0   45.50    4.70
   6  -6   0   -1.10    1.40
   6  -6   0   -2.80    4.80
   6  -6   0    2.20    2.00
  -6  -6   0   -1.30    4.90
  -6  -6   0    0.10    1.20
  -6   6   0   -0.60    1.80
   6   6   0    0.20    1.00
  -6   6   0   -0.90    1.10
  -7  -6   0   31.40    3.80
   7  -6   0   34.40    4.50
   7  -6   0   29.30    3.90
  -7   6   0   30.50    4.30
  -7   6   0   37.80    4.00
   7   6   0   33.40    3.50
   8  -6   0  176.98   14.20
  -8  -6   0  170.78   13.90
   8  -6   0  185.98   14.90
  -8   6   0  180.18   14.60
  -8   6   0  180.08   14.20
   8   6   0  180.38   13.60
   9  -6   0   41.20    5.50
   9  -6   0   50.89    6.40
  -9  -6   0   48.40    5.40
  -9   6   0   49.50    6.40
  -9   6   0   54.09    5.50
   9   6   0   51.09    4.60
  10  -6   0   -0.80    2.70
  10  -6   0    0.30    2.20
 -10   6   0   -1.80    2.50
  10   6   0   -2.20    1.20
 -10   6   0    0.70    1.80
  11  -6   0  140.49   12.20
  11  -6   0  127.59   11.10
 -11   6   0  109.89   11.50
 -11   6   0  130.19   11.00
  11   6   0  126.09   10.10
  12  -6   0   17.40    3.70
  12  -6   0   28.10    5.00
 -12   6   0   15.30    4.40
  13  -6   0   14.50    3.60
  13  -6   0   17.20    4.40
 -13   6   0   11.50    4.20
   0  -7   0    1.00    1.30
   0  -7   0    2.70    4.50
   0  -7   0   -1.40    0.80
   0   7   0    3.30    1.10
  -1  -7   0   17.40    2.30
   1  -7   0   15.10    1.90
   1  -7   0   19.90    7.90
   1  -7   0   21.80    2.70
  -1  -7   0   13.50    1.70
  -1  -7   0    7.20    5.70
  -1   7   0   19.70    2.40
   1   7   0   13.60    2.00
   2  -7   0   -1.00    4.10
   2  -7   0    1.00    1.50
  -2  -7   0    1.20    0.70
  -2  -7   0    2.00    1.20
   2  -7   0    0.70    1.00
  -2  -7   0   -2.30    3.90
   2   7   0    0.80    1.00
  -2   7   0   -0.70    1.00
  -3  -7   0  148.09   10.80
   3  -7   0  137.49   11.00
   3  -7   0  138.39   21.30
  -3  -7   0  137.79   10.70
  -3  -7   0  127.29   17.60
   3  -7   0  147.19   11.60
  -3   7   0  151.28   11.20
  -3   7   0  139.99   11.10
   3   7   0  148.59   11.00
   4  -7   0    0.80    2.00
  -4  -7   0   -4.00    4.70
   4  -7   0   -3.40    4.60
  -4  -7   0   -0.80    0.60
   4  -7   0    4.00    1.40
  -4  -7   0    0.60    0.80
  -4   7   0    0.40    1.50
   4   7   0    0.10    1.00
  -4   7   0    1.90    1.30
  -5  -7   0    0.00    0.60
   5  -7   0    4.80    2.10
  -5  -7   0    1.30    1.10
  -5  -7   0   -1.50    4.70
   5  -7   0   -1.00    4.60
   5  -7   0    0.50    1.40
  -5   7   0    1.40    1.80
  -5   7   0    3.10    1.30
   5   7   0    0.30    1.10
   6  -7   0  217.58   17.30
  -6  -7   0  224.38   17.00
   6  -7   0  223.58   18.00
   6   7   0  248.28   17.00
  -6   7   0  237.58   17.70
  -6   7   0  208.38   17.40
  -7  -7   0   16.60    2.70
   7  -7   0   22.00    3.20
   7  -7   0   20.00    3.80
   7   7   0   18.60    2.50
  -7   7   0   30.60    4.20
  -7   7   0   16.50    2.90
   8  -7   0   56.39    6.00
   8  -7   0   64.29    6.80
  -8   7   0   58.79    5.80
   8   7   0   50.39    5.00
  -8   7   0   47.60    6.40
   9  -7   0   17.80    4.00
   9  -7   0   16.60    3.30
  -9   7   0   19.10    3.90
   9   7   0   25.70    2.90
  -9   7   0   23.00    3.60
  10  -7   0   16.30    3.40
  10  -7   0   18.50    4.50
  10   7   0   19.80    2.80
 -10   7   0   19.00    3.50
 -10   7   0   16.80    4.00
  11  -7   0   70.89    8.00
  11  -7   0   53.89    6.50
 -11   7   0   61.39    6.60
  11   7   0   46.80    5.30
 -11   7   0   52.49    7.10
  12  -7   0   13.20    3.50
  12  -7   0   11.40    4.20
 -12   7   0    6.30    3.70
  13  -7   0   21.80    4.50
  13  -7   0   28.70    5.60
 -13   7   0   21.80    5.20
   0  -8   0  593.14   41.70
   0  -8   0  530.95   50.09
   0  -8   0  561.54   41.30
   0   8   0  568.54   41.60
  -1  -8   0    5.10    5.80
   1  -8   0    3.10    5.30
   1  -8   0    6.20    2.00
  -1  -8   0    5.60    1.20
   1  -8   0    7.90    1.40
   1   8   0    9.30    1.70
  -1   8   0    5.00    1.50
   2  -8   0    2.10    1.20
   2  -8   0    0.70    5.00
  -2  -8   0    1.10    1.40
   2  -8   0    4.00    1.80
  -2  -8   0   -0.30    0.80
  -2  -8   0   -3.60    3.70
   2   8   0    1.00    1.40
  -2   8   0    0.10    1.30
  -3  -8   0   13.10    1.80
   3  -8   0   16.00    2.20
  -3  -8   0   17.20    2.10
   3  -8   0    5.70    6.70
   3  -8   0   19.00    2.90
  -3  -8   0   16.80    7.30
  -3   8   0   16.00    2.40
   3   8   0   13.20    2.10
  -4  -8   0   64.09    5.20
   4  -8   0   66.79    5.90
   4  -8   0   66.79    6.60
   4  -8   0   62.89   15.10
  -4  -8   0   67.09    5.50
  -4  -8   0   58.59   14.30
  -4   8   0   78.09    6.40
   4   8   0   72.49    5.80
  -4   8   0   58.89    5.90
   5  -8   0   53.19    5.70
  -5  -8   0   46.50    4.40
   5  -8   0   55.59    5.00
   5   8   0   46.60    4.50
  -5   8   0   42.80    5.30
  -5   8   0   46.10    4.90
   6  -8   0    7.70    2.30
   6  -8   0    3.70    2.90
   6   8   0    5.70    1.70
  -6   8   0    6.10    2.60
  -6   8   0    7.20    2.20
   7  -8   0   30.90    4.70
   7  -8   0   32.90    4.00
   7   8   0   20.70    3.00
  -7   8   0   27.60    3.80
  -7   8   0   23.80    4.10
   8  -8   0    1.50    2.80
   8  -8   0    0.80    2.10
  -8   8   0    0.10    1.70
   8   8   0    2.50    1.50
  -8   8   0   -0.80    2.40
   9  -8   0  110.39   10.40
   9  -8   0   92.89    9.30
   9   8   0  107.99    8.60
  -9   8   0  114.39    9.50
  -9   8   0   88.29    9.80
  10  -8   0   20.00    4.40
  10  -8   0   16.90    3.60
  10   8   0   13.80    2.60
 -10   8   0   24.30    3.80
 -10   8   0   14.50    4.00
  11  -8   0    0.60    2.50
  11  -8   0    4.30    3.50
 -11   8   0    5.60    2.70
 -11   8   0    7.10    3.30
  11   8   0    0.60    1.60
  12  -8   0    2.50    3.60
  12  -8   0   -2.50    2.60
 -12   8   0   -2.50    3.00
   0  -9   0   -0.70    0.80
   0  -9   0    1.40    5.20
   0  -9   0    1.40    1.50
   0   9   0    0.20    1.20
   1  -9   0    7.40    7.80
   1  -9   0    6.40    1.50
  -1  -9   0    7.90    1.40
   1  -9   0   10.70    2.20
  -1  -9   0    8.00    6.40
  -1  -9   0    6.40    1.80
   1   9   0    7.40    1.80
  -1   9   0    9.50    1.90
  -2  -9   0   46.90   13.40
  -2  -9   0   70.59    6.00
   2  -9   0   69.39    6.90
   2  -9   0   74.69    6.30
  -2  -9   0   88.79    6.70
   2  -9   0   54.69   14.10
   2   9   0   80.79    6.50
  -2   9   0   80.09    6.70
   3  -9   0  184.88   28.20
  -3  -9   0  164.18   13.80
   3  -9   0  190.68   14.10
  -3  -9   0  148.49   25.00
   3  -9   0  185.68   14.80
  -3  -9   0  202.38   14.00
   3   9   0  184.88   14.20
  -3   9   0  188.78   14.50
  -4  -9   0   84.99   18.50
   4  -9   0   99.79    8.60
  -4  -9   0   87.79    7.50
   4  -9   0   96.79    7.90
  -4   9   0   98.89    8.20
   4   9   0   90.59    7.70
   5  -9   0    5.90    2.60
   5  -9   0    5.50    2.10
  -5   9   0    6.10    2.50
   5   9   0    4.60    1.70
  -5   9   0    5.90    2.00
   6  -9   0   36.60    5.50
   6  -9   0   50.99    5.30
  -6   9   0   48.80    5.80
   6   9   0   56.19    4.70
  -6   9   0   37.40    4.90
   7  -9   0   -0.20    2.50
   7  -9   0    0.40    2.20
  -7   9   0    0.10    1.70
  -7   9   0   -0.20    2.40
   7   9   0   -0.90    1.50
   8  -9   0    2.70    2.50
   8  -9   0    1.20    2.80
  -8   9   0    4.90    2.20
   8   9   0    4.30    1.80
  -8   9   0    0.80    2.60
   9  -9   0    0.90    3.10
   9  -9   0    4.50    2.50
   9   9   0    0.20    1.70
  -9   9   0    3.50    2.30
  -9   9   0    3.60    3.00
  10  -9   0    0.80    3.10
  10  -9   0   -1.80    2.40
 -10   9   0   -0.70    3.00
 -10   9   0    2.00    2.50
  10   9   0   -0.50    1.60
  11  -9   0   23.10    4.40
  11  -9   0   31.70    5.70
 -11   9   0   20.90    4.90
  11   9   0   22.20    3.40
 -11   9   0   28.30    4.90
   0 -10   0  223.78   16.20
   0 -10   0  223.68   16.70
   0 -10   0  150.48   27.70
   0  10   0  209.98   16.60
  -1 -10   0   11.50    2.40
   1 -10   0    9.50    2.50
  -1 -10   0   14.20    9.90
  -1 -10   0   14.10    2.00
   1 -10   0   13.90    2.10
   1 -10   0    5.90    7.80
  -1  10   0   13.00    2.50
   1  10   0   10.10    2.20
   2 -10   0    1.40    2.00
  -2 -10   0   -1.00    1.70
  -2 -10   0    4.60    6.80
   2 -10   0    3.10    1.50
  -2 -10   0    0.60    1.10
   2  10   0   -0.50    1.40
  -2  10   0   -0.60    1.60
   3 -10   0    1.30    2.10
  -3 -10   0   -1.30    7.10
   3 -10   0    0.80    1.50
  -3 -10   0   -0.60    1.20
  -3  10   0    0.90    1.70
   3  10   0    0.50    1.40
   4 -10   0  156.78   12.50
   4 -10   0  170.18   13.40
  -4  10   0  153.98   12.70
   4  10   0  153.08   12.40
   5 -10   0  309.37   23.40
   5 -10   0  316.27   24.10
  -5  10   0  297.67   23.60
   5  10   0  316.37   23.30
   6 -10   0   31.60    4.20
   6 -10   0   28.50    4.80
  -6  10   0   31.50    4.70
   6  10   0   29.30    3.70
  -6  10   0   27.70    4.00
   7 -10   0    4.80    2.40
   7 -10   0    3.50    2.90
  -7  10   0    6.60    2.30
  -7  10   0    0.30    2.50
   7  10   0    0.20    1.70
   8 -10   0   -0.40    2.20
   8 -10   0    1.40    3.10
   8  10   0   -0.30    1.60
  -8  10   0   -0.60    2.50
  -8  10   0    1.40    2.10
   9 -10   0   17.60    3.80
   9 -10   0   19.60    4.40
  -9  10   0   24.20    4.00
   9  10   0   22.50    3.20
  -9  10   0   12.10    4.10
  10 -10   0   17.90    4.70
  10 -10   0   11.80    3.40
 -10  10   0   12.00    4.00
 -10  10   0   15.10    3.60
  10  10   0   20.30    3.10
  11 -10   0    9.00    4.20
  11 -10   0    2.60    2.80
 -11  10   0   -1.60    3.10
  11  10   0   -1.30    1.70
   0 -11   0    4.90    7.50
   0 -11   0   -0.40    1.20
   0 -11   0   -0.30    1.80
   0  11   0    0.90    1.70
  -1 -11   0  126.39   24.70
  -1 -11   0  166.48   13.00
  -1 -11   0  195.88   13.70
   1 -11   0  175.98   13.20
   1 -11   0  165.28   13.70
  -1  11   0  159.28   13.60
   1  11   0  170.78   13.50
   2 -11   0   64.79    6.50
  -2 -11   0   61.49   17.70
   2 -11   0   62.39    5.60
   2  11   0   59.49    5.80
  -2  11   0   54.79    5.90
   3 -11   0   25.10    3.40
   3 -11   0   26.60    4.20
  -3  11   0   32.20    4.00
   3  11   0   23.60    3.40
   4 -11   0    1.80    1.80
   4 -11   0    2.40    2.40
   4  11   0    0.00    1.60
  -4  11   0    1.40    1.80
   5 -11   0    6.80    3.10
   5 -11   0    3.40    2.20
  -5  11   0    2.00    2.00
   5  11   0    6.70    2.10
   6 -11   0   20.50    3.50
   6 -11   0   16.40    4.10
  -6  11   0   16.20    3.30
   6  11   0   13.80    2.70
   7 -11   0   75.39    7.90
   7 -11   0   63.19    6.70
  -7  11   0   62.19    6.90
   7  11   0   55.99    6.20
   8 -11   0    9.30    3.50
   8 -11   0    6.70    2.80
  -8  11   0    6.20    3.20
   8  11   0    6.80    2.30
  -8  11   0   10.20    2.80
   9 -11   0    7.20    3.60
   9 -11   0    4.60    2.70
   9  11   0    1.60    1.90
  -9  11   0   -4.80    2.70
  -9  11   0    2.60    2.30
  10 -11   0   -0.30    2.60
  10 -11   0    5.60    3.90
  10  11   0    0.60    1.90
 -10  11   0    0.80    3.30
 -10  11   0    2.20    2.70
   0 -12   0   66.49    5.80
   0 -12   0   59.89    6.50
   0  12   0   63.59    6.20
   1 -12   0   12.60    3.00
   1 -12   0   11.20    2.20
  -1  12   0    8.30    2.40
   1  12   0    6.50    2.30
   2 -12   0   57.69    6.10
   2 -12   0   57.19    5.40
  -2  12   0   55.59    6.10
   2  12   0   50.09    5.70
   3 -12   0   13.90    3.20
   3 -12   0    9.40    2.30
  -3  12   0   10.90    2.70
   3  12   0    9.00    2.40
   4 -12   0   -3.20    2.30
   4 -12   0    1.80    1.90
   4  12   0    1.70    1.80
  -4  12   0    0.70    2.00
   5 -12   0   50.79    6.10
   5 -12   0   40.40    5.10
  -5  12   0   36.80    5.10
   5  12   0   39.40    4.60
   6 -12   0    1.00    2.80
   6 -12   0   -0.50    2.10
  -6  12   0    3.80    2.30
   6  12   0   -1.80    1.60
   7 -12   0   29.20    5.20
   7 -12   0   33.60    4.70
  -7  12   0   31.70    4.80
   7  12   0   31.50    4.20
   8 -12   0   17.20    3.70
   8 -12   0   22.00    4.70
   8  12   0   18.00    3.20
  -8  12   0   23.10    4.20
   9 -12   0    3.40    2.80
   9 -12   0    2.00    3.40
   9  12   0    1.70    2.00
  -9  12   0    2.80    2.30
   0 -13   0   -0.50    2.10
   0  13   0    1.40    1.80
   1 -13   0   15.90    3.10
   1 -13   0    7.10    2.20
  -1  13   0   12.10    2.70
   1  13   0    8.30    2.40
   2 -13   0   18.40    3.70
   2 -13   0   16.50    2.80
  -2  13   0   13.00    3.10
   2  13   0   21.10    3.30
   3 -13   0    0.10    2.40
   3 -13   0   -0.40    1.90
   3  13   0    3.00    1.90
  -3  13   0   -0.20    1.90
   4 -13   0    0.30    2.50
   4 -13   0    1.40    2.00
  -4  13   0    0.10    2.00
   4  13   0    0.20    1.80
   5 -13   0    5.50    2.40
   5 -13   0   17.80    3.80
  -5  13   0    7.60    2.80
   5  13   0    8.40    2.40
   6 -13   0   13.40    3.80
   6 -13   0    5.10    2.60
   6  13   0    9.50    2.60
  -6  13   0    8.30    2.90
   7 -13   0    6.00    2.80
   7 -13   0    6.10    3.60
  -7  13   0    6.50    2.90
   7  13   0    2.10    2.10
   8 -13   0   25.60    4.70
   8 -13   0   35.00    5.80
  -8  13   0   39.30    5.60
   8  13   0   37.80    4.60
   0  14   0   57.29    6.20
   1 -14   0   51.49    6.30
   1  14   0   52.99    5.80
  -1  14   0   41.60    5.50
   2 -14   0   21.90    4.00
   2  14   0   19.30    3.50
  -2  14   0   20.30    3.70
   3 -14   0   32.90    4.90
   3 -14   0   26.90    3.80
  -3  14   0   21.50    4.10
   3  14   0   22.60    3.70
   4 -14   0   -0.50    2.00
   4 -14   0    3.30    2.80
  -4  14   0    1.50    2.20
   4  14   0    1.50    1.90
   5 -14   0   11.00    3.00
   5 -14   0   15.10    3.90
  -5  14   0    7.60    2.90
   5  14   0    9.80    2.60
   6 -14   0    9.00    3.50
   6 -14   0    3.00    2.50
  -6  14   0    5.80    2.90
   6  14   0   -0.80    1.90
   0  15   0    3.40    2.30
   1  15   0    9.30    2.80
  -1  15   0   10.70    3.10
   2  15   0    0.40    2.00
  -2  15   0    3.30    2.20
   3 -15   0   18.10    4.00
   3  15   0   13.20    3.20
  -3  15   0   12.10    3.10
   4 -15   0   37.40    5.50
  -4  15   0   32.40    5.10
   4  15   0   33.90    4.80
 -14   0   1    0.60    2.90
 -13   0   1    0.00    2.50
  13   0  -1   -1.20    2.30
 -13   0   1    0.70    2.90
  12   0  -1    1.60    2.20
 -12   0   1    1.40    2.50
 -12   0   1   -0.30    1.80
  11   0  -1   -3.00    1.30
 -11   0   1   -1.40    1.60
 -11   0   1   -0.90    1.90
 -11   0   1   -1.40    2.30
  11   0  -1   -2.10    2.10
 -10   0   1   -0.70    2.10
 -10   0   1    1.10    1.50
  10   0  -1    1.50    1.20
 -10   0   1    0.70    1.70
  10   0  -1   -0.50    1.90
  -9   0   1    2.00    1.40
   9   0  -1   -4.80    1.50
  -9   0   1    0.90    1.60
  -9   0   1   -0.10    1.90
  -8   0   1   -0.60    1.50
   8   0  -1    0.80    1.50
  -8   0   1    1.00    1.10
  -8   0   1    3.80    1.50
  -7   0   1    0.80    1.20
   7   0  -1    0.40    1.30
  -7   0   1    0.60    1.00
  -7   0   1   -0.30    1.30
   6   0  -1   -0.30    1.30
  -6   0   1    2.10    1.30
  -6   0   1    2.70    1.50
  -6   0   1   -1.50    1.00
  -5   0   1   -0.40    0.90
  -5   0   1   -0.50    1.10
  -5   0   1    0.00    1.20
  -4   0   1   -0.80    0.80
  -4   0   1    0.80    0.70
  -4   0   1   -0.50    0.60
  -3   0   1   -0.80    0.60
  -3   0   1   -0.20    0.80
  -3   0   1   -0.40    0.50
  -2   0   1    0.40    0.60
  -2   0   1   -0.30    0.50
  -2   0   1    0.40    0.50
  -1   0   1    0.20    0.20
  -1   0   1   -0.20    0.20
  -1   0   1    0.00    0.20
  -1   0  -1    0.30    0.30
   1   0   1    0.40    0.80
  -1   0  -1    0.50    0.80
   1   0   1    0.00    0.20
  -2   0  -1    1.10    0.70
   2   0   1    0.20    0.60
  -2   0  -1    0.70    0.40
  -2   0  -1    0.90    1.70
   2   0   1    1.90    1.80
  -2   0  -1    0.50    0.50
   3   0   1    0.10    0.70
  -3   0  -1    1.00    0.70
  -3   0  -1    0.50    0.80
  -3   0  -1    0.00    0.50
  -4   0  -1    0.90    0.60
   4   0   1   -0.50    0.80
  -4   0  -1    1.10    1.00
  -4   0  -1   -0.10    0.80
   5   0   1   -1.50    1.30
  -5   0  -1   -1.60    1.30
  -5   0  -1    1.40    0.90
  -5   0  -1    1.60    1.50
  -6   0  -1   -1.40    0.80
  -6   0  -1   -0.90    1.20
  -6   0  -1    2.50    1.60
   6   0   1    1.10    1.20
  -7   0  -1    0.80    1.00
  -7   0  -1    0.70    1.30
  -7   0  -1    1.00    1.60
   7   0   1    0.10    1.20
   8   0   1    0.10    1.40
  -8   0  -1   -1.60    0.90
  -8   0  -1   -0.90    1.30
  -8   0  -1   -0.20    1.70
  -9   0  -1   -1.70    1.20
   9   0   1    0.40    1.80
   9   0   1    1.30    1.10
  -9   0  -1   -0.60    1.60
  -9   0  -1   -0.90    1.80
 -10   0  -1    1.30    2.30
 -10   0  -1   -1.90    1.30
  10   0   1   -1.60    1.00
  10   0   1   -2.10    1.80
 -10   0  -1   -1.40    1.60
 -11   0  -1    0.50    2.60
 -11   0  -1    1.60    2.00
  11   0   1    3.10    2.30
 -12   0  -1    2.10    2.70
  12   0   1   -1.10    2.10
 -13   0  -1    2.40    3.10
 -14   0  -1   -5.80    2.80
 -14  -1   1   98.39   10.90
  14  -1  -1  133.19   11.20
  14  -1  -1  110.39   10.60
 -14   1   1  109.79   11.10
 -13  -1   1    2.50    2.90
  13  -1  -1   10.50    3.40
 -13   1   1    4.50    2.80
 -13   1   1    5.50    3.30
 -12  -1   1   11.50    2.80
  12  -1  -1   10.80    3.20
 -12  -1   1   16.10    3.70
  12   1  -1   14.10    3.10
 -12   1   1    7.70    2.90
 -12   1   1   13.60    3.60
  11  -1  -1  136.19   11.60
 -11  -1   1  125.79   11.50
 -11  -1   1  132.39   10.80
 -11  -1   1  131.49   11.00
 -11   1   1  134.29   11.70
 -11   1   1  145.09   10.90
  11   1  -1  130.89   11.20
 -11   1   1  137.79   11.40
  11   1  -1  129.19   10.50
 -10  -1   1   -2.30    2.00
  10  -1  -1   -0.50    2.00
 -10  -1   1    1.00    1.60
 -10  -1   1    0.40    1.50
  10   1  -1   -1.30    1.20
  10   1  -1   -1.30    1.60
 -10   1   1    0.60    1.80
 -10   1   1    0.00    2.10
 -10   1   1   -1.80    1.40
   9  -1  -1   -0.80    1.90
  -9  -1   1    2.00    1.40
  -9  -1   1    2.80    1.60
  -9  -1   1    2.30    2.00
   9   1  -1    1.00    1.20
  -9   1   1    1.50    1.80
  -9   1   1   -0.30    1.90
  -9   1   1    5.50    1.60
   9   1  -1   -0.40    1.80
   8  -1  -1   19.00    3.00
  -8  -1   1   17.60    2.80
  -8  -1   1   14.30    2.20
  -8  -1   1   16.30    2.50
   8   1  -1   16.40    2.10
   8   1  -1   18.50    2.80
  -8   1   1   20.60    2.90
  -8   1   1   16.20    2.90
  -8   1   1   17.40    2.30
  -7  -1   1  205.28   14.90
   7  -1  -1  201.38   15.50
  -7  -1   1  191.48   15.10
  -7  -1   1  201.98   15.20
   7   1  -1  200.98   14.80
  -7   1   1  202.48   15.30
  -7   1   1  204.98   15.00
  -7   1   1  191.68   15.30
   7   1  -1  189.58   15.20
  -6  -1   1  189.58   14.30
   6  -1  -1  183.98   14.80
  -6  -1   1  212.08   14.60
  -6  -1   1  183.88   14.50
  -6   1   1  195.68   14.70
  -6   1   1  192.08   14.40
  -6   1   1  182.98   14.70
   6   1  -1  195.98   14.20
  -5  -1   1   69.39    6.40
  -5  -1   1   92.19    6.60
  -5  -1   1   90.59    6.40
   5  -1  -1   63.29    6.70
  -5   1   1   76.99    6.40
  -5   1   1   70.39    6.70
  -5   1   1   84.39    6.80
   5   1  -1   88.09    6.20
  -4  -1   1  544.65   38.20
   4  -1  -1  489.05   38.40
  -4  -1   1  536.45   38.10
  -4  -1   1  498.45   38.20
  -4   1   1  508.05   38.20
  -4   1   1  574.24   38.30
   4   1  -1  545.15   38.10
  -4   1   1  517.55   38.30
  -3  -1   1 2063.39  142.79
  -3  -1   1 2048.50  142.79
  -3  -1   1 1793.42  142.79
   3   1  -1 2101.29  142.79
  -3   1   1 2100.49  142.89
  -3   1   1 1877.21  142.89
  -3   1   1 1929.11  142.79
  -2  -1   1  762.52   53.19
  -2  -1   1  723.33   54.29
  -2  -1   1  771.22   53.29
  -2  -1   1  665.73   53.19
   2  -1  -1  750.82   54.69
  -2   1   1  756.92   53.29
  -2   1   1  727.53   53.29
   2   1  -1  817.32   53.19
  -2   1   1  683.23   53.39
  -1  -1   1   11.90    1.00
  -1  -1   1   11.10    1.00
   1  -1  -1   12.80    1.10
   1  -1  -1    8.30    2.30
   1   1  -1   13.00    1.00
  -1   1   1   12.20    1.10
  -1   1   1   12.30    1.20
  -1   1   1   10.70    1.00
   0  -1  -1  513.55   38.60
   0  -1   1  565.04   37.00
   0  -1  -1  488.85   37.00
   0   1   1  569.34   37.00
   0   1  -1  467.75   37.00
   0   1   1  472.85   38.40
  -1  -1  -1  333.37   22.00
  -1  -1  -1  359.66   24.00
   1  -1   1  284.07   22.10
  -1   1  -1  273.37   22.00
  -1   1  -1  297.27   22.10
   1   1   1  307.77   23.70
   2  -1   1 4880.61  369.06
  -2  -1  -1 5248.38  368.46
  -2  -1  -1 5180.98  369.96
  -2  -1  -1 5264.57  368.56
  -2   1  -1 4887.01  368.46
   2   1   1 5140.09  369.86
  -2   1  -1 5504.65  368.66
  -2   1  -1 4954.30  368.56
  -3  -1  -1   53.39    3.80
  -3  -1  -1   48.60    3.90
  -3  -1  -1   45.30    6.40
  -3  -1  -1   55.99    4.10
   3  -1   1   45.70    6.00
   3  -1   1   39.70    4.10
  -3   1  -1   42.70    3.80
  -3   1  -1   39.50    4.00
   3   1   1   57.09    3.80
  -3   1  -1   48.20    4.20
   3   1   1   50.69    5.90
   3   1   1   53.59    3.90
   4  -1   1  332.17   25.80
  -4  -1  -1  339.27   25.60
  -4  -1  -1  361.06   25.70
  -4  -1  -1  357.76   25.50
   4   1   1  355.06   25.70
  -4   1  -1  330.97   25.50
  -4   1  -1  361.46   25.80
   4   1   1  395.66   25.50
  -4   1  -1  330.37   25.80
  -5  -1  -1  292.07   21.70
  -5  -1  -1  300.27   21.80
  -5  -1  -1  300.97   22.00
   5  -1   1  276.27   22.10
   5   1   1  285.07   21.90
  -5   1  -1  284.27   21.70
  -5   1  -1  317.47   22.10
  -5   1  -1  297.67   22.00
   5   1   1  316.07   21.60
  -6  -1  -1   39.90    3.50
   6  -1   1   41.90    4.10
  -6  -1  -1   40.90    4.20
  -6  -1  -1   35.70    3.70
  -6   1  -1   38.70    4.20
  -6   1  -1   41.10    3.60
   6   1   1   37.10    3.40
   6   1   1   35.50    3.80
  -6   1  -1   44.50    4.50
  -7  -1  -1  418.66   30.70
  -7  -1  -1  414.66   30.30
   7  -1   1  422.66   30.90
  -7  -1  -1  396.36   30.50
   7   1   1  427.66   30.20
   7   1   1  389.36   30.60
  -7   1  -1  419.76   30.40
  -7   1  -1  426.66   30.80
  -7   1  -1  425.66   30.80
  -8  -1  -1   76.49    6.60
  -8  -1  -1   85.99    7.40
   8  -1   1   91.29    7.40
  -8  -1  -1   71.69    6.80
   8   1   1   78.89    6.50
  -8   1  -1   84.49    6.80
   8   1   1   79.99    7.00
  -8   1  -1   89.09    7.50
  -8   1  -1   92.69    7.40
  -9  -1  -1   29.50    3.90
  -9  -1  -1   30.80    3.70
  -9  -1  -1   34.00    4.50
   9  -1   1   46.40    4.90
   9   1   1   33.80    4.20
  -9   1  -1   32.50    4.50
  -9   1  -1   42.20    4.60
   9   1   1   32.30    3.30
 -10  -1  -1    0.20    2.10
  10  -1   1    2.10    2.20
 -10  -1  -1    3.00    1.50
 -10  -1  -1    1.10    1.60
 -10   1  -1    0.00    1.50
  10   1   1    1.90    1.90
 -10   1  -1    4.10    2.10
 -10   1  -1    2.80    2.50
  10   1   1    2.00    1.20
  11  -1   1    3.40    2.50
 -11  -1  -1    0.10    1.70
 -11  -1  -1    0.00    2.30
 -11   1  -1    5.90    3.00
  11   1   1   -2.30    2.10
  12  -1   1   18.20    3.70
 -12  -1  -1   18.70    4.10
 -12   1  -1   14.70    4.00
  13  -1   1   33.30    4.80
 -13  -1  -1   24.40    5.20
 -13   1  -1   26.20    5.20
 -14  -1  -1   19.30    4.70
 -14   1  -1   14.00    4.40
  14  -2  -1   25.70    4.60
  14  -2  -1   19.00    4.10
 -14  -2   1   20.80    4.60
 -14   2   1   19.80    4.60
 -13  -2   1   59.89    7.50
  13  -2  -1   79.99    8.20
  13  -2  -1   71.99    7.30
 -13   2   1   58.69    7.80
  12  -2  -1   27.30    4.60
 -12  -2   1   14.70    3.80
 -12   2   1   22.70    4.50
 -12   2   1   21.90    4.00
 -11  -2   1   15.00    3.30
 -11  -2   1   10.60    2.50
 -11  -2   1   15.00    2.70
  11  -2  -1   18.90    3.80
 -11   2   1   15.40    2.80
  11   2  -1   11.90    2.20
 -11   2   1   16.70    3.40
  11   2  -1   10.30    2.70
 -11   2   1   10.80    3.40
 -10  -2   1   66.59    6.40
 -10  -2   1   70.19    6.20
 -10  -2   1   76.99    7.00
  10  -2  -1   79.99    7.60
  10   2  -1   70.79    6.00
 -10   2   1   61.89    7.40
 -10   2   1   67.99    6.40
  10   2  -1   63.39    6.50
 -10   2   1   74.29    7.20
  -9  -2   1   22.20    3.00
  -9  -2   1   28.70    3.70
   9  -2  -1   33.00    4.20
  -9  -2   1   26.30    3.40
   9   2  -1   24.30    2.80
   9   2  -1   26.10    3.40
  -9   2   1   19.30    3.60
  -9   2   1   37.20    3.70
  -9   2   1   27.00    3.90
  -8  -2   1  257.17   18.90
  -8  -2   1  239.98   18.70
   8  -2  -1  250.27   19.30
  -8  -2   1  260.57   18.60
  -8   2   1  248.58   19.10
  -8   2   1  243.78   19.10
   8   2  -1  243.38   18.90
   8   2  -1  250.77   18.50
  -8   2   1  249.58   18.70
  -7  -2   1   10.70    2.10
  -7  -2   1   12.00    1.80
   7  -2  -1   13.30    2.50
  -7   2   1   13.10    2.50
   7   2  -1   11.30    1.70
  -7   2   1   13.50    2.30
  -7   2   1   13.90    2.00
   6  -2  -1    5.30    1.90
  -6  -2   1    3.40    1.20
  -6  -2   1    4.80    1.50
  -6  -2   1    4.20    1.20
  -6   2   1    2.60    1.50
  -6   2   1    2.90    1.30
   6   2  -1    4.90    1.10
  -6   2   1    3.60    1.70
   5  -2  -1  195.08   15.40
  -5  -2   1  199.88   15.00
  -5  -2   1  187.58   14.90
  -5  -2   1  208.18   14.90
  -5   2   1  190.08   15.20
  -5   2   1  214.28   15.20
  -5   2   1  210.08   15.00
   5   2  -1  202.38   14.80
   4  -2  -1  162.78   15.50
  -4  -2   1  167.78   12.70
   4  -2  -1  152.38   13.00
  -4  -2   1  186.08   12.80
  -4  -2   1  187.68   12.70
  -4   2   1  154.38   13.00
  -4   2   1  163.08   12.80
   4   2  -1  193.08   12.70
  -4   2   1  168.18   13.00
  -3  -2   1    3.40    0.70
  -3  -2   1    1.50    0.70
   3  -2  -1   -0.40    2.10
   3  -2  -1    0.90    1.10
  -3  -2   1   -0.10    2.10
  -3  -2   1    1.60    0.70
   3   2  -1    1.80    0.60
  -3   2   1   -0.40    0.90
  -3   2   1    1.70    0.90
   2  -2  -1 3520.55  243.78
   2  -2  -1 3251.27  243.58
   2  -2  -1 3582.54  246.28
  -2  -2   1 3260.27  245.58
  -2  -2   1 3361.66  243.48
  -2  -2   1 3178.58  243.68
  -2   2   1 3380.36  243.88
  -2   2   1 3501.25  243.68
  -2   2   1 3200.88  243.78
   2   2  -1 3688.93  243.68
  -1  -2   1   16.30    1.50
   1  -2  -1   16.90    1.90
   1  -2  -1   20.50    1.70
   1  -2  -1   19.90    4.50
  -1  -2   1   21.90    1.70
  -1   2   1   17.30    1.90
   1   2  -1   22.50    1.70
  -1   2   1   20.80    4.70
  -1   2   1   22.30    1.90
  -1   2   1   20.20    1.70
   0  -2   1  340.27   26.20
   0  -2   1  371.36   26.40
   0  -2  -1  354.76   26.30
   0  -2  -1  366.36   29.20
   0  -2  -1  374.66   26.20
   0   2   1  384.16   26.30
   0   2  -1  364.66   26.30
   0   2   1  353.66   26.30
   0   2  -1  359.76   26.20
   0   2   1  386.66   29.40
  -1  -2  -1 1136.09   85.49
   1  -2   1 1074.19   82.59
  -1  -2  -1 1147.89   82.39
   1   2   1 1236.08   85.79
  -1   2  -1 1171.38   82.49
  -1   2  -1 1141.09   82.49
  -2  -2  -1  254.07   18.00
   2  -2   1  233.98   18.20
  -2  -2  -1  262.57   21.50
  -2   2  -1  260.77   18.20
  -2   2  -1  222.58   18.00
   2   2   1  286.67   21.50
  -3  -2  -1 2391.96  177.98
  -3  -2  -1 2495.05  178.08
  -3  -2  -1 2492.65  181.28
   3  -2   1 2276.27  178.28
   3   2   1 2813.72  177.98
   3   2   1 2663.03  181.18
  -3   2  -1 2326.07  178.08
  -3   2  -1 2534.15  178.28
  -3   2  -1 2347.86  178.28
  -4  -2  -1  795.52   56.29
   4  -2   1  734.53   56.59
  -4  -2  -1  759.02   59.39
  -4  -2  -1  761.12   56.19
  -4   2  -1  760.12   56.49
   4   2   1  885.91   56.09
   4   2   1  833.82   59.39
  -4   2  -1  778.72   56.49
  -4   2  -1  710.03   56.19
  -5  -2  -1  378.46   27.70
   5  -2   1  378.26   31.00
   5  -2   1  347.47   28.10
  -5  -2  -1  389.66   27.90
  -5  -2  -1  393.66   27.60
  -5   2  -1  374.46   28.10
  -5   2  -1  379.46   28.10
   5   2   1  409.36   27.60
   5   2   1  378.46   27.70
  -5   2  -1  363.76   27.70
   6  -2   1   81.69    7.60
  -6  -2  -1   86.49    7.40
  -6  -2  -1   93.29    7.00
  -6  -2  -1   86.29    7.10
  -6   2  -1   95.39    7.20
  -6   2  -1   94.09    7.70
   6   2   1   82.79    7.10
   6   2   1   95.39    6.90
  -6   2  -1   93.59    7.60
   7  -2   1  161.68   13.40
  -7  -2  -1  179.48   13.20
  -7  -2  -1  157.88   12.80
  -7  -2  -1  176.78   12.80
  -7   2  -1  173.68   13.40
  -7   2  -1  159.98   12.80
  -7   2  -1  164.18   13.40
   7   2   1  178.28   12.60
   7   2   1  176.48   13.00
  -8  -2  -1   26.40    3.70
  -8  -2  -1   26.30    3.20
  -8  -2  -1   32.30    3.20
   8  -2   1   26.70    3.80
   8   2   1   33.40    2.90
  -8   2  -1   29.00    3.20
  -8   2  -1   28.80    4.00
   8   2   1   28.70    3.40
  -8   2  -1   30.30    3.90
   9  -2   1   12.00    2.80
  -9  -2  -1    7.20    2.60
  -9  -2  -1    7.40    1.90
  -9  -2  -1    8.90    1.80
  -9   2  -1    8.90    2.90
   9   2   1    9.60    2.20
  -9   2  -1   13.70    2.20
  -9   2  -1   10.20    2.60
   9   2   1   13.10    1.70
 -10  -2  -1    7.50    2.70
 -10  -2  -1    3.20    1.70
 -10  -2  -1    4.40    1.60
  10  -2   1    4.70    2.50
  10   2   1    3.10    1.90
 -10   2  -1    5.80    2.40
 -10   2  -1    1.10    1.60
  10   2   1    5.10    1.40
 -10   2  -1    3.60    2.80
 -11  -2  -1   33.50    4.80
  11  -2   1   33.00    5.00
 -11   2  -1   27.60    4.90
 -12  -2  -1   84.29    8.50
  12  -2   1   75.19    8.40
 -12   2  -1   85.39    9.00
 -13  -2  -1   60.29    7.70
  13  -2   1   76.79    7.70
 -13   2  -1   52.09    7.40
  14  -2   1    4.20    3.00
 -14  -2  -1   -1.10    3.10
 -14   2  -1    0.00    3.30
  14  -3  -1   -1.60    2.50
  14  -3  -1    5.80    3.20
 -14   3   1   -6.70    3.00
  13  -3  -1    8.80    3.40
 -13  -3   1    7.40    3.30
  13  -3  -1    3.70    2.90
 -13   3   1    9.90    3.80
  12  -3  -1    3.90    2.60
 -12  -3   1   11.60    3.30
  12  -3  -1   12.80    3.70
 -12   3   1   13.10    3.80
 -12   3   1    6.60    2.90
  11  -3  -1  162.38   13.30
 -11  -3   1  151.88   13.30
  11  -3  -1  184.88   14.20
  11   3  -1  155.58   12.50
 -11   3   1  183.78   13.90
 -11   3   1  163.38   13.00
 -11   3   1  141.89   13.60
 -10  -3   1   42.50    5.30
  10  -3  -1   42.60    5.60
 -10   3   1   42.60    4.70
 -10   3   1   49.90    5.80
  10   3  -1   43.70    4.80
 -10   3   1   50.69    6.00
  10   3  -1   41.80    4.30
  -9  -3   1    0.20    1.40
   9  -3  -1    1.00    2.20
  -9  -3   1    1.20    1.30
  -9  -3   1    0.40    1.80
  -9   3   1    0.60    2.10
  -9   3   1   -0.30    1.90
   9   3  -1   -1.10    1.40
  -9   3   1    3.00    1.60
   9   3  -1    1.80    1.20
   8  -3  -1   74.79    8.30
  -8  -3   1   89.79    7.60
  -8  -3   1   98.49    7.70
  -8  -3   1  104.69    8.10
  -8   3   1   91.49    8.40
  -8   3   1   95.09    8.30
   8   3  -1  100.79    7.50
  -8   3   1   94.89    7.80
  -7  -3   1    1.20    1.30
  -7  -3   1   -0.50    1.20
   7  -3  -1   -1.00    1.60
  -7  -3   1   -1.10    0.90
  -7   3   1    0.60    1.20
  -7   3   1    2.50    1.80
   7   3  -1    0.60    0.90
  -7   3   1    1.10    1.60
  -6  -3   1  558.84   41.50
  -6  -3   1  535.25   41.50
   6  -3  -1  556.84   42.00
   6  -3  -1  580.24   45.60
  -6   3   1  577.74   41.90
  -6   3   1  578.74   42.00
   6   3  -1  610.04   41.40
  -6   3   1  575.64   41.70
  -5  -3   1   56.19    5.20
   5  -3  -1   73.09   11.00
  -5  -3   1   51.69    9.50
   5  -3  -1   56.99    5.70
  -5  -3   1   55.69    4.90
  -5   3   1   67.69    5.30
   5   3  -1   67.09    5.00
  -5   3   1   69.09    5.80
  -5   3   1   60.09    5.60
  -4  -3   1   53.69    4.60
   4  -3  -1   63.89    4.90
   4  -3  -1   63.99    9.60
  -4  -3   1   53.39    4.50
  -4  -3   1   61.49    9.20
   4  -3  -1   50.19    5.10
  -4   3   1   53.79    5.10
   4   3  -1   66.69    4.60
  -4   3   1   62.19    5.20
  -4   3   1   51.49    4.70
   3  -3  -1    3.60    3.20
   3  -3  -1    1.20    0.80
  -3  -3   1    2.20    0.70
  -3  -3   1    2.50    0.60
   3  -3  -1   -0.80    1.10
  -3  -3   1    2.60    2.70
  -3   3   1   -0.10    1.00
  -3   3   1    1.00    1.00
   3   3  -1    1.50    0.60
  -3   3   1    0.80    0.70
   2  -3  -1  588.04   46.00
  -2  -3   1  595.04   42.00
   2  -3  -1  581.34   42.40
  -2  -3   1  565.44   42.00
  -2  -3   1  559.54   45.40
   2  -3  -1  578.54   42.10
  -2   3   1  604.74   42.20
  -2   3   1  599.34   42.30
  -2   3   1  525.25   42.10
   2   3  -1  626.84   42.10
   1  -3  -1  544.95   38.00
  -1  -3   1  487.55   37.90
   1  -3  -1  517.95   41.90
   1  -3  -1  526.35   38.20
  -1   3   1  541.15   38.20
   1   3  -1  532.55   38.00
  -1   3   1  536.35   38.10
   0  -3  -1  192.98   13.70
   0  -3  -1  199.48   18.20
   0  -3   1  180.18   13.70
   0  -3  -1  184.08   13.80
   0  -3   1  187.08   13.80
   0   3  -1  181.08   13.70
   0   3   1  201.88   13.80
   1  -3   1  491.35   36.70
  -1  -3  -1  509.15   40.70
   1  -3   1  501.05   36.60
  -1  -3  -1  489.45   36.50
  -1   3  -1  511.55   36.60
  -1   3  -1  494.35   36.60
   1   3   1  549.95   36.60
   2  -3   1 1010.10   74.19
  -2  -3  -1 1026.10   73.89
  -2  -3  -1  986.00   73.69
  -2  -3  -1 1028.20   78.29
   2   3   1 1119.99   73.89
  -2   3  -1  871.71   73.89
   2   3   1 1200.68   78.89
  -2   3  -1 1045.70   74.09
  -3  -3  -1   11.50    1.40
  -3  -3  -1   23.80    6.40
   3  -3   1    8.40    1.80
   3   3   1   14.30    1.40
  -3   3  -1    8.10    1.60
  -3   3  -1    9.30    1.30
   3   3   1    6.60    4.40
   4  -3   1  743.63   58.79
  -4  -3  -1  797.62   62.99
  -4  -3  -1  788.52   58.19
  -4  -3  -1  823.62   58.39
  -4   3  -1  719.43   58.39
   4   3   1  912.51   63.29
  -4   3  -1  799.92   58.69
  -4   3  -1  798.82   58.69
   4   3   1  929.81   58.29
   5  -3   1  454.95   35.80
  -5  -3  -1  473.25   35.40
  -5  -3  -1  475.65   35.20
  -5  -3  -1  487.65   40.30
   5   3   1  525.75   39.90
  -5   3  -1  481.65   35.50
  -5   3  -1  493.05   35.80
   5   3   1  518.95   35.20
  -6  -3  -1   54.49    5.10
  -6  -3  -1   57.79    4.70
  -6  -3  -1   66.89   10.70
   6  -3   1   58.79    9.80
   6  -3   1   52.39    5.50
   6   3   1   56.79    4.70
  -6   3  -1   54.89    5.40
   6   3   1   56.69    4.50
  -6   3  -1   57.99    5.60
   6   3   1   77.29   11.10
  -6   3  -1   53.49    4.90
   7  -3   1   99.39   12.90
   7  -3   1  115.59   10.00
  -7  -3  -1  116.89    9.20
  -7  -3  -1  133.59    9.70
  -7   3  -1  124.59    9.90
   7   3   1  114.69    9.30
   7   3   1  124.99    9.00
  -7   3  -1  111.89    9.90
  -7   3  -1  115.89    9.40
  -8  -3  -1  113.19    9.20
   8  -3   1  113.69    9.60
  -8  -3  -1   97.39    8.50
  -8   3  -1  117.09    9.50
   8   3   1   96.79    8.60
  -8   3  -1  112.79    8.80
  -8   3  -1  108.29    9.50
   8   3   1  120.19    8.40
  -9  -3  -1   21.40    3.40
  -9  -3  -1   25.10    2.90
   9  -3   1   22.90    4.10
  -9   3  -1   17.20    3.60
   9   3   1   26.00    2.80
   9   3   1   22.10    3.00
  -9   3  -1   22.80    3.80
  -9   3  -1   29.00    3.30
  10  -3   1   12.50    3.20
 -10  -3  -1   12.30    3.10
  10   3   1   10.80    1.80
 -10   3  -1   11.10    2.30
 -10   3  -1    9.60    3.10
 -11  -3  -1   71.59    7.40
  11  -3   1   70.09    7.80
 -11   3  -1   63.29    7.70
 -12  -3  -1   12.30    3.50
  12  -3   1    6.90    3.40
 -12   3  -1   11.10    3.70
 -13  -3  -1   64.59    7.90
  13  -3   1   73.09    8.20
 -13   3  -1   68.39    8.50
  14  -3   1    0.60    2.50
  14  -3   1    5.90    3.20
 -14   3  -1   -2.30    3.00
  14  -4  -1    6.10    3.40
  14  -4  -1   -0.90    2.30
 -14   4   1   -5.60    2.90
  13  -4  -1   39.20    5.80
  13  -4  -1   33.20    5.00
 -13   4   1   26.20    5.20
  12  -4  -1   -2.40    2.60
  12  -4  -1    2.00    2.30
 -12   4   1   -1.10    2.70
  11  -4  -1   12.40    3.10
 -11  -4   1   16.70    3.30
  11  -4  -1   19.20    4.20
 -11   4   1   25.30    4.20
 -11   4   1   19.80    3.30
  11   4  -1   19.10    2.60
 -11   4   1   10.50    3.60
 -10  -4   1    9.20    2.80
  10  -4  -1   13.20    3.40
  10  -4  -1   10.80    2.70
  10   4  -1    9.70    1.90
 -10   4   1   10.70    3.30
 -10   4   1    8.10    3.00
 -10   4   1   12.00    2.50
  -9  -4   1    1.10    1.90
   9  -4  -1   -0.40    2.30
   9  -4  -1    2.10    2.00
   9   4  -1    2.90    1.70
  -9   4   1    2.10    2.30
  -9   4   1    1.30    2.30
  -9   4   1    1.70    1.70
   9   4  -1    3.40    1.30
   8  -4  -1  241.48   18.30
  -8  -4   1  232.08   18.10
   8  -4  -1  259.17   23.40
   8  -4  -1  255.97   18.90
  -8  -4   1  223.68   17.80
   8   4  -1  250.57   17.80
  -8   4   1  238.68   18.60
  -8   4   1  234.18   18.50
  -8   4   1  232.38   18.20
  -7  -4   1   26.80    3.30
  -7  -4   1   23.20    7.00
   7  -4  -1   27.90    7.90
   7  -4  -1   29.20    3.40
   7  -4  -1   25.20    3.60
  -7  -4   1   26.30    2.70
   7   4  -1   23.30    2.70
  -7   4   1   19.90    3.60
  -7   4   1   27.40    3.70
  -7   4   1   26.60    3.10
  -6  -4   1   16.60    6.50
   6  -4  -1   17.00    3.00
   6  -4  -1   20.60    2.70
   6  -4  -1   19.00    7.00
  -6  -4   1   19.40    2.20
  -6  -4   1   22.60    2.70
  -6   4   1   21.30    3.10
  -6   4   1   17.50    2.80
   6   4  -1   26.90    2.40
  -6   4   1   19.80    2.60
   5  -4  -1  263.67   20.40
  -5  -4   1  257.77   19.70
   5  -4  -1  252.97   24.90
   5  -4  -1  279.97   20.00
  -5  -4   1  268.07   19.80
  -5  -4   1  264.97   25.10
  -5   4   1  269.27   20.20
   5   4  -1  295.27   19.70
  -5   4   1  269.77   20.30
  -5   4   1  251.27   19.90
   4  -4  -1   47.10    5.10
  -4  -4   1   59.29    9.80
   4  -4  -1   51.59   10.40
   4  -4  -1   55.59    4.80
  -4  -4   1   55.19    4.60
  -4  -4   1   52.89    4.30
  -4   4   1   56.89    5.10
  -4   4   1   53.39    4.70
   4   4  -1   63.09    4.50
  -4   4   1   50.29    5.10
  -3  -4   1  350.36   30.40
   3  -4  -1  350.06   26.20
  -3  -4   1  338.27   25.60
   3  -4  -1  349.37   30.90
   3  -4  -1  363.96   25.90
  -3   4   1  354.76   25.90
  -3   4   1  322.47   25.80
   3   4  -1  396.06   25.80
   2  -4  -1  202.28   15.40
   2  -4  -1  206.28   15.70
  -2  -4   1  185.98   19.30
  -2  -4   1  225.58   15.40
   2  -4  -1  216.78   20.40
  -2  -4   1  190.58   15.20
  -2   4   1  228.08   15.60
   2   4  -1  211.48   15.40
  -2   4   1  216.08   15.70
  -1  -4   1  742.13   57.59
   1  -4  -1  802.02   57.69
   1  -4  -1  778.82   57.89
  -1  -4   1  902.41   57.79
  -1  -4   1  778.12   62.19
   1  -4  -1  870.61   63.19
   1   4  -1  772.62   57.69
  -1   4   1  786.92   57.79
   0  -4   1   27.40    2.60
   0  -4  -1   22.30    2.10
   0  -4   1   22.00    2.10
   0  -4  -1   25.10    2.40
   0  -4  -1   27.60    6.90
   0   4  -1   27.50    2.30
   0   4   1   28.20    2.40
  -1  -4  -1  290.67   19.00
  -1  -4  -1  242.08   18.80
  -1  -4  -1  244.08   23.80
   1  -4   1  255.97   18.90
   1  -4   1  253.37   19.20
  -1   4  -1  252.07   19.00
   1   4   1  302.07   25.40
   1   4   1  259.97   19.00
   2  -4   1 1329.47  102.39
   2  -4   1 1372.16  102.09
  -2  -4  -1 1272.67  101.99
  -2  -4  -1 1588.84  101.99
  -2  -4  -1 1428.06  107.49
   2   4   1 1570.64  102.09
   2   4   1 1646.44  108.99
  -2   4  -1 1415.76  102.19
  -2   4  -1 1241.18  102.09
   3  -4   1  334.87   24.60
   3  -4   1  321.27   24.90
  -3  -4  -1  326.87   30.10
  -3  -4  -1  307.87   24.20
  -3  -4  -1  319.27   24.40
  -3   4  -1  305.37   24.50
   3   4   1  416.16   31.60
   3   4   1  388.16   24.40
  -3   4  -1  356.56   24.70
  -4  -4  -1   31.90    2.70
  -4  -4  -1   33.80    8.50
  -4  -4  -1   31.70    3.40
   4  -4   1   30.80    3.90
  -4   4  -1   28.30    3.20
  -4   4  -1   35.80    4.00
   4   4   1   35.90    8.70
   4   4   1   38.60    3.00
  -5  -4  -1  398.26   29.90
  -5  -4  -1  377.36   35.50
  -5  -4  -1  394.36   29.60
   5  -4   1  397.66   30.40
   5   4   1  448.16   29.70
   5   4   1  435.86   36.10
  -5   4  -1  399.06   29.90
  -5   4  -1  415.26   30.20
  -6  -4  -1  441.16   32.60
  -6  -4  -1  436.06   38.80
  -6  -4  -1  423.16   32.30
   6  -4   1  437.86   33.10
  -6   4  -1  467.45   33.00
   6   4   1  459.85   32.30
  -6   4  -1  445.46   32.60
   7  -4   1  457.75   35.60
  -7  -4  -1  484.85   35.10
  -7  -4  -1  460.65   34.70
  -7  -4  -1  515.25   41.50
   7   4   1  462.35   34.80
  -7   4  -1  477.45   35.50
  -7   4  -1  479.85   35.10
   7   4   1  508.15   34.70
   8  -4   1   17.10    6.60
   8  -4   1   19.20    3.50
  -8  -4  -1   14.40    2.70
  -8   4  -1   16.40    2.60
  -8   4  -1   16.00    3.30
   8   4   1   17.80    2.10
   8   4   1   16.70    2.20
   9  -4   1    1.80    2.40
  -9  -4  -1    0.10    1.90
  -9   4  -1   -0.20    1.50
  -9   4  -1   -1.30    2.30
   9   4   1   -0.80    1.00
 -10  -4  -1   49.10    5.40
  10  -4   1   46.60    5.80
 -10   4  -1   43.50    4.60
 -10   4  -1   36.80    5.50
  10   4   1   33.90    3.90
  11  -4   1   26.10    5.00
 -11  -4  -1   30.50    4.60
 -11   4  -1   26.10    5.00
  12  -4   1   18.80    4.10
  12  -4   1   14.50    3.40
 -12  -4  -1   17.10    3.60
 -12   4  -1   13.80    4.00
  13  -4   1   41.70    5.70
  13  -4   1   58.39    7.00
 -13   4  -1   41.00    6.50
 -14   4  -1   -0.20    3.40
  13  -5  -1    3.40    2.70
  13  -5  -1    0.50    3.10
 -13   5   1   -1.40    3.00
  12  -5  -1    3.10    3.30
  12  -5  -1    5.10    2.60
 -12   5   1    3.20    3.40
  11  -5  -1   20.20    4.40
  11  -5  -1   16.00    3.50
 -11   5   1   17.00    4.20
  11   5  -1   19.50    2.70
 -11   5   1   19.90    3.40
 -10  -5   1   90.79    7.80
  10  -5  -1   75.29    7.60
  10  -5  -1   79.49    8.50
 -10   5   1   81.69    8.20
 -10   5   1   65.19    8.00
  10   5  -1   85.79    6.80
 -10   5   1   81.19    7.50
   9  -5  -1   55.79    6.20
  -9  -5   1   67.29    6.00
   9  -5  -1   60.79    6.90
  -9   5   1   58.99    6.70
  -9   5   1   53.99    6.80
  -9   5   1   64.39    6.10
   9   5  -1   59.69    5.30
   8  -5  -1    0.70    1.90
   8  -5  -1   -2.70    5.20
  -8  -5   1    3.40    1.70
   8  -5  -1    0.80    2.30
  -8   5   1   -0.70    2.10
  -8   5   1   -0.90    1.40
  -8   5   1    0.90    2.10
   8   5  -1    3.70    1.30
   7  -5  -1  319.67   23.90
  -7  -5   1  289.57   22.80
   7  -5  -1  323.87   30.10
  -7  -5   1  324.27   23.10
   7  -5  -1  298.37   23.30
  -7  -5   1  326.87   29.90
  -7   5   1  310.27   23.60
  -7   5   1  292.07   23.30
  -7   5   1  308.37   23.70
   7   5  -1  338.87   22.90
  -6  -5   1   16.50    2.00
  -6  -5   1   21.00    2.60
   6  -5  -1   22.20    7.50
   6  -5  -1   16.50    3.10
  -6  -5   1   19.40    7.80
   6  -5  -1   13.60    2.40
   6   5  -1   22.70    2.40
  -6   5   1   17.40    2.50
  -6   5   1   17.70    2.90
  -6   5   1   26.70    3.40
  -5  -5   1  225.98   17.40
  -5  -5   1  221.08   17.30
   5  -5  -1  232.58   23.70
   5  -5  -1  245.18   18.30
  -5  -5   1  249.28   23.80
   5  -5  -1  248.38   17.80
   5   5  -1  247.08   17.50
  -5   5   1  241.78   18.10
  -5   5   1  222.68   17.70
  -5   5   1  244.68   18.00
   4  -5  -1   93.29   15.00
   4  -5  -1  105.59    8.70
  -4  -5   1  112.69    8.40
  -4  -5   1  108.29    8.20
  -4  -5   1  100.59   13.60
   4  -5  -1  101.49    9.10
  -4   5   1  128.09    9.00
  -4   5   1  118.19    9.10
  -4   5   1  105.29    8.60
  -3  -5   1   25.40    2.60
   3  -5  -1   18.10    6.60
   3  -5  -1   28.40    3.40
   3  -5  -1   31.10    3.00
  -3  -5   1   19.40    6.90
  -3  -5   1   27.10    2.40
  -3   5   1   25.90    3.10
  -3   5   1   23.30    2.80
  -3   5   1   33.70    3.40
   3   5  -1   28.00    2.70
   2  -5  -1   12.40    1.60
  -2  -5   1   16.20    6.40
  -2  -5   1   10.70    1.20
   2  -5  -1    6.20    2.00
   2  -5  -1    3.30    4.70
  -2   5   1   14.30    1.90
  -2   5   1    6.20    1.50
   1  -5  -1  263.57   25.00
  -1  -5   1  237.48   18.60
  -1  -5   1  237.28   24.10
  -1  -5   1  278.47   18.90
   1  -5  -1  243.88   19.00
   1  -5  -1  255.07   18.70
  -1   5   1  255.77   18.90
   1   5  -1  271.77   18.80
   0  -5  -1  504.15   37.80
   0  -5   1  533.25   38.10
   0  -5  -1  537.25   38.00
   0  -5   1  489.55   43.30
   0  -5  -1  519.55   44.20
   0  -5   1  501.25   37.80
   0   5  -1  517.75   37.90
   0   5   1  564.44   38.00
   1  -5   1   34.20    3.50
  -1  -5  -1   24.20    7.70
  -1  -5  -1   30.10    3.10
  -1  -5  -1   32.00    2.80
   1  -5   1   32.60    2.90
  -1   5  -1   43.60    3.30
   1   5   1   35.90    3.10
  -1   5  -1   30.10    3.20
   2  -5   1  424.16   33.20
  -2  -5  -1  411.76   32.70
  -2  -5  -1  437.36   39.00
   2  -5   1  469.85   32.90
  -2   5  -1  480.15   33.00
  -2   5  -1  446.36   32.90
   2   5   1  485.55   32.80
  -3  -5  -1  300.57   22.60
   3  -5   1  321.67   23.30
   3  -5   1  319.27   22.90
  -3  -5  -1  276.87   22.40
  -3  -5  -1  288.97   29.20
   3   5   1  340.97   22.70
  -3   5  -1  334.47   23.00
  -3   5  -1  295.77   22.80
   4  -5   1   35.60    4.10
   4  -5   1   39.80    3.90
  -4  -5  -1   36.40    3.00
  -4  -5  -1   41.70   10.90
  -4  -5  -1   37.40    3.60
  -4   5  -1   41.60    4.40
   4   5   1   38.20    3.40
  -4   5  -1   35.80    3.60
  -5  -5  -1  384.56   36.60
   5  -5   1  394.46   30.70
   5  -5   1  423.66   30.40
  -5  -5  -1  387.96   29.80
  -5  -5  -1  405.76   30.10
  -5   5  -1  382.56   30.20
  -5   5  -1  436.26   30.60
   5   5   1  464.75   30.00
   6  -5   1    2.50    1.60
  -6  -5  -1    0.80    1.20
  -6  -5  -1    2.20    0.70
  -6  -5  -1    2.20    5.60
   6  -5   1    1.80    2.00
  -6   5  -1    3.20    2.00
  -6   5  -1    0.90    1.20
   7  -5   1   26.30    3.30
   7  -5   1   25.70    3.90
   7  -5   1   21.20    7.50
  -7  -5  -1   23.80    9.10
  -7  -5  -1   20.50    2.90
  -7   5  -1   20.30    3.50
   7   5   1   20.50    2.40
  -7   5  -1   20.60    2.80
   8  -5   1  237.88   19.10
   8  -5   1  220.18   18.50
  -8  -5  -1  262.77   18.50
   8   5   1  262.87   17.90
  -8   5  -1  214.78   18.80
  -8   5  -1  238.28   18.40
   9  -5   1   62.19    6.90
   9  -5   1   54.99    6.10
  -9  -5  -1   63.29    6.20
  -9   5  -1   53.89    6.70
  -9   5  -1   61.89    5.90
   9   5   1   56.29    5.10
 -10  -5  -1   51.89    5.60
  10  -5   1   42.80    5.50
 -10   5  -1   44.20    5.10
  10   5   1   40.20    4.30
 -10   5  -1   41.90    5.90
 -11  -5  -1   50.39    6.00
  11  -5   1   42.60    6.10
  11  -5   1   37.10    5.00
 -11   5  -1   39.70    5.90
  12  -5   1   -5.10    2.00
  12  -5   1    1.80    3.10
 -12   5  -1    1.60    3.00
  13  -5   1   56.39    7.60
  13  -5   1   90.09    9.00
 -13   5  -1   68.99    8.60
  13  -6  -1  111.69   10.70
  13  -6  -1   81.89    8.90
 -13   6   1   80.79    9.70
  12  -6  -1    7.10    2.80
  12  -6  -1    3.30    3.20
 -12   6   1   -0.90    2.80
  11  -6  -1    7.30    3.70
  11  -6  -1    4.50    2.60
 -11   6   1    8.80    3.40
 -11   6   1    3.70    2.40
  11   6  -1    4.90    1.90
  10  -6  -1   15.10    3.80
  10  -6  -1   14.50    3.00
 -10   6   1    8.80    3.40
 -10   6   1   14.00    3.00
  10   6  -1   14.10    2.40
   9  -6  -1    6.30    2.40
   9  -6  -1   14.50    3.40
   9   6  -1    9.00    1.90
  -9   6   1   15.20    3.50
  -9   6   1   13.30    2.70
   8  -6  -1   36.10    4.70
   8  -6  -1   42.40    5.70
  -8  -6   1   46.90    4.70
   8   6  -1   47.00    4.30
  -8   6   1   40.20    4.80
  -8   6   1   41.60    5.40
   7  -6  -1   84.69    7.10
  -7  -6   1   59.89    5.60
   7  -6  -1   59.59    6.10
  -7   6   1   63.99    6.00
  -7   6   1   60.99    6.60
  -7   6   1   67.29    6.60
   7   6  -1   59.89    5.40
  -6  -6   1    3.80    1.30
   6  -6  -1    5.90    2.20
   6  -6  -1    6.70    6.40
   6  -6  -1    4.60    1.70
  -6  -6   1    2.50    0.80
  -6  -6   1    2.80    5.40
   6   6  -1    1.60    1.10
  -6   6   1    3.70    1.90
  -6   6   1    5.30    2.00
  -6   6   1    7.20    1.70
   5  -6  -1   16.80    2.50
  -5  -6   1   21.90    2.40
   5  -6  -1   18.70    7.50
  -5  -6   1   15.50    6.60
  -5   6   1   16.70    2.70
  -5   6   1   20.10    2.70
   5   6  -1   18.30    2.30
   4  -6  -1   93.49   15.90
  -4  -6   1   97.79    8.00
   4  -6  -1  117.79    8.40
  -4  -6   1   93.59    7.80
  -4  -6   1   94.29   15.50
   4  -6  -1  108.79    8.90
   4   6  -1  109.69    8.20
  -4   6   1  109.89    8.50
  -4   6   1  114.89    8.70
   3  -6  -1   27.00    2.80
  -3  -6   1   20.50    2.40
  -3  -6   1   23.30    8.00
   3  -6  -1    9.30    6.00
  -3  -6   1   24.30    2.30
   3  -6  -1   23.20    3.20
  -3   6   1   25.70    2.80
   3   6  -1   30.90    2.80
  -3   6   1   19.00    2.70
   2  -6  -1  797.42   56.99
   2  -6  -1  760.22   63.69
  -2  -6   1  729.43   56.29
   2  -6  -1  789.82   56.59
  -2  -6   1  718.73   62.59
   2   6  -1  860.61   56.59
   1  -6  -1   18.70    8.10
   1  -6  -1   19.00    2.20
  -1  -6   1   20.30    2.40
  -1  -6   1   14.50    6.70
   1  -6  -1   15.10    2.40
  -1  -6   1   16.00    1.90
   1   6  -1   19.60    2.30
  -1   6   1   21.20    2.40
   0  -6  -1  717.63   54.89
   0  -6   1  686.63   61.29
   0  -6  -1  722.73   62.19
   0  -6   1  817.32   55.19
   0  -6  -1  790.22   55.19
   0  -6   1  732.93   54.89
   0   6   1  785.72   55.09
   0   6  -1  778.82   55.09
  -1  -6  -1    0.90    1.20
   1  -6   1    2.10    1.50
  -1  -6  -1    1.40    0.80
   1  -6   1    1.60    0.90
   1  -6   1   -1.60    3.70
  -1  -6  -1    7.50    5.40
  -1   6  -1   -0.60    1.00
   1   6   1    1.10    1.10
   2  -6   1   34.70    3.30
  -2  -6  -1   41.30    3.40
  -2  -6  -1   37.60    9.40
  -2  -6  -1   32.50    3.10
   2  -6   1   32.30    4.00
  -2   6  -1   29.70    3.60
   2   6   1   41.00    3.50
  -2   6  -1   37.30    3.50
  -3  -6  -1    5.30    0.90
   3  -6   1    6.10    1.50
  -3  -6  -1    4.40    1.20
   3  -6   1    7.60    2.00
  -3  -6  -1    2.20    4.80
  -3   6  -1    3.20    1.20
  -3   6  -1    2.40    1.50
   3   6   1    4.90    1.20
  -4  -6  -1  134.49   20.10
   4  -6   1  114.19    8.80
  -4  -6  -1  100.19    8.10
   4  -6   1  116.49    9.40
  -4  -6  -1  110.89    8.50
  -4   6  -1  103.29    8.70
   4   6   1  129.09    8.60
  -4   6  -1  107.19    9.00
  -5  -6  -1    4.20    5.00
  -5  -6  -1    8.40    1.60
   5  -6   1    8.10    2.50
   5  -6   1    4.70    1.70
  -5  -6  -1    7.30    0.90
  -5   6  -1    4.70    1.60
  -5   6  -1    7.90    2.20
   5   6   1    6.20    1.40
  -6  -6  -1   12.60    7.60
   6  -6   1   14.60    3.00
   6  -6   1   11.90    7.00
  -6  -6  -1   24.50    2.60
   6  -6   1   15.90    2.60
  -6   6  -1   17.30    2.60
  -6   6  -1   13.30    2.90
   6   6   1   16.90    2.10
   7  -6   1  305.77   24.00
   7  -6   1  302.07   24.60
  -7  -6  -1  339.37   23.90
   7   6   1  338.27   23.60
  -7   6  -1  319.67   24.10
  -7   6  -1  308.27   24.40
   8  -6   1   16.80    4.00
   8  -6   1   19.30    3.30
  -8  -6  -1   21.90    3.20
   8   6   1   22.40    2.60
  -8   6  -1   26.20    4.20
  -8   6  -1   25.40    3.40
   9  -6   1    2.60    2.20
   9  -6   1    5.60    2.90
  -9  -6  -1    8.10    2.30
   9   6   1    1.40    1.40
  -9   6  -1    1.10    2.60
  -9   6  -1    1.50    1.80
  10  -6   1    5.30    3.20
  10  -6   1    4.30    2.60
 -10   6  -1    5.70    3.20
  10   6   1    5.90    1.70
 -10   6  -1    6.90    2.30
  11  -6   1    5.10    2.80
  11  -6   1   10.00    3.80
 -11   6  -1    9.10    3.60
  12  -6   1   46.20    6.50
  12  -6   1   37.80    5.50
 -12   6  -1   50.29    6.80
  13  -6   1    5.50    3.10
  13  -6   1    9.70    3.90
 -13   6  -1    1.10    3.50
  13  -7  -1   15.00    4.10
  13  -7  -1   27.80    5.50
 -13   7   1   18.60    4.90
  12  -7  -1   41.40    5.70
  12  -7  -1   60.19    7.50
 -12   7   1   40.20    6.20
  11  -7  -1    2.90    2.40
  11  -7  -1   -0.20    3.20
 -11   7   1    3.20    2.40
 -11   7   1    2.80    3.10
  11   7  -1   -1.10    1.60
  10  -7  -1    2.70    2.60
  10  -7  -1    9.20    3.50
  10   7  -1    3.10    1.70
 -10   7   1    6.80    2.50
 -10   7   1    0.00    2.70
   9  -7  -1    1.00    2.10
   9  -7  -1   -0.30    2.60
  -9   7   1    2.50    1.90
   9   7  -1   -1.40    1.40
  -9   7   1   -0.70    2.40
   8  -7  -1   -0.20    2.00
   8  -7  -1    1.30    2.50
  -8   7   1    3.10    1.80
   8   7  -1    0.50    1.30
  -8   7   1    1.20    2.40
   7  -7  -1   38.10    5.20
   7  -7  -1   40.40    4.70
  -7   7   1   32.50    4.20
   7   7  -1   36.40    3.80
  -7   7   1   43.00    5.30
  -6  -7   1   38.80    3.60
   6  -7  -1   28.50    3.70
   6  -7  -1   30.00    4.40
  -6   7   1   28.40    4.10
   6   7  -1   36.70    3.50
  -6   7   1   35.80    4.00
   5  -7  -1  122.69   19.90
  -5  -7   1  111.69    8.90
  -5  -7   1  118.79    9.20
   5  -7  -1  114.19   10.00
   5  -7  -1  122.19    9.60
  -5  -7   1   90.79   16.50
   5   7  -1  123.79    9.30
  -5   7   1  127.69    9.70
  -5   7   1  124.29    9.90
   4  -7  -1  384.66   38.70
   4  -7  -1  429.06   30.40
   4  -7  -1  446.06   31.10
  -4  -7   1  381.66   30.00
  -4  -7   1  377.86   30.10
  -4  -7   1  329.27   36.50
   4   7  -1  458.95   30.40
  -4   7   1  440.56   30.60
  -4   7   1  422.06   30.60
   3  -7  -1  235.78   26.10
   3  -7  -1  242.88   17.80
  -3  -7   1  217.88   24.50
   3  -7  -1  244.78   18.30
  -3  -7   1  227.08   17.50
  -3  -7   1  253.07   17.60
   3   7  -1  239.98   17.70
  -3   7   1  228.88   17.90
   2  -7  -1   26.30    8.70
  -2  -7   1   24.40    2.40
  -2  -7   1    8.80    6.50
   2  -7  -1   24.60    3.20
   2  -7  -1   25.70    2.90
  -2  -7   1   31.80    3.10
   2   7  -1   37.20    3.10
  -2   7   1   28.00    3.10
   1  -7  -1  452.75   32.50
  -1  -7   1  371.06   38.90
  -1  -7   1  507.85   32.80
  -1  -7   1  421.46   32.30
   1  -7  -1  461.05   32.90
   1  -7  -1  420.56   40.70
   1   7  -1  428.26   32.60
   0  -7  -1  397.36   27.90
   0  -7   1  380.26   27.60
   0  -7   1  381.56   27.90
   0  -7  -1  383.26   27.60
   0  -7   1  345.97   35.00
   0  -7  -1  338.97   35.30
   0   7   1  368.56   27.80
   0   7  -1  384.36   27.90
  -1  -7  -1  126.89    9.00
  -1  -7  -1  108.29    8.60
   1  -7   1   97.49   17.60
   1  -7   1  111.19    8.70
   1  -7   1  111.39    9.20
  -1  -7  -1   95.09   16.70
   1   7   1  117.49    9.00
  -1   7  -1  118.89    9.00
   2  -7   1   16.60    7.90
  -2  -7  -1   24.10    9.00
   2  -7   1   15.40    2.70
   2  -7   1   19.80    2.20
  -2  -7  -1   15.80    2.00
  -2  -7  -1   23.70    2.50
   2   7   1   18.80    2.20
  -2   7  -1   15.80    2.20
  -3  -7  -1   95.99   17.00
  -3  -7  -1  122.29    8.70
   3  -7   1  116.49    9.00
   3  -7   1  100.09   17.10
  -3  -7  -1  105.49    8.70
   3  -7   1  106.79    9.50
   3   7   1  120.09    8.90
  -3   7  -1  117.39    9.20
  -3   7  -1  116.79    9.20
  -4  -7  -1  236.18   18.00
  -4  -7  -1  187.58   25.40
   4  -7   1  191.08   25.20
   4  -7   1  265.97   18.40
  -4  -7  -1  224.88   17.70
   4  -7   1  252.47   18.90
  -4   7  -1  237.48   18.40
  -4   7  -1  274.77   18.60
   4   7   1  255.57   18.20
   5  -7   1   48.40    5.00
   5  -7   1   54.59    5.70
   5  -7   1   29.00   10.80
  -5  -7  -1   32.90   10.70
  -5  -7  -1   52.09    4.70
  -5   7  -1   47.20    4.90
  -5   7  -1   51.39    5.50
   5   7   1   65.39    4.70
  -6  -7  -1  217.88   17.00
   6  -7   1  216.18   17.90
   6  -7   1  233.38   17.30
  -6   7  -1  242.38   17.70
  -6   7  -1  215.28   17.30
   6   7   1  229.58   16.90
  -7  -7  -1  111.59    9.50
   7  -7   1  112.49   10.60
   7  -7   1  115.49    9.90
   7   7   1  122.19    9.30
  -7   7  -1  123.69    9.90
  -7   7  -1  119.19   10.40
   8  -7   1    3.40    2.60
  -8  -7  -1    3.80    1.90
   8  -7   1    0.80    2.20
  -8   7  -1   -1.20    2.40
   8   7   1    2.70    1.40
  -8   7  -1    0.80    1.70
   9  -7   1   46.10    6.20
   9  -7   1   44.90    5.50
  -9   7  -1   42.60    5.10
  -9   7  -1   49.90    6.00
   9   7   1   34.20    4.30
  10  -7   1  187.78   15.90
  10  -7   1  214.28   17.00
  10   7   1  203.28   15.10
 -10   7  -1  209.08   16.00
 -10   7  -1  173.88   16.30
  11  -7   1   38.40    6.30
  11  -7   1   35.90    5.10
 -11   7  -1   34.60    5.80
  12  -7   1    9.30    3.30
  12  -7   1    8.90    3.80
 -12   7  -1    3.10    3.60
  12  -8  -1    5.50    3.80
  12  -8  -1    6.90    3.10
 -12   8   1    1.80    3.30
  11  -8  -1   55.19    7.60
  11  -8  -1   52.09    6.40
 -11   8   1   43.80    6.80
 -11   8   1   64.09    6.80
  11   8  -1   51.49    5.30
  10  -8  -1   43.20    6.40
  10  -8  -1   46.50    5.70
 -10   8   1   44.10    6.30
  10   8  -1   46.30    4.90
 -10   8   1   48.50    5.70
   9  -8  -1  130.79   11.90
   9  -8  -1  130.19   10.90
  -9   8   1  117.69   11.40
  -9   8   1  137.19   11.10
   9   8  -1  118.19   10.10
   8  -8  -1   18.60    3.80
   8  -8  -1   17.50    3.30
  -8   8   1   17.30    3.10
  -8   8   1   14.30    3.70
   8   8  -1   19.30    2.70
   7  -8  -1  111.39   10.10
   7  -8  -1  105.09    9.40
  -7   8   1  112.59    9.50
   7   8  -1  118.39    9.00
  -7   8   1  100.69    9.80
   6  -8  -1  105.39    8.70
   6  -8  -1   90.79    9.30
  -6   8   1  109.39    9.10
   6   8  -1   98.79    8.20
  -6   8   1   98.59    8.70
  -5  -8   1   -0.70    1.00
   5  -8  -1   -5.20    1.80
   5  -8  -1    1.00    1.50
   5   8  -1    1.30    1.20
  -5   8   1    0.20    1.80
  -5   8   1   -0.60    1.30
  -4  -8   1   87.69   16.50
  -4  -8   1   93.29    7.00
  -4  -8   1   82.19    7.10
   4  -8  -1   95.49    7.60
   4  -8  -1   44.20   12.90
   4  -8  -1   92.89    8.20
  -4   8   1   96.69    7.80
   4   8  -1   97.49    7.40
  -3  -8   1   45.10    4.00
   3  -8  -1   51.69    4.50
   3  -8  -1   47.00    5.00
  -3  -8   1   41.90   11.30
   3  -8  -1   43.90   12.50
  -3  -8   1   54.59    4.30
   3   8  -1   48.50    4.40
  -3   8   1   44.60    4.70
  -2  -8   1    2.60    0.90
  -2  -8   1    4.30    5.30
  -2  -8   1    2.40    1.50
   2  -8  -1    3.40    5.90
   2  -8  -1    2.90    1.20
   2  -8  -1    4.60    1.90
   2   8  -1    2.50    1.40
  -2   8   1    4.90    1.60
  -1  -8   1  108.69    8.60
  -1  -8   1  126.99    9.10
   1  -8  -1   84.49   16.90
   1  -8  -1  113.09    8.70
   1  -8  -1  114.29    9.30
  -1  -8   1   79.99   16.00
  -1   8   1  109.29    9.10
   1   8  -1  119.49    9.00
   0  -8   1   87.19    7.00
   0  -8   1  101.69    7.70
   0  -8  -1   70.09   15.80
   0  -8  -1   88.39    7.00
   0  -8  -1   84.99    7.40
   0  -8   1   74.39   15.50
   0   8   1   87.79    7.40
   0   8  -1   95.89    7.40
   1  -8   1  151.88   23.10
  -1  -8  -1  150.78   11.90
   1  -8   1  162.08   12.60
   1  -8   1  161.38   12.00
  -1  -8  -1  130.99   22.40
  -1  -8  -1  180.38   12.30
  -1   8  -1  148.99   12.30
   1   8   1  157.88   12.20
  -2  -8  -1  114.39   19.90
   2  -8   1  110.99    9.30
   2  -8   1  110.69   19.40
   2  -8   1  111.99    8.60
  -2  -8  -1  101.09    8.40
  -2   8  -1  112.79    9.00
   2   8   1  117.99    8.80
   3  -8   1    9.90    2.60
  -3  -8  -1   14.50    2.00
   3  -8   1   16.70    2.30
   3  -8   1    8.40    7.20
  -3  -8  -1   18.00    2.00
  -3  -8  -1   24.60    9.90
  -3   8  -1   14.80    2.60
  -3   8  -1   15.80    2.40
   3   8   1   18.60    2.30
  -4  -8  -1   66.79   15.60
   4  -8   1   39.50   11.90
   4  -8   1   74.29    6.90
   4  -8   1   77.29    6.30
  -4  -8  -1   66.29    5.90
  -4   8  -1   65.99    6.30
   4   8   1   72.39    6.10
  -4   8  -1   85.19    6.80
   5  -8   1    3.20    1.80
  -5  -8  -1    4.00    1.40
   5  -8   1    5.50    2.60
   5   8   1    2.10    1.50
  -5   8  -1    5.80    2.30
  -5   8  -1    5.10    1.80
   6  -8   1  122.09   11.50
  -6  -8  -1  119.89   10.50
   6  -8   1  150.68   11.10
  -6   8  -1  140.19   11.10
   6   8   1  133.79   10.50
  -6   8  -1  142.99   11.40
   7  -8   1   -0.20    2.30
   7  -8   1    3.00    2.20
  -7   8  -1    0.30    1.70
   7   8   1    0.40    1.30
  -7   8  -1    0.80    2.20
   8  -8   1   22.20    3.90
   8  -8   1   31.40    5.00
   8   8   1   30.00    3.40
  -8   8  -1   30.30    4.80
  -8   8  -1   23.00    3.70
   9  -8   1  124.29   11.80
   9  -8   1  122.79   10.90
  -9   8  -1  142.39   11.10
  -9   8  -1  109.89   11.30
   9   8   1  127.89   10.10
  10  -8   1   36.60    5.20
  10  -8   1   47.00    6.40
 -10   8  -1   60.69    5.90
 -10   8  -1   39.30    6.00
  10   8   1   36.00    4.50
  11  -8   1   -1.60    2.50
  11  -8   1    1.10    3.20
 -11   8  -1   -3.20    2.80
  12  -8   1    6.50    3.30
  12  -8   1    3.70    3.50
 -12   8  -1    1.90    3.40
 -12   9   1   23.00    5.20
  11  -9  -1   22.40    4.90
  11  -9  -1   17.40    4.00
 -11   9   1   25.50    4.30
  11   9  -1   21.40    3.30
 -11   9   1   11.60    4.10
  10  -9  -1    7.70    3.60
  10  -9  -1    8.50    3.00
 -10   9   1    6.40    2.70
  10   9  -1    5.70    2.10
 -10   9   1    7.80    3.50
   9  -9  -1   12.60    4.10
   9  -9  -1   13.20    3.20
   9   9  -1   15.00    2.70
  -9   9   1   11.40    3.10
  -9   9   1   11.20    3.70
   8  -9  -1   20.20    4.20
   8  -9  -1   17.00    3.50
  -8   9   1   21.20    4.10
   8   9  -1   23.70    3.20
  -8   9   1   17.60    3.30
   7  -9  -1   14.70    2.90
   7  -9  -1   17.10    3.80
  -7   9   1   15.30    3.00
  -7   9   1   14.80    3.30
   7   9  -1   10.40    2.30
   6  -9  -1   41.20    4.70
   6  -9  -1   43.60    5.40
   6   9  -1   32.70    3.90
  -6   9   1   33.30    4.40
  -6   9   1   36.50    4.80
   5  -9  -1   31.20    4.50
   5  -9  -1   29.90    3.70
  -5   9   1   27.90    3.80
   5   9  -1   26.60    3.30
   4  -9  -1    5.20    2.40
  -4  -9   1   12.90    7.30
   4  -9  -1    3.80    1.80
  -4   9   1    5.00    1.90
   4   9  -1    5.70    1.70
   3  -9  -1    0.60    1.90
   3  -9  -1    2.30    6.30
  -3  -9   1   -0.60    5.60
  -3  -9   1    1.20    1.30
   3  -9  -1   -0.10    1.30
  -3  -9   1   -0.60    1.00
   3   9  -1    1.60    1.30
  -3   9   1    4.30    1.60
  -2  -9   1   71.59    5.90
   2  -9  -1   60.29   14.40
   2  -9  -1   65.29    6.20
   2  -9  -1   64.09    5.60
  -2  -9   1   59.99    5.20
  -2  -9   1   57.39   14.20
   2   9  -1   64.09    5.70
  -2   9   1   70.79    6.10
  -1  -9   1   24.10    9.10
   1  -9  -1   41.70    3.90
  -1  -9   1   41.90    3.70
   1  -9  -1   34.80   12.00
   1  -9  -1   44.70    4.60
  -1  -9   1   43.00    4.30
  -1   9   1   44.20    4.40
   1   9  -1   38.40    4.10
   0  -9  -1    3.50    1.20
   0  -9   1    4.90    1.80
   0  -9   1    6.60    6.40
   0  -9  -1    0.60    5.40
   0  -9  -1    5.00    1.70
   0  -9   1    2.10    1.10
   0   9   1    5.20    1.60
   0   9  -1    5.10    1.50
  -1  -9  -1   28.00    2.90
  -1  -9  -1   32.70    3.50
   1  -9   1   30.40    3.10
   1  -9   1   11.30    8.70
   1  -9   1   26.20    3.60
  -1  -9  -1   25.40    8.80
   1   9   1   31.30    3.50
  -1   9  -1   27.80    3.40
   2  -9   1   49.10    5.30
   2  -9   1   56.59    4.70
   2  -9   1   40.20   11.70
  -2  -9  -1   62.89    5.00
  -2  -9  -1   53.79   13.80
  -2  -9  -1   40.60    4.30
   2   9   1   57.09    4.90
  -2   9  -1   46.80    5.00
   3  -9   1    4.40    6.00
   3  -9   1   -1.60    1.30
  -3  -9  -1    0.30    1.10
  -3  -9  -1   -2.70    5.40
  -3  -9  -1   -1.40    1.00
   3  -9   1    1.20    2.20
  -3   9  -1    1.80    1.50
   3   9   1    0.90    1.30
   4  -9   1  157.48   12.00
  -4  -9  -1  127.69   23.80
  -4  -9  -1  154.38   11.70
   4  -9   1  152.38   12.70
  -4   9  -1  151.28   12.40
  -4   9  -1  151.88   12.30
   4   9   1  151.98   11.90
  -5  -9  -1  169.48   13.80
   5  -9   1  185.08   14.80
   5  -9   1  189.48   14.00
   5   9   1  174.08   13.80
  -5   9  -1  187.38   14.40
  -5   9  -1  169.98   14.10
   6  -9   1   14.90    3.50
   6  -9   1    9.40    2.50
  -6   9  -1   11.30    3.20
   6   9   1   13.50    2.20
  -6   9  -1    8.50    2.30
   7  -9   1    0.00    2.50
   7  -9   1   -0.50    2.10
  -7   9  -1   -1.80    1.60
  -7   9  -1   -0.90    2.50
   7   9   1   -1.60    1.40
   8  -9   1   20.60    3.70
   8  -9   1   14.40    4.00
  -8   9  -1   22.40    4.40
   8   9   1   14.90    2.70
  -8   9  -1   24.30    3.70
   9  -9   1   -1.40    2.30
   9  -9   1    2.00    3.20
  -9   9  -1   -0.10    2.10
   9   9   1   -0.70    1.70
  -9   9  -1   -3.10    2.50
  10  -9   1    1.40    3.30
  10  -9   1    3.70    2.90
  10   9   1    1.60    1.70
 -10   9  -1    2.20    2.40
 -10   9  -1   -5.10    2.60
  11  -9   1   11.70    3.60
  11  -9   1   16.00    4.40
 -11   9  -1   14.90    4.20
  11 -10  -1   -2.30    2.30
  11 -10  -1   -2.40    3.30
 -11  10   1   -0.30    2.20
  11  10  -1   -1.40    1.70
 -11  10   1   -1.80    2.90
  10 -10  -1    8.10    4.00
  10 -10  -1   11.20    3.20
 -10  10   1   13.00    4.00
  10  10  -1   12.40    2.70
 -10  10   1   21.00    3.90
   9 -10  -1   58.79    6.50
   9 -10  -1   63.59    7.50
  -9  10   1   48.90    6.80
   9  10  -1   46.60    5.60
  -9  10   1   70.29    6.90
   8 -10  -1    1.20    2.30
   8 -10  -1    0.20    2.70
   8  10  -1    0.20    1.70
  -8  10   1    0.60    2.10
  -8  10   1    1.00    2.70
   7 -10  -1    6.10    2.60
   7 -10  -1   10.60    3.40
   7  10  -1    7.40    2.10
  -7  10   1    8.20    3.20
  -7  10   1    9.70    2.80
   6 -10  -1   22.50    3.60
   6 -10  -1   29.70    4.60
   6  10  -1   26.20    3.30
  -6  10   1   25.30    3.80
   5 -10  -1   31.90    4.70
   5 -10  -1   29.80    3.80
  -5  10   1   27.20    3.80
   5  10  -1   27.40    3.50
   4 -10  -1   67.59    6.00
   4 -10  -1   61.89    6.60
  -4  10   1   60.79    6.20
   4  10  -1   57.99    5.70
   3 -10  -1   39.70    4.90
  -3 -10   1   42.30   12.80
   3 -10  -1   46.20    4.30
   3  10  -1   28.00    3.80
  -3  10   1   36.80    4.50
   2 -10  -1  191.48   14.20
  -2 -10   1  125.99   24.00
  -2 -10   1  169.18   13.90
  -2 -10   1  210.28   14.50
   2 -10  -1  189.08   14.80
   2  10  -1  183.18   14.40
  -2  10   1  187.88   14.70
   1 -10  -1   46.90    4.30
  -1 -10   1   35.00   13.30
  -1 -10   1   47.40    4.80
   1 -10  -1   44.00    5.00
   1 -10  -1   38.90   13.60
  -1 -10   1   41.60    4.10
   1  10  -1   44.10    4.60
  -1  10   1   42.10    4.80
   0 -10   1   27.00   12.30
   0 -10   1   30.80    3.20
   0 -10   1   33.90    4.00
   0 -10  -1   27.10   11.20
   0 -10  -1   24.70    3.20
   0 -10  -1   31.40    4.00
   0  10  -1   30.40    3.60
   0  10   1   28.50    3.70
  -1 -10  -1   21.70   11.30
   1 -10   1   22.60    2.80
  -1 -10  -1   24.20    3.10
  -1 -10  -1   18.80    2.50
   1 -10   1   14.00    9.10
   1 -10   1   20.20    3.30
  -1  10  -1   20.10    3.00
   1  10   1   18.70    2.90
   2 -10   1    4.10    1.50
  -2 -10  -1    2.70    1.20
  -2 -10  -1   -5.40    6.10
  -2 -10  -1    4.70    2.00
   2 -10   1   -2.80    2.00
   2  10   1    4.00    1.60
  -2  10  -1    1.30    1.80
  -3 -10  -1  103.19    8.80
   3 -10   1  118.29    9.90
  -3 -10  -1   83.49   18.40
   3 -10   1  125.49    9.20
   3  10   1  116.39    9.20
  -3  10  -1  103.79    9.40
   4 -10   1   -0.10    1.70
   4 -10   1    1.50    2.40
   4  10   1    0.30    1.50
  -4  10  -1    1.00    1.70
   5 -10   1   40.80    5.10
   5 -10   1   38.30    5.40
  -5  10  -1   42.50    5.10
   5  10   1   46.70    4.60
  -5  10  -1   54.69    5.80
   6 -10   1   75.49    7.00
   6 -10   1   70.19    7.90
   6  10   1   71.79    6.60
  -6  10  -1   67.59    7.20
  -6  10  -1   78.19    7.70
   7 -10   1   22.50    3.90
   7 -10   1   27.70    4.90
  -7  10  -1   25.20    4.10
  -7  10  -1   31.40    4.80
   8 -10   1    4.00    3.30
   8 -10   1    4.20    2.50
   8  10   1    0.40    1.70
  -8  10  -1    2.30    2.90
  -8  10  -1    5.10    2.40
   9 -10   1   17.80    3.70
   9 -10   1   19.30    4.60
  -9  10  -1   23.20    4.00
  -9  10  -1   15.50    4.20
   9  10   1   16.60    2.80
  10 -10   1   42.20    6.50
  10 -10   1   40.10    5.50
 -10  10  -1   47.60    5.90
  10  10   1   37.50    4.60
 -10  10  -1   42.90    6.60
  11 -10   1    8.10    3.80
  11 -10   1    3.30    3.10
 -11  10  -1    8.20    4.00
  10 -11  -1    6.50    3.60
  10 -11  -1   -0.80    2.40
 -10  11   1   -1.40    3.10
  10  11  -1   -0.70    1.90
 -10  11   1    4.10    2.50
   9 -11  -1   30.10    5.40
   9 -11  -1   27.20    4.30
   9  11  -1   26.00    3.90
  -9  11   1   27.30    4.50
   8 -11  -1    3.70    3.20
   8 -11  -1   -0.50    2.20
   8  11  -1   -0.60    1.80
  -8  11   1    2.30    2.20
   7 -11  -1    0.60    2.20
   7 -11  -1    2.40    3.20
   7  11  -1    1.40    1.80
  -7  11   1    6.00    2.50
   6 -11  -1   21.90    4.30
   6 -11  -1   20.80    3.60
   6  11  -1   22.20    3.20
  -6  11   1   22.20    3.90
   5 -11  -1   63.19    6.10
   5 -11  -1   67.99    7.00
  -5  11   1   52.39    6.30
   5  11  -1   49.80    5.70
   4 -11  -1  216.68   16.90
   4 -11  -1  219.38   17.60
   4  11  -1  221.08   16.90
  -4  11   1  222.48   17.40
   3 -11  -1   13.00    2.40
   3 -11  -1   11.30    2.90
  -3  11   1    7.70    2.30
   3  11  -1   10.70    2.20
  -2 -11   1  126.99    9.90
   2 -11  -1  115.49    9.50
   2 -11  -1  111.39   10.20
  -2 -11   1   85.39   20.40
   2  11  -1  127.99    9.90
  -2  11   1  114.79   10.00
   1 -11  -1    4.30    1.70
   1 -11  -1    3.30    2.20
  -1 -11   1    8.60    2.30
  -1 -11   1    4.10    1.50
  -1 -11   1   -3.90    6.30
   1  11  -1    4.70    1.90
  -1  11   1    7.70    2.10
   0 -11   1   13.10    2.70
   0 -11  -1   12.30    8.00
   0 -11  -1   12.70    2.70
   0 -11   1    2.50    7.00
   0 -11  -1   11.10    2.00
   0 -11   1   10.50    1.90
   0  11  -1   11.70    2.50
   0  11   1    9.00    2.40
   1 -11   1    5.30    1.70
  -1 -11  -1   -2.30    6.70
  -1 -11  -1    3.90    1.70
  -1 -11  -1    7.30    2.20
   1 -11   1    9.60    2.50
   1  11   1    5.20    1.90
  -1  11  -1    6.20    2.10
  -2 -11  -1    5.60    1.70
  -2 -11  -1    2.10    8.50
   2 -11   1    9.40    2.00
   2 -11   1    9.40    2.70
  -2  11  -1    5.20    2.10
   2  11   1    6.80    2.00
   3 -11   1    3.20    2.60
   3 -11   1    3.60    1.90
  -3  11  -1    2.70    1.90
   3  11   1    3.00    1.80
   4 -11   1   23.10    4.10
   4 -11   1   26.70    3.40
  -4  11  -1   21.80    3.50
   4  11   1   19.10    3.00
   5 -11   1    0.40    2.00
   5 -11   1    1.50    2.60
   5  11   1    1.30    1.60
  -5  11  -1    0.40    1.90
   6 -11   1   25.60    3.90
   6 -11   1   29.20    5.00
   6  11   1   29.90    3.80
  -6  11  -1   25.00    4.10
   7 -11   1   47.90    6.20
   7 -11   1   35.50    5.00
   7  11   1   39.40    4.50
  -7  11  -1   31.50    5.40
  -7  11  -1   44.00    5.50
   8 -11   1    2.80    3.30
   8 -11   1    1.90    2.40
  -8  11  -1    4.90    2.40
  -8  11  -1   -2.30    2.60
   8  11   1    1.00    1.90
   9 -11   1   40.10    6.00
   9 -11   1   28.40    4.70
  -9  11  -1   41.20    6.10
  -9  11  -1   33.20    5.20
   9  11   1   34.30    4.40
  10 -11   1   -0.10    2.40
  10 -11   1   -3.10    3.30
  10  11   1   -1.80    1.90
 -10  11  -1    3.30    2.70
 -10  11  -1   -2.10    3.00
   9 -12  -1    5.20    3.70
   9 -12  -1    0.60    2.50
   9  12  -1    1.10    2.10
  -9  12   1    2.10    2.40
   8 -12  -1   13.30    4.10
   8 -12  -1   16.80    3.70
  -8  12   1   14.00    3.50
   8  12  -1   14.80    2.90
   7 -12  -1   39.80    5.80
   7 -12  -1   40.20    5.10
  -7  12   1   30.60    4.90
   7  12  -1   32.90    4.30
   6 -12  -1   -6.90    2.30
   6 -12  -1    0.60    2.10
   6  12  -1    2.90    1.90
  -6  12   1   -1.30    2.00
   5 -12  -1   73.39    7.60
   5 -12  -1   60.49    6.30
  -5  12   1   57.59    6.80
   5  12  -1   59.59    6.30
   4 -12  -1   13.30    2.90
   4 -12  -1   19.20    3.70
   4  12  -1   20.40    3.10
  -4  12   1   16.40    3.40
   3 -12  -1  143.09   12.00
   3 -12  -1  142.49   11.30
  -3  12   1  139.39   11.80
   3  12  -1  132.09   11.40
   2 -12  -1   42.90    4.50
   2 -12  -1   36.20    4.90
   2  12  -1   36.80    4.50
  -2  12   1   46.00    5.10
   1 -12  -1   26.60    3.90
  -1 -12   1   30.40    4.00
   1 -12  -1   27.50    3.30
  -1  12   1   25.00    3.70
   1  12  -1   17.30    3.20
   0 -12  -1   14.10    3.00
   0 -12  -1   14.60    2.50
   0 -12   1   17.70    3.00
   0 -12   1   15.70    2.60
   0  12  -1   11.90    2.60
   0  12   1   17.90    3.20
   1 -12   1  164.58   12.80
   1 -12   1  156.98   12.00
  -1  12  -1  147.89   12.50
   1  12   1  143.89   12.50
   2 -12   1   49.50    5.70
   2 -12   1   35.70    4.40
   2  12   1   44.50    4.90
  -2  12  -1   35.20    4.70
   3 -12   1    0.50    2.30
   3 -12   1   -0.80    1.70
   3  12   1    2.40    1.70
  -3  12  -1    0.50    1.90
   4 -12   1    3.80    2.90
   4 -12   1    3.30    2.10
  -4  12  -1    5.60    2.40
   4  12   1    8.40    2.20
   5 -12   1    7.20    2.50
   5 -12   1    8.80    3.30
   5  12   1    5.00    2.10
  -5  12  -1    7.10    2.50
   6 -12   1   -2.60    2.70
   6 -12   1   -0.40    2.00
   6  12   1    1.30    1.80
  -6  12  -1    1.00    2.10
   7 -12   1   -2.10    2.10
   7 -12   1    3.40    3.20
  -7  12  -1    0.50    2.20
   7  12   1   -0.60    1.70
   8 -12   1  157.48   12.70
   8 -12   1  154.78   13.70
  -8  12  -1  151.38   13.10
   8  12   1  131.69   12.00
   9 -12   1   10.40    3.30
   9 -12   1   18.30    4.50
  -9  12  -1    1.80    2.70
   9  12   1   10.20    2.70
   8 -13  -1   40.10    5.50
   8 -13  -1   44.00    6.20
  -8  13   1   34.60    5.50
   8  13  -1   34.30    4.70
   7 -13  -1    9.30    3.10
   7 -13  -1   15.80    4.40
   7  13  -1   19.20    3.10
  -7  13   1   12.10    3.40
   6 -13  -1   25.20    4.60
   6 -13  -1   24.70    3.80
  -6  13   1   21.70    4.10
   6  13  -1   23.30    3.60
   5 -13  -1  112.99    9.60
   5 -13  -1  116.19   10.50
   5  13  -1  101.19    9.40
  -5  13   1  107.49   10.00
   4 -13  -1   36.50    5.10
   4 -13  -1   40.10    4.80
  -4  13   1   30.40    4.80
   4  13  -1   26.50    4.10
   3 -13  -1    2.60    1.90
   3 -13  -1    2.90    2.60
   3  13  -1    2.60    2.00
  -3  13   1    3.00    2.20
   2 -13  -1    4.00    2.70
   2 -13  -1    4.40    2.00
  -2  13   1    7.20    2.60
   2  13  -1    6.60    2.30
   1 -13  -1   76.29    7.00
   1 -13  -1   69.29    6.30
  -1  13   1   59.49    6.70
   1  13  -1   61.49    6.60
   0 -13   1   23.50    3.70
   0  13   1   17.30    3.30
   0  13  -1   15.60    3.10
   1 -13   1   12.80    3.00
  -1  13  -1   13.90    3.10
   1  13   1    8.30    2.50
   2 -13   1   44.60    5.30
   2 -13   1   39.60    4.40
  -2  13  -1   35.60    4.80
   2  13   1   28.80    4.30
   3 -13   1  107.09    8.90
   3 -13   1  109.79    9.80
  -3  13  -1   96.89    9.30
   3  13   1   96.49    9.10
   4 -13   1   13.50    2.90
   4 -13   1   10.20    3.40
  -4  13  -1   11.70    3.00
   4  13   1   13.10    2.80
   5 -13   1   35.80    4.60
   5 -13   1   31.10    5.20
  -5  13  -1   39.00    5.10
   5  13   1   36.60    4.50
   6 -13   1   75.39    9.00
   6 -13   1   93.49    8.40
  -6  13  -1   90.49    8.80
   6  13   1   87.49    8.10
   7 -13   1   32.40    4.70
   7 -13   1   34.00    5.80
  -7  13  -1   36.20    5.30
   7  13   1   34.10    4.60
   8 -13   1    7.90    3.00
   8 -13   1    8.60    3.70
  -8  13  -1    4.90    2.70
   8  13   1    5.60    2.40
   6 -14  -1    4.30    2.60
   6 -14  -1    4.20    3.30
   6  14  -1   -0.20    1.90
  -6  14   1    4.00    2.70
   5 -14  -1    4.40    2.60
   5 -14  -1    4.50    3.10
  -5  14   1    6.50    2.80
   5  14  -1    6.30    2.40
   4 -14  -1    9.70    2.70
   4 -14  -1   13.90    3.50
  -4  14   1   11.50    3.10
   4  14  -1   13.50    2.90
   3 -14  -1  131.89   10.70
   3 -14  -1  135.09   11.50
  -3  14   1  121.59   11.20
   3  14  -1  118.99   10.80
   2 -14  -1   10.90    3.10
   2  14  -1    2.30    2.20
  -2  14   1    8.30    2.70
  -1  14   1   14.40    3.10
   1  14  -1   15.80    3.20
   0  14   1   -0.70    1.80
   0  14  -1   -0.10    1.90
   1 -14   1  145.59   11.80
   1  14   1  130.29   11.50
  -1  14  -1  132.79   11.70
   2 -14   1    0.60    2.30
   2  14   1    0.90    1.90
  -2  14  -1   -1.60    1.80
   3 -14   1    9.50    3.40
   3 -14   1    3.70    2.20
  -3  14  -1    8.60    2.60
   3  14   1    4.80    2.30
   4 -14   1    5.50    3.00
   4 -14   1   -1.00    2.00
   4  14   1   -1.30    1.70
  -4  14  -1   -0.30    2.10
   5 -14   1   40.20    5.10
   5 -14   1   44.00    5.90
  -5  14  -1   37.00    5.30
   5  14   1   33.90    4.70
   6 -14   1    1.20    3.00
   6 -14   1   -1.70    2.20
   6  14   1    0.30    1.90
  -6  14  -1   -1.70    2.10
   4 -15  -1   13.00    3.60
   4 -15  -1    9.00    2.90
  -4  15   1   10.30    3.20
   4  15  -1    9.80    2.80
   3 -15  -1   19.30    4.10
   3  15  -1   14.50    3.20
  -3  15   1   21.40    3.90
  -2  15   1   -0.90    2.00
   2  15  -1    2.30    2.10
   1  15  -1    5.80    2.40
  -1  15   1    4.50    2.40
   0  15  -1    1.90    2.10
   0  15   1    0.20    2.10
   1  15   1   51.09    5.80
  -1  15  -1   40.50    5.40
   2 -15   1   24.40    4.30
  -2  15  -1   24.90    4.20
   2  15   1   29.90    4.30
   3 -15   1   20.20    4.30
   3  15   1   13.70    3.00
  -3  15  -1   20.30    3.50
   4 -15   1   14.80    3.90
   4  15   1    9.60    2.70
  -4  15  -1    6.40    2.80
  14   0  -2    0.40    2.50
 -14   0   2    0.80    3.20
  13   0  -2   42.20    5.60
 -13   0   2   35.40    5.50
 -13   0   2   38.20    5.10
 -12   0   2   -4.00    1.80
  12   0  -2   -3.90    1.50
  12   0  -2   -0.30    2.20
 -12   0   2   -3.00    2.40
 -12   0   2   -0.90    1.90
  11   0  -2   76.19    6.80
 -11   0   2   87.59    8.00
 -11   0   2   82.59    7.20
  11   0  -2   78.39    7.80
 -11   0   2   76.39    7.40
 -10   0   2   97.59    8.10
  10   0  -2  103.99    8.70
 -10   0   2   96.09    8.80
 -10   0   2   87.29    8.40
  -9   0   2   30.90    3.60
   9   0  -2   29.10    4.10
  -9   0   2   31.20    4.00
  -9   0   2   28.70    3.80
   8   0  -2    3.20    1.70
  -8   0   2    0.70    1.60
  -8   0   2    2.60    1.40
  -8   0   2    2.50    1.70
  -7   0   2  179.18   14.10
  -7   0   2  183.38   13.80
  -7   0   2  186.38   14.10
  -6   0   2   58.99    5.10
  -6   0   2   51.99    4.70
  -6   0   2   50.69    4.90
  -5   0   2   65.59    5.80
  -5   0   2   70.19    5.70
  -5   0   2   75.39    6.00
  -4   0   2 1909.71  130.99
  -4   0   2 1720.53  130.99
  -4   0   2 1831.12  130.89
  -3   0   2  861.71   56.39
  -3   0   2  780.52   56.39
  -3   0   2  704.33   56.39
  -2   0   2 1046.40   74.29
  -2   0   2  948.71   74.39
  -2   0   2 1105.69   74.29
   1   0  -2  835.22   62.99
  -1   0   2  848.62   62.19
  -1   0   2  906.71   62.09
   0   0  -2   40.50    4.10
   0   0   2   26.90    3.80
   0   0   2   40.20    2.90
   0   0  -2   39.60    2.90
   1   0   2 1143.19   84.79
  -1   0  -2 1205.68   83.29
   1   0   2 1200.18   83.29
  -1   0  -2 1074.39   84.59
  -2   0  -2 9999.00  682.33
   2   0   2 9494.35  683.13
  -2   0  -2 9416.66  681.53
   2   0   2 9479.95  682.33
  -2   0  -2 9104.69  682.93
  -3   0  -2 5514.75  369.86
  -3   0  -2 4839.12  369.76
  -3   0  -2 5007.00  369.26
  -3   0  -2 5147.19  371.16
   3   0   2 5121.79  369.56
   3   0   2 5254.07  371.46
  -4   0  -2  302.47   22.40
  -4   0  -2  322.67   22.60
   4   0   2  293.27   22.50
  -4   0  -2  307.37   22.20
  -5   0  -2 2644.44  193.38
   5   0   2 2675.93  193.38
  -5   0  -2 2680.13  193.08
  -5   0  -2 2756.32  193.48
  -6   0  -2   36.90    3.90
   6   0   2   36.30    3.90
  -6   0  -2   38.20    4.30
  -6   0  -2   41.30    3.40
  -7   0  -2   87.19    7.40
   7   0   2   86.79    7.50
  -7   0  -2   94.39    7.10
  -7   0  -2   88.99    7.80
  -8   0  -2   84.09    7.60
  -8   0  -2   77.99    7.20
  -8   0  -2   83.19    6.80
   8   0   2   88.49    6.60
   8   0   2   87.39    7.40
  -9   0  -2  158.78   13.30
   9   0   2  176.08   13.50
   9   0   2  173.98   12.70
  -9   0  -2  162.38   13.70
  -9   0  -2  170.68   12.90
 -10   0  -2   18.30    3.70
  10   0   2   15.20    3.10
  10   0   2   17.80    2.20
 -10   0  -2   12.50    2.40
 -11   0  -2   48.40    6.30
  11   0   2   47.10    5.70
  12   0   2    8.30    2.80
 -12   0  -2    7.70    3.20
 -13   0  -2   51.59    6.90
 -14   0  -2   13.70    4.30
  14  -1  -2   20.70    4.20
  14  -1  -2   11.90    3.50
 -14  -1   2   11.40    4.00
 -14   1   2    9.70    3.30
 -14   1   2   16.40    4.20
 -13  -1   2  148.89   13.00
  13  -1  -2  156.18   13.10
  13  -1  -2  143.39   12.70
 -13   1   2  153.08   12.90
 -13   1   2  149.79   13.20
 -12  -1   2  100.39    8.70
 -12  -1   2  102.79    9.40
 -12  -1   2   95.79    8.70
  12  -1  -2  104.29    9.60
  12   1  -2  102.59    8.30
 -12   1   2   90.09    8.90
 -12   1   2   88.59    9.50
  12   1  -2  103.49    9.10
 -12   1   2   97.19    8.70
 -11  -1   2   14.60    2.60
  11  -1  -2   10.40    3.20
 -11  -1   2   14.10    3.30
 -11  -1   2   14.00    2.80
 -11   1   2    7.70    2.70
 -11   1   2   12.30    2.60
 -11   1   2   10.40    3.30
  11   1  -2   14.90    3.10
  11   1  -2   14.30    2.30
 -10  -1   2    7.40    1.90
  10  -1  -2    9.30    2.60
 -10  -1   2    4.30    2.40
 -10  -1   2    6.60    2.00
  10   1  -2    1.70    1.90
 -10   1   2    6.60    2.00
 -10   1   2    5.20    2.20
  10   1  -2    3.50    1.50
 -10   1   2    3.20    2.50
   9  -1  -2    1.20    1.90
  -9  -1   2   -1.00    1.70
  -9  -1   2    0.80    1.50
  -9  -1   2   -0.40    1.30
  -9   1   2    0.00    1.50
  -9   1   2   -2.20    1.80
   9   1  -2    0.90    1.60
  -9   1   2   -2.20    1.20
   9   1  -2   -0.70    1.10
  -8  -1   2  245.68   17.30
   8  -1  -2  210.68   17.70
  -8  -1   2  226.48   17.40
  -8  -1   2  257.07   17.60
   8   1  -2  248.28   17.10
  -8   1   2  210.28   17.60
  -8   1   2  232.08   17.30
  -8   1   2  201.18   17.50
  -7  -1   2   31.60    3.40
  -7  -1   2   33.70    3.90
   7  -1  -2   40.40    4.10
  -7  -1   2   26.60    3.40
  -7   1   2   39.60    4.20
  -7   1   2   36.90    3.80
  -7   1   2   37.90    3.50
   7   1  -2   29.30    3.10
   6  -1  -2   23.90    3.20
  -6  -1   2   23.90    2.90
  -6  -1   2   25.60    2.80
  -6  -1   2   22.00    2.90
   6   1  -2   26.90    2.60
  -6   1   2   23.30    2.80
  -6   1   2   22.20    2.90
  -6   1   2   28.30    3.20
  -5  -1   2 1206.98   82.19
  -5  -1   2 1052.19   82.19
  -5  -1   2 1163.08   82.09
  -5   1   2 1165.48   82.09
  -5   1   2 1177.88   82.29
  -5   1   2 1064.99   82.29
  -4  -1   2    4.40    1.00
  -4  -1   2    5.80    1.10
  -4  -1   2    5.10    1.10
  -4   1   2    9.00    1.40
   4   1  -2    4.80    0.90
  -4   1   2    8.10    1.20
  -4   1   2    7.20    1.40
  -3  -1   2  131.59    9.10
  -3  -1   2  117.99    9.10
  -3  -1   2  126.69    9.10
  -3   1   2  123.89    9.10
  -3   1   2  112.49    9.10
   3   1  -2  130.29    9.00
  -3   1   2  107.19    9.20
   2  -1  -2  364.86   28.00
  -2  -1   2  324.47   26.20
   2  -1  -2  380.56   26.20
  -2  -1   2  365.26   26.10
  -2  -1   2  366.66   26.20
   2   1  -2  383.26   26.20
  -2   1   2  343.87   26.30
  -2   1   2  379.96   26.20
  -2   1   2  358.26   26.20
  -2   1   2  355.86   27.80
   1  -1  -2  232.68   19.40
  -1  -1   2  246.88   17.70
   1  -1  -2  247.98   17.70
  -1  -1   2  233.48   17.70
  -1   1   2  236.68   17.80
  -1   1   2  262.87   17.80
   1   1  -2  249.58   17.70
   0  -1   2 2222.58  145.89
   0  -1  -2 1993.50  147.19
   0   1   2 1973.00  145.59
   0   1  -2 1828.72  145.49
   0   1   2 2023.50  147.19
   0   1   2 2113.19  145.59
   1  -1   2  228.08   17.20
  -1  -1  -2  245.38   19.30
   1  -1   2  274.27   19.40
   1   1   2  234.38   19.10
  -1   1  -2  222.58   17.10
  -1   1  -2  236.18   17.00
  -2  -1  -2 2161.98  167.18
  -2  -1  -2 2659.43  165.18
   2  -1   2 2389.86  167.18
   2  -1   2 2116.49  165.18
  -2   1  -2 2110.29  164.98
  -2   1  -2 2283.87  165.18
   2   1   2 2506.05  164.98
   2   1   2 2146.59  167.08
   3  -1   2  523.55   43.00
  -3  -1  -2  650.43   43.00
  -3  -1  -2  589.34   42.80
   3  -1   2  581.64   45.20
  -3  -1  -2  633.34   42.80
  -3  -1  -2  584.24   45.30
   3   1   2  678.13   42.70
   3   1   2  629.24   42.90
  -3   1  -2  513.45   42.80
  -3   1  -2  558.44   43.00
   3   1   2  572.54   45.10
  -4  -1  -2 1914.01  140.29
   4  -1   2 1822.92  140.49
  -4  -1  -2 2015.30  140.39
  -4  -1  -2 1813.42  142.59
   4  -1   2 2057.89  143.09
  -4  -1  -2 2070.09  140.19
   4   1   2 1757.42  142.39
  -4   1  -2 1871.11  140.19
  -4   1  -2 1992.80  140.49
   4   1   2 2011.50  140.29
   4   1   2 2138.79  140.09
  -4   1  -2 1922.11  140.49
  -5  -1  -2   46.20    4.30
   5  -1   2   45.60    4.60
  -5  -1  -2   49.90    4.10
  -5  -1  -2   56.59    4.80
  -5   1  -2   42.80    4.00
  -5   1  -2   46.80    4.60
   5   1   2   50.29    4.40
   5   1   2   56.99    4.00
  -5   1  -2   48.70    4.90
   6  -1   2  282.37   22.20
  -6  -1  -2  294.87   21.90
  -6  -1  -2  298.77   21.70
  -6  -1  -2  306.77   22.20
   6   1   2  311.77   21.60
  -6   1  -2  298.97   22.30
  -6   1  -2  297.37   22.10
   6   1   2  295.87   22.00
  -6   1  -2  283.37   21.70
   7  -1   2   29.10    3.80
  -7  -1  -2   35.00    3.60
  -7  -1  -2   35.40    3.20
  -7  -1  -2   45.80    4.20
   7   1   2   33.60    3.50
  -7   1  -2   30.40    3.80
   7   1   2   38.60    3.00
  -7   1  -2   24.70    3.10
  -7   1  -2   23.80    3.80
  -8  -1  -2   22.30    3.20
  -8  -1  -2   21.60    2.30
   8  -1   2   17.80    3.00
  -8  -1  -2   16.90    2.50
  -8   1  -2   16.10    2.70
  -8   1  -2   15.10    2.10
  -8   1  -2   12.50    2.90
   8   1   2   20.30    2.20
   8   1   2   16.10    2.60
   9  -1   2    6.40    2.20
  -9  -1  -2   -2.10    1.90
  -9  -1  -2    0.50    1.20
  -9  -1  -2   -0.60    1.40
  -9   1  -2    2.90    1.80
  -9   1  -2   -1.70    1.10
  -9   1  -2   -1.20    1.90
   9   1   2    1.30    1.70
   9   1   2   -1.70    0.90
 -10  -1  -2   49.70    5.30
  10  -1   2   62.49    6.20
 -10  -1  -2   48.40    6.30
 -10  -1  -2   51.09    5.00
  10   1   2   48.70    4.70
  10   1   2   54.99    5.60
 -10   1  -2   63.29    5.30
 -10   1  -2   59.99    6.70
  11  -1   2  268.37   19.40
 -11  -1  -2  253.37   19.50
 -11   1  -2  202.28   19.30
  11   1   2  250.47   18.90
  12  -1   2   21.00    3.60
 -12  -1  -2    3.90    2.90
 -12   1  -2    3.20    3.10
 -13  -1  -2    3.30    3.00
  13  -1   2    3.70    2.60
 -13   1  -2    3.40    3.50
 -14  -1  -2   14.00    4.50
 -14   1  -2   15.10    4.50
  14  -2  -2    0.70    3.00
  14  -2  -2    0.40    2.70
 -14   2   2   -0.90    3.10
 -13  -2   2   29.60    4.70
  13  -2  -2   19.60    4.00
  13  -2  -2   26.80    4.80
 -13   2   2   22.00    4.80
 -13   2   2   31.30    4.70
 -12  -2   2   64.69    7.50
  12  -2  -2   64.49    7.50
 -12  -2   2   58.59    6.40
  12  -2  -2   64.09    7.00
 -12   2   2   73.39    6.80
 -12   2   2   72.59    7.30
 -12   2   2   79.39    7.80
  12   2  -2   64.09    6.10
 -11  -2   2   -1.40    1.60
 -11  -2   2   -1.50    2.10
 -11  -2   2   -0.70    1.50
  11  -2  -2    1.90    2.30
 -11   2   2    1.20    2.20
  11   2  -2    3.20    2.20
  11   2  -2   -0.10    1.30
 -11   2   2   -0.20    1.70
 -11   2   2   -0.40    2.60
  10  -2  -2   59.19    6.60
 -10  -2   2   54.89    6.10
 -10  -2   2   56.39    5.60
 -10  -2   2   58.79    5.50
 -10   2   2   53.89    6.10
 -10   2   2   54.89    6.40
  10   2  -2   60.49    5.90
  10   2  -2   61.59    5.20
 -10   2   2   52.49    5.60
  -9  -2   2   11.80    2.20
  -9  -2   2   14.30    2.40
  -9  -2   2   15.70    2.70
   9  -2  -2   15.80    3.10
  -9   2   2   12.60    2.90
   9   2  -2   12.00    1.90
  -9   2   2   13.40    2.40
  -9   2   2   14.40    2.90
   9   2  -2   11.20    2.50
  -8  -2   2   51.49    4.70
  -8  -2   2   49.60    4.80
   8  -2  -2   47.00    5.30
  -8  -2   2   53.79    5.10
  -8   2   2   53.69    5.30
  -8   2   2   51.89    5.40
  -8   2   2   54.09    4.80
   8   2  -2   47.90    4.50
   7  -2  -2   21.70    3.10
  -7  -2   2   12.50    2.10
  -7  -2   2   13.30    2.30
  -7  -2   2   15.00    2.10
  -7   2   2   13.40    2.20
  -7   2   2   17.30    2.70
  -7   2   2   23.90    3.00
   7   2  -2   15.70    2.00
  -6  -2   2    2.60    1.20
   6  -2  -2    0.40    1.60
  -6  -2   2    1.50    1.30
  -6  -2   2    2.20    1.10
  -6   2   2    0.40    1.40
   6   2  -2    2.20    1.00
  -6   2   2    1.50    1.20
  -6   2   2    1.30    1.60
  -5  -2   2   80.49    6.70
  -5  -2   2   85.89    6.80
  -5  -2   2   88.39    6.70
   5  -2  -2   77.09    7.20
  -5   2   2   90.99    7.20
  -5   2   2   84.79    6.80
  -5   2   2   80.49    7.10
   5   2  -2   91.39    6.60
   4  -2  -2  314.47   25.40
   4  -2  -2  363.16   28.20
  -4  -2   2  363.06   25.10
  -4  -2   2  327.27   25.10
  -4  -2   2  347.37   25.00
   4  -2  -2  350.96   25.20
  -4   2   2  344.67   25.20
  -4   2   2  320.07   25.30
   4   2  -2  374.96   25.00
  -4   2   2  341.97   25.20
   3  -2  -2  500.95   36.70
  -3  -2   2  524.55   36.60
   3  -2  -2  468.25   36.90
   3  -2  -2  539.35   39.90
  -3  -2   2  491.95   36.60
  -3  -2   2  530.15   36.70
  -3   2   2  488.85   36.90
   3   2  -2  551.24   36.60
  -3   2   2  512.85   36.80
  -3   2   2  471.85   36.70
  -2  -2   2   70.19    5.50
   2  -2  -2   70.99    5.50
   2  -2  -2   73.19    9.20
  -2  -2   2   72.19    5.40
  -2   2   2   65.69    5.70
   2   2  -2   82.39    5.50
  -2   2   2   77.49    5.60
  -2   2   2   67.39    8.20
  -1  -2   2  615.14   41.80
   1  -2  -2  635.64   45.40
   1   2  -2  535.85   41.70
  -1   2   2  592.64   45.00
  -1   2   2  581.34   41.90
  -1   2   2  549.15   41.80
   0  -2  -2 2814.72  214.58
   0  -2   2 2986.00  214.48
   0  -2  -2 3133.99  214.68
   0  -2  -2 3224.68  218.08
   0   2   2 2961.80  214.78
   0   2   2 3056.39  214.88
   0   2  -2 2813.42  214.58
   0   2   2 2943.21  217.48
  -1  -2  -2  298.97   19.40
   1  -2   2  252.17   19.60
  -1  -2  -2  272.57   23.00
   1   2   2  265.67   22.70
  -1   2  -2  260.77   19.50
  -1   2  -2  258.77   19.40
   2  -2   2  673.33   50.89
  -2  -2  -2  761.92   50.79
  -2  -2  -2  739.83   54.39
  -2   2  -2  728.53   50.89
   2   2   2  728.23   53.99
  -2   2  -2  615.64   50.69
   3  -2   2 1037.30   80.09
  -3  -2  -2 1143.69   79.89
  -3  -2  -2 1121.89   79.69
  -3  -2  -2 1152.68   83.59
  -3   2  -2 1101.99   80.09
  -3   2  -2 1024.10   79.79
   3   2   2 1157.98   79.79
   3   2   2 1164.08   83.29
   4  -2   2   66.29    6.70
  -4  -2  -2   72.09   10.70
   4  -2   2   85.49   10.10
  -4  -2  -2   76.89    6.50
  -4   2  -2   86.69    6.80
   4   2   2   76.79    9.70
  -4   2  -2   73.49    6.20
   4   2   2   90.89    6.20
   4   2   2   84.59    6.10
  -5  -2  -2   48.40    8.70
  -5  -2  -2   54.69    4.80
  -5  -2  -2   50.39    4.30
   5  -2   2   49.30    4.90
   5  -2   2   40.90    8.10
  -5   2  -2   43.40    4.90
   5   2   2   59.99    4.10
   5   2   2   52.69    4.30
   5   2   2   49.70    8.30
  -5   2  -2   45.60    4.30
  -5   2  -2   47.30    5.10
  -6  -2  -2    8.90    1.50
   6  -2   2    4.80    3.80
  -6  -2  -2   10.70    2.00
   6  -2   2   12.00    2.30
  -6  -2  -2    8.90    1.40
   6   2   2    8.40    1.30
  -6   2  -2   11.00    2.20
   6   2   2    8.80    1.60
  -6   2  -2   12.50    1.70
  -6   2  -2   12.60    2.30
   7  -2   2    0.00    1.80
  -7  -2  -2   -0.50    1.50
  -7  -2  -2   -0.80    1.00
  -7  -2  -2   -0.20    1.10
  -7   2  -2    1.30    1.10
  -7   2  -2   -0.40    1.50
  -7   2  -2    1.10    1.80
   7   2   2    0.00    1.20
   7   2   2   -0.60    0.80
  -8  -2  -2  211.18   14.30
  -8  -2  -2  182.88   14.40
  -8  -2  -2  201.28   14.90
   8  -2   2  185.98   15.10
   8   2   2  180.18   14.50
  -8   2  -2  175.28   15.00
   8   2   2  205.88   14.20
  -8   2  -2  177.68   14.40
   9  -2   2    6.20    2.40
  -9  -2  -2    5.60    1.60
  -9  -2  -2    4.40    1.70
  -9  -2  -2    7.00    2.40
   9   2   2    6.40    1.40
  -9   2  -2    6.30    2.50
  -9   2  -2    3.40    1.50
   9   2   2    5.90    1.90
 -10  -2  -2    0.30    2.20
  10  -2   2    0.50    2.20
 -10  -2  -2   -0.90    1.50
  10   2   2    0.60    1.10
 -10   2  -2    2.80    1.50
 -10   2  -2    1.40    2.50
  10   2   2    0.70    1.60
  11  -2   2    6.50    2.80
 -11  -2  -2    8.20    3.00
 -11   2  -2    0.80    2.80
  12  -2   2   -0.50    2.40
 -12  -2  -2   -0.10    2.70
 -12   2  -2   -1.40    2.80
 -13  -2  -2   20.40    4.20
  13  -2   2   18.40    3.90
 -13   2  -2   15.10    4.50
 -14  -2  -2   18.60    4.60
  14  -2   2   19.20    4.40
 -14   2  -2   10.90    4.50
  14  -3  -2    0.90    2.70
  14  -3  -2    1.10    2.90
 -14   3   2   -1.70    3.10
  13  -3  -2   32.50    5.20
  13  -3  -2   24.30    4.30
 -13   3   2   27.90    4.70
 -13   3   2   20.00    4.60
 -12  -3   2   40.80    5.30
  12  -3  -2   30.20    4.70
  12  -3  -2   67.49    6.80
 -12   3   2   35.50    5.50
  12   3  -2   41.40    4.30
 -12   3   2   38.20    5.40
 -12   3   2   39.10    5.10
 -11  -3   2   44.90    5.40
  11  -3  -2   33.10    4.60
 -11  -3   2   44.30    4.80
  11  -3  -2   37.50    5.60
 -11   3   2   29.00    5.00
 -11   3   2   38.80    4.70
 -11   3   2   38.20    5.20
  11   3  -2   43.60    4.20
  10  -3  -2   11.50    2.80
 -10  -3   2   16.40    3.10
 -10  -3   2   10.00    2.40
 -10  -3   2   12.20    2.30
  10  -3  -2   10.80    3.20
 -10   3   2   10.90    3.30
  10   3  -2   14.70    2.10
 -10   3   2   11.70    2.50
  10   3  -2   19.80    2.80
 -10   3   2    9.40    2.90
   9  -3  -2   66.09    6.70
   9  -3  -2   75.29    7.30
  -9  -3   2   66.39    6.30
  -9  -3   2   78.29    6.80
  -9  -3   2   75.49    6.50
   9   3  -2   73.59    6.10
  -9   3   2   78.19    7.30
  -9   3   2   76.79    6.60
  -9   3   2   71.89    7.30
  -8  -3   2    9.50    2.10
   8  -3  -2    6.70    2.50
   8  -3  -2   14.00    2.40
  -8  -3   2    8.20    1.80
  -8  -3   2    7.80    1.80
  -8   3   2   12.80    2.60
   8   3  -2   11.10    1.70
  -8   3   2   11.80    2.10
  -8   3   2   16.30    2.80
   7  -3  -2  403.16   29.50
  -7  -3   2  381.76   29.30
  -7  -3   2  430.06   29.40
  -7  -3   2  426.26   29.30
   7  -3  -2  378.26   29.90
  -7   3   2  400.96   29.50
   7   3  -2  404.86   29.10
  -7   3   2  384.76   29.70
  -7   3   2  375.76   29.60
   6  -3  -2    9.40    2.20
   6  -3  -2    5.10    1.60
  -6  -3   2    3.80    1.40
  -6  -3   2    4.10    1.30
  -6  -3   2    2.70    1.10
   6  -3  -2   -2.10    3.00
  -6   3   2    7.40    1.90
   6   3  -2    2.60    1.00
  -6   3   2    4.80    1.80
  -6   3   2    6.20    1.40
   5  -3  -2  125.69   10.50
  -5  -3   2  115.79   13.60
   5  -3  -2  131.79   14.70
  -5  -3   2  136.29   10.00
  -5  -3   2  131.59   10.00
   5  -3  -2  131.79   10.20
  -5   3   2  133.29   10.40
  -5   3   2  124.99   10.10
  -5   3   2  126.19   10.40
   5   3  -2  140.89    9.90
   4  -3  -2   34.00    3.00
   4  -3  -2   29.00    3.40
  -4  -3   2   27.40    2.70
  -4  -3   2   26.30    2.60
  -4  -3   2   29.30    6.00
   4  -3  -2   39.10    8.00
  -4   3   2   29.40    3.30
  -4   3   2   25.80    3.20
  -4   3   2   26.10    2.80
   4   3  -2   31.10    2.70
  -3  -3   2    9.00    1.00
   3  -3  -2    7.10    4.20
   3  -3  -2    9.30    1.20
  -3  -3   2    8.10    1.00
   3  -3  -2    8.60    1.60
  -3  -3   2    4.90    3.00
   3   3  -2    7.40    1.10
  -3   3   2    5.70    1.30
  -3   3   2    6.90    1.40
  -3   3   2    7.10    1.20
   2  -3  -2  322.97   24.30
  -2  -3   2  345.87   24.20
   2  -3  -2  319.87   24.50
   2  -3  -2  361.76   29.00
  -2  -3   2  309.97   24.10
   2   3  -2  356.46   24.30
  -2   3   2  356.26   24.40
  -2   3   2  323.47   24.30
  -2   3   2  334.17   24.50
   1  -3  -2   22.00    2.30
  -1  -3   2   24.60    2.30
   1  -3  -2   22.90    2.10
   1  -3  -2   28.00    6.20
   1   3  -2   24.20    2.10
  -1   3   2   28.90    6.60
  -1   3   2   22.70    2.10
  -1   3   2   25.90    2.30
   0  -3   2   15.10    1.60
   0  -3   2   13.10    1.30
   0  -3  -2   14.40    1.30
   0  -3  -2   10.90    4.50
   0  -3  -2   10.90    1.40
   0   3  -2   13.30    1.40
   0   3   2   11.80    1.30
   0   3   2   11.50    1.30
   0   3   2   16.20    5.30
   0   3  -2   12.10    1.40
  -1  -3  -2  130.69    9.30
   1  -3   2  114.39    9.60
  -1  -3  -2  124.19   14.10
  -1  -3  -2  124.69    9.30
   1   3   2  129.09   14.00
  -1   3  -2  126.19    9.40
   1   3   2  135.69    9.40
  -2  -3  -2  397.46   32.10
   2  -3   2  340.97   27.20
  -2  -3  -2  363.76   27.00
  -2   3  -2  319.67   27.00
   2   3   2  403.96   31.70
   2   3   2  428.56   27.00
  -2   3  -2  385.66   27.20
   3  -3   2   33.70    3.40
  -3  -3  -2   31.10    3.00
  -3  -3  -2   33.10    7.80
   3   3   2   24.00    6.60
  -3   3  -2   36.60    3.50
   3   3   2   37.40    2.80
  -3   3  -2   31.80    2.90
  -4  -3  -2   35.10    8.40
  -4  -3  -2   36.50    4.00
  -4  -3  -2   40.50    3.50
   4   3   2   39.20    8.30
   4   3   2   53.99    3.60
   4   3   2   49.60    3.60
  -4   3  -2   31.20    4.40
  -5  -3  -2   16.30    1.70
  -5  -3  -2   15.20    2.20
  -5  -3  -2   18.30    6.50
   5  -3   2   11.40    2.40
   5   3   2   17.20    1.80
  -5   3  -2   14.40    1.90
   5   3   2   14.90    1.70
  -5   3  -2   10.40    2.30
   5   3   2    6.60    4.50
   6  -3   2    2.00    1.70
   6  -3   2    6.10    4.70
  -6  -3  -2    5.90    1.10
  -6  -3  -2    7.70    1.70
  -6  -3  -2    4.50    4.70
  -6   3  -2    3.10    1.80
   6   3   2    5.80    4.60
  -6   3  -2    3.10    1.20
   6   3   2    7.40    1.10
   6   3   2    5.20    1.10
   7  -3   2   -0.60    3.00
  -7  -3  -2    4.20    1.10
  -7  -3  -2    4.10    1.70
   7  -3   2   10.80    2.40
  -7   3  -2    1.40    1.80
  -7   3  -2    2.00    1.20
   7   3   2    0.60    1.10
   7   3   2    2.90    1.00
  -8  -3  -2    6.80    1.50
   8  -3   2   10.50    5.60
  -8  -3  -2    6.60    2.00
   8  -3   2    5.20    2.30
   8   3   2    6.80    1.30
  -8   3  -2   10.10    2.80
  -8   3  -2    7.10    1.60
   8   3   2    9.20    1.70
  -9  -3  -2    2.70    2.10
   9  -3   2    6.20    2.70
   9   3   2    6.40    1.90
   9   3   2    2.60    1.20
  -9   3  -2    6.00    1.70
  -9   3  -2    9.50    2.80
  10  -3   2   18.30    3.90
 -10  -3  -2   20.30    3.70
  10   3   2   19.70    2.40
 -10   3  -2   17.10    3.80
 -10   3  -2   19.00    2.90
 -11  -3  -2    7.80    2.90
  11  -3   2    1.90    2.60
 -11   3  -2   -0.80    2.60
  12  -3   2   12.70    3.60
 -12  -3  -2   15.90    3.90
 -12   3  -2    8.00    3.70
  13  -3   2   40.40    5.80
 -13  -3  -2   38.20    5.90
 -13   3  -2   35.80    6.20
 -14  -3  -2   12.30    4.00
  14  -3   2   15.10    3.90
 -14   3  -2    4.90    3.80
  14  -4  -2    6.10    2.80
  14  -4  -2    9.30    3.80
 -14   4   2    9.70    3.90
  13  -4  -2    0.60    2.50
  13  -4  -2    6.60    3.40
 -13   4   2    2.60    3.10
  12  -4  -2    7.30    3.50
  12  -4  -2    1.70    2.40
  12   4  -2    3.30    1.60
 -12   4   2   -1.20    2.60
 -12   4   2    1.70    2.90
 -12   4   2    4.90    2.40
  11  -4  -2   10.80    3.70
  11  -4  -2    7.30    2.80
 -11  -4   2   18.90    3.40
  11   4  -2   11.80    2.10
 -11   4   2    9.80    3.30
 -11   4   2   15.70    2.90
 -11   4   2   13.70    3.40
  10  -4  -2  175.78   14.30
  10  -4  -2  169.38   13.50
 -10  -4   2  162.58   13.30
  10   4  -2  155.18   12.80
 -10   4   2  161.98   13.90
 -10   4   2  172.18   14.00
 -10   4   2  177.98   13.50
   9  -4  -2   88.59    8.00
  -9  -4   2  100.69    7.90
   9  -4  -2   90.49    8.70
  -9  -4   2   81.99    7.40
   9   4  -2   92.19    7.30
  -9   4   2   90.69    8.40
  -9   4   2   82.39    8.30
  -9   4   2   91.59    7.90
  -8  -4   2    5.60    1.90
   8  -4  -2    4.60    2.40
  -8  -4   2    3.50    1.30
   8  -4  -2    5.00    5.00
   8  -4  -2    6.20    2.00
  -8   4   2    5.50    2.30
  -8   4   2    2.90    2.20
  -8   4   2    4.60    1.60
   8   4  -2    2.80    1.30
   7  -4  -2    6.80    2.30
  -7  -4   2    7.20    1.70
   7  -4  -2    9.20    2.00
  -7  -4   2   10.60    1.60
   7  -4  -2    8.60    5.10
   7   4  -2    6.80    1.40
  -7   4   2    8.00    2.20
  -7   4   2    9.70    2.40
  -6  -4   2   13.40    1.70
   6  -4  -2   10.40    2.30
  -6  -4   2   17.00    6.20
   6  -4  -2   10.00    6.00
   6  -4  -2   10.40    2.00
  -6  -4   2   13.70    1.90
  -6   4   2   11.40    2.40
  -6   4   2   12.70    2.30
  -6   4   2    9.10    1.80
   6   4  -2   15.60    1.80
  -5  -4   2  178.58   14.00
   5  -4  -2  193.88   20.20
  -5  -4   2  169.28   18.40
  -5  -4   2  185.98   14.00
   5  -4  -2  176.28   14.60
   5  -4  -2  194.28   14.30
  -5   4   2  202.88   14.50
  -5   4   2  179.38   14.30
  -5   4   2  187.78   14.50
   5   4  -2  211.48   14.10
  -4  -4   2   16.80    2.00
  -4  -4   2   20.30    1.80
   4  -4  -2   30.70    8.10
   4  -4  -2   16.10    2.10
  -4  -4   2   14.30    5.10
   4  -4  -2   14.40    2.40
  -4   4   2   11.70    2.20
  -4   4   2   12.00    1.90
  -4   4   2   14.10    2.20
   4   4  -2   13.80    1.70
   3  -4  -2   -0.10    0.80
   3  -4  -2   -0.40    4.10
  -3  -4   2   -0.60    3.00
  -3  -4   2   -0.10    0.60
  -3  -4   2   -0.10    0.60
   3  -4  -2   -1.90    1.20
  -3   4   2   -1.60    0.80
   3   4  -2    0.70    0.70
  -3   4   2    1.30    1.20
  -3   4   2    1.10    1.10
  -2  -4   2   75.89    6.20
  -2  -4   2   97.49    6.50
   2  -4  -2   78.59    6.80
   2  -4  -2   83.59    6.50
   2  -4  -2   96.19   14.00
  -2   4   2   86.59    6.70
   2   4  -2   88.79    6.40
  -2   4   2   80.79    6.50
   1  -4  -2   19.00    6.50
  -1  -4   2   12.80    1.20
  -1  -4   2   13.50    1.70
   1  -4  -2   12.10    1.40
   1  -4  -2   12.20    1.70
   1   4  -2    9.20    1.30
  -1   4   2   14.00    1.60
  -1   4   2   23.30    6.50
  -1   4   2   12.80    1.60
   0  -4   2    0.20    0.50
   0  -4  -2    3.60    3.30
   0  -4  -2    0.00    0.50
   0  -4  -2    0.00    0.70
   0  -4   2   -0.40    0.80
   0   4  -2   -0.70    0.60
   0   4   2   -0.10    0.70
   0   4   2   -1.50    3.10
   0   4  -2    0.20    0.60
   1  -4   2  299.27   22.80
  -1  -4  -2  289.27   28.00
   1  -4   2  302.47   22.60
  -1  -4  -2  304.67   22.50
  -1  -4  -2  335.87   22.50
   1   4   2  340.87   22.60
  -1   4  -2  298.77   22.60
   1   4   2  343.77   28.70
  -1   4  -2  287.07   22.60
   2  -4   2  228.48   17.20
  -2  -4  -2  236.98   17.10
  -2  -4  -2  245.78   23.20
   2  -4   2  213.68   17.50
  -2   4  -2  221.18   17.20
  -2   4  -2  229.58   17.40
   2   4   2  256.97   23.40
   2   4   2  267.17   17.20
   3  -4   2   20.70    2.90
  -3  -4  -2   19.30    2.30
  -3  -4  -2   10.20    5.90
   3   4   2   29.50    7.60
   3   4   2   24.40    2.30
  -3   4  -2   18.40    2.50
  -3   4  -2   17.60    2.10
  -4  -4  -2   52.59    4.00
  -4  -4  -2   53.79    4.70
  -4  -4  -2   56.69   11.10
   4  -4   2   51.29    5.20
  -4   4  -2   51.99    5.30
  -4   4  -2   46.90    4.50
   4   4   2   60.59    4.30
   4   4   2   50.89   10.20
  -5  -4  -2    0.00    0.50
  -5  -4  -2   -1.60    3.70
  -5  -4  -2    1.20    1.30
   5  -4   2   -0.90    1.40
  -5   4  -2    0.60    0.90
   5   4   2    3.30    4.50
  -5   4  -2    0.80    1.70
   5   4   2   -0.20    0.70
   5   4   2   -0.70    0.60
  -6  -4  -2  295.97   28.30
  -6  -4  -2  276.87   20.90
  -6  -4  -2  303.17   21.40
   6  -4   2  283.27   21.90
   6   4   2  295.27   27.00
   6   4   2  315.47   21.00
  -6   4  -2  279.27   21.30
   6   4   2  276.47   20.90
  -6   4  -2  265.97   21.60
  -7  -4  -2   64.49    5.50
  -7  -4  -2   53.39    4.60
   7  -4   2   56.59    5.90
   7  -4   2   57.49   11.40
  -7  -4  -2   51.79   11.90
  -7   4  -2   60.49    6.00
   7   4   2   66.39   11.80
  -7   4  -2   60.09    5.10
   7   4   2   59.69    4.70
   7   4   2   51.09    4.60
  -8  -4  -2    3.70    2.00
   8  -4   2    7.20    2.80
   8   4   2    3.60    1.20
  -8   4  -2    6.80    1.80
  -8   4  -2    6.00    2.60
   9  -4   2    0.90    2.30
  -9  -4  -2   -1.40    1.90
  -9   4  -2    1.70    1.50
  -9   4  -2   -0.80    2.20
   9   4   2   -0.40    1.00
  10  -4   2   64.79    7.30
 -10  -4  -2   68.49    6.90
  10   4   2   66.89    5.50
 -10   4  -2   58.89    6.10
 -10   4  -2   63.89    7.40
 -11  -4  -2    2.80    2.80
  11  -4   2    1.20    3.00
 -11   4  -2    5.50    3.10
 -12  -4  -2   16.20    3.80
  12  -4   2   16.70    3.90
 -12   4  -2    8.80    3.90
  13  -4   2    5.00    3.10
  13  -4   2    0.00    2.50
 -13   4  -2    4.70    3.50
  13  -5  -2   17.40    4.40
  13  -5  -2   11.70    3.30
 -13   5   2    7.20    3.80
  12  -5  -2   86.09    9.10
  12  -5  -2   71.39    7.50
  12   5  -2   68.99    6.50
 -12   5   2   73.59    7.50
 -12   5   2   64.69    8.10
  11  -5  -2  143.49   12.00
  11  -5  -2  122.09   10.80
 -11   5   2  127.09   10.80
 -11   5   2  151.38   11.90
 -11   5   2  118.49   11.30
  11   5  -2  111.19   10.00
  10  -5  -2   41.40    5.20
  10  -5  -2   38.30    5.60
 -10   5   2   40.90    5.60
 -10   5   2   47.20    5.80
  10   5  -2   40.00    4.30
 -10   5   2   44.10    5.00
  -9  -5   2   61.59    6.00
   9  -5  -2   56.99    6.20
   9  -5  -2   65.79    7.10
  -9   5   2   67.79    6.20
  -9   5   2   66.29    6.70
   9   5  -2   57.79    5.50
  -9   5   2   60.89    6.80
   8  -5  -2   41.10    4.90
  -8  -5   2   28.00    3.40
   8  -5  -2   39.60   10.70
   8  -5  -2   40.70    4.70
  -8  -5   2   31.10    4.00
  -8   5   2   42.90    5.00
  -8   5   2   45.60    4.40
  -8   5   2   36.90    4.70
   8   5  -2   34.20    3.70
  -7  -5   2   73.59    6.50
   7  -5  -2  101.29   16.10
  -7  -5   2   61.09   12.30
   7  -5  -2   88.09    7.20
  -7  -5   2   81.29    6.80
   7  -5  -2   85.29    7.70
   7   5  -2   77.19    6.60
  -7   5   2   87.39    7.60
  -7   5   2   88.69    7.10
  -7   5   2   85.09    7.50
  -6  -5   2  121.59   16.30
   6  -5  -2  168.98   18.20
   6  -5  -2  144.69   11.30
  -6  -5   2  129.79   10.90
   6  -5  -2  145.59   11.90
  -6  -5   2  138.19   11.00
  -6   5   2  142.89   11.70
  -6   5   2  156.08   11.40
  -6   5   2  160.58   11.70
   6   5  -2  149.99   11.00
   5  -5  -2   26.90    3.10
  -5  -5   2   24.10    6.90
  -5  -5   2   28.00    2.70
  -5  -5   2   28.20    2.50
   5  -5  -2   17.80    3.10
   5  -5  -2   30.30    9.10
   5   5  -2   31.00    2.70
  -5   5   2   29.00    3.00
  -5   5   2   28.70    3.40
  -5   5   2   20.90    3.10
   4  -5  -2  648.14   46.80
  -4  -5   2  609.44   46.10
   4  -5  -2  669.43   46.40
  -4  -5   2  562.84   46.10
  -4  -5   2  588.44   51.39
   4  -5  -2  664.93   53.69
  -4   5   2  596.24   46.40
  -4   5   2  693.03   46.60
   4   5  -2  667.93   46.30
  -4   5   2  690.43   46.80
   3  -5  -2   -0.10    1.50
  -3  -5   2    0.00    3.80
   3  -5  -2   -2.30    3.40
  -3  -5   2    0.00    0.70
  -3  -5   2    0.00    0.70
   3  -5  -2    1.00    1.00
  -3   5   2    0.50    1.10
  -3   5   2   -0.70    1.20
   3   5  -2    0.30    0.90
  -3   5   2    0.10    1.30
  -2  -5   2   83.99   13.60
  -2  -5   2   71.09    6.10
   2  -5  -2   81.19    6.50
   2  -5  -2  104.49   15.80
  -2   5   2   86.09    6.70
  -2   5   2   98.39    6.90
   2   5  -2   85.59    6.50
   1  -5  -2    3.70    1.30
   1  -5  -2    4.30    1.00
  -1  -5   2    2.20    0.70
  -1  -5   2    3.10    1.20
   1  -5  -2    2.00    4.90
  -1   5   2    3.80    1.10
   0  -5   2  931.61   64.19
   0  -5   2  865.01   63.79
   0  -5  -2  829.32   70.19
   0  -5  -2  872.51   63.99
   0  -5  -2  858.91   63.79
   0   5  -2  873.61   63.99
   0   5   2  950.10   63.99
  -1  -5  -2  129.39    9.00
  -1  -5  -2  124.99   15.80
   1  -5   2  110.59    9.30
  -1  -5  -2  113.29    8.80
   1  -5   2  118.99    8.90
   1   5   2  149.39   17.30
  -1   5  -2  114.39    9.00
   1   5   2  126.59    9.10
  -1   5  -2  112.69    9.00
   2  -5   2   -0.50    1.70
  -2  -5  -2   10.80    6.30
  -2  -5  -2    3.90    1.00
  -2  -5  -2    4.80    1.10
   2  -5   2    4.20    1.20
  -2   5  -2    2.20    1.10
   2   5   2    5.40    5.50
   2   5   2    2.50    1.10
  -2   5  -2    3.80    1.50
   3  -5   2  580.64   43.00
  -3  -5  -2  582.54   42.50
   3  -5   2  590.74   42.60
  -3  -5  -2  536.85   42.20
  -3  -5  -2  592.84   49.99
  -3   5  -2  528.25   42.60
  -3   5  -2  613.64   42.80
   3   5   2  637.74   50.59
   3   5   2  657.93   42.50
   4  -5   2   14.40    2.10
   4  -5   2   14.70    2.70
  -4  -5  -2   10.60    1.80
  -4  -5  -2   15.40    7.00
   4   5   2    9.30    6.20
   4   5   2   16.20    1.80
  -4   5  -2   17.40    2.60
  -4   5  -2   17.10    2.10
  -5  -5  -2  265.07   19.50
  -5  -5  -2  297.57   27.60
   5  -5   2  258.77   20.10
  -5  -5  -2  256.47   19.00
  -5   5  -2  253.37   19.90
   5   5   2  321.47   27.80
  -5   5  -2  240.28   19.50
   5   5   2  280.67   19.30
  -6  -5  -2   97.69   17.20
  -6  -5  -2  103.99    7.60
   6  -5   2   93.49    9.00
  -6  -5  -2  103.79    8.40
   6   5   2  117.89    8.00
  -6   5  -2   90.09    8.70
   6   5   2  105.89    7.70
  -6   5  -2   90.19    8.30
   7  -5   2  787.12   58.19
  -7  -5  -2  773.32   57.49
  -7  -5  -2  770.12   67.39
   7   5   2  789.22   57.19
  -7   5  -2  830.52   57.59
  -7   5  -2  782.22   57.99
   8  -5   2  240.88   19.00
  -8  -5  -2  235.58   18.30
  -8   5  -2  229.38   18.70
   8   5   2  240.58   17.70
  -8   5  -2  244.08   18.20
   9  -5   2   41.70    5.50
  -9  -5  -2   34.60    4.50
   9   5   2   34.60    3.60
  -9   5  -2   33.70    5.20
  -9   5  -2   39.60    4.40
 -10  -5  -2   24.00    4.00
  10  -5   2   17.50    4.20
 -10   5  -2   20.30    4.30
 -10   5  -2   24.90    3.50
  10   5   2   29.70    3.10
  11  -5   2   79.09    8.40
 -11  -5  -2   85.19    8.50
  11  -5   2  104.39    9.70
 -11   5  -2   85.19    9.20
  12  -5   2   15.00    4.20
  12  -5   2   19.20    3.60
 -12   5  -2   12.70    4.00
  13  -5   2    4.10    3.10
  13  -5   2    6.90    3.50
 -13   5  -2    8.40    3.90
  13  -6  -2   56.49    7.40
  13  -6  -2   93.29    9.40
 -13   6   2   55.49    7.80
  12  -6  -2   -0.20    3.10
  12  -6  -2   -0.90    2.30
 -12   6   2    0.80    2.30
  12   6  -2   -0.70    1.50
 -12   6   2   -3.20    2.50
  11  -6  -2   93.99    9.80
  11  -6  -2  136.39   11.50
 -11   6   2   95.99   10.50
 -11   6   2  128.59   10.30
  11   6  -2  114.39    9.20
  10  -6  -2    2.70    2.20
  10  -6  -2    3.10    3.00
 -10   6   2    0.30    2.60
 -10   6   2   -0.30    2.60
 -10   6   2    2.10    2.00
  10   6  -2    0.80    1.50
   9  -6  -2   18.00    3.20
   9  -6  -2   30.50    4.70
  -9   6   2   22.30    3.30
  -9   6   2   16.20    3.70
  -9   6   2   20.20    3.90
   9   6  -2   22.90    2.80
   8  -6  -2   36.30    5.50
   8  -6  -2   38.80    4.90
  -8   6   2   40.00    5.10
  -8   6   2   45.90    5.50
   8   6  -2   46.40    4.20
  -8   6   2   41.40    4.80
   7  -6  -2  129.99   21.10
   7  -6  -2  116.99    9.40
   7  -6  -2  112.19   10.00
  -7  -6   2   95.79    8.80
   7   6  -2  107.89    8.80
  -7   6   2  118.49    9.70
  -7   6   2  113.19    9.40
  -7   6   2  131.69    9.90
   6  -6  -2  428.76   39.30
  -6  -6   2  377.66   37.50
   6  -6  -2  442.06   31.60
   6  -6  -2  401.86   32.00
  -6  -6   2  396.36   31.10
  -6  -6   2  421.26   31.20
   6   6  -2  455.95   31.30
  -6   6   2  455.95   32.00
  -6   6   2  435.96   31.80
  -6   6   2  437.16   31.70
  -5  -6   2    5.30    1.20
   5  -6  -2    4.30    1.60
  -5  -6   2    8.00    5.20
   5  -6  -2    4.40    2.30
  -5  -6   2    6.00    1.10
   5  -6  -2    7.20    5.60
   5   6  -2    7.40    1.40
  -5   6   2    5.10    1.90
  -5   6   2    8.80    2.10
  -5   6   2    6.70    1.70
  -4  -6   2  207.48   16.00
   4  -6  -2  229.98   16.40
   4  -6  -2  212.78   16.80
  -4  -6   2  208.58   16.00
   4  -6  -2  252.67   25.10
  -4  -6   2  186.98   21.80
  -4   6   2  233.38   16.80
  -4   6   2  226.08   16.50
   4   6  -2  233.18   16.30
  -4   6   2  204.28   16.40
   3  -6  -2    8.10    2.10
   3  -6  -2    4.50    5.30
  -3  -6   2    3.40    4.60
   3  -6  -2    8.40    1.50
  -3  -6   2    7.80    1.20
  -3  -6   2    9.40    1.30
  -3   6   2    7.20    1.50
   3   6  -2    7.80    1.30
  -3   6   2    9.80    2.00
  -2  -6   2    6.20    1.50
  -2  -6   2    6.10    5.30
   2  -6  -2    1.40    5.40
   2  -6  -2    4.20    1.60
   2  -6  -2    3.80    1.20
  -2  -6   2    4.10    0.80
   2   6  -2    5.80    1.20
  -2   6   2    2.40    1.20
  -1  -6   2   24.00    7.90
  -1  -6   2   32.50    2.70
   1  -6  -2   30.20    2.90
   1  -6  -2   25.60    8.50
   1  -6  -2   29.10    3.30
  -1  -6   2   29.90    3.40
   1   6  -2   29.80    3.10
  -1   6   2   32.90    3.20
   0  -6  -2  138.19   18.50
   0  -6  -2  157.38   11.70
   0  -6   2  150.68   11.40
   0  -6  -2  147.69   11.40
   0  -6   2  154.88   11.90
   0   6   2  162.88   11.70
   0   6  -2  152.68   11.60
  -1  -6  -2   18.00    2.10
   1  -6   2   20.80    2.30
   1  -6   2   14.50    2.50
  -1  -6  -2   22.50    8.10
  -1  -6  -2   21.10    2.30
   1   6   2   18.70    2.30
  -1   6  -2   19.30    2.30
  -1   6  -2   18.00    2.30
  -2  -6  -2  131.09   10.20
   2  -6   2  133.89   10.90
  -2  -6  -2  141.59   18.10
   2  -6   2  141.39   10.40
   2   6   2  148.19   10.50
  -2   6  -2  131.69   10.50
  -2   6  -2  135.09   10.60
  -3  -6  -2   29.80    2.40
   3  -6   2   29.90    3.20
  -3  -6  -2   24.80    2.90
  -3  -6  -2   32.10   10.20
   3  -6   2   31.40    3.80
  -3   6  -2   33.90    3.70
  -3   6  -2   27.30    3.10
   3   6   2   28.60    2.90
   4  -6   2  268.17   21.10
   4  -6   2  279.47   20.70
  -4  -6  -2  257.47   20.00
  -4  -6  -2  252.77   28.10
  -4  -6  -2  262.67   20.40
  -4   6  -2  277.77   20.70
   4   6   2  316.57   20.50
  -4   6  -2  292.67   20.90
  -5  -6  -2  259.47   27.60
   5  -6   2  267.27   20.40
  -5  -6  -2  262.57   19.70
   5  -6   2  266.77   19.90
   5   6   2  282.97   19.50
  -5   6  -2  273.47   20.20
  -5   6  -2  234.58   19.70
  -6  -6  -2  286.27   22.20
   6  -6   2  294.47   22.40
  -6  -6  -2  297.67   31.20
   6  -6   2  302.87   23.00
  -6   6  -2  294.27   22.70
  -6   6  -2  285.67   22.40
   6   6   2  327.47   22.00
   7  -6   2  207.18   16.70
   7  -6   2  204.78   16.10
  -7  -6  -2  220.48   15.90
  -7   6  -2  195.28   16.50
   7   6   2  212.78   15.50
  -7   6  -2  197.58   15.90
   8  -6   2  120.59   11.00
   8  -6   2  131.99   10.40
  -8  -6  -2  115.09   10.10
  -8   6  -2  115.29   10.80
  -8   6  -2  130.09   10.20
   8   6   2  120.39    9.50
   9  -6   2   58.19    6.10
  -9  -6  -2   49.99    5.80
   9  -6   2   56.49    6.70
  -9   6  -2   45.70    6.10
  -9   6  -2   56.49    5.70
   9   6   2   47.10    4.70
 -10  -6  -2    1.00    2.20
  10  -6   2    0.90    3.00
  10  -6   2   -3.20    2.00
 -10   6  -2   -2.40    2.50
 -10   6  -2    1.80    1.90
  10   6   2   -1.40    1.20
  11  -6   2    9.60    3.20
  11  -6   2   16.20    4.00
 -11   6  -2   13.40    4.00
  12  -6   2   -3.10    2.30
  12  -6   2    3.90    3.40
 -12   6  -2   -1.90    2.90
  13  -6   2   40.80    6.10
  13  -6   2   54.79    7.10
 -13   6  -2   48.20    7.20
  13  -7  -2   36.10    6.30
  13  -7  -2   34.80    5.30
 -13   7   2   33.00    5.90
  12  -7  -2   35.60    5.90
  12  -7  -2   32.30    4.90
 -12   7   2   39.00    5.80
  12   7  -2   37.50    4.30
  11  -7  -2   12.70    4.10
  11  -7  -2    4.90    2.70
 -11   7   2    2.90    3.10
 -11   7   2   12.50    3.00
  11   7  -2    9.60    2.20
  10  -7  -2   21.80    4.60
  10  -7  -2   22.50    3.60
  10   7  -2   20.40    2.90
 -10   7   2   16.50    3.90
 -10   7   2   22.80    3.70
   9  -7  -2   18.60    3.30
   9  -7  -2   19.10    4.30
  -9   7   2   15.30    3.60
   9   7  -2   22.60    2.90
  -9   7   2   21.10    3.40
   8  -7  -2   24.90    3.60
   8  -7  -2   22.60    4.20
  -8   7   2   23.80    3.60
   8   7  -2   26.30    3.00
  -8   7   2   25.00    4.10
   7  -7  -2   38.10    4.60
   7  -7  -2   33.70    5.00
  -7   7   2   43.60    4.70
   7   7  -2   31.70    3.80
  -7   7   2   45.10    5.20
   6  -7  -2    1.10    1.60
   6  -7  -2    2.60    2.10
  -6  -7   2    4.20    1.20
   6   7  -2    0.20    1.20
  -6   7   2    1.20    1.50
  -6   7   2    1.70    1.90
  -5  -7   2   44.30   10.60
   5  -7  -2   67.79   14.60
  -5  -7   2   56.39    4.60
  -5  -7   2   45.00    4.40
   5  -7  -2   51.19    5.70
   5  -7  -2   57.69    5.20
  -5   7   2   58.39    5.30
   5   7  -2   63.09    4.90
  -5   7   2   66.59    5.60
   4  -7  -2  329.67   24.50
  -4  -7   2  300.37   31.30
  -4  -7   2  344.57   24.20
  -4  -7   2  318.67   24.20
   4  -7  -2  336.57   25.10
   4  -7  -2  308.57   33.00
   4   7  -2  356.66   24.50
  -4   7   2  305.17   24.60
  -4   7   2  345.97   24.70
   3  -7  -2   30.70    3.30
  -3  -7   2   33.70    3.10
   3  -7  -2   36.80    4.00
  -3  -7   2   28.90    2.90
   3  -7  -2   32.70   10.40
  -3  -7   2   38.60    9.90
   3   7  -2   36.60    3.30
  -3   7   2   36.00    3.50
  -2  -7   2  208.58   23.40
   2  -7  -2  220.88   16.60
   2  -7  -2  209.98   24.60
  -2  -7   2  255.77   16.80
  -2  -7   2  202.48   16.30
   2  -7  -2  226.98   17.00
  -2   7   2  227.78   16.80
   2   7  -2  217.48   16.60
  -1  -7   2   60.29    5.00
  -1  -7   2   51.49    4.30
   1  -7  -2   48.60    4.90
  -1  -7   2   37.10   10.60
   1  -7  -2   55.79    4.50
   1  -7  -2   44.90   11.30
   1   7  -2   56.69    4.80
  -1   7   2   55.89    4.80
   0  -7   2   89.29   16.70
   0  -7  -2  133.39   20.60
   0  -7   2  113.39    8.90
   0  -7   2  122.49    9.40
   0  -7  -2  112.29    9.20
   0  -7  -2  115.09    8.90
   0   7  -2  118.49    9.20
   0   7   2  130.89    9.30
   1  -7   2   -0.70    1.30
   1  -7   2    0.90    0.90
  -1  -7  -2    5.90    5.60
  -1  -7  -2    1.60    1.10
  -1  -7  -2   -0.90    0.80
  -1   7  -2    0.20    1.00
   1   7   2    0.90    1.00
  -2  -7  -2  113.69   20.00
   2  -7   2  115.59   10.20
  -2  -7  -2  149.59    9.80
  -2  -7  -2  112.89    9.60
   2  -7   2  123.09    9.80
  -2   7  -2  133.99   10.00
   2   7   2  132.99    9.90
  -2   7  -2  127.89   10.00
  -3  -7  -2   73.29    5.30
  -3  -7  -2   75.59   15.00
   3  -7   2   62.19    6.40
  -3  -7  -2   61.99    5.50
   3  -7   2   67.19    5.80
  -3   7  -2   63.19    5.90
  -3   7  -2   67.69    6.10
   3   7   2   83.09    5.80
   4  -7   2   18.40    2.40
  -4  -7  -2   10.20    8.30
  -4  -7  -2   11.80    1.90
  -4  -7  -2   14.50    1.40
  -4   7  -2   21.00    3.00
   4   7   2   15.40    2.10
  -4   7  -2   14.00    2.20
   5  -7   2    3.80    2.40
  -5  -7  -2   10.10    1.80
  -5  -7  -2   11.20    6.70
   5  -7   2    7.90    2.00
  -5   7  -2    8.60    1.90
   5   7   2   10.40    1.70
  -5   7  -2   12.40    2.70
   6  -7   2    8.90    2.30
  -6  -7  -2    8.80    1.90
   6  -7   2    7.40    2.90
   6   7   2    6.70    1.60
  -6   7  -2    9.00    2.80
  -7  -7  -2   27.10    3.50
   7  -7   2   22.20    4.00
   7  -7   2   32.20    4.00
   7   7   2   29.20    3.20
  -7   7  -2   19.90    3.90
  -7   7  -2   29.70    3.70
   8  -7   2   66.99    7.00
   8  -7   2   50.59    6.10
  -8  -7  -2   53.69    5.80
   8   7   2   56.29    5.10
  -8   7  -2   59.69    5.90
  -8   7  -2   52.39    6.70
   9  -7   2   16.50    4.10
   9  -7   2   20.10    3.70
  -9   7  -2   23.70    3.70
  -9   7  -2   21.80    4.30
   9   7   2   24.80    2.90
  10  -7   2   66.29    7.20
  10  -7   2   70.39    8.10
 -10   7  -2   79.29    7.30
  10   7   2   64.99    6.00
 -10   7  -2   61.79    7.90
  11  -7   2  126.79   11.40
  11  -7   2  106.59   10.40
 -11   7  -2  104.69   11.10
  12  -7   2   -0.40    2.70
  12  -7   2    3.30    3.60
 -12   7  -2   -0.60    3.20
  12  -8  -2   34.20    5.00
  12  -8  -2   33.90    6.10
 -12   8   2   31.20    5.60
  12   8  -2   31.20    4.00
  11  -8  -2    2.20    3.30
  11  -8  -2    5.10    2.90
 -11   8   2    6.30    2.80
 -11   8   2    3.60    3.40
  11   8  -2    3.40    2.00
  10  -8  -2  119.69   11.40
  10  -8  -2  104.29   10.20
 -10   8   2  107.89   10.80
  10   8  -2  121.39    9.50
 -10   8   2  121.79   10.50
   9  -8  -2   12.10    3.90
   9  -8  -2   13.90    3.10
  -9   8   2    8.10    2.70
   9   8  -2    9.70    2.30
  -9   8   2    9.70    3.20
   8  -8  -2   21.50    3.50
   8  -8  -2   20.50    4.10
   8   8  -2   19.60    2.90
  -8   8   2   20.30    3.90
  -8   8   2   23.70    3.50
   7  -8  -2   11.10    3.20
   7  -8  -2    8.40    2.40
  -7   8   2    7.90    2.70
  -7   8   2    4.40    2.10
   7   8  -2    8.80    1.90
   6  -8  -2   55.09    5.90
   6  -8  -2   60.99    6.70
  -6   8   2   56.89    6.30
   6   8  -2   70.39    5.50
  -6   8   2   59.99    6.00
  -5  -8   2   -0.20    0.70
   5  -8  -2    0.50    1.60
   5  -8  -2   -2.30    1.90
   5   8  -2    2.90    1.40
  -5   8   2    0.90    1.80
  -5   8   2    1.50    1.50
  -4  -8   2    1.60    0.90
   4  -8  -2    2.10    5.70
  -4  -8   2    2.60    1.00
  -4  -8   2    4.00    4.50
   4  -8  -2    2.30    1.50
   4  -8  -2    2.40    1.90
   4   8  -2    3.20    1.30
  -4   8   2    3.40    1.50
  -3  -8   2   14.20    1.90
   3  -8  -2   16.60    2.30
   3  -8  -2   16.80    2.70
   3  -8  -2   11.50    7.50
  -3  -8   2   23.10    8.80
  -3  -8   2   22.20    2.30
  -3   8   2   13.80    2.40
   3   8  -2   15.10    2.20
   2  -8  -2  334.67   25.50
  -2  -8   2  287.47   32.60
  -2  -8   2  378.46   25.70
  -2  -8   2  319.57   25.30
   2  -8  -2  404.86   26.20
   2  -8  -2  338.87   34.90
  -2   8   2  347.77   25.80
   2   8  -2  333.97   25.60
  -1  -8   2  103.49    7.90
  -1  -8   2   96.09   17.20
   1  -8  -2   92.59    7.90
   1  -8  -2   84.09   16.90
  -1  -8   2   94.49    7.30
   1  -8  -2   93.89    7.50
   1   8  -2   94.49    7.70
  -1   8   2   95.39    7.90
   0  -8  -2   46.90    4.50
   0  -8   2   48.30    4.00
   0  -8  -2   32.80   10.70
   0  -8   2   40.20   11.50
   0  -8   2   45.10    4.70
   0  -8  -2   47.00    4.00
   0   8  -2   46.80    4.50
   0   8   2   46.50    4.60
   1  -8   2    0.60    1.00
  -1  -8  -2   -1.00    0.80
  -1  -8  -2   -2.80    4.50
   1  -8   2    1.40    5.30
  -1  -8  -2    1.50    1.20
  -1   8  -2    3.10    1.30
   1   8   2    1.20    1.10
  -2  -8  -2  133.19    9.20
  -2  -8  -2  139.39   22.30
   2  -8   2  109.49    9.10
   2  -8   2   84.09   17.00
  -2  -8  -2   97.09    8.90
  -2   8  -2  136.09    9.50
   2   8   2  123.49    9.30
  -3  -8  -2   78.59   17.20
  -3  -8  -2   85.19    7.10
  -3  -8  -2   98.89    7.10
   3  -8   2   74.69   16.70
   3  -8   2   95.49    7.40
   3  -8   2   85.99    8.00
   3   8   2   98.39    7.40
  -3   8  -2   90.79    7.70
  -3   8  -2   78.69    7.50
  -4  -8  -2   18.00    2.40
   4  -8   2   15.20    7.90
   4  -8   2   24.80    2.90
   4  -8   2   18.50    3.30
  -4  -8  -2    9.00    6.80
  -4   8  -2   18.80    3.10
  -4   8  -2   19.00    2.70
   4   8   2   18.20    2.50
  -5  -8  -2    6.30    1.60
   5  -8   2    4.70    1.90
   5  -8   2    7.30    2.80
   5   8   2    7.20    1.70
  -5   8  -2    4.80    1.80
  -5   8  -2    4.50    2.30
  -6  -8  -2   27.00    3.20
   6  -8   2   21.30    3.40
   6  -8   2   22.10    3.90
  -6   8  -2   24.70    4.00
  -6   8  -2   21.10    3.20
   6   8   2   25.40    2.90
   7  -8   2    6.50    2.40
   7  -8   2    5.40    2.90
  -7  -8  -2    4.90    2.00
  -7   8  -2    5.30    2.80
   7   8   2    5.00    1.70
  -7   8  -2    9.10    2.30
   8  -8   2    6.80    3.20
   8  -8   2    5.00    2.40
  -8   8  -2    6.70    2.20
  -8   8  -2    5.10    3.00
   8   8   2    7.20    1.80
   9  -8   2   49.30    6.40
   9  -8   2   57.79    7.20
  -9   8  -2   55.49    6.30
  -9   8  -2   47.80    6.70
   9   8   2   59.39    5.40
  10  -8   2    7.30    3.60
  10  -8   2    6.60    2.80
  10   8   2    7.10    2.00
 -10   8  -2    1.30    2.30
 -10   8  -2    2.50    3.10
  11  -8   2   34.00    4.90
  11  -8   2   26.60    5.30
 -11   8  -2   31.10    5.50
  12  -8   2   40.60    6.50
  12  -8   2   34.90    5.60
 -12   8  -2   34.10    6.20
  12  -9  -2   -1.20    2.70
  12  -9  -2   -3.10    3.10
  12   9  -2    1.20    2.00
 -12   9   2    0.70    3.30
  11  -9  -2   35.60    5.10
  11  -9  -2   42.40    6.50
 -11   9   2   29.20    5.60
 -11   9   2   50.49    6.10
  11   9  -2   37.50    4.40
  10  -9  -2   21.00    3.80
  10  -9  -2   18.40    4.60
 -10   9   2   20.20    3.80
 -10   9   2   10.70    3.80
  10   9  -2   15.40    2.80
   9  -9  -2   14.30    3.90
   9  -9  -2   12.10    3.10
   9   9  -2    9.00    2.20
  -9   9   2   10.90    3.00
  -9   9   2   13.40    3.70
   8  -9  -2    5.60    2.50
   8  -9  -2    6.80    3.20
   8   9  -2    4.40    2.00
  -8   9   2    2.50    2.10
  -8   9   2    3.90    2.70
   7  -9  -2  141.79   11.90
   7  -9  -2  137.49   11.00
   7   9  -2  117.89   10.50
  -7   9   2  143.29   11.50
  -7   9   2  123.09   11.00
   6  -9  -2    4.60    2.20
   6  -9  -2    5.00    2.60
   6   9  -2    6.80    1.80
  -6   9   2    7.30    2.30
   5  -9  -2  222.18   16.60
   5  -9  -2  216.38   17.20
   5   9  -2  208.08   16.30
  -5   9   2  211.98   16.80
  -4  -9   2   20.80    9.10
  -4  -9   2   33.10    3.40
   4  -9  -2   49.00    5.00
   4  -9  -2   43.20    4.30
   4   9  -2   37.30    4.10
  -4   9   2   35.10    4.30
   3  -9  -2   37.00    4.70
  -3  -9   2   22.70    9.60
  -3  -9   2   42.70    3.90
  -3  -9   2   31.90    3.30
   3  -9  -2   37.20    3.90
   3  -9  -2   28.80   11.40
  -3   9   2   42.10    4.30
   3   9  -2   41.80    4.00
  -2  -9   2  239.08   15.90
   2  -9  -2  203.08   15.60
   2  -9  -2  174.28   24.60
  -2  -9   2  127.49   24.20
  -2  -9   2  206.08   15.30
   2  -9  -2  211.88   16.10
  -2   9   2  209.08   15.90
   2   9  -2  194.98   15.70
   1  -9  -2    6.50    7.70
   1  -9  -2    1.50    1.10
  -1  -9   2    3.20    1.70
  -1  -9   2    2.20    1.00
  -1  -9   2    0.60    4.70
   1  -9  -2    3.00    1.70
   1   9  -2    1.20    1.20
  -1   9   2    1.10    1.40
   0  -9  -2   26.30   11.20
   0  -9  -2   41.40    4.10
   0  -9   2   36.50    4.30
   0  -9  -2   37.60    3.50
   0  -9   2   36.80   11.60
   0  -9   2   39.00    3.50
   0   9  -2   33.60    3.90
   0   9   2   36.50    4.00
  -1  -9  -2   33.20    3.30
  -1  -9  -2   32.80   11.30
   1  -9   2   30.70    4.00
  -1  -9  -2   38.20    3.80
   1  -9   2   33.80    3.40
   1  -9   2   31.10   11.20
  -1   9  -2   32.50    3.70
   1   9   2   35.90    3.70
   2  -9   2  208.68   15.20
   2  -9   2  202.68   15.80
  -2  -9  -2  192.28   29.80
   2  -9   2  184.08   28.20
  -2  -9  -2  189.08   15.00
  -2   9  -2  215.78   15.60
   2   9   2  197.98   15.30
   3  -9   2   28.30   11.70
   3  -9   2   23.60    3.80
  -3  -9  -2   29.60    3.10
  -3  -9  -2   24.40   11.00
   3  -9   2   26.40    3.20
  -3   9  -2   20.50    3.20
   3   9   2   36.30    3.50
  -4  -9  -2    6.00    1.60
  -4  -9  -2    6.70    7.10
   4  -9   2    4.00    1.70
   4  -9   2    2.90    2.40
  -4   9  -2    5.20    2.20
  -4   9  -2    5.30    1.90
   4   9   2    2.00    1.50
  -5  -9  -2  122.99   10.00
   5  -9   2  138.29   10.40
   5  -9   2  121.19   11.00
  -5   9  -2  131.19   10.50
  -5   9  -2  121.69   10.80
   5   9   2  118.79   10.00
   6  -9   2   59.19    7.00
   6  -9   2   60.09    6.20
  -6   9  -2   55.49    6.80
  -6   9  -2   59.19    6.10
   6   9   2   59.59    5.50
   7  -9   2    6.70    2.50
   7  -9   2   10.10    3.00
  -7   9  -2   11.20    3.20
  -7   9  -2    8.50    2.40
   7   9   2    6.50    1.90
   8  -9   2   17.10    4.20
   8  -9   2   14.30    3.30
   8   9   2   18.10    2.80
  -8   9  -2   10.60    3.60
  -8   9  -2   15.10    3.10
   9  -9   2    0.10    2.50
   9  -9   2   -1.60    3.00
   9   9   2   -2.00    1.60
  -9   9  -2   -1.80    2.60
  -9   9  -2    1.00    2.00
  10  -9   2   64.99    7.60
  10  -9   2   43.00    5.90
 -10   9  -2   47.90    6.10
  10   9   2   51.49    5.10
 -10   9  -2   39.80    6.50
  11  -9   2   20.90    4.10
  11  -9   2   24.10    5.30
 -11   9  -2   18.10    4.60
  11 -10  -2    3.40    3.50
  11 -10  -2    4.80    3.00
  11  10  -2   -0.60    1.80
 -11  10   2    3.40    2.90
 -11  10   2   -3.70    2.90
  10 -10  -2    3.30    3.30
  10 -10  -2    1.50    2.40
 -10  10   2    1.30    2.40
 -10  10   2   -1.30    2.90
  10  10  -2   -2.10    1.70
   9 -10  -2   67.09    7.50
   9 -10  -2   85.39    8.60
  -9  10   2   69.69    8.30
   9  10  -2   62.99    6.70
  -9  10   2   86.99    8.00
   8 -10  -2   47.20    6.40
   8 -10  -2   43.90    5.60
   8  10  -2   39.50    4.90
  -8  10   2   46.30    5.70
   7 -10  -2    0.90    2.10
   7 -10  -2    7.00    2.90
  -7  10   2    4.30    2.30
   7  10  -2    2.50    1.80
   6 -10  -2   68.39    6.40
   6 -10  -2   57.79    6.90
  -6  10   2   62.29    6.50
   6  10  -2   55.89    5.70
   5 -10  -2    3.60    2.40
   5 -10  -2    3.10    2.00
   5  10  -2    1.20    1.50
  -5  10   2    5.00    2.10
   4 -10  -2   18.00    2.90
   4 -10  -2   15.00    3.30
   4  10  -2   19.30    2.70
  -4  10   2   16.80    3.10
  -3 -10   2   16.60   10.10
   3 -10  -2   39.60    4.60
   3 -10  -2   29.10    3.40
  -3 -10   2   28.20    3.30
  -3  10   2   25.00    3.60
   3  10  -2   22.60    3.20
   2 -10  -2  143.09   10.60
   2 -10  -2  126.79   11.10
  -2 -10   2  124.09   10.20
  -2 -10   2  147.79   10.90
  -2 -10   2   88.69   19.50
   2  10  -2  126.89   10.70
  -2  10   2  145.49   11.00
   1 -10  -2  190.38   13.90
  -1 -10   2  171.18   13.10
   1 -10  -2  178.38   13.30
   1 -10  -2  120.59   24.10
  -1 -10   2  111.79   22.70
  -1 -10   2  186.58   13.80
   1  10  -2  171.28   13.60
  -1  10   2  168.98   13.70
   0 -10  -2  257.77   18.50
   0 -10   2  178.08   29.30
   0 -10  -2  248.18   18.10
   0 -10  -2  207.08   33.00
   0 -10   2  266.27   18.70
   0 -10   2  234.98   18.00
   0  10  -2  227.38   18.40
   0  10   2  234.28   18.50
   1 -10   2   29.50   11.80
  -1 -10  -2   19.30   11.00
  -1 -10  -2   39.30    3.90
   1 -10   2   41.30    4.90
  -1 -10  -2   46.50    4.50
   1 -10   2   38.80    3.90
  -1  10  -2   36.40    4.40
   1  10   2   36.40    4.40
  -2 -10  -2   16.30    2.70
   2 -10   2   14.10    3.00
  -2 -10  -2   14.50    2.10
   2 -10   2   14.50    2.30
  -2 -10  -2    6.00    7.50
   2  10   2   13.40    2.30
  -2  10  -2   11.20    2.50
   3 -10   2  160.78   12.90
  -3 -10  -2  160.58   27.40
  -3 -10  -2  149.59   11.90
   3 -10   2  168.28   12.20
  -3  10  -2  151.38   12.50
   3  10   2  143.99   12.10
  -4 -10  -2   64.79    5.80
   4 -10   2   70.09    6.20
   4 -10   2   61.99    6.90
   4  10   2   64.99    5.90
  -4  10  -2   59.69    6.20
   5 -10   2   58.69    5.70
   5 -10   2   47.60    6.30
   5  10   2   51.09    5.10
  -5  10  -2   48.70    6.00
  -5  10  -2   51.49    5.70
   6 -10   2   -0.10    2.90
   6 -10   2    3.30    2.20
   6  10   2    6.00    1.90
  -6  10  -2   -0.70    2.30
  -6  10  -2    2.90    2.00
   7 -10   2  151.08   13.00
   7 -10   2  145.79   12.10
  -7  10  -2  137.69   12.60
   7  10   2  145.19   11.60
  -7  10  -2  144.69   12.40
   8 -10   2   39.80    5.90
   8 -10   2   35.70    4.90
   8  10   2   36.00    4.20
  -8  10  -2   36.50    5.00
  -8  10  -2   28.60    5.20
   9 -10   2   29.60    4.60
   9 -10   2   30.40    5.50
   9  10   2   27.00    3.60
  -9  10  -2   38.90    5.00
  -9  10  -2   20.10    4.80
  10 -10   2   -2.70    3.10
  10 -10   2   -0.30    2.70
  10  10   2   -0.10    1.80
 -10  10  -2   -4.20    2.60
 -10  10  -2    1.50    2.30
  11 -10   2   -0.20    2.70
  11 -10   2    6.60    4.10
 -11  10  -2   -2.40    3.30
  10 -11  -2   49.10    6.20
  10 -11  -2   47.90    7.10
  10  11  -2   43.20    5.20
 -10  11   2   48.60    6.30
   9 -11  -2   -0.10    2.40
   9 -11  -2    1.90    3.30
   9  11  -2    1.60    2.10
  -9  11   2    3.40    2.60
   8 -11  -2    5.70    2.70
   8 -11  -2   12.90    3.80
  -8  11   2    5.30    2.60
   8  11  -2    7.60    2.40
   7 -11  -2   28.80    5.10
   7 -11  -2   28.00    4.20
  -7  11   2   30.70    4.60
   7  11  -2   26.30    3.70
   6 -11  -2   13.50    3.60
   6 -11  -2   16.10    3.10
   6  11  -2   12.60    2.60
  -6  11   2   15.10    3.30
   5 -11  -2  113.29    9.80
   5 -11  -2  104.19    9.00
  -5  11   2  103.69    9.30
   5  11  -2   94.69    8.70
   4 -11  -2  131.09   10.60
   4 -11  -2  126.59   11.30
  -4  11   2  127.99   11.00
   4  11  -2  133.09   10.60
   3 -11  -2  117.99   10.60
   3 -11  -2  128.79   10.00
  -3  11   2  120.79   10.50
   2 -11  -2    3.80    1.60
  -2 -11   2    5.20    2.20
  -2 -11   2    8.70    9.80
   2 -11  -2    1.80    2.00
   2  11  -2    2.60    1.70
  -2  11   2    3.00    1.90
   1 -11  -2   14.60    2.30
  -1 -11   2   17.40    3.00
   1 -11  -2   12.40    2.70
  -1 -11   2   -4.20    6.40
  -1  11   2   15.90    2.90
   1  11  -2   11.10    2.40
   0 -11   2   22.50    3.40
   0 -11   2   20.30    2.60
   0 -11  -2   19.50    3.20
   0 -11   2   17.80    9.90
   0 -11  -2   23.20    2.80
   0  11  -2   18.50    3.00
   0  11   2   20.80    3.20
   1 -11   2   94.99    8.60
   1 -11   2   97.29    7.90
  -1 -11  -2   67.69   18.10
  -1 -11  -2   97.29    7.90
  -1 -11  -2  106.79    8.30
  -1  11  -2   89.89    8.30
   1  11   2   89.59    8.20
  -2 -11  -2   24.70    3.20
  -2 -11  -2   19.30   12.60
   2 -11   2   26.90    3.30
   2 -11   2   25.80    3.90
   2  11   2   25.60    3.30
  -2  11  -2   22.80    3.50
   3 -11   2    6.80    2.10
   3 -11   2    4.00    2.70
   3  11   2    5.40    1.80
  -3  11  -2    4.30    2.10
   4 -11   2  222.68   17.90
   4 -11   2  227.08   17.10
  -4  11  -2  216.18   17.50
   5 -11   2  125.59   11.20
   5 -11   2  119.69   10.20
   5  11   2  117.79   10.00
  -5  11  -2  126.29   10.70
   6 -11   2   26.00    4.70
   6 -11   2   25.10    4.00
  -6  11  -2   30.70    4.30
  -6  11  -2   24.60    4.50
   6  11   2   27.70    3.60
   7 -11   2    1.40    2.20
   7 -11   2    0.00    2.90
  -7  11  -2   -2.20    1.90
  -7  11  -2    1.50    2.70
   7  11   2    0.80    1.70
   8 -11   2   42.50    5.70
   8 -11   2   64.29    7.50
  -8  11  -2   48.40    6.00
  -8  11  -2   46.70    6.70
   8  11   2   42.40    5.00
   9 -11   2   70.29    8.00
   9 -11   2   50.59    6.60
  -9  11  -2   43.40    6.80
  -9  11  -2   59.59    6.90
   9  11   2   58.79    5.80
  10 -11   2    8.40    3.10
  10 -11   2    7.80    3.90
 -10  11  -2    2.70    3.50
  10  11   2    6.60    2.30
   9 -12  -2   63.89    7.70
   9 -12  -2   85.39    9.00
  -9  12   2   74.29    8.20
   9  12  -2   69.99    7.10
   8 -12  -2   13.50    3.40
   8 -12  -2   12.30    4.10
  -8  12   2   16.80    3.70
   8  12  -2   14.20    3.00
   7 -12  -2    8.20    3.50
   7 -12  -2    3.10    2.50
   7  12  -2    4.20    2.20
  -7  12   2    2.60    2.40
   6 -12  -2    1.90    2.90
   6 -12  -2   -1.30    2.00
  -6  12   2    0.30    2.20
   6  12  -2    3.50    2.00
   5 -12  -2  101.09    9.40
   5 -12  -2   97.39    8.60
   5  12  -2   97.39    8.50
  -5  12   2   82.89    8.80
   4 -12  -2    1.20    2.60
   4 -12  -2   -0.20    1.80
  -4  12   2    3.60    2.10
   4  12  -2   -1.00    1.60
   3 -12  -2   24.10    3.30
   3 -12  -2   21.10    3.80
  -3  12   2   18.40    3.50
   3  12  -2   26.00    3.50
   2 -12  -2    1.20    2.20
   2 -12  -2    2.10    1.70
   2  12  -2   -0.20    1.70
  -2  12   2    3.80    2.00
  -1 -12   2  110.99    9.00
   1 -12  -2   93.49    8.70
   1 -12  -2  102.49    8.30
   1  12  -2   95.39    8.50
  -1  12   2   87.19    8.60
   0 -12  -2   29.30    3.70
   0 -12   2   24.40    3.70
   0 -12  -2   21.00    3.10
   0  12   2   20.90    3.50
   0  12  -2   22.60    3.50
   1 -12   2   68.29    6.70
   1 -12   2   69.39    5.90
  -1 -12  -2   62.59    5.90
   1  12   2   60.29    6.40
  -1  12  -2   64.29    6.60
   2 -12   2  148.99   11.20
   2 -12   2  150.28   12.00
   2  12   2  124.19   11.40
  -2  12  -2  130.49   11.60
   3 -12   2   24.90    4.20
   3 -12   2   35.30    4.00
   3  12   2   26.10    3.70
  -3  12  -2   20.90    3.70
   4 -12   2   37.20    4.30
   4 -12   2   34.40    5.00
   4  12   2   27.90    3.90
  -4  12  -2   31.00    4.30
   5 -12   2    0.50    2.80
   5 -12   2    2.90    2.30
  -5  12  -2    6.50    2.60
   5  12   2    4.80    2.00
   6 -12   2    3.40    3.20
   6 -12   2    4.50    2.50
   6  12   2    5.60    2.10
  -6  12  -2    1.60    2.20
   7 -12   2    4.00    3.10
   7 -12   2    0.60    2.30
   7  12   2    0.00    1.80
  -7  12  -2   10.20    2.80
   8 -12   2    2.30    2.60
   8 -12   2    9.60    3.80
   8  12   2    1.80    2.00
  -8  12  -2    6.60    2.70
  -8  12  -2    1.00    3.20
   9 -12   2    0.20    2.70
   9 -12   2    1.80    3.40
   9  12   2    1.20    1.90
  -9  12  -2    2.50    2.60
  -9  12  -2    2.70    3.40
   8 -13  -2    0.90    2.60
   8 -13  -2    6.80    3.70
  -8  13   2    9.80    3.30
   8  13  -2    3.60    2.40
   7 -13  -2  127.79   11.70
   7 -13  -2  112.29   10.30
   7  13  -2  108.09   10.00
  -7  13   2  123.69   11.10
   6 -13  -2   39.70    5.10
   6 -13  -2   42.50    5.90
  -6  13   2   49.10    6.00
   6  13  -2   32.60    4.60
   5 -13  -2    9.30    3.30
   5 -13  -2    7.80    2.60
  -5  13   2    3.60    2.50
   5  13  -2    6.90    2.30
   4 -13  -2   28.10    4.70
   4 -13  -2   32.80    4.20
   4  13  -2   28.60    4.00
  -4  13   2   30.40    4.60
   3 -13  -2   58.49    6.50
   3 -13  -2   47.80    5.40
   3  13  -2   49.30    5.70
  -3  13   2   51.39    5.90
   2 -13  -2    4.40    2.60
   2 -13  -2    0.40    1.70
  -2  13   2    1.20    2.00
   2  13  -2   -0.50    1.80
   1 -13  -2    1.80    1.80
   1 -13  -2    2.50    2.40
  -1  13   2    5.80    2.30
   1  13  -2    1.40    2.00
   0 -13   2    1.50    2.40
   0 -13  -2   -2.70    1.60
   0  13  -2    5.40    2.20
   0  13   2    1.20    1.80
   1 -13   2   31.40    4.20
  -1  13  -2   19.10    3.40
   1  13   2   19.30    3.50
   2 -13   2   14.80    3.40
   2 -13   2   13.20    2.50
  -2  13  -2   10.70    2.90
   2  13   2    8.10    2.40
   3 -13   2   32.30    4.80
   3 -13   2   26.90    3.80
  -3  13  -2   31.80    4.40
   3  13   2   27.10    3.80
   4 -13   2   48.20    6.00
   4 -13   2   42.30    5.30
   4  13   2   47.30    5.20
  -4  13  -2   44.30    5.60
   5 -13   2    5.90    3.00
   5 -13   2   -0.40    2.10
  -5  13  -2    3.70    2.30
   5  13   2    1.70    1.80
   6 -13   2   19.60    4.40
   6 -13   2   20.60    3.70
   6  13   2   19.30    3.40
  -6  13  -2   21.30    3.90
   7 -13   2   25.40    4.20
   7 -13   2   30.30    5.30
  -7  13  -2   32.60    4.90
   7  13   2   28.80    4.10
   6 -14  -2    0.00    2.90
   6 -14  -2    2.60    2.60
   6  14  -2    4.60    2.40
  -6  14   2    0.80    2.40
   5 -14  -2    1.60    2.20
   5 -14  -2    5.60    3.30
   5  14  -2    4.80    2.40
  -5  14   2   -2.50    2.00
   4 -14  -2    7.40    2.60
   4 -14  -2    8.40    3.30
  -4  14   2    6.50    2.60
   4  14  -2    6.50    2.50
   3 -14  -2    2.40    2.10
   3 -14  -2    8.30    3.10
  -3  14   2    5.00    2.40
   3  14  -2    3.50    2.20
   2 -14  -2   20.10    3.40
   2 -14  -2   26.60    4.30
  -2  14   2   22.90    3.80
   2  14  -2   23.00    3.70
  -1  14   2    9.70    2.80
   1  14  -2    6.50    2.40
   0  14   2    3.50    2.10
   0  14  -2    2.80    2.20
   1 -14   2   72.49    7.30
   1  14   2   62.69    6.80
  -1  14  -2   64.69    6.90
   2 -14   2    0.10    2.40
  -2  14  -2    1.20    2.00
   2  14   2    0.00    1.70
   3 -14   2   67.49    7.00
   3  14   2   50.49    6.00
  -3  14  -2   56.89    6.60
   4 -14   2    2.30    2.10
   4 -14   2    1.40    2.90
  -4  14  -2    7.20    2.70
   4  14   2   -0.10    1.80
   5 -14   2   -2.10    2.10
   5 -14   2    2.70    3.00
  -5  14  -2   -1.70    1.90
   5  14   2    1.50    1.90
   6 -14   2   -1.60    2.40
   6 -14   2    0.60    2.90
   6  14   2    2.20    2.10
  -6  14  -2    3.10    2.40
   4 -15  -2    7.40    3.20
   4 -15  -2    1.80    2.40
   4  15  -2    6.30    2.50
  -4  15   2    5.50    2.60
   3 -15  -2   67.89    7.20
  -3  15   2   47.40    6.30
   3  15  -2   51.09    6.10
   2  15  -2    2.00    2.20
  -2  15   2    2.40    2.30
   1  15  -2    2.50    2.30
  -1  15   2    3.90    2.50
   0  15  -2    5.40    2.50
   0  15   2    4.90    2.30
  -1  15  -2    3.70    2.40
   1  15   2   11.60    2.90
   2 -15   2   70.49    7.00
  -2  15  -2   52.59    6.50
   2  15   2   52.59    6.50
   3 -15   2    0.60    2.70
  -3  15  -2    0.40    2.10
   3  15   2    2.40    2.00
   4 -15   2    3.20    3.20
   4  15   2    2.70    2.10
  -4  15  -2    2.90    2.40
  14   0  -3   -2.00    2.20
 -14   0   3    1.20    3.00
 -13   0   3   -2.40    2.20
  13   0  -3   -1.10    2.30
 -13   0   3    2.50    2.80
  13   0  -3    0.90    2.50
 -12   0   3    0.60    2.00
 -12   0   3   -0.50    2.70
  12   0  -3    3.80    2.60
  12   0  -3   -1.80    1.60
 -12   0   3    0.60    2.10
 -11   0   3    0.10    1.80
  11   0  -3    3.00    1.60
 -11   0   3    2.50    1.90
  11   0  -3    0.40    2.10
 -11   0   3    0.30    2.30
  10   0  -3    0.70    2.10
 -10   0   3    0.50    2.20
 -10   0   3   -0.40    1.60
 -10   0   3   -0.20    1.70
  -9   0   3   -0.90    1.30
   9   0  -3   -0.20    1.70
  -9   0   3   -0.60    1.40
  -9   0   3    0.00    1.70
  -8   0   3    0.00    1.50
  -8   0   3    1.70    1.30
  -8   0   3    1.60    1.50
  -7   0   3   -0.10    1.30
  -7   0   3    0.90    1.10
  -7   0   3    0.40    1.20
  -6   0   3   -1.70    1.00
  -6   0   3   -1.10    1.10
  -6   0   3    1.00    1.40
  -5   0   3   -0.50    1.20
  -5   0   3   -1.10    1.10
  -5   0   3   -0.30    1.00
  -4   0   3    0.40    0.70
  -4   0   3    1.60    0.90
  -4   0   3    0.10    0.80
   3   0  -3    1.00    0.60
  -3   0   3    1.00    0.70
  -3   0   3    0.10    0.60
  -3   0   3    0.30    0.60
   2   0  -3    2.00    1.60
   2   0  -3   -0.20    0.40
  -2   0   3    0.60    1.50
  -2   0   3    0.00    0.50
  -2   0   3    0.40    0.60
  -2   0   3    0.00    0.50
  -1   0   3    0.40    0.70
  -1   0   3    0.10    0.30
   1   0  -3   -0.90    1.10
   1   0  -3    0.10    0.20
  -1   0   3    0.50    0.40
   0   0   3    0.00    0.20
   0   0   3    0.30    1.30
   0   0  -3    0.20    0.20
   0   0  -3   -1.40    1.00
   0   0   3   -0.10    0.20
   1   0   3   -0.50    1.60
  -1   0  -3    0.00    0.50
   1   0   3    0.30    0.40
  -1   0  -3   -2.30    1.50
   2   0   3   -0.20    0.60
   2   0   3    4.00    2.90
  -2   0  -3   -0.50    2.30
  -2   0  -3   -0.60    0.80
   3   0   3    6.80    3.40
  -3   0  -3    3.80    0.60
  -3   0  -3    5.50    1.10
   3   0   3    4.30    1.00
  -3   0  -3    3.20    2.90
  -4   0  -3    0.20    1.00
   4   0   3   -1.10    2.50
  -4   0  -3    0.00    0.50
   4   0   3    2.40    1.00
  -4   0  -3   -0.50    2.60
   5   0   3    4.00    3.80
  -5   0  -3   -1.40    3.40
   5   0   3   -0.70    1.20
  -5   0  -3    1.10    1.60
  -5   0  -3    1.40    0.80
   6   0   3   -0.60    1.20
  -6   0  -3    1.80    1.60
  -6   0  -3   -0.60    0.80
  -7   0  -3    3.60    1.00
  -7   0  -3    5.80    1.80
   7   0   3   -2.30    1.40
   8   0   3    0.20    1.50
  -8   0  -3   -0.30    1.90
   8   0   3   -0.60    0.80
  -8   0  -3    0.30    1.00
  -9   0  -3   -0.20    1.10
   9   0   3   -1.20    0.90
   9   0   3    0.90    1.90
  -9   0  -3    2.50    2.40
 -10   0  -3   -1.60    2.30
  10   0   3    0.60    1.90
  11   0   3    1.70    2.20
 -11   0  -3    5.40    2.90
 -12   0  -3    3.30    3.00
 -13   0  -3    0.40    2.90
 -14   0  -3   -3.80    3.00
  14  -1  -3   44.80    5.90
 -14  -1   3   34.20    5.40
  14  -1  -3   26.30    4.70
  14   1  -3   44.00    5.30
 -14   1   3   22.50    5.00
 -14   1   3   29.40    4.80
  13  -1  -3    1.40    2.70
  13  -1  -3    1.70    2.40
 -13  -1   3   -1.10    2.50
 -13   1   3    3.40    2.80
 -13   1   3   -0.20    2.40
 -12  -1   3   48.40    6.20
  12  -1  -3   48.60    6.10
 -12  -1   3   41.00    5.30
  12  -1  -3   54.69    5.80
 -12  -1   3   43.90    5.20
 -12   1   3   46.40    5.60
  12   1  -3   38.00    4.70
  12   1  -3   48.20    5.80
 -12   1   3   47.00    6.00
 -12   1   3   57.29    6.00
 -11  -1   3    5.70    2.60
 -11  -1   3    7.30    2.30
 -11  -1   3    6.90    2.20
  11  -1  -3    3.40    2.50
 -11   1   3    5.40    2.30
  11   1  -3    5.50    2.40
 -11   1   3    5.50    2.10
  11   1  -3    4.00    1.80
 -11   1   3    3.00    2.70
  10  -1  -3    0.40    2.20
 -10  -1   3    2.80    2.10
 -10  -1   3    2.00    1.70
 -10  -1   3    4.40    1.90
 -10   1   3   -0.90    2.10
 -10   1   3    2.70    2.00
  10   1  -3    2.50    1.90
 -10   1   3   -2.20    1.40
  10   1  -3   -0.50    1.30
  -9  -1   3    4.90    1.70
  -9  -1   3    4.20    1.70
   9  -1  -3    4.20    2.20
  -9  -1   3    1.50    1.90
  -9   1   3    4.00    1.60
   9   1  -3    5.10    1.40
  -9   1   3    4.40    2.10
  -9   1   3    3.90    2.00
  -8  -1   3   19.20    2.80
  -8  -1   3   26.70    3.20
   8  -1  -3   18.40    3.20
  -8  -1   3   22.60    2.80
  -8   1   3   19.70    2.70
  -8   1   3   21.50    3.10
   8   1  -3   22.30    2.50
  -8   1   3   15.60    2.90
  -7  -1   3    1.00    1.30
  -7  -1   3    1.40    1.20
  -7  -1   3    2.70    1.20
  -7   1   3   -0.10    1.40
  -7   1   3    0.70    1.30
  -7   1   3    0.00    1.10
   7   1  -3   -0.10    0.90
  -6  -1   3    5.80    1.50
  -6  -1   3    3.40    1.50
  -6  -1   3    5.00    1.40
  -6   1   3    8.60    1.90
  -6   1   3    5.90    1.50
  -6   1   3    8.00    1.80
  -5  -1   3   72.29    5.30
  -5  -1   3   62.29    5.20
  -5  -1   3   67.09    5.10
  -5   1   3   51.09    5.30
  -5   1   3   50.99    5.10
  -5   1   3   55.79    5.30
  -4  -1   3   19.30    2.20
  -4  -1   3   18.60    2.10
   4  -1  -3   21.50    2.20
  -4  -1   3   17.60    2.10
  -4   1   3   18.00    2.30
  -4   1   3   21.60    2.30
  -4   1   3   21.40    2.20
   3  -1  -3    7.80    1.00
  -3  -1   3    5.00    0.90
   3  -1  -3    5.30    2.50
  -3  -1   3    6.00    0.90
  -3  -1   3    6.20    1.00
  -3   1   3    7.30    1.10
  -3   1   3    5.60    1.10
  -3   1   3    6.10    1.10
  -2  -1   3  872.51   63.09
  -2  -1   3  816.12   63.19
   2  -1  -3  869.81   63.19
   2  -1  -3  834.12   65.09
  -2  -1   3  899.41   63.19
  -2  -1   3  904.71   64.79
  -2   1   3  855.51   65.09
  -2   1   3  926.21   63.29
   2   1  -3  868.21   63.09
  -2   1   3  823.52   63.29
  -2   1   3  921.01   63.19
   2   1  -3  937.71   63.19
  -1  -1   3   -0.80    1.10
   1  -1  -3    1.00    0.40
  -1  -1   3    0.70    0.40
   1  -1  -3    1.20    2.00
  -1  -1   3    0.90    0.50
  -1   1   3    0.50    0.40
  -1   1   3    1.20    2.00
  -1   1   3    0.20    0.40
   1   1  -3    0.30    0.40
   0  -1  -3 2923.11  181.48
   0  -1   3 2633.64  183.38
   0  -1   3 2450.55  181.58
   0  -1  -3 2325.07  183.38
   0   1   3 2736.63  181.58
   0   1  -3 2796.52  183.68
   0   1  -3 2345.37  181.38
   0   1   3 2415.06  181.48
   0   1  -3 2126.19  181.28
  -1  -1  -3   72.89    8.60
   1  -1   3   78.19    8.60
   1  -1   3   69.19    5.90
  -1   1  -3   73.89    5.70
   1   1   3   77.19    8.70
   1   1   3   86.99    5.70
  -1   1  -3   86.89    9.00
   2  -1   3 1855.11  129.29
   2  -1   3 1624.34  126.59
  -2  -1  -3 1610.84  128.99
  -2  -1  -3 2044.00  126.59
  -2   1  -3 1901.51  129.49
   2   1   3 1686.13  129.19
  -2   1  -3 1615.34  126.39
   3  -1   3 1454.15   99.59
  -3  -1  -3 1250.57  102.09
   3  -1   3 1381.46  102.39
  -3  -1  -3 1466.85   99.49
  -3   1  -3 1311.17   99.29
  -3   1  -3 1352.06   99.59
  -3   1  -3 1404.76  102.49
   3   1   3 1261.47  102.09
   3   1   3 1512.25   99.39
  -4  -1  -3  532.85   37.70
   4  -1   3  510.55   38.10
  -4  -1  -3  484.45   40.90
   4  -1   3  526.95   41.10
  -4  -1  -3  541.45   38.00
   4   1   3  518.75   37.90
   4   1   3  548.95   37.60
  -4   1  -3  543.35   38.10
  -4   1  -3  509.95   37.70
   4   1   3  472.15   40.80
   5  -1   3  241.48   24.30
  -5  -1  -3  279.77   24.50
   5  -1   3  268.97   21.50
  -5  -1  -3  316.77   21.60
  -5  -1  -3  305.77   21.00
   5   1   3  300.17   20.90
   5   1   3  298.97   21.30
  -5   1  -3  262.57   21.50
   5   1   3  285.87   24.70
  -6  -1  -3   41.50    4.50
   6  -1   3   38.00    7.80
   6  -1   3   42.20    4.40
  -6  -1  -3   39.10    3.90
  -6  -1  -3   42.50    3.60
   6   1   3   44.50    3.50
  -6   1  -3   43.50    3.70
   6   1   3   43.70    4.00
  -6   1  -3   45.70    4.80
   7  -1   3  194.18   15.20
  -7  -1  -3  202.18   14.50
  -7  -1  -3  216.38   15.30
  -7  -1  -3  182.48   14.80
   7   1   3  199.78   14.90
  -7   1  -3  191.78   14.60
  -7   1  -3  197.98   15.40
   7   1   3  188.18   14.40
  -8  -1  -3   51.59    5.40
  -8  -1  -3   46.40    4.20
   8  -1   3   44.60    4.90
  -8   1  -3   50.89    4.30
  -8   1  -3   39.60    5.40
   8   1   3   47.80    4.00
   8   1   3   51.29    4.80
   9  -1   3   48.30    4.90
  -9  -1  -3   35.80    4.80
  -9  -1  -3   31.50    3.50
  -9   1  -3   33.80    4.70
   9   1   3   36.00    4.20
  -9   1  -3   37.70    3.70
   9   1   3   30.80    3.30
 -10  -1  -3   11.50    3.20
  10  -1   3   13.50    3.00
  10   1   3   12.10    2.60
 -10   1  -3   10.70    3.30
 -11  -1  -3   17.40    3.90
  11  -1   3    9.90    3.10
 -11   1  -3    8.90    3.40
 -12  -1  -3   31.80    5.00
  12  -1   3   33.10    4.70
 -12   1  -3   24.70    5.10
 -13  -1  -3   10.70    3.90
 -13   1  -3   13.40    4.10
 -14  -1  -3    9.10    3.90
 -14   1  -3   -1.30    3.20
  14  -2  -3    4.30    3.00
  14  -2  -3   -0.40    2.60
 -14   2   3   -4.00    2.90
 -14   2   3    5.60    3.00
 -13  -2   3   18.60    4.00
  13  -2  -3   18.90    3.80
  13  -2  -3   29.70    5.10
 -13   2   3   22.20    4.40
 -13   2   3   25.20    4.30
 -12  -2   3  190.08   16.00
 -12  -2   3  208.18   16.60
  12  -2  -3  200.48   16.40
  12  -2  -3  206.68   17.10
 -12   2   3  220.78   16.40
 -12   2   3  208.98   16.80
 -12   2   3  223.38   16.90
  12   2  -3  198.68   15.80
 -11  -2   3  213.98   16.60
 -11  -2   3  209.08   16.20
  11  -2  -3  206.78   16.40
  11  -2  -3  221.98   17.20
 -11  -2   3  203.78   16.40
 -11   2   3  228.48   16.90
  11   2  -3  200.88   15.90
 -11   2   3  195.38   16.80
  11   2  -3  204.68   16.60
 -11   2   3  217.58   16.40
  10  -2  -3    3.50    2.10
 -10  -2   3    5.60    1.90
 -10  -2   3    4.50    1.80
 -10  -2   3    3.80    2.30
  10  -2  -3   10.00    2.80
 -10   2   3    6.00    2.40
  10   2  -3    4.70    1.60
 -10   2   3    4.50    2.60
 -10   2   3    5.30    1.90
  10   2  -3    4.80    2.20
   9  -2  -3    4.50    2.20
  -9  -2   3    0.90    1.60
  -9  -2   3    1.40    1.70
  -9  -2   3    3.20    1.60
   9  -2  -3    3.80    1.90
  -9   2   3    3.00    2.20
  -9   2   3   -0.50    1.40
   9   2  -3    0.10    1.20
  -9   2   3    2.10    2.00
   8  -2  -3  262.97   19.20
  -8  -2   3  226.88   18.50
  -8  -2   3  251.97   18.40
   8  -2  -3  247.38   18.60
  -8  -2   3  258.37   18.60
   8   2  -3  247.08   18.30
  -8   2   3  239.98   18.80
  -8   2   3  230.88   18.80
  -8   2   3  245.88   18.50
   7  -2  -3  145.19   11.50
  -7  -2   3  163.58   11.60
   7  -2  -3  137.19   11.90
  -7  -2   3  167.48   11.50
  -7  -2   3  140.99   11.50
  -7   2   3  144.69   11.50
  -7   2   3  137.29   11.70
  -7   2   3  136.39   11.80
   7   2  -3  162.98   11.30
   6  -2  -3  112.79    9.20
  -6  -2   3  127.09    9.10
   6  -2  -3  110.69    9.60
  -6  -2   3  105.39    9.10
  -6  -2   3  126.59    9.20
  -6   2   3  115.89    9.40
  -6   2   3  121.39    9.20
  -6   2   3  112.99    9.50
   6   2  -3  117.59    8.90
  -5  -2   3   41.30    3.50
   5  -2  -3   29.90    3.50
  -5  -2   3   37.90    3.40
  -5  -2   3   42.00    3.50
   5   2  -3   38.90    3.30
  -5   2   3   23.90    3.50
  -5   2   3   33.80    3.80
  -5   2   3   30.80    3.40
  -4  -2   3 1108.89   84.99
  -4  -2   3 1192.18   84.89
   4  -2  -3 1167.68   84.99
  -4  -2   3 1213.68   84.99
   4  -2  -3 1257.87   88.39
   4   2  -3 1226.48   84.99
  -4   2   3 1203.08   85.09
  -4   2   3 1080.09   85.19
  -4   2   3 1191.78   85.09
  -3  -2   3    5.10    1.20
  -3  -2   3    4.50    1.00
   3  -2  -3    7.20    3.80
  -3  -2   3    7.10    0.90
   3  -2  -3    6.10    1.00
  -3   2   3    4.20    1.20
  -3   2   3    6.60    1.30
   3   2  -3    5.90    1.00
  -3   2   3    4.20    2.90
  -2  -2   3  820.02   57.59
   2  -2  -3  828.52   61.29
   2  -2  -3  761.42   57.59
  -2  -2   3  754.22   57.59
  -2   2   3  792.72   57.69
  -2   2   3  771.02   57.79
   2   2  -3  846.42   57.59
  -2   2   3  837.02   57.69
   1  -2  -3  137.29   13.50
  -1  -2   3  131.29    9.50
  -1   2   3  129.69    9.60
  -1   2   3  131.59   13.10
   1   2  -3  125.79    9.40
  -1   2   3  126.89    9.50
   0  -2   3 4766.32  327.47
   0  -2  -3 5179.58  327.17
   0   2  -3 4371.96  326.77
   0   2  -3 3998.30  326.77
   0   2   3 4340.67  326.97
   0   2   3 4396.26  329.67
   0   2   3 4798.52  326.97
   1  -2   3 1361.96   98.29
  -1  -2  -3 1431.66  102.09
  -1   2  -3 1329.97   98.19
  -1   2  -3 1341.57   98.09
   1   2   3 1386.66  101.59
  -2  -2  -3  132.59    8.30
  -2  -2  -3  109.69   12.30
   2  -2   3  102.39    8.40
  -2   2  -3  106.09    8.40
  -2   2  -3   99.09    8.10
   2   2   3  128.49   12.00
   3  -2   3  166.48   14.00
  -3  -2  -3  216.58   13.90
  -3  -2  -3  174.98   17.60
   3  -2   3  186.78   17.40
  -3   2  -3  161.18   13.60
  -3   2  -3  185.28   14.00
   3   2   3  210.08   13.60
   3   2   3  175.38   17.10
  -4  -2  -3  810.92   56.39
  -4  -2  -3  744.43   60.29
   4  -2   3  714.63   59.69
   4  -2   3  708.33   56.49
   4   2   3  742.33   59.69
   4   2   3  900.61   56.09
   4   2   3  829.72   56.19
  -4   2  -3  752.72   56.49
  -4   2  -3  747.93   56.19
  -5  -2  -3  185.48   20.40
  -5  -2  -3  207.98   16.10
   5  -2   3  207.78   16.70
   5  -2   3  218.08   20.40
  -5  -2  -3  228.58   16.60
  -5   2  -3  209.58   16.20
  -5   2  -3  230.78   16.80
   5   2   3  229.18   16.20
   5   2   3  196.88   19.80
   5   2   3  243.38   16.00
   6  -2   3  114.19    9.80
   6  -2   3  111.29   13.70
  -6  -2  -3  125.29   14.30
  -6  -2  -3  136.79    9.80
  -6  -2  -3  119.39    9.20
   6   2   3  128.29    9.00
  -6   2  -3  106.09    9.90
   6   2   3  133.59    9.30
  -6   2  -3  107.19    9.20
   6   2   3  118.19   13.00
  -7  -2  -3  963.10   65.39
   7  -2   3  807.92   68.69
   7  -2   3  849.81   65.39
  -7  -2  -3  872.81   64.89
   7   2   3  936.31   64.99
   7   2   3  995.90   64.69
  -7   2  -3  871.61   65.39
  -7   2  -3  845.12   64.79
  -8  -2  -3   51.99    5.70
   8  -2   3   61.09    5.90
   8   2   3   52.19    5.00
  -8   2  -3   53.59    4.80
   8   2   3   59.09    4.50
  -8   2  -3   53.19    5.90
  -9  -2  -3   57.89    6.00
   9  -2   3   56.39    6.00
  -9   2  -3   46.60    6.10
   9   2   3   62.09    5.30
   9   2   3   53.79    4.50
  -9   2  -3   44.60    4.90
  10  -2   3   65.29    7.10
 -10  -2  -3   75.39    7.30
 -10   2  -3   61.99    7.40
 -11  -2  -3   34.20    5.30
  11  -2   3   31.00    4.70
 -11   2  -3   34.40    5.30
 -12  -2  -3    9.80    3.50
  12  -2   3   16.60    3.70
 -12   2  -3   15.80    4.20
 -13  -2  -3    1.00    2.80
  13  -2   3    2.30    2.50
 -13   2  -3   -0.80    3.00
 -14  -2  -3    5.60    3.70
 -14   2  -3   -4.00    3.00
  14  -3  -3  210.08   18.70
  14  -3  -3  261.17   19.80
 -14   3   3  217.58   19.20
 -14   3   3  255.97   19.40
  13  -3  -3  190.58   14.60
  13  -3  -3  143.99   13.30
 -13   3   3  181.28   14.10
 -13   3   3  132.19   13.80
  12  -3  -3   -0.50    2.30
  12  -3  -3   -4.00    2.80
 -12  -3   3   -0.60    2.00
 -12  -3   3    1.40    2.50
 -12   3   3    5.50    2.50
 -12   3   3    0.00    2.90
  12   3  -3    1.50    1.60
 -12   3   3    3.50    2.70
  11  -3  -3   10.70    3.50
  11  -3  -3    9.10    2.80
 -11  -3   3   14.80    3.20
 -11  -3   3    8.40    2.40
 -11   3   3    9.70    2.60
  11   3  -3   15.70    2.30
 -11   3   3    8.00    3.10
 -11   3   3   11.30    3.40
 -10  -3   3   40.40    4.50
  10  -3  -3   52.79    6.10
  10  -3  -3   37.10    4.70
 -10  -3   3   45.10    5.20
 -10  -3   3   44.10    4.70
 -10   3   3   39.50    4.80
 -10   3   3   49.70    5.50
 -10   3   3   38.70    5.20
  10   3  -3   43.10    4.20
   9  -3  -3   24.30    3.40
  -9  -3   3   26.20    3.10
  -9  -3   3   23.00    3.30
  -9  -3   3   26.80    3.20
   9  -3  -3   31.70    4.40
   9   3  -3   20.00    2.70
  -9   3   3   19.10    3.60
  -9   3   3   24.40    3.30
  -9   3   3   24.50    3.80
  -8  -3   3   43.10    4.40
   8  -3  -3   38.90    4.50
  -8  -3   3   39.60    4.10
   8  -3  -3   34.10    4.80
  -8  -3   3   38.70    4.10
   8   3  -3   41.10    3.90
  -8   3   3   46.80    4.90
  -8   3   3   47.60    4.40
  -8   3   3   41.40    4.80
   7  -3  -3  399.16   29.80
  -7  -3   3  358.16   29.20
  -7  -3   3  393.86   29.10
  -7  -3   3  412.46   29.20
   7  -3  -3  401.56   29.30
  -7   3   3  428.46   29.40
   7   3  -3  395.36   29.00
  -7   3   3  395.96   29.70
  -7   3   3  394.76   29.50
   6  -3  -3  685.43   51.69
   6  -3  -3  745.43   55.79
  -6  -3   3  725.23   51.09
  -6  -3   3  655.53   51.09
   6  -3  -3  729.23   51.29
  -6  -3   3  714.33   51.19
  -6   3   3  714.03   51.29
   6   3  -3  706.53   50.99
  -6   3   3  707.83   51.39
  -6   3   3  686.33   51.59
  -5  -3   3   45.50    3.90
  -5  -3   3   40.90    7.50
  -5  -3   3   47.80    4.00
   5  -3  -3   44.30    4.60
   5  -3  -3   49.30    4.20
  -5  -3   3   43.50    4.00
   5  -3  -3   53.89    9.70
  -5   3   3   41.10    4.50
   5   3  -3   42.70    3.90
  -5   3   3   41.10    4.40
  -5   3   3   42.50    4.10
  -4  -3   3  128.19   10.10
  -4  -3   3  105.69   12.70
   4  -3  -3  170.48   15.80
   4  -3  -3  128.69   10.50
   4  -3  -3  136.79   10.20
  -4  -3   3  132.29    9.90
  -4   3   3  126.09   10.20
   4   3  -3  149.39   10.10
  -4   3   3  139.99   10.30
   3  -3  -3   31.60    3.50
   3  -3  -3   35.40    3.10
  -3  -3   3   36.50    2.90
  -3  -3   3   34.80    3.00
   3  -3  -3   39.30    8.50
  -3   3   3   34.00    3.30
  -3   3   3   34.00    6.70
  -3   3   3   42.60    3.40
   3   3  -3   40.10    3.10
   2  -3  -3  693.13   48.90
   2  -3  -3  592.44   43.60
  -2  -3   3  589.54   43.30
   2  -3  -3  601.74   43.30
  -2   3   3  551.84   43.40
   2   3  -3  598.04   43.30
  -2   3   3  611.64   43.50
  -2   3   3  626.14   47.90
  -1  -3   3    0.20    0.30
   1  -3  -3    0.30    0.70
   1  -3  -3    0.80    2.90
   1  -3  -3    0.40    0.60
  -1  -3   3    1.00    0.70
   1   3  -3    0.70    0.50
  -1   3   3    0.30    0.60
  -1   3   3    0.10    0.50
  -1   3   3    0.90    3.30
   0  -3  -3   92.19    7.40
   0  -3  -3  104.49   12.80
   0  -3  -3  109.89    7.40
   0  -3   3   99.89    7.60
   0   3   3   97.29    7.40
   0   3  -3   89.59    7.30
   0   3   3  106.69   12.10
   0   3   3  104.99    7.40
   0   3  -3   96.99    7.40
   1  -3   3   66.59    5.70
  -1  -3  -3   76.39    5.50
  -1  -3  -3   71.89    5.40
  -1  -3  -3   74.79   11.80
   1   3   3   65.29   10.10
   1   3   3   86.99    5.50
   1   3   3   69.59    5.30
  -1   3  -3   65.29    5.50
  -1   3  -3   69.49    5.60
   2  -3   3  175.48   13.50
  -2  -3  -3  191.28   13.20
  -2  -3  -3  161.68   17.90
  -2   3  -3  182.48   13.40
   2   3   3  180.58   17.80
  -2   3  -3  172.58   13.20
  -3  -3  -3   53.19    9.90
   3  -3   3   50.39    4.90
  -3  -3  -3   66.69    4.70
  -3   3  -3   50.39    4.50
  -3   3  -3   62.09    5.00
   3   3   3   60.29   10.10
  -4  -3  -3  207.48   20.90
   4  -3   3  187.08   15.40
  -4  -3  -3  201.38   15.10
   4   3   3  201.58   14.70
  -4   3  -3  209.68   15.40
   4   3   3  228.78   14.80
  -4   3  -3  181.68   14.90
   4   3   3  197.18   19.70
   5  -3   3  364.26   29.60
   5  -3   3  366.86   33.70
  -5  -3  -3  412.76   34.90
  -5  -3  -3  407.06   29.30
   5   3   3  449.26   28.90
  -5   3  -3  380.26   29.10
   5   3   3  405.46   28.90
  -5   3  -3  374.46   29.50
   5   3   3  429.06   34.30
  -6  -3  -3  248.78   18.80
  -6  -3  -3  252.27   24.20
  -6  -3  -3  239.08   18.30
   6  -3   3  246.28   19.10
   6  -3   3  223.78   22.90
   6   3   3  277.37   18.30
   6   3   3  224.18   22.70
   6   3   3  245.18   18.30
  -6   3  -3  257.77   18.50
  -7  -3  -3   19.70    7.30
  -7  -3  -3   22.20    3.20
   7  -3   3   25.80    3.60
   7  -3   3   24.30    7.20
   7   3   3   26.10    2.50
  -7   3  -3   24.30    3.50
   7   3   3   34.10    7.70
   7   3   3   25.30    2.70
  -7   3  -3   26.30    2.90
   8  -3   3    3.00    2.10
  -8  -3  -3    3.20    1.90
  -8   3  -3   -1.50    2.00
  -8   3  -3    0.80    1.20
   8   3   3    2.30    1.20
   8   3   3    1.20    0.90
  -9  -3  -3  416.76   28.90
   9  -3   3  401.16   29.20
   9   3   3  387.16   27.90
  -9   3  -3  344.27   28.90
  -9   3  -3  365.56   28.20
  10  -3   3  125.79   11.10
 -10  -3  -3  132.09   11.00
 -10   3  -3  117.09   11.20
 -11  -3  -3   17.80    3.80
  11  -3   3   15.50    3.70
 -11   3  -3   13.70    3.80
 -12  -3  -3    3.60    2.80
  12  -3   3    1.30    2.60
 -12   3  -3    6.30    3.40
  13  -3   3   90.89    8.70
 -13  -3  -3   73.69    8.70
 -13   3  -3   68.29    9.00
 -14  -3  -3   41.60    6.30
  14  -3   3   40.20    5.80
 -14   3  -3   31.20    6.20
  14  -4  -3    7.30    3.80
  14  -4  -3    5.20    2.70
 -14   4   3    3.90    3.50
  13  -4  -3   55.49    6.90
  13  -4  -3   70.99    8.30
 -13   4   3   55.69    7.50
 -13   4   3   68.99    7.60
  12  -4  -3   18.10    4.30
  12  -4  -3   11.80    3.10
 -12   4   3   13.10    3.20
 -12   4   3   14.90    3.80
  12   4  -3   11.90    2.30
 -12   4   3   19.30    4.00
  11  -4  -3   -1.10    2.10
  11  -4  -3    0.50    2.70
 -11   4   3   -2.10    2.40
 -11   4   3    1.70    1.90
 -11   4   3   -2.10    2.50
  11   4  -3   -0.40    1.40
 -10  -4   3   73.59    6.60
  10  -4  -3   70.49    7.50
  10  -4  -3   60.19    6.50
 -10   4   3   61.09    7.20
 -10   4   3   66.89    7.10
 -10   4   3   67.69    6.60
  10   4  -3   66.59    5.80
   9  -4  -3   86.19    7.80
  -9  -4   3   96.39    7.70
  -9  -4   3   84.59    7.30
   9  -4  -3   91.99    8.60
  -9   4   3   84.39    7.70
  -9   4   3   92.59    8.30
   9   4  -3   83.39    7.20
  -9   4   3   84.39    8.20
  -8  -4   3  263.17   17.80
  -8  -4   3  217.88   17.60
   8  -4  -3  231.68   17.90
   8  -4  -3  225.38   18.50
  -8   4   3  238.78   18.00
  -8   4   3  238.98   18.30
  -8   4   3  228.78   18.10
   8   4  -3  232.38   17.50
   7  -4  -3   17.90    7.10
  -7  -4   3   19.50    2.40
   7  -4  -3   14.20    2.90
   7  -4  -3   13.90    2.40
  -7  -4   3   19.10    2.40
  -7   4   3   18.80    2.60
   7   4  -3   22.80    2.50
  -7   4   3   15.00    2.90
  -7   4   3   14.70    2.80
  -6  -4   3   10.20    1.60
   6  -4  -3   11.50    2.00
  -6  -4   3   10.20    5.00
  -6  -4   3   12.50    1.70
   6  -4  -3    9.90    2.40
   6  -4  -3    4.40    5.80
  -6   4   3   11.00    1.80
  -6   4   3   10.90    2.10
   6   4  -3    9.60    1.60
  -6   4   3   13.70    2.40
   5  -4  -3   52.59    4.70
   5  -4  -3   63.59   12.50
  -5  -4   3   48.70    4.20
   5  -4  -3   54.49    5.20
  -5  -4   3   47.50    4.20
  -5  -4   3   31.90    7.70
  -5   4   3   50.29    4.60
  -5   4   3   56.69    5.00
   5   4  -3   51.49    4.30
  -5   4   3   53.99    5.00
  -4  -4   3  134.69   10.10
   4  -4  -3  160.68   17.30
  -4  -4   3  127.69   14.30
   4  -4  -3  134.89   10.90
  -4  -4   3  129.79   10.20
   4  -4  -3  142.49   10.50
  -4   4   3  138.79   10.80
  -4   4   3  132.69   10.60
   4   4  -3  146.29   10.30
  -3  -4   3   42.60    3.60
  -3  -4   3   39.70    3.50
   3  -4  -3   49.80    3.90
   3  -4  -3   65.49   11.40
   3  -4  -3   49.60    4.40
  -3   4   3   43.20    4.10
  -3   4   3   41.30    4.10
   3   4  -3   45.80    3.70
  -3   4   3   49.80    4.00
   2  -4  -3  577.94   41.80
   2  -4  -3  632.54   48.20
   2  -4  -3  567.54   41.60
  -2  -4   3  489.45   41.30
  -2  -4   3  588.24   41.60
  -2   4   3  593.74   41.80
  -2   4   3  643.34   48.00
  -2   4   3  563.74   41.60
   2   4  -3  599.74   41.50
   1  -4  -3  312.87   22.00
   1  -4  -3  342.87   28.80
  -1  -4   3  291.97   21.80
  -1  -4   3  328.77   22.20
   1  -4  -3  278.97   22.20
   1   4  -3  292.57   22.00
  -1   4   3  293.27   22.10
  -1   4   3  313.47   28.00
  -1   4   3  309.17   22.10
   0  -4  -3 1175.98   86.39
   0  -4   3 1149.78   79.89
   0  -4   3 1052.49   79.49
   0  -4  -3 1125.29   79.59
   0  -4  -3 1054.59   79.69
   0   4  -3 1079.19   79.69
   0   4   3 1077.09   79.69
   0   4  -3 1098.19   79.59
   0   4   3 1173.58   86.09
   0   4   3 1144.59   79.69
  -1  -4  -3   19.60    1.90
  -1  -4  -3   19.80    1.90
   1  -4   3   22.90    2.10
  -1  -4  -3   28.50    7.60
   1   4   3   18.60    2.00
  -1   4  -3   20.50    2.30
  -1   4  -3   18.50    2.10
   1   4   3   22.90    7.20
  -2  -4  -3    7.40    5.30
  -2  -4  -3    6.30    1.10
   2  -4   3    5.50    1.50
  -2  -4  -3    7.40    0.90
  -2   4  -3    5.80    1.20
  -2   4  -3    6.60    1.50
   2   4   3   11.10    1.20
   2   4   3    1.70    3.90
  -3  -4  -3   39.00   10.30
   3  -4   3   72.19    6.20
  -3   4  -3   75.69    5.40
  -3   4  -3   53.19    5.80
   3   4   3   61.29   12.10
   3   4   3   67.39    5.30
  -4  -4  -3  445.46   37.60
   4  -4   3  389.46   30.80
  -4  -4  -3  439.06   30.40
  -4   4  -3  392.56   30.30
   4   4   3  432.66   36.40
  -4   4  -3  424.06   30.70
  -5  -4  -3  134.89   17.20
  -5  -4  -3  133.59   10.30
   5  -4   3  124.89   10.70
   5   4   3  131.19    9.60
  -5   4  -3  129.69   10.70
  -5   4  -3  118.29   10.10
   5   4   3  146.59    9.90
   5   4   3  147.39   16.30
  -6  -4  -3  433.86   29.90
   6  -4   3  329.37   34.50
  -6  -4  -3  403.86   36.80
   6  -4   3  382.36   30.30
   6   4   3  461.15   29.50
  -6   4  -3  390.06   29.70
  -6   4  -3  399.76   30.20
   6   4   3  423.96   35.90
   6   4   3  387.76   29.40
   7  -4   3    4.00    5.20
   7  -4   3   11.40    2.80
  -7  -4  -3   10.50    2.20
  -7  -4  -3   12.00    6.60
  -7   4  -3    7.40    2.50
   7   4   3   11.80    1.50
   7   4   3    7.90    1.30
  -7   4  -3    9.20    1.80
   7   4   3    2.80    4.70
  -8  -4  -3  253.77   18.10
   8  -4   3  226.78   18.50
  -8   4  -3  213.28   18.30
  -8   4  -3  217.98   17.70
   8   4   3  251.07   17.30
   9  -4   3  106.89    9.70
  -9  -4  -3  125.79    9.40
  -9   4  -3   95.29    8.60
  -9   4  -3   89.79    9.50
   9   4   3  104.09    8.10
 -10  -4  -3    1.70    2.40
  10  -4   3    4.30    2.90
 -10   4  -3    3.00    2.80
  11  -4   3  149.19   12.70
 -11  -4  -3  148.89   12.20
 -11   4  -3  120.29   12.50
  12  -4   3   16.10    4.00
 -12  -4  -3   10.70    3.60
 -12   4  -3    7.80    3.80
 -13  -4  -3   28.50    5.20
  13  -4   3   36.50    5.70
 -13   4  -3   27.00    5.40
  13  -5  -3   48.00    6.90
  13  -5  -3   42.80    5.80
 -13   5   3   45.40    6.60
  12  -5  -3   12.80    4.20
  12  -5  -3   13.20    3.10
 -12   5   3   13.60    3.60
  12   5  -3    8.00    2.30
 -12   5   3   14.40    3.70
 -12   5   3   14.60    3.20
  11  -5  -3    5.70    3.30
  11  -5  -3   -0.70    2.00
  11   5  -3    1.00    1.70
 -11   5   3    2.00    2.90
 -11   5   3    1.00    2.60
 -11   5   3    6.20    2.50
  10  -5  -3    3.20    2.90
  10  -5  -3    7.70    2.40
 -10   5   3    5.60    2.70
 -10   5   3    7.10    2.30
  10   5  -3    6.10    1.80
 -10   5   3    4.80    2.80
   9  -5  -3   71.49    7.30
  -9  -5   3   55.29    6.10
   9  -5  -3   67.59    6.40
  -9   5   3   71.69    7.00
  -9   5   3   65.79    6.90
   9   5  -3   59.19    5.60
  -9   5   3   65.99    6.30
   8  -5  -3  288.67   22.20
   8  -5  -3  293.77   29.10
  -8  -5   3  281.07   21.80
  -8  -5   3  309.47   21.90
   8  -5  -3  295.17   22.90
  -8   5   3  316.77   22.40
  -8   5   3  281.57   22.40
  -8   5   3  293.47   22.70
   8   5  -3  288.87   21.80
   7  -5  -3   70.29    6.30
   7  -5  -3   69.09    6.80
  -7  -5   3   56.79   11.40
   7  -5  -3   94.19   15.90
  -7  -5   3   64.99    5.60
  -7  -5   3   65.69    5.70
   7   5  -3   71.09    5.80
  -7   5   3   71.49    6.30
  -7   5   3   68.69    6.60
  -7   5   3   69.49    6.60
  -6  -5   3   60.09   11.30
   6  -5  -3   64.39    6.20
  -6  -5   3   72.19    5.80
   6  -5  -3   95.79   15.60
   6  -5  -3   73.79    6.80
  -6  -5   3   74.29    5.80
  -6   5   3   63.79    6.20
   6   5  -3   80.79    5.90
  -6   5   3   67.79    6.50
  -6   5   3   72.49    6.50
   5  -5  -3    6.70    2.20
  -5  -5   3    9.00    1.40
   5  -5  -3    7.20    1.70
  -5  -5   3   11.00    1.50
   5  -5  -3   18.00    7.80
  -5  -5   3    1.80    3.60
   5   5  -3   12.10    1.60
  -5   5   3    9.50    2.10
  -5   5   3   10.10    2.10
  -5   5   3   12.30    1.90
   4  -5  -3   88.49    7.60
   4  -5  -3   90.59    7.10
  -4  -5   3   87.99   13.40
  -4  -5   3   79.59    6.60
   4  -5  -3   93.79   16.20
  -4  -5   3   75.79    6.70
   4   5  -3   99.09    6.90
  -4   5   3  100.59    7.30
  -4   5   3   84.99    7.10
  -4   5   3   95.59    7.50
  -3  -5   3  168.78   13.40
  -3  -5   3  180.58   13.60
   3  -5  -3  216.58   21.60
   3  -5  -3  195.18   13.80
   3  -5  -3  179.38   14.10
  -3   5   3  184.68   13.90
  -3   5   3  189.28   14.10
   3   5  -3  189.18   13.70
  -2  -5   3  120.29    9.80
   2  -5  -3  134.09   10.10
   2  -5  -3  137.09   10.50
   2  -5  -3  165.88   18.30
   2   5  -3  134.29   10.10
  -2   5   3  147.39   10.40
  -2   5   3  134.19   10.30
  -1  -5   3  503.85   33.10
   1  -5  -3  472.75   40.40
   1  -5  -3  444.36   33.10
   1  -5  -3  437.76   32.80
  -1  -5   3  428.46   32.60
  -1   5   3  446.16   33.00
  -1   5   3  428.16   32.90
   1   5  -3  463.15   32.90
  -1   5   3  504.85   41.10
   0  -5  -3   77.59   14.20
   0  -5   3   68.99    5.60
   0  -5  -3   62.69    5.40
   0  -5  -3   65.69    5.20
   0  -5   3   65.39    5.10
   0   5  -3   69.89    5.20
   0   5   3   70.19    5.40
   0   5   3   62.69   12.70
   0   5  -3   60.39    5.30
  -1  -5  -3  293.67   20.60
  -1  -5  -3  273.27   20.60
   1  -5   3  292.07   21.00
  -1  -5  -3  309.67   28.70
   1  -5   3  265.67   20.60
   1   5   3  286.57   28.10
   1   5   3  301.07   20.70
  -1   5  -3  266.77   20.70
  -1   5  -3  278.97   20.70
  -2  -5  -3  413.36   31.70
   2  -5   3  423.16   31.80
   2  -5   3  400.26   32.10
  -2  -5  -3  445.76   39.60
   2   5   3  456.45   39.30
  -2   5  -3  452.45   31.90
  -2   5  -3  420.46   31.80
   2   5   3  500.95   31.80
  -3  -5  -3  363.06   26.80
  -3  -5  -3  380.26   34.80
   3  -5   3  350.16   27.30
  -3   5  -3  327.67   26.80
   3   5   3  407.06   26.70
  -3   5  -3  373.66   27.10
   3   5   3  389.16   34.50
  -4  -5  -3  344.47   23.90
   4  -5   3  300.17   24.30
  -4  -5  -3  348.37   31.90
  -4   5  -3  325.97   24.20
   4   5   3  346.17   23.70
   4   5   3  349.67   31.20
  -4   5  -3  287.57   23.80
  -5  -5  -3    0.40    1.20
  -5  -5  -3    4.40    5.50
   5  -5   3   -0.50    1.60
   5   5   3    1.60    0.90
  -5   5  -3    0.20    0.90
   5   5   3    1.00    4.40
  -5   5  -3    1.80    1.60
  -6  -5  -3   22.10    9.10
  -6  -5  -3   27.90    3.50
   6  -5   3   32.40    4.10
  -6   5  -3   30.30    3.90
  -6   5  -3   29.30    3.30
   6   5   3   26.50    2.80
   6   5   3   11.90    6.40
  -7  -5  -3  349.77   26.20
   7  -5   3  330.27   26.70
  -7   5  -3  335.17   26.60
  -7   5  -3  351.26   26.20
   7   5   3  382.76   25.70
  -8  -5  -3   55.79    5.50
   8  -5   3   62.69    6.40
  -8   5  -3   45.50    5.00
   8   5   3   44.30    4.30
  -8   5  -3   51.39    6.20
   9  -5   3   59.39    6.70
  -9  -5  -3   57.99    6.10
  -9   5  -3   48.50    5.50
   9   5   3   62.79    4.90
  -9   5  -3   48.50    6.60
 -10  -5  -3    3.60    2.50
  10  -5   3    1.10    2.80
 -10   5  -3   -2.70    2.50
 -11  -5  -3   33.70    5.20
  11  -5   3   38.20    5.70
 -11   5  -3   32.00    5.70
  12  -5   3   23.10    4.70
 -12   5  -3   16.60    4.50
  13  -5   3   37.20    5.70
  13  -5   3   56.39    6.90
 -13   5  -3   35.10    6.30
  13  -6  -3    3.80    2.90
  13  -6  -3    9.70    4.10
 -13   6   3    0.10    3.20
  12  -6  -3    4.50    3.40
  12  -6  -3    3.40    2.70
  12   6  -3    2.80    1.80
 -12   6   3    6.80    2.70
 -12   6   3    5.80    3.30
  11  -6  -3    4.80    2.50
  11  -6  -3    8.30    3.50
 -11   6   3    9.00    3.20
 -11   6   3    4.80    2.50
 -11   6   3    4.80    3.00
  11   6  -3    5.90    2.00
  10  -6  -3    5.20    3.20
  10  -6  -3    2.80    2.20
  10   6  -3    4.00    1.70
 -10   6   3    0.20    2.50
 -10   6   3    3.20    2.20
 -10   6   3    1.50    2.60
   9  -6  -3    5.30    2.70
   9  -6  -3   -2.80    1.70
  -9   6   3    2.30    2.40
  -9   6   3    3.00    1.90
   9   6  -3    0.80    1.40
  -9   6   3    2.20    2.20
   8  -6  -3  135.89   12.60
   8  -6  -3  139.19   11.80
  -8   6   3  153.18   12.50
   8   6  -3  158.48   11.50
  -8   6   3  146.69   12.00
  -8   6   3  147.99   12.30
  -7  -6   3  214.88   17.60
  -7  -6   3  248.68   17.70
   7  -6  -3  226.88   27.20
   7  -6  -3  231.98   18.80
   7  -6  -3  222.08   18.00
  -7   6   3  233.28   18.20
   7   6  -3  259.97   17.80
  -7   6   3  238.08   18.40
  -7   6   3  258.47   18.60
  -6  -6   3   53.69    4.80
  -6  -6   3   57.59   11.60
   6  -6  -3   60.59    6.10
  -6  -6   3   50.19    4.70
   6  -6  -3   79.49   15.40
   6  -6  -3   58.29    5.40
  -6   6   3   66.49    5.90
  -6   6   3   55.79    5.30
   6   6  -3   65.99    5.10
  -6   6   3   66.59    5.90
   5  -6  -3  318.47   29.00
  -5  -6   3  234.68   25.30
  -5  -6   3  263.27   19.70
   5  -6  -3  282.77   20.10
   5  -6  -3  283.47   20.70
  -5  -6   3  252.67   19.70
  -5   6   3  267.07   20.30
  -5   6   3  289.37   20.60
  -5   6   3  239.58   20.10
   5   6  -3  283.77   19.90
   4  -6  -3    4.10    1.30
  -4  -6   3    2.20    0.90
  -4  -6   3    1.50    3.90
   4  -6  -3    6.30    1.90
  -4  -6   3    4.50    0.90
   4  -6  -3    0.00    4.70
  -4   6   3    4.80    1.70
   4   6  -3    2.00    1.00
  -4   6   3    2.50    1.20
  -4   6   3    1.70    1.50
  -3  -6   3  273.27   30.30
   3  -6  -3  362.06   25.10
  -3  -6   3  319.97   24.70
   3  -6  -3  369.96   33.60
   3  -6  -3  333.07   25.40
  -3  -6   3  344.37   24.90
  -3   6   3  334.97   25.30
  -3   6   3  352.66   25.20
   3   6  -3  361.36   25.00
   2  -6  -3   71.09    6.00
  -2  -6   3   77.59    5.80
   2  -6  -3   76.19   15.00
   2  -6  -3   73.89    5.70
  -2  -6   3   60.29    5.20
  -2   6   3   71.69    5.90
   2   6  -3   67.09    5.60
  -2   6   3   68.49    5.80
   1  -6  -3   31.40    9.10
  -1  -6   3   26.70    2.40
   1  -6  -3   25.00    2.70
  -1  -6   3   30.60    3.40
   1  -6  -3   26.90    3.10
  -1   6   3   26.70    3.00
   1   6  -3   28.10    2.90
   0  -6  -3   98.49    8.00
   0  -6   3  111.79    8.40
   0  -6   3   98.59    7.70
   0  -6  -3   99.19    7.80
   0  -6  -3  102.89   18.00
   0   6  -3  100.09    8.00
   0   6   3  108.49    8.10
   0   6   3  121.09   20.20
  -1  -6  -3    7.50    1.50
   1  -6   3    8.50    1.30
   1  -6   3    6.70    2.00
  -1  -6  -3    1.70    5.00
  -1  -6  -3    6.20    1.10
   1   6   3    6.60    1.50
   1   6   3   -2.10    5.80
  -1   6  -3    9.10    1.60
  -1   6  -3    3.70    1.30
  -2  -6  -3   43.10    3.40
   2  -6   3   37.30    4.20
  -2  -6  -3   32.90    3.30
  -2  -6  -3   22.80    8.80
   2  -6   3   34.30    3.50
   2   6   3   42.80    3.60
   2   6   3   36.50   10.70
  -2   6  -3   39.70    3.70
  -2   6  -3   45.00    4.10
  -3  -6  -3    5.30    6.30
   3  -6   3    1.00    1.20
  -3  -6  -3    1.80    0.50
  -3  -6  -3    2.60    1.10
   3  -6   3    1.40    1.70
   3   6   3    5.60    5.30
   3   6   3    2.80    1.10
  -3   6  -3    1.10    1.50
  -3   6  -3    0.90    1.00
   4  -6   3    5.10    1.50
   4  -6   3    1.50    1.90
  -4  -6  -3    1.40    1.10
  -4  -6  -3   -0.30    4.30
  -4   6  -3    1.70    1.70
   4   6   3    2.50    1.00
  -4   6  -3    2.50    1.10
   4   6   3    0.20    4.10
  -5  -6  -3  442.16   33.50
   5  -6   3  452.75   34.20
   5  -6   3  449.56   33.70
  -5  -6  -3  456.25   42.30
  -5   6  -3  463.55   34.00
  -5   6  -3  448.26   33.70
   5   6   3  485.95   42.50
   5   6   3  483.05   33.40
  -6  -6  -3    1.40    1.40
   6  -6   3    1.60    2.20
  -6  -6  -3   -0.90    4.60
  -6   6  -3    2.50    1.30
   6   6   3    5.40    5.90
   6   6   3    1.00    1.10
  -6   6  -3    1.30    2.00
   7  -6   3  181.68   16.50
  -7  -6  -3  214.58   16.10
   7   6   3  240.48   15.60
  -7   6  -3  197.28   16.50
  -7   6  -3  194.08   16.00
  -8  -6  -3  128.49   10.30
   8  -6   3  111.29   10.90
   8   6   3  134.29    9.50
  -8   6  -3  111.89   10.00
  -8   6  -3  111.59   10.70
   9  -6   3  118.69   11.30
  -9  -6  -3  128.59   10.80
   9   6   3  127.39    9.80
  -9   6  -3  112.39   11.20
  -9   6  -3  136.89   10.60
  10  -6   3    7.40    3.20
  10  -6   3    5.80    2.80
 -10  -6  -3    5.10    2.60
 -10   6  -3    4.20    3.10
  11  -6   3   15.60    4.30
  11  -6   3   14.30    3.30
 -11   6  -3   10.40    4.20
  12  -6   3   38.20    5.70
  12  -6   3   60.99    7.30
 -12   6  -3   42.60    6.70
  13  -6   3   -1.10    2.70
  13  -6   3    1.70    3.30
 -13   6  -3   -2.60    3.30
  13  -7  -3   71.99    8.60
  13  -7  -3   57.29    7.00
 -13   7   3   44.00    7.20
  12  -7  -3    8.10    3.10
  12  -7  -3   15.00    4.50
  12   7  -3   11.10    2.50
 -12   7   3    5.00    3.40
 -12   7   3    9.50    3.20
  11  -7  -3    3.30    3.40
  11  -7  -3    4.90    2.70
  11   7  -3    5.20    1.90
 -11   7   3   10.20    3.00
 -11   7   3    3.00    3.10
  10  -7  -3  143.89   11.90
  10  -7  -3  145.79   12.90
  10   7  -3  134.79   11.30
 -10   7   3  126.59   12.30
 -10   7   3  167.48   12.40
   9  -7  -3   70.39    7.90
   9  -7  -3   73.99    7.20
  -9   7   3   75.49    7.70
  -9   7   3   76.29    7.20
  -9   7   3   73.39    7.70
   9   7  -3   66.89    6.40
   8  -7  -3    1.50    2.00
   8  -7  -3    2.60    2.50
   8   7  -3    1.90    1.40
  -8   7   3    2.10    2.10
  -8   7   3    2.50    2.40
  -8   7   3    4.40    2.00
   7  -7  -3  168.78   13.80
   7  -7  -3  187.58   14.70
   7   7  -3  182.88   13.60
  -7   7   3  162.18   14.10
  -7   7   3  181.78   14.10
  -7   7   3  179.48   14.40
   6  -7  -3   59.49    6.20
   6  -7  -3   65.99    5.70
  -6  -7   3   50.09    4.80
  -6   7   3   66.49    6.10
   6   7  -3   56.29    5.10
  -6   7   3   65.19    6.00
  -6   7   3   64.19    5.70
  -5  -7   3    4.60    4.90
   5  -7  -3    8.50    2.30
  -5  -7   3    8.30    1.30
  -5  -7   3    6.40    1.10
   5  -7  -3    7.60    1.80
   5  -7  -3    8.60    7.30
  -5   7   3    8.30    1.80
   5   7  -3    7.20    1.50
  -5   7   3    2.70    1.70
  -5   7   3    7.20    2.00
   4  -7  -3   10.80    1.90
  -4  -7   3    4.00    5.20
  -4  -7   3   11.00    1.30
   4  -7  -3    6.50    2.20
  -4  -7   3   10.10    1.40
   4  -7  -3    8.80    7.30
   4   7  -3   12.70    1.80
  -4   7   3    8.30    1.80
  -4   7   3    9.70    2.10
   3  -7  -3   52.29   13.70
   3  -7  -3   41.90    3.90
  -3  -7   3   36.90    3.40
  -3  -7   3   39.00   10.20
   3  -7  -3   47.60    4.60
  -3  -7   3   43.90    3.80
  -3   7   3   44.70    4.10
   3   7  -3   42.10    3.90
   2  -7  -3    4.80    1.70
   2  -7  -3    6.70    6.20
  -2  -7   3    6.80    1.60
  -2  -7   3    5.10    0.90
  -2  -7   3    1.60    4.80
   2  -7  -3    5.10    1.30
  -2   7   3    6.00    1.50
   2   7  -3    5.80    1.30
   1  -7  -3   19.30    2.20
  -1  -7   3   19.50    1.90
  -1  -7   3   18.60    2.50
   1  -7  -3   17.10    2.50
   1  -7  -3    6.90    6.20
   1   7  -3   20.20    2.40
  -1   7   3   17.60    2.40
   0  -7  -3   20.20    9.30
   0  -7  -3   26.10    2.80
   0  -7   3   20.20    2.30
   0  -7  -3   20.80    2.40
   0  -7   3   20.30    2.80
   0   7   3   25.40    2.80
   0   7  -3   24.20    2.70
   1  -7   3  212.68   16.60
   1  -7   3  214.38   16.10
  -1  -7  -3  201.28   16.00
  -1  -7  -3  236.88   16.20
  -1  -7  -3  192.18   24.40
  -1   7  -3  210.28   16.30
   1   7   3  228.68   16.30
  -1   7  -3  224.68   16.20
   2  -7   3   24.50    3.20
  -2  -7  -3   22.40    2.50
   2  -7   3   30.80    2.80
  -2  -7  -3   18.30    8.30
  -2  -7  -3   28.50    2.60
  -2   7  -3   24.70    3.10
   2   7   3   20.30    2.60
  -2   7  -3   19.70    2.60
  -3  -7  -3  166.68   22.10
   3  -7   3  178.28   13.40
   3  -7   3  171.98   13.90
  -3  -7  -3  190.88   12.90
  -3  -7  -3  169.18   13.20
  -3   7  -3  158.38   13.40
   3   7   3  180.48   13.30
  -3   7  -3  177.48   13.60
  -4  -7  -3  114.19   20.00
   4  -7   3  148.29   11.80
   4  -7   3  144.09   11.10
  -4  -7  -3  140.29   10.90
  -4   7  -3  148.89   11.50
   4   7   3  149.69   10.90
  -4   7  -3  125.69   11.10
  -5  -7  -3   38.60   12.00
  -5  -7  -3   31.00    3.50
   5  -7   3   23.00    3.90
   5  -7   3   30.70    3.70
  -5   7  -3   30.80    4.20
   5   7   3   34.10    3.20
  -5   7  -3   31.70    3.60
   6  -7   3   79.49    8.10
   6  -7   3   69.79    7.30
  -6  -7  -3   88.79    7.20
  -6   7  -3   82.59    7.90
   6   7   3   96.29    6.80
  -6   7  -3   70.89    7.10
   7  -7   3   15.50    3.40
  -7  -7  -3   18.50    2.90
   7  -7   3   18.10    3.20
   7   7   3   17.00    2.40
  -7   7  -3   17.40    2.80
  -7   7  -3   16.70    3.70
   8  -7   3   42.20    5.60
  -8  -7  -3   39.30    4.70
   8  -7   3   30.80    4.40
  -8   7  -3   40.00    4.60
  -8   7  -3   26.60    4.70
   8   7   3   42.30    4.00
   9  -7   3    2.30    3.10
   9  -7   3    0.90    2.30
  -9  -7  -3    3.80    2.30
   9   7   3   -0.10    1.40
  -9   7  -3   -0.30    2.70
  -9   7  -3    2.60    2.10
  10  -7   3    7.10    2.80
  10  -7   3   20.60    4.40
 -10   7  -3    8.30    3.60
  11  -7   3    9.30    3.10
  11  -7   3   17.90    4.30
 -11   7  -3    6.00    3.60
  12  -7   3   27.40    5.40
  12  -7   3   16.70    4.10
 -12   7  -3   22.60    5.10
  12  -8  -3   20.20    4.90
  12  -8  -3   18.00    3.90
 -12   8   3   15.30    4.40
 -12   8   3   17.50    3.80
  12   8  -3   12.50    2.80
  11  -8  -3    6.30    3.60
  11  -8  -3    4.00    2.70
 -11   8   3    4.20    2.70
 -11   8   3    3.80    3.30
  11   8  -3    4.50    1.90
  10  -8  -3   10.20    3.10
  10  -8  -3   15.70    4.30
  10   8  -3   12.20    2.60
 -10   8   3   14.80    3.20
 -10   8   3   10.30    3.50
   9  -8  -3   -0.50    2.80
   9  -8  -3   -1.10    2.10
   9   8  -3    0.40    1.70
  -9   8   3   -0.20    1.90
  -9   8   3   -5.40    2.10
   8  -8  -3  314.07   24.50
   8  -8  -3  333.77   25.40
   8   8  -3  331.87   24.10
  -8   8   3  336.07   24.80
  -8   8   3  304.67   24.80
   7  -8  -3  121.29   10.90
   7  -8  -3  119.59   10.20
   7   8  -3  119.19    9.80
  -7   8   3  134.99   10.70
  -7   8   3  119.89   10.30
   6  -8  -3    7.90    2.90
   6  -8  -3    4.80    2.10
  -6   8   3    7.30    2.10
   6   8  -3    9.70    2.00
  -6   8   3    9.40    2.60
   5  -8  -3   88.49    7.30
  -5  -8   3   75.29    6.50
   5  -8  -3   83.49    7.90
  -5   8   3   85.09    7.40
   5   8  -3   94.89    7.10
  -4  -8   3  233.98   17.40
   4  -8  -3  237.68   17.70
  -4  -8   3  192.58   24.50
   4  -8  -3  236.88   18.30
  -4   8   3  226.38   17.90
   4   8  -3  253.57   17.70
   3  -8  -3    1.40    6.00
  -3  -8   3    3.10    4.50
  -3  -8   3   -1.10    1.00
  -3  -8   3    1.90    0.70
   3  -8  -3    1.10    1.60
   3  -8  -3   -0.60    1.10
   3   8  -3   -0.70    1.10
  -3   8   3    0.80    1.20
   2  -8  -3   87.19    7.20
  -2  -8   3   73.49    6.10
  -2  -8   3   92.79    7.00
  -2  -8   3   63.39   14.30
   2  -8  -3   74.59   16.50
   2  -8  -3   77.89    6.50
   2   8  -3   80.89    6.60
  -2   8   3   79.89    6.90
   1  -8  -3  107.09    8.50
   1  -8  -3   93.59   18.60
  -1  -8   3  110.19    8.50
  -1  -8   3   97.39    7.80
  -1  -8   3   75.59   16.20
   1  -8  -3  102.69    8.00
  -1   8   3  100.49    8.30
   1   8  -3  108.69    8.30
   0  -8   3   19.40    3.00
   0  -8   3   26.80    2.50
   0  -8   3   16.80    7.50
   0  -8  -3   21.80    2.90
   0  -8  -3   27.20    2.60
   0  -8  -3   15.60    8.90
   0   8   3   25.40    3.00
   0   8  -3   23.60    2.90
  -1  -8  -3   52.49    4.40
   1  -8   3   44.90    4.90
  -1  -8  -3   54.79   14.50
  -1  -8  -3   44.20    4.00
   1  -8   3   44.60    4.00
  -1   8  -3   40.50    4.30
   1   8   3   49.99    4.50
   2  -8   3   49.60    5.60
  -2  -8  -3   52.29   14.40
  -2  -8  -3   70.39    5.00
  -2  -8  -3   49.40    4.70
   2  -8   3   55.39    4.90
  -2   8  -3   52.89    5.20
   2   8   3   67.69    5.20
  -2   8  -3   51.59    5.20
   3  -8   3   92.79    8.80
  -3  -8  -3  112.59    7.90
   3  -8   3   93.29    8.20
  -3  -8  -3  101.29    8.10
  -3  -8  -3   80.89   17.10
  -3   8  -3   95.79    8.40
   3   8   3  114.19    8.30
  -3   8  -3  106.39    8.50
   4  -8   3  112.19   10.40
  -4  -8  -3  120.29   21.60
  -4  -8  -3  114.89    9.60
   4  -8   3  127.79    9.90
  -4   8  -3  129.39   10.30
   4   8   3  136.29    9.70
  -4   8  -3  118.39    9.90
  -5  -8  -3   27.50    3.50
   5  -8   3   28.70    3.60
   5  -8   3   24.40    4.20
   5   8   3   28.50    3.20
  -5   8  -3   25.80    4.10
  -5   8  -3   26.80    3.50
   6  -8   3  184.98   15.30
  -6  -8  -3  217.08   15.20
   6  -8   3  199.78   16.10
   6   8   3  187.48   14.90
  -6   8  -3  186.18   15.30
  -6   8  -3  204.58   15.90
  -7  -8  -3   84.69    7.40
   7  -8   3   83.19    7.70
   7  -8   3   77.79    8.40
  -7   8  -3   74.59    7.50
  -7   8  -3   82.09    8.30
   7   8   3   85.19    7.00
   8  -8   3    1.00    2.20
   8  -8   3   -0.50    2.90
  -8   8  -3    0.80    1.80
   8   8   3   -0.80    1.40
  -8   8  -3    0.20    2.70
   9  -8   3   60.79    6.40
   9  -8   3   50.69    6.80
  -9   8  -3   54.69    6.00
  -9   8  -3   49.40    6.60
   9   8   3   44.30    5.00
  10  -8   3   19.00    4.00
  10  -8   3   17.50    4.40
 -10   8  -3   17.60    4.50
  11  -8   3   62.59    7.30
  11  -8   3   54.19    7.50
 -11   8  -3   56.09    7.70
  12  -8   3   62.39    8.00
  12  -8   3   45.30    6.30
 -12   8  -3   48.50    7.40
  12  -9  -3   -1.30    2.50
  12  -9  -3    6.20    3.70
  12   9  -3    0.00    1.90
 -12   9   3   -1.20    3.30
 -12   9   3    2.10    2.70
  11  -9  -3   49.70    6.00
  11  -9  -3   46.40    6.50
  11   9  -3   43.70    5.00
 -11   9   3   44.40    6.00
 -11   9   3   28.90    5.60
  10  -9  -3    9.00    3.00
  10  -9  -3   15.30    4.30
 -10   9   3   12.30    3.30
 -10   9   3   13.00    3.80
  10   9  -3   11.20    2.50
   9  -9  -3   49.10    6.10
   9  -9  -3   59.99    7.20
   9   9  -3   52.79    5.40
  -9   9   3   58.19    6.30
  -9   9   3   42.80    6.20
   8  -9  -3   11.40    3.40
   8  -9  -3    3.10    2.40
  -8   9   3    5.60    2.90
  -8   9   3    3.10    2.30
   8   9  -3    4.30    1.90
   7  -9  -3   28.90    4.00
   7  -9  -3   26.70    4.50
   7   9  -3   29.60    3.60
  -7   9   3   28.90    4.10
   6  -9  -3   75.69    7.20
   6  -9  -3   66.79    6.40
  -6   9   3   56.89    6.20
   6   9  -3   60.59    5.90
   5  -9  -3   37.00    4.60
   5  -9  -3   52.39    5.50
  -5   9   3   36.40    4.60
   5   9  -3   41.40    4.40
  -4  -9   3   22.90    2.80
   4  -9  -3   24.70    3.10
  -4  -9   3   18.50    8.40
   4  -9  -3   23.00    3.80
   4   9  -3   28.90    3.20
  -4   9   3   34.20    3.80
  -3  -9   3   89.39    7.00
   3  -9  -3   84.49    7.00
  -3  -9   3   49.50   13.70
   3  -9  -3   81.19    7.70
   3  -9  -3   83.39   19.30
  -3   9   3   81.59    7.30
   3   9  -3   87.89    7.10
  -2  -9   3   24.90    9.70
   2  -9  -3   18.10    9.20
  -2  -9   3   27.10    2.80
  -2  -9   3   37.30    3.80
   2  -9  -3   28.10    3.70
   2  -9  -3   32.20    3.30
   2   9  -3   29.60    3.50
  -2   9   3   34.10    3.90
  -1  -9   3   16.50    2.10
   1  -9  -3    8.50    9.50
   1  -9  -3   17.00    2.20
   1  -9  -3   16.60    2.60
  -1  -9   3   18.30    9.10
  -1  -9   3   20.10    2.90
   1   9  -3   14.20    2.40
  -1   9   3   24.10    3.00
   0  -9   3    6.70    1.30
   0  -9   3    3.60    1.80
   0  -9   3   -1.90    5.20
   0  -9  -3    0.30    6.00
   0  -9  -3    4.20    1.30
   0  -9  -3    8.10    1.80
   0   9  -3    2.50    1.40
   0   9   3    5.80    1.80
   1  -9   3  176.88   14.40
  -1  -9  -3  201.98   14.10
   1  -9   3  155.38   25.60
  -1  -9  -3  174.28   13.80
  -1  -9  -3  155.88   27.10
   1  -9   3  182.38   13.80
   1   9   3  192.28   14.20
  -1   9  -3  185.98   14.20
  -2  -9  -3   27.20   11.70
  -2  -9  -3   39.10    4.20
  -2  -9  -3   56.79    4.60
   2  -9   3   31.10   11.40
   2  -9   3   49.00    5.20
   2  -9   3   49.70    4.50
  -2   9  -3   47.90    4.80
   2   9   3   49.00    4.70
  -3  -9  -3   19.10    2.60
  -3  -9  -3   18.30   10.70
   3  -9   3   23.50    3.70
   3  -9   3   23.20    2.90
  -3   9  -3   21.50    3.10
  -3   9  -3   24.20    3.30
   3   9   3   32.70    3.40
   4  -9   3    1.20    2.40
  -4  -9  -3    1.80    1.40
   4  -9   3    0.40    1.50
  -4   9  -3   -0.40    1.50
  -4   9  -3    0.50    1.80
   4   9   3    2.90    1.50
   5  -9   3   30.30    4.50
   5  -9   3   28.20    3.70
  -5  -9  -3   30.90    3.80
   5   9   3   27.40    3.30
  -5   9  -3   26.30    4.00
  -5   9  -3   29.80    3.80
   6  -9   3  220.88   17.70
  -6  -9  -3  215.68   16.70
   6  -9   3  214.98   17.00
  -6   9  -3  211.98   17.00
   6   9   3  216.28   16.50
  -6   9  -3  225.68   17.50
   7  -9   3   10.00    3.40
   7  -9   3    4.70    2.40
   7   9   3    2.80    1.80
  -7   9  -3    2.80    2.80
  -7   9  -3    3.00    2.10
   8  -9   3    2.50    3.30
   8  -9   3    0.00    2.40
   8   9   3    2.30    1.70
  -8   9  -3    0.40    2.10
  -8   9  -3   -0.50    2.60
   9  -9   3   86.29    8.60
   9  -9   3   96.99   10.00
  -9   9  -3   80.49    9.20
   9   9   3   82.39    7.60
  -9   9  -3   96.59    8.60
  10  -9   3   62.09    7.50
  10  -9   3   79.59    8.70
 -10   9  -3   60.29    8.00
  11  -9   3   20.70    4.40
  11  -9   3   31.90    5.70
 -11   9  -3   17.50    4.80
  11 -10  -3    1.20    2.70
  11 -10  -3    0.00    3.20
  11  10  -3   -1.10    1.90
 -11  10   3   -0.60    2.40
 -11  10   3   -0.40    3.20
  10 -10  -3   31.70    5.70
  10 -10  -3   29.10    4.80
 -10  10   3   32.90    5.60
  10  10  -3   34.20    4.30
 -10  10   3   39.50    5.50
   9 -10  -3    6.40    3.40
   9 -10  -3    4.20    2.60
  -9  10   3    9.30    2.90
   9  10  -3    3.50    2.20
   8 -10  -3   -0.50    2.70
   8 -10  -3    0.50    2.20
   8  10  -3   -1.40    1.60
  -8  10   3    2.40    2.20
   7 -10  -3    2.60    2.90
   7 -10  -3    3.30    2.20
   7  10  -3    2.70    1.80
  -7  10   3    5.30    2.20
   6 -10  -3   33.10    3.90
   6 -10  -3   23.80    4.30
   6  10  -3   18.30    3.00
  -6  10   3   20.70    3.50
   5 -10  -3   28.00    3.60
   5 -10  -3   27.90    4.20
  -5  10   3   23.30    3.70
   5  10  -3   28.10    3.50
   4 -10  -3   46.70    5.40
   4 -10  -3   34.70    4.40
  -4  10   3   40.00    4.70
   4  10  -3   37.70    4.20
  -3 -10   3  106.89    8.30
   3 -10  -3  103.09    8.30
   3 -10  -3  107.39    9.00
  -3 -10   3   68.79   16.90
  -3  10   3   94.19    8.60
   3  10  -3   90.29    8.20
  -2 -10   3   -5.60    4.90
  -2 -10   3    4.20    2.10
   2 -10  -3    2.30    2.00
   2 -10  -3    0.60    1.30
   2  10  -3    3.10    1.70
  -2  10   3    3.10    1.80
  -1 -10   3  169.38   30.30
   1 -10  -3  266.67   19.60
  -1 -10   3  285.87   19.70
   1 -10  -3  257.17   19.10
  -1 -10   3  244.68   18.90
   1 -10  -3  232.98   30.90
   1  10  -3  241.78   19.40
  -1  10   3  262.27   19.60
   0 -10   3   62.69   16.70
   0 -10  -3   66.09    5.70
   0 -10  -3   51.39   17.60
   0 -10   3   62.19    6.20
   0 -10  -3   67.79    6.20
   0 -10   3   67.09    5.50
   0  10   3   64.89    6.10
   0  10  -3   65.19    6.10
  -1 -10  -3   -6.90    6.50
   1 -10   3   -1.10    1.20
  -1 -10  -3    0.90    1.60
   1 -10   3    2.50    2.10
   1 -10   3   -6.30    5.00
  -1 -10  -3   -0.90    1.10
  -1  10  -3    1.70    1.80
   1  10   3    1.40    1.40
   2 -10   3    1.20    2.00
  -2 -10  -3   -1.80    7.50
   2 -10   3    0.90    1.40
  -2 -10  -3    0.20    1.10
  -2  10  -3    0.00    1.50
   2  10   3    1.70    1.50
   3 -10   3    0.50    1.60
  -3 -10  -3   -3.60    7.00
  -3 -10  -3    0.80    1.30
   3 -10   3   -2.50    2.10
  -3  10  -3   -1.00    1.50
   3  10   3   -1.00    1.30
  -4 -10  -3   11.30    2.30
   4 -10   3   11.60    3.20
   4 -10   3   10.40    2.40
  -4  10  -3   13.80    2.60
   4  10   3   11.70    2.30
  -4  10  -3   11.10    2.90
   5 -10   3  156.08   11.80
   5 -10   3  147.89   12.60
  -5  10  -3  143.29   12.00
   5  10   3  130.89   11.40
  -5  10  -3  148.69   12.20
   6 -10   3  133.79   11.00
   6 -10   3  129.39   11.80
   6  10   3  126.69   10.50
  -6  10  -3  133.39   11.10
  -6  10  -3  127.59   11.50
   7 -10   3    2.80    2.40
   7 -10   3    6.20    3.30
   7  10   3    1.40    1.70
  -7  10  -3   -2.50    2.40
  -7  10  -3    4.50    2.40
   8 -10   3   10.30    3.90
   8 -10   3   16.80    3.50
  -8  10  -3   19.60    3.60
  -8  10  -3   15.20    4.10
   8  10   3   14.00    2.60
   9 -10   3    1.50    3.00
   9 -10   3   -3.40    2.30
  -9  10  -3   -0.50    2.80
   9  10   3    0.40    1.70
  -9  10  -3   -1.80    2.00
  10 -10   3   25.60    4.60
  10 -10   3   31.00    5.70
 -10  10  -3   24.60    5.10
  10 -11  -3   10.20    4.10
  10 -11  -3   14.10    3.60
 -10  11   3    9.20    3.20
  10  11  -3   13.80    2.90
   9 -11  -3   33.00    5.30
   9 -11  -3   22.70    4.30
   9  11  -3   26.40    3.80
  -9  11   3   20.10    4.20
   8 -11  -3   -2.00    2.10
   8 -11  -3   -1.80    2.70
   8  11  -3   -1.00    1.70
  -8  11   3    0.90    2.10
   7 -11  -3    0.70    2.80
   7 -11  -3    3.00    2.40
   7  11  -3    0.40    1.80
  -7  11   3    2.20    2.10
   6 -11  -3  121.59   10.80
   6 -11  -3  116.79   10.00
   6  11  -3  116.39    9.80
  -6  11   3  111.39   10.30
   5 -11  -3    2.50    2.70
   5 -11  -3    2.00    2.00
  -5  11   3    1.50    2.10
   5  11  -3    4.50    1.90
   4 -11  -3  147.79   11.30
   4 -11  -3  138.39   11.90
  -4  11   3  132.49   11.70
   4  11  -3  135.39   11.20
   3 -11  -3   18.90    3.60
   3 -11  -3   28.10    3.20
  -3  11   3   21.10    3.40
   3  11  -3   14.80    2.80
  -2 -11   3   28.20   12.60
  -2 -11   3   34.00    4.00
   2 -11  -3   26.20    3.30
   2 -11  -3   28.10    4.00
   2  11  -3   21.80    3.30
  -2  11   3   31.40    4.00
  -1 -11   3   14.20   10.60
  -1 -11   3   19.10    3.30
   1 -11  -3   23.90    3.30
   1 -11  -3   17.40    2.50
   1  11  -3   14.40    2.60
  -1  11   3   17.60    3.10
   0 -11   3    0.90    2.00
   0 -11  -3    0.90    1.40
   0 -11   3    6.70    7.50
   0 -11   3    0.60    1.30
   0 -11  -3    3.80    2.00
   0  11  -3    3.40    1.70
   0  11   3   -0.10    1.60
  -1 -11  -3    5.60    1.70
   1 -11   3    8.40    2.50
  -1 -11  -3   -3.90    7.60
   1 -11   3    3.80    1.60
   1  11   3    5.50    1.80
  -1  11  -3    3.60    1.90
  -2 -11  -3   87.29   21.90
   2 -11   3   90.49    7.60
  -2 -11  -3   87.39    7.40
   2 -11   3   92.49    8.50
  -2  11  -3   87.99    8.00
   2  11   3   88.79    7.80
   3 -11   3   90.59    8.70
   3 -11   3  109.79    8.00
  -3 -11  -3   90.79    7.70
  -3  11  -3   83.99    8.30
   3  11   3   82.59    7.90
   4 -11   3   19.90    3.10
   4 -11   3   20.90    4.00
  -4  11  -3   16.10    3.20
   4  11   3   19.30    3.00
   5 -11   3   68.49    7.60
   5 -11   3   66.49    6.60
  -5  11  -3   56.09    6.70
   5  11   3   72.59    6.40
  -5  11  -3   63.39    7.20
   6 -11   3    1.60    2.10
   6 -11   3   -0.10    2.60
  -6  11  -3   -0.40    2.60
  -6  11  -3   -0.40    1.80
   6  11   3    0.00    1.60
   7 -11   3   21.50    4.50
   7 -11   3   16.40    3.60
  -7  11  -3   23.20    4.00
   7  11   3   22.40    3.20
  -7  11  -3   27.30    4.70
   8 -11   3   17.00    3.70
   8 -11   3   15.30    4.10
  -8  11  -3   11.30    3.10
  -8  11  -3   17.80    4.30
   8  11   3   12.20    2.60
   9 -11   3   48.80    6.70
   9 -11   3   39.00    5.60
  -9  11  -3   48.60    6.00
   9  11   3   45.10    5.10
  -9  11  -3   42.10    6.30
  10 -11   3   30.70    5.00
  10 -11   3   37.10    5.90
 -10  11  -3   20.50    5.20
   9 -12  -3   39.10    6.10
   9 -12  -3   33.70    5.00
   9  12  -3   32.90    4.60
  -9  12   3   36.30    5.50
   8 -12  -3   19.40    4.70
   8 -12  -3   18.70    3.80
  -8  12   3   23.10    4.30
   8  12  -3   16.60    3.20
   7 -12  -3    4.00    2.50
   7 -12  -3    7.80    3.30
  -7  12   3    2.80    2.30
   7  12  -3    5.30    2.20
   6 -12  -3    2.40    2.90
   6 -12  -3    2.70    2.30
   6  12  -3    1.60    1.90
  -6  12   3    3.50    2.30
   5 -12  -3   86.69    8.10
   5 -12  -3   87.59    9.10
   5  12  -3   88.89    8.00
  -5  12   3   91.49    8.50
   4 -12  -3   51.09    5.90
   4 -12  -3   40.00    5.10
   4  12  -3   49.99    5.10
  -4  12   3   41.20    5.30
   3 -12  -3   91.89    7.50
   3 -12  -3   88.09    8.30
  -3  12   3   82.49    7.90
   3  12  -3   74.59    7.50
   2 -12  -3    8.10    2.10
   2 -12  -3   12.40    2.80
   2  12  -3   15.60    2.90
  -2  12   3    9.00    2.60
   1 -12  -3   -1.40    1.50
   1 -12  -3    2.70    2.20
  -1 -12   3    1.00    2.30
  -1  12   3   -0.10    1.80
   1  12  -3   -0.20    1.60
   0 -12   3   48.10    5.40
   0 -12  -3   40.20    4.40
   0 -12  -3   48.20    5.50
   0  12  -3   36.40    4.60
   0  12   3   33.60    4.70
  -1 -12  -3   12.00    2.30
   1 -12   3   12.60    2.30
   1 -12   3   13.30    3.10
  -1  12  -3   12.20    2.70
   1  12   3   12.50    2.70
   2 -12   3   -0.40    1.50
   2 -12   3    6.40    2.60
  -2  12  -3   -0.50    1.80
   2  12   3    1.10    1.70
   3 -12   3   32.60    3.90
   3 -12   3   31.80    4.60
   3  12   3   26.40    3.70
  -3  12  -3   25.40    3.90
   4 -12   3    0.90    2.00
   4 -12   3    2.00    2.70
  -4  12  -3    1.50    2.00
   4  12   3    1.40    1.70
   5 -12   3   40.70    5.00
   5 -12   3   37.30    5.50
   5  12   3   31.20    4.20
  -5  12  -3   44.80    5.30
   6 -12   3   79.19    7.70
   6 -12   3   91.49    8.80
   6  12   3   63.69    7.00
  -6  12  -3   87.29    8.10
   7 -12   3   15.50    4.10
   7 -12   3    7.50    2.80
  -7  12  -3    6.40    3.30
  -7  12  -3    6.60    2.80
   7  12   3    8.20    2.40
   8 -12   3    4.70    3.50
   8 -12   3   -1.00    2.50
  -8  12  -3    1.80    2.50
   8  12   3    6.00    2.20
  -8  12  -3    1.80    3.40
   9 -12   3   13.00    4.40
   9 -12   3   13.50    3.50
  -9  12  -3   10.90    3.40
   9  12   3    9.80    2.60
  -9  12  -3    8.20    4.00
   8 -13  -3   62.79    7.70
   8 -13  -3   51.39    6.50
   8  13  -3   44.70    5.70
  -8  13   3   53.89    6.80
   7 -13  -3   26.50    4.30
   7 -13  -3   30.20    5.30
  -7  13   3   38.30    5.40
   7  13  -3   29.00    4.20
   6 -13  -3   -0.70    2.70
   6 -13  -3    0.60    2.30
   6  13  -3   -3.90    1.70
  -6  13   3    0.90    2.30
   5 -13  -3   37.10    5.40
   5 -13  -3   41.20    5.10
   5  13  -3   37.30    4.70
  -5  13   3   34.30    5.10
   4 -13  -3    6.40    2.50
   4 -13  -3    7.40    3.00
  -4  13   3    3.40    2.40
   4  13  -3    7.00    2.40
   3 -13  -3   42.50    5.40
   3 -13  -3   38.10    4.50
   3  13  -3   29.70    4.30
  -3  13   3   40.00    5.20
   2 -13  -3   25.10    3.60
   2 -13  -3   34.40    4.40
  -2  13   3   26.90    4.20
   2  13  -3   28.30    4.10
   1 -13  -3   61.09    5.60
   1 -13  -3   57.79    6.20
  -1  13   3   51.79    6.20
   1  13  -3   49.70    5.80
   0 -13  -3   11.50    2.40
   0 -13   3   14.50    3.20
   0  13  -3    8.30    2.60
   0  13   3   13.00    2.90
   1 -13   3    4.80    2.60
   1  13   3    0.60    1.90
  -1  13  -3   -0.20    2.00
   2 -13   3    0.80    2.60
  -2  13  -3    4.50    2.30
   2  13   3    2.60    2.00
   3 -13   3  115.69    9.90
   3 -13   3  113.39    9.00
   3  13   3   90.89    9.00
  -3  13  -3   92.79    9.30
   4 -13   3   29.90    4.00
   4 -13   3   31.90    4.80
  -4  13  -3   29.80    4.50
   4  13   3   26.30    3.90
   5 -13   3    8.40    3.30
   5 -13   3    6.10    2.60
  -5  13  -3    6.70    2.50
   5  13   3    3.10    2.10
   6 -13   3    3.40    3.10
   6 -13   3   -0.30    2.20
   6  13   3    1.80    1.90
  -6  13  -3    5.80    2.40
   7 -13   3   12.10    4.00
   7 -13   3   11.00    3.20
   7  13   3   11.60    2.70
  -7  13  -3    8.80    3.10
   6 -14  -3    0.40    2.40
   6 -14  -3    1.20    2.80
   6  14  -3   -0.10    2.00
  -6  14   3    0.60    2.50
   5 -14  -3   31.10    4.40
   5 -14  -3   38.70    5.50
  -5  14   3   32.50    4.90
   5  14  -3   28.70    4.30
   4 -14  -3    3.20    2.80
   4 -14  -3    0.90    2.20
  -4  14   3   -0.60    2.10
   4  14  -3    0.40    1.90
   3 -14  -3  163.48   13.20
   3 -14  -3  151.88   12.40
  -3  14   3  159.28   13.10
   3  14  -3  136.89   12.50
   2 -14  -3   17.10    3.00
   2 -14  -3   11.90    3.30
   2  14  -3   14.00    3.00
  -2  14   3   15.80    3.30
   1  14  -3   76.49    7.60
  -1  14   3   76.49    7.60
   0  14  -3   23.10    3.80
   0  14   3   24.80    4.00
   1 -14   3   36.20    4.90
  -1  14  -3   38.40    4.90
   1  14   3   29.70    4.40
   2 -14   3   10.80    3.30
  -2  14  -3   11.80    2.90
   2  14   3   11.10    2.80
   3 -14   3   65.09    7.30
   3  14   3   58.39    6.40
  -3  14  -3   71.09    7.20
   4 -14   3   32.70    5.30
   4 -14   3   34.20    4.50
  -4  14  -3   34.40    4.90
   4  14   3   27.80    4.30
   5 -14   3   13.50    3.90
   5 -14   3   11.00    3.00
  -5  14  -3   13.70    3.40
   5  14   3    9.00    2.60
   6 -14   3   23.60    4.60
   6 -14   3   18.60    3.80
   6  14   3   14.00    3.10
  -6  14  -3   16.70    3.80
   4 -15  -3   -0.70    2.20
   4 -15  -3    3.90    2.80
   4  15  -3    3.10    2.10
  -4  15   3    0.80    2.30
   3 -15  -3   25.50    4.10
  -3  15   3   25.00    4.40
   3  15  -3   33.90    4.60
   2  15  -3   17.40    3.30
  -2  15   3   15.00    3.30
   1  15  -3    0.90    2.00
  -1  15   3    0.10    1.90
   0  15   3  112.59    9.70
   0  15  -3   96.29    9.70
  -1  15  -3    0.70    2.00
   1  15   3    3.50    2.20
   2 -15   3    3.80    2.90
  -2  15  -3    1.10    2.20
   2  15   3    0.20    2.10
   3 -15   3   73.49    7.60
   3  15   3   53.99    6.50
  -3  15  -3   62.29    7.00
  14   0  -4   57.69    6.90
  14   0  -4   63.29    7.40
 -14   0   4   59.19    7.50
  13   0  -4  476.55   33.70
  13   0  -4  467.45   34.60
  13   0  -4  453.45   34.00
 -13   0   4  432.76   34.20
 -13   0   4  436.66   34.20
 -12   0   4  167.68   14.20
  12   0  -4  179.08   13.90
  12   0  -4  167.38   13.40
 -12   0   4  163.88   14.00
  12   0  -4  173.58   14.30
 -12   0   4  175.58   13.80
  11   0  -4   18.30    3.20
 -11   0   4   19.80    3.40
  11   0  -4   15.20    3.40
 -11   0   4   17.80    3.50
 -11   0   4   17.80    3.10
  11   0  -4   14.50    2.60
 -10   0   4  330.37   25.70
 -10   0   4  350.66   25.60
 -10   0   4  344.57   25.90
  10   0  -4  337.17   26.10
  -9   0   4   68.19    6.00
  -9   0   4   56.19    5.50
  -9   0   4   51.79    5.60
  -8   0   4  447.86   33.40
  -8   0   4  454.55   33.10
  -8   0   4  448.76   33.20
  -7   0   4   97.69    8.30
  -7   0   4  105.29    8.30
  -7   0   4  100.39    8.10
  -6   0   4  242.88   17.30
  -6   0   4  220.28   17.20
  -6   0   4  228.28   17.40
  -5   0   4   69.59    6.10
  -5   0   4   80.49    6.10
  -5   0   4   68.29    6.00
  -4   0   4  226.18   16.70
  -4   0   4  216.38   16.80
   4   0  -4  240.28   16.60
  -4   0   4  223.68   16.70
  -3   0   4  377.46   29.60
  -3   0   4  395.86   29.50
  -3   0   4  436.76   29.50
   3   0  -4  416.26   29.40
  -2   0   4 4888.31  338.27
  -2   0   4 4565.44  337.97
   2   0  -4 4784.62  337.97
   2   0  -4 4658.93  339.47
  -2   0   4 4626.94  339.47
  -1   0   4  513.05   44.20
   1   0  -4  583.54   42.10
   1   0  -4  590.44   44.50
  -1   0   4  605.94   42.20
  -1   0   4  613.94   42.20
   0   0   4 3489.85  241.48
   0   0  -4 3345.37  241.28
   0   0  -4 3079.99  238.98
   0   0   4 3318.17  238.98
   0   0   4 3421.96  239.08
   1   0   4 4102.39  283.47
  -1   0  -4 3726.93  280.67
  -1   0  -4 3991.50  283.17
   1   0   4 3834.52  281.07
  -2   0  -4 1275.27  101.39
  -2   0  -4 1405.26   98.79
   2   0   4 1400.96   98.69
   2   0   4 1395.76  101.99
   3   0   4 1179.38   90.49
  -3   0  -4 1283.07   86.69
  -3   0  -4 1216.28   87.09
  -3   0  -4 1138.09   89.99
   3   0   4 1195.38   86.99
  -4   0  -4  296.87   20.40
   4   0   4  276.57   24.50
  -4   0  -4  250.97   24.20
  -4   0  -4  279.07   20.90
  -5   0  -4  769.02   53.39
  -5   0  -4  704.63   57.19
   5   0   4  747.33   57.99
   5   0   4  717.13   53.69
  -5   0  -4  754.52   53.89
  -6   0  -4   30.90    2.70
  -6   0  -4   25.70    3.50
  -6   0  -4   27.60    7.10
   6   0   4   30.10    3.40
   6   0   4   28.40    2.50
   6   0   4   31.70    7.30
  -7   0  -4  718.03   52.29
   7   0   4  709.53   52.09
  -7   0  -4  725.33   51.59
   7   0   4  704.73   51.49
   8   0   4   93.59    7.20
  -8   0  -4   92.29    7.40
   8   0   4   99.39    8.10
  -8   0  -4   94.39    8.50
   9   0   4    1.30    1.00
  -9   0  -4   -6.40    2.00
   9   0   4   -0.80    1.80
 -10   0  -4   80.29    8.30
  10   0   4   78.99    7.40
  11   0   4  125.99   10.60
 -11   0  -4  118.89   11.30
 -12   0  -4    5.50    3.40
 -13   0  -4   45.30    6.70
 -14   0  -4    5.90    3.60
 -14  -1   4   28.50    5.20
  14  -1  -4   32.20    4.90
  14  -1  -4   46.50    6.10
 -14   1   4   40.10    5.40
  14   1  -4   33.30    4.90
 -14   1   4   38.00    5.90
 -13  -1   4    6.50    3.00
  13  -1  -4    2.60    2.40
 -13  -1   4    7.60    3.20
  13  -1  -4    8.20    3.40
  13  -1  -4    8.40    3.00
 -13   1   4   10.50    3.10
 -13   1   4   11.30    3.50
  13   1  -4    4.10    2.30
  13   1  -4    5.60    2.40
  13   1  -4   10.60    3.10
 -12  -1   4    2.70    2.10
 -12  -1   4    2.80    2.60
  12  -1  -4    1.70    2.30
  12  -1  -4    2.80    2.80
 -12  -1   4    6.00    2.30
  12   1  -4    5.70    1.90
 -12   1   4   -1.00    2.50
 -12   1   4    4.20    2.30
  12   1  -4    2.70    2.40
 -12   1   4    6.60    2.60
 -11  -1   4   54.09    5.60
  11  -1  -4   56.79    6.00
 -11  -1   4   56.19    6.30
  11  -1  -4   70.99    6.90
 -11  -1   4   47.30    5.80
 -11   1   4   54.89    5.80
 -11   1   4   49.90    6.40
  11   1  -4   53.79    5.30
 -11   1   4   51.29    5.90
  11   1  -4   62.79    6.30
  10  -1  -4  100.29    9.00
 -10  -1   4   98.89    8.50
 -10  -1   4   97.39    8.60
 -10  -1   4   99.49    8.30
  10  -1  -4  100.29    8.40
 -10   1   4  103.89    8.40
  10   1  -4  100.49    8.00
 -10   1   4  101.29    8.70
  10   1  -4   68.49    8.50
 -10   1   4   95.89    8.80
   9  -1  -4   46.30    4.90
  -9  -1   4   46.20    5.00
  -9  -1   4   47.60    5.20
  -9  -1   4   46.70    4.80
   9   1  -4   53.09    4.50
  -9   1   4   42.70    5.00
  -9   1   4   46.70    5.40
  -9   1   4   48.20    4.90
  -8  -1   4  319.67   22.60
  -8  -1   4  279.67   22.70
  -8  -1   4  324.37   22.60
   8  -1  -4  304.87   22.60
  -8   1   4  297.87   22.60
  -8   1   4  289.67   22.70
  -8   1   4  290.37   22.90
   8   1  -4  313.67   22.40
  -7  -1   4    9.50    2.00
  -7  -1   4    9.50    1.80
  -7  -1   4    9.80    1.90
   7  -1  -4   14.20    2.00
  -7   1   4   11.30    2.20
  -7   1   4    9.90    2.10
  -7   1   4   13.00    2.00
  -6  -1   4  376.26   29.30
  -6  -1   4  397.46   29.20
  -6  -1   4  425.26   29.20
   6  -1  -4  418.46   29.20
  -6   1   4  371.86   29.40
  -6   1   4  393.66   29.30
  -6   1   4  405.26   29.30
  -5  -1   4   -0.70    1.30
  -5  -1   4    2.20    1.30
   5  -1  -4    2.70    1.20
  -5  -1   4    2.40    1.30
  -5   1   4   -0.70    1.40
  -5   1   4    3.20    1.40
  -5   1   4    1.20    1.30
  -4  -1   4    2.40    0.90
   4  -1  -4    2.00    0.80
  -4  -1   4    1.30    0.90
  -4  -1   4    3.50    0.90
  -4   1   4    1.20    0.90
  -4   1   4    2.80    1.00
  -4   1   4    2.90    1.00
  -3  -1   4    6.40    2.40
   3  -1  -4    7.00    0.90
  -3  -1   4    6.30    0.90
   3  -1  -4    7.60    2.80
  -3  -1   4    5.30    1.00
  -3  -1   4    5.70    1.00
   3   1  -4    4.80    0.80
  -3   1   4    4.90    2.90
  -3   1   4    7.20    1.10
  -3   1   4    8.10    1.10
  -3   1   4    5.60    1.10
  -2  -1   4   71.79    7.80
  -2  -1   4   66.79    5.20
   2  -1  -4   59.79    7.80
  -2  -1   4   67.59    5.20
   2  -1  -4   67.59    5.10
   2   1  -4   67.49    5.00
   2   1  -4   70.79    5.20
  -2   1   4   63.59    5.30
  -2   1   4   63.29    7.80
  -2   1   4   74.59    5.30
  -1  -1   4  242.38   16.70
   1  -1  -4  198.18   19.20
  -1  -1   4  217.58   16.70
  -1  -1   4  233.68   19.30
   1  -1  -4  229.08   16.70
   1   1  -4  269.87   19.90
   1   1  -4  214.28   16.60
  -1   1   4  228.08   16.80
  -1   1   4  218.18   19.40
   1   1  -4  245.48   16.70
  -1   1   4  239.08   16.70
   0  -1   4  934.51   67.99
   0  -1  -4  852.31   67.99
   0  -1   4  917.81   65.29
   0  -1   4  868.41   65.19
   0   1   4  955.40   65.19
   0   1  -4  872.51   65.19
   0   1   4  932.71   65.19
   0   1  -4  971.40   68.19
   0   1   4  859.41   67.99
   1  -1   4  327.77   25.00
  -1  -1  -4  308.87   25.00
   1  -1   4  291.37   21.80
  -1   1  -4  298.47   21.60
   1   1   4  308.27   25.10
  -1   1  -4  265.47   21.80
   1   1   4  310.37   21.60
  -1   1  -4  340.87   25.30
   2  -1   4  328.47   26.50
  -2  -1  -4  352.56   23.00
   2  -1   4  280.67   23.00
  -2  -1  -4  298.67   26.10
   2   1   4  297.67   26.20
  -2   1  -4  289.97   22.70
  -2   1  -4  311.77   26.30
   2   1   4  351.56   22.70
  -3  -1  -4  437.96   27.70
  -3  -1  -4  382.16   31.10
   3  -1   4  360.16   31.00
   3  -1   4  336.77   27.60
  -3   1  -4  360.16   27.30
   3   1   4  450.45   27.50
  -3   1  -4  352.26   31.00
  -3   1  -4  330.57   27.60
   3   1   4  375.06   31.20
  -4  -1  -4  720.43   56.89
  -4  -1  -4  813.12   53.29
   4  -1   4  636.34   53.19
   4  -1   4  678.33   56.59
  -4   1  -4  687.53   52.89
   4   1   4  766.02   53.09
  -4   1  -4  718.13   56.89
   4   1   4  721.83   56.99
   4   1   4  851.31   52.79
  -4   1  -4  710.43   53.29
  -5  -1  -4   84.09    7.30
   5  -1   4   66.99   11.10
  -5  -1  -4   74.29   11.50
  -5  -1  -4   93.79    6.50
   5  -1   4   77.89    7.20
   5   1   4  102.39    6.40
   5   1   4   77.89   12.00
  -5   1  -4   69.99    6.50
   5   1   4   87.79    6.80
   6  -1   4    8.00    5.00
  -6  -1  -4    9.30    1.30
  -6  -1  -4    6.70    4.70
  -6  -1  -4    7.40    2.00
   6  -1   4   11.80    2.10
  -6   1  -4    6.90    1.30
   6   1   4   19.50    5.50
   6   1   4   11.90    1.30
  -6   1  -4    5.20    2.00
   6   1   4   11.30    1.80
   7  -1   4  386.06   35.00
  -7  -1  -4  454.75   31.00
  -7  -1  -4  446.86   30.20
   7  -1   4  407.46   30.80
   7   1   4  441.76   30.10
  -7   1  -4  364.46   30.80
  -7   1  -4  375.56   30.20
   7   1   4  424.96   30.50
   8  -1   4    5.60    2.10
  -8  -1  -4    8.80    1.40
  -8  -1  -4    3.70    2.10
   8   1   4    5.50    1.70
  -8   1  -4    5.30    1.30
   8   1   4   10.40    1.30
  -8   1  -4    3.00    2.20
   9  -1   4  121.79   11.00
  -9  -1  -4  139.29   11.30
   9   1   4  134.59    9.90
  -9   1  -4  119.69   11.30
   9   1   4  137.59   10.70
 -10  -1  -4   13.40    3.50
  10  -1   4   17.70    3.30
 -10   1  -4   13.90    3.60
  10   1   4   15.70    2.80
  11  -1   4   67.49    6.90
 -11  -1  -4   73.19    7.70
 -11   1  -4   52.89    7.30
 -12  -1  -4    3.70    3.20
  12  -1   4    4.00    2.60
 -12   1  -4    0.60    2.80
 -13  -1  -4   22.60    5.00
 -13   1  -4   15.60    4.20
 -14  -1  -4    1.70    3.40
 -14   1  -4    6.50    3.90
  14  -2  -4   52.29    6.70
  14  -2  -4   69.09    7.50
 -14   2   4   56.39    6.70
 -14   2   4   37.20    6.30
  13  -2  -4   10.60    3.50
 -13  -2   4    8.60    3.00
  13  -2  -4    6.00    2.80
 -13   2   4    3.50    2.60
 -13   2   4   -1.60    2.80
  13   2  -4    4.10    2.00
 -12  -2   4   10.90    2.70
 -12  -2   4   12.10    3.10
 -12  -2   4    5.20    2.30
  12  -2  -4    9.60    2.80
  12  -2  -4    7.20    3.30
  12   2  -4    7.80    2.20
 -12   2   4    6.10    2.80
 -12   2   4    8.50    2.70
 -12   2   4   10.10    3.20
  12   2  -4    7.00    2.70
  11  -2  -4    6.20    2.30
 -11  -2   4    3.50    2.00
 -11  -2   4    4.40    2.60
 -11  -2   4    8.90    2.40
  11  -2  -4    3.20    2.90
 -11   2   4    1.40    2.30
  11   2  -4    4.20    1.70
 -11   2   4    4.50    2.60
 -11   2   4    5.00    2.20
  11   2  -4    4.20    2.40
 -10  -2   4   33.50    4.50
  10  -2  -4   50.49    4.90
  10  -2  -4   44.00    5.50
 -10  -2   4   36.20    4.20
 -10  -2   4   36.20    4.50
 -10   2   4   43.70    4.80
  10   2  -4   31.60    3.80
 -10   2   4   40.70    5.00
 -10   2   4   30.80    4.50
   9  -2  -4   11.20    2.40
  -9  -2   4    8.80    2.10
  -9  -2   4    9.10    2.20
  -9  -2   4   10.90    2.40
   9  -2  -4    5.90    2.60
  -9   2   4    9.80    2.30
   9   2  -4    9.80    1.90
  -9   2   4   12.40    2.80
  -9   2   4   11.00    2.70
   8  -2  -4   55.69    5.10
  -8  -2   4   48.20    5.00
  -8  -2   4   49.99    5.10
  -8  -2   4   47.20    4.90
   8  -2  -4   59.79    5.70
  -8   2   4   55.79    5.50
  -8   2   4   60.29    5.20
  -8   2   4   59.19    5.60
   8   2  -4   48.00    4.60
  -7  -2   4   46.60    4.20
   7  -2  -4   41.10    4.60
   7  -2  -4   41.60    4.20
  -7  -2   4   41.30    4.00
  -7  -2   4   36.70    4.00
  -7   2   4   43.00    4.20
  -7   2   4   36.60    4.30
   7   2  -4   43.80    3.80
  -7   2   4   40.40    4.40
  -6  -2   4  416.66   27.80
   6  -2  -4  369.46   27.90
  -6  -2   4  400.66   27.90
  -6  -2   4  351.06   27.90
  -6   2   4  393.16   28.00
  -6   2   4  369.06   28.00
  -6   2   4  348.47   28.20
   6   2  -4  389.46   27.80
   5  -2  -4   81.09    6.20
  -5  -2   4   73.79    6.10
  -5  -2   4   70.99    6.10
  -5  -2   4   77.09    6.00
  -5   2   4   76.79    6.20
   5   2  -4   75.99    5.90
  -5   2   4   64.39    6.30
  -5   2   4   77.29    6.40
   4  -2  -4   73.29   10.50
  -4  -2   4   84.39    6.20
  -4  -2   4   81.29    6.30
   4  -2  -4   85.39    6.30
  -4  -2   4   71.59    6.30
   4   2  -4   78.89    6.20
  -4   2   4   84.79    6.40
  -4   2   4   83.39    9.40
  -4   2   4   78.39    6.50
  -4   2   4   77.39    6.40
  -3  -2   4    1.70    0.70
   3  -2  -4    0.50    0.60
  -3  -2   4    1.00    0.70
   3  -2  -4    6.00    3.70
  -3  -2   4    1.10    0.50
   3   2  -4    1.30    0.70
  -3   2   4    0.40    0.80
  -3   2   4    0.50    0.70
  -3   2   4    0.50    2.60
  -3   2   4    0.30    0.70
   2  -2  -4 1059.49   75.29
  -2  -2   4 1004.50   75.29
  -2  -2   4 1092.29   75.29
   2  -2  -4 1026.10   78.89
   2   2  -4 1115.99   75.29
  -2   2   4  955.40   75.39
  -2   2   4 1065.59   75.39
   1  -2  -4  974.60   64.19
   1  -2  -4  893.91   68.09
  -1  -2   4  896.91   64.29
  -1   2   4  854.91   67.69
  -1   2   4  853.81   64.29
  -1   2   4  910.91   64.29
   1   2  -4  849.02   64.19
   0  -2  -4 1176.08   83.19
   0  -2  -4 1254.27   78.89
   0  -2   4 1108.59   78.99
   0   2   4  997.70   78.89
   0   2   4 1025.80   82.29
   0   2   4 1134.99   78.89
   0   2  -4 1026.60   78.89
   0   2  -4 1064.59   78.89
   1  -2   4  145.09   11.00
  -1  -2  -4  158.58   15.40
   1  -2   4  164.38   15.20
   1   2   4  153.68   14.80
  -1   2  -4  140.39   10.90
   1   2   4  166.88   10.70
  -1   2  -4  140.39   10.70
   1   2   4  135.49   10.60
   2  -2   4  858.51   62.99
   2  -2   4  921.71   66.79
  -2  -2  -4  889.31   67.09
  -2   2  -4  858.41   62.89
  -2   2  -4  847.82   62.69
   2   2   4  880.41   66.69
  -3  -2  -4    0.00    3.00
   3  -2   4    2.80    3.20
   3  -2   4    2.80    1.30
  -3  -2  -4    2.00    1.00
  -3   2  -4    1.70    0.70
   3   2   4    0.40    0.60
  -3   2  -4    2.90    1.20
   3   2   4    1.40    3.20
   4  -2   4    1.60    1.60
   4  -2   4    8.50    4.60
  -4  -2  -4    8.00    4.70
  -4  -2  -4    2.50    1.40
   4   2   4    3.80    1.00
   4   2   4    4.60    0.70
  -4   2  -4    4.40    1.00
   4   2   4    1.90    3.60
  -4   2  -4    2.80    1.60
  -5  -2  -4   35.90    8.20
   5  -2   4   32.50    4.10
   5  -2   4   32.30    8.00
  -5  -2  -4   46.50    4.30
   5   2   4   41.30    8.10
   5   2   4   41.30    3.50
  -5   2  -4   29.70    3.30
  -5   2  -4   32.60    4.30
   5   2   4   45.30    3.10
   6  -2   4  562.34   42.90
   6  -2   4  525.95   46.80
  -6  -2  -4  626.24   42.80
  -6  -2  -4  593.44   47.50
   6   2   4  618.44   42.40
  -6   2  -4  562.84   42.90
   6   2   4  529.25   46.40
   6   2   4  633.04   42.20
  -6   2  -4  553.74   42.30
  -7  -2  -4    1.60    4.20
   7  -2   4   10.00    2.50
   7  -2   4    0.20    3.40
  -7  -2  -4    4.80    1.80
   7   2   4    5.10    1.00
   7   2   4    7.20    4.00
  -7   2  -4    3.40    1.20
  -7   2  -4    2.90    2.10
   7   2   4   -0.20    1.40
   8  -2   4    8.00    5.50
   8  -2   4   20.90    3.30
  -8  -2  -4   19.90    3.20
   8   2   4   18.70    2.40
  -8   2  -4   16.20    2.20
   8   2   4   19.30    2.00
  -8   2  -4   17.50    3.40
  -9  -2  -4    1.20    2.20
   9  -2   4    1.10    2.10
  -9   2  -4   -0.70    2.10
   9   2   4    0.80    1.50
   9   2   4    0.40    0.90
  10  -2   4    2.70    2.40
 -10  -2  -4    2.60    2.50
 -10   2  -4    4.10    2.70
  11  -2   4    4.90    2.70
 -11  -2  -4    9.30    3.30
 -11   2  -4    4.10    3.10
  12  -2   4    4.30    2.60
 -12  -2  -4    5.10    3.20
 -12   2  -4    1.00    3.10
 -13  -2  -4   42.60    6.50
  13  -2   4   53.09    6.40
 -13   2  -4   42.90    6.90
 -14  -2  -4   15.00    4.40
 -14   2  -4    7.80    4.30
  14  -3  -4    6.70    3.90
  14  -3  -4    6.30    2.70
 -14   3   4    0.80    2.90
 -14   3   4    7.00    3.50
  13  -3  -4   18.80    3.70
  13  -3  -4   20.60    4.60
 -13   3   4   23.90    4.40
 -13   3   4   14.30    4.10
  13   3  -4   19.60    3.00
 -12  -3   4   82.19    7.40
  12  -3  -4   90.39    8.80
  12  -3  -4   67.49    7.60
 -12   3   4   64.39    8.20
 -12   3   4   80.79    8.40
  12   3  -4   75.69    6.80
 -12   3   4   79.39    7.70
  11  -3  -4    6.60    3.20
 -11  -3   4   10.80    2.60
  11  -3  -4    4.90    2.50
 -11  -3   4    7.20    2.70
 -11   3   4   17.70    3.50
 -11   3   4   10.10    2.60
 -11   3   4    6.40    3.00
  11   3  -4    9.40    2.10
  10  -3  -4  218.28   17.80
  10  -3  -4  230.18   18.60
 -10  -3   4  247.98   17.60
 -10  -3   4  237.68   17.70
 -10  -3   4  247.38   17.80
 -10   3   4  208.48   18.00
 -10   3   4  239.08   17.90
  10   3  -4  226.48   17.30
 -10   3   4  215.18   18.20
  -9  -3   4  145.59   12.50
  -9  -3   4  168.78   12.60
   9  -3  -4  159.58   12.80
  -9  -3   4  174.78   12.70
   9  -3  -4  157.48   13.40
  -9   3   4  160.68   13.10
  -9   3   4  152.98   13.10
   9   3  -4  158.58   12.30
  -9   3   4  170.98   12.80
  -8  -3   4   51.19    5.40
  -8  -3   4   52.89    5.30
  -8  -3   4   56.99    5.30
   8  -3  -4   61.79    5.70
   8  -3  -4   70.89    6.40
  -8   3   4   64.29    5.60
  -8   3   4   59.89    6.00
  -8   3   4   64.69    6.00
   8   3  -4   54.59    5.10
  -7  -3   4   31.50    3.60
   7  -3  -4   31.30    4.30
  -7  -3   4   32.20    3.50
   7  -3  -4   34.20    3.80
  -7  -3   4   36.30    3.60
  -7   3   4   33.30    4.10
   7   3  -4   39.20    3.50
  -7   3   4   35.70    3.90
  -7   3   4   34.00    4.20
   6  -3  -4  238.18   18.60
  -6  -3   4  257.87   18.10
   6  -3  -4  242.78   22.40
   6  -3  -4  229.28   18.10
  -6  -3   4  257.97   18.00
  -6  -3   4  238.78   18.10
  -6   3   4  253.17   18.30
  -6   3   4  226.78   18.40
   6   3  -4  253.27   18.00
  -6   3   4  228.18   18.20
   5  -3  -4  126.69   10.80
  -5  -3   4  147.89   10.10
   5  -3  -4  133.19   10.40
  -5  -3   4  130.89   10.30
  -5  -3   4  139.29   10.30
   5  -3  -4  153.18   15.70
  -5  -3   4  115.89   13.00
  -5   3   4  135.39   10.50
   5   3  -4  143.29   10.20
  -5   3   4  123.19   10.60
  -5   3   4  128.89   10.40
   4  -3  -4  168.78   17.60
   4  -3  -4  166.28   11.90
  -4  -3   4  155.28   11.60
  -4  -3   4  150.08   11.80
  -4  -3   4  160.98   11.90
  -4   3   4  151.58   12.10
  -4   3   4  164.98   12.00
  -4   3   4  160.38   12.00
  -4   3   4  159.18   16.10
   4   3  -4  153.28   11.80
  -3  -3   4    0.20    0.50
   3  -3  -4   -2.00    3.40
   3  -3  -4    0.30    0.70
  -3   3   4    1.50    0.80
  -3   3   4   -0.20    0.80
  -3   3   4   -1.20    2.40
  -3   3   4    0.40    0.90
   3   3  -4    0.70    0.60
  -2  -3   4  144.89   10.60
   2  -3  -4  151.38   16.10
   2  -3  -4  143.89   10.60
  -2   3   4  142.09   10.80
   2   3  -4  137.69   10.50
  -2   3   4  147.79   15.40
  -1  -3   4  103.29    7.70
   1  -3  -4  109.99    7.60
  -1  -3   4   96.19    7.40
   1  -3  -4  106.89   12.90
  -1   3   4  102.19    7.70
   1   3  -4  100.19    7.60
  -1   3   4  120.69   12.90
  -1   3   4  105.39    7.70
   1   3  -4   98.29    7.40
   0  -3   4  277.57   20.40
   0  -3  -4  303.07   25.90
   0  -3  -4  296.57   20.20
   0   3   4  254.57   24.60
   0   3   4  284.77   20.20
   0   3   4  268.17   20.20
   0   3  -4  262.47   20.20
   1  -3   4    6.90    1.60
  -1  -3  -4   13.20    1.40
  -1  -3  -4   12.00    5.00
   1   3   4    8.90    1.10
   1   3   4   13.70    1.40
   1   3   4   11.40    5.60
  -1   3  -4   10.00    1.40
   2  -3   4   34.60    3.40
  -2  -3  -4   41.30    3.10
  -2  -3  -4   40.40    9.00
   2   3   4   45.50    8.90
  -2   3  -4   32.20    3.30
  -2   3  -4   30.80    2.90
  -3  -3  -4  591.34   37.10
  -3  -3  -4  521.95   42.90
   3  -3   4  474.45   37.20
  -3   3  -4  497.95   37.20
  -3   3  -4  480.45   36.90
   3   3   4  488.95   41.70
   4  -3   4  339.27   27.30
   4  -3   4  342.77   31.80
  -4  -3  -4  384.06   27.10
  -4  -3  -4  372.76   33.00
   4   3   4  369.46   32.10
   4   3   4  424.66   26.60
  -4   3  -4  346.77   27.30
  -4   3  -4  348.57   26.90
  -5  -3  -4  919.11   64.19
  -5  -3  -4  896.21   70.09
   5  -3   4  843.32   64.39
   5  -3   4  772.42   68.39
   5   3   4  938.01   63.69
  -5   3  -4  844.42   63.89
   5   3   4 1002.00   63.69
  -5   3  -4  851.31   64.39
   5   3   4  825.62   68.69
   6  -3   4   75.89    6.90
  -6  -3  -4   72.49    6.60
   6  -3   4   59.49   12.00
  -6  -3  -4   76.29   13.30
  -6   3  -4   75.29    7.00
   6   3   4   75.59    6.00
  -6   3  -4   67.79    6.10
   6   3   4   76.49   12.40
   6   3   4   88.99    5.90
   7  -3   4   31.90    8.70
  -7  -3  -4   22.60    3.30
  -7  -3  -4   22.70    7.90
   7  -3   4   24.90    3.60
   7   3   4   22.80    7.00
   7   3   4   24.10    2.60
  -7   3  -4   26.40    2.80
  -7   3  -4   26.10    3.80
   7   3   4   24.80    2.40
  -8  -3  -4   37.50    4.50
   8  -3   4   25.90    3.90
   8   3   4   32.00    3.10
   8   3   4   31.60    2.70
  -8   3  -4   18.80    2.80
  -8   3  -4   21.90    4.00
   9  -3   4   92.39    8.60
  -9  -3  -4  105.29    8.80
   9   3   4   97.29    7.20
  -9   3  -4   93.19    8.90
  -9   3  -4   77.59    7.60
 -10  -3  -4   73.29    7.10
  10  -3   4   55.59    7.00
 -10   3  -4   57.79    7.20
 -11  -3  -4    6.10    3.00
  11  -3   4    2.00    2.80
 -11   3  -4    4.10    3.20
  12  -3   4   51.99    6.20
 -12  -3  -4   40.10    6.00
 -12   3  -4   37.70    6.30
  13  -3   4    1.20    2.70
 -13  -3  -4   -1.80    2.90
 -13   3  -4   -5.20    2.70
  14  -4  -4    5.00    3.40
  14  -4  -4    1.40    2.60
 -14   4   4    1.20    3.10
 -14   4   4    0.70    2.70
  13  -4  -4    9.10    3.00
  13  -4  -4   13.00    4.10
 -13   4   4   15.00    3.90
 -13   4   4   11.50    3.70
  13   4  -4    6.40    2.10
  12  -4  -4    1.10    3.00
  12  -4  -4    3.60    2.40
  12   4  -4    0.30    1.50
 -12   4   4   -2.20    2.40
 -12   4   4    0.00    2.60
 -12   4   4   -3.30    2.00
  11  -4  -4   52.99    5.90
  11  -4  -4   59.89    6.90
 -11   4   4   57.49    6.00
  11   4  -4   41.40    4.90
 -11   4   4   52.09    6.30
 -11   4   4   56.79    6.50
  10  -4  -4    3.60    2.20
  10  -4  -4    4.10    2.80
 -10  -4   4    2.10    2.00
 -10   4   4    1.20    2.40
  10   4  -4    4.30    1.60
 -10   4   4    1.10    2.20
 -10   4   4    2.90    1.90
  -9  -4   4  101.39    8.00
   9  -4  -4   98.99    9.00
   9  -4  -4   91.29    8.20
  -9  -4   4   87.29    7.80
   9   4  -4   89.59    7.60
  -9   4   4   91.49    8.60
  -9   4   4   86.69    8.60
  -9   4   4  106.69    8.40
  -8  -4   4   26.70    3.50
   8  -4  -4   37.70    4.70
  -8  -4   4   25.00    3.30
   8  -4  -4   43.30    4.20
  -8   4   4   37.40    4.00
  -8   4   4   36.80    4.50
  -8   4   4   38.80    4.60
   8   4  -4   26.50    3.30
   7  -4  -4   67.49    7.10
  -7  -4   4   77.39    6.30
  -7  -4   4   90.19    6.30
   7  -4  -4   84.09   13.90
   7  -4  -4   67.69    6.50
  -7   4   4   70.29    6.90
  -7   4   4   75.19    6.60
   7   4  -4   76.19    6.20
  -7   4   4   72.49    6.80
   6  -4  -4   34.00    9.70
  -6  -4   4   28.60    3.10
   6  -4  -4   32.20    4.00
   6  -4  -4   39.70    3.70
  -6  -4   4   31.80    3.20
  -6  -4   4   21.90    6.10
  -6   4   4   33.10    3.90
   6   4  -4   27.50    3.10
  -6   4   4   41.30    4.00
  -6   4   4   39.00    3.60
  -5  -4   4  141.19   11.10
   5  -4  -4  147.79   11.30
   5  -4  -4  137.19   11.70
  -5  -4   4  112.29   14.50
  -5  -4   4  148.69   11.00
   5  -4  -4  157.88   18.40
  -5   4   4  134.19   11.30
  -5   4   4  152.98   11.60
  -5   4   4  172.08   11.60
   5   4  -4  154.58   11.10
  -4  -4   4   30.10    2.70
  -4  -4   4   29.10    2.90
   4  -4  -4   32.80    3.20
   4  -4  -4   29.10    3.70
   4  -4  -4   38.40   10.10
  -4   4   4   27.80    3.40
   4   4  -4   32.70    3.00
  -4   4   4   33.50    3.30
  -4   4   4   38.90    3.60
   3  -4  -4    7.10    1.80
  -3  -4   4   10.60    1.30
   3  -4  -4   18.90    7.10
   3  -4  -4   10.50    1.50
  -3   4   4    3.80    3.50
  -3   4   4    8.60    1.60
  -3   4   4    7.50    1.40
   3   4  -4    8.90    1.30
   2  -4  -4    5.10    1.00
  -2  -4   4    4.10    1.00
   2  -4  -4    3.40    5.00
   2  -4  -4    5.30    1.30
  -2   4   4    1.90    0.90
  -2   4   4    3.90    1.20
   2   4  -4    3.80    0.90
  -2   4   4    3.70    4.00
  -1  -4   4    7.40    1.30
  -1  -4   4    5.20    0.70
   1  -4  -4    9.30    1.10
   1  -4  -4    9.40    5.60
   1  -4  -4    6.00    1.30
   1   4  -4    6.80    1.00
  -1   4   4    3.40    1.00
  -1   4   4    8.40    1.30
  -1   4   4    3.90    3.90
   0  -4  -4   12.10    1.50
   0  -4   4    9.10    1.60
   0  -4  -4   15.60    6.40
   0  -4   4   13.30    1.40
   0  -4  -4   11.50    1.40
   0   4  -4   15.50    1.60
   0   4  -4   13.10    1.50
   0   4   4   12.00    1.50
   0   4   4   13.90    5.70
   0   4   4   13.30    1.50
  -1  -4  -4  117.59   14.50
  -1  -4  -4   91.89    7.10
  -1  -4  -4   96.99    7.20
   1  -4   4   96.39    7.60
   1   4   4   90.19    7.10
  -1   4  -4   88.99    7.20
  -1   4  -4   95.29    7.40
   1   4   4   75.99   12.70
   1   4   4  113.99    7.30
  -2  -4  -4  200.68   21.00
  -2  -4  -4  177.88   13.70
   2  -4   4  180.18   14.20
   2   4   4  209.08   13.80
  -2   4  -4  187.98   14.00
   2   4   4  170.58   19.30
  -2   4  -4  175.98   13.80
   3  -4   4   -1.30    1.50
  -3  -4  -4   -0.10    1.00
  -3  -4  -4   -3.20    3.90
   3   4   4    0.20    4.00
  -3   4  -4   -0.50    0.80
  -3   4  -4   -0.40    1.40
   3   4   4   -0.20    0.80
   4  -4   4  114.79   10.20
  -4  -4  -4  121.69    9.70
  -4  -4  -4  151.18   17.80
   4   4   4   96.39   15.90
  -4   4  -4  117.79    9.50
   4   4   4  144.49    9.40
  -4   4  -4  122.19   10.10
  -5  -4  -4   12.50    2.20
  -5  -4  -4   17.60    7.60
   5  -4   4   16.40    6.50
   5  -4   4   15.50    2.60
   5   4   4   16.40    1.80
  -5   4  -4   16.30    2.70
  -5   4  -4   16.20    2.00
   5   4   4   15.10    6.40
   6  -4   4   -1.60    4.80
  -6  -4  -4   15.80    2.40
   6  -4   4    5.80    2.50
  -6  -4  -4   14.90    7.40
   6   4   4   15.30    1.60
  -6   4  -4    9.80    1.70
   6   4   4   15.70    6.50
  -6   4  -4    6.90    2.30
  -7  -4  -4   37.60   11.00
   7  -4   4   29.00    4.80
   7  -4   4   39.20   10.10
  -7  -4  -4   57.59    5.00
   7   4   4   51.19    3.80
  -7   4  -4   41.10    4.20
   7   4   4   58.29   11.20
  -7   4  -4   39.40    5.30
  -8  -4  -4    9.40    2.50
   8  -4   4   13.00    3.10
  -8   4  -4   12.10    2.10
   8   4   4   11.20    1.60
  -8   4  -4   11.00    3.00
   9  -4   4    3.00    2.70
  -9  -4  -4    7.10    2.70
  -9   4  -4    5.90    2.90
  -9   4  -4    9.00    2.00
   9   4   4    5.80    1.30
 -10  -4  -4   25.50    4.20
  10  -4   4   23.40    4.40
 -10   4  -4   22.50    4.50
  11  -4   4   36.80    5.50
 -11  -4  -4   63.09    6.60
 -11   4  -4   30.10    5.70
 -12  -4  -4   48.00    6.40
  12  -4   4   37.80    5.80
 -12   4  -4   39.40    6.20
  13  -4   4    5.60    3.40
 -13  -4  -4    1.40    3.10
 -13   4  -4   -1.10    3.20
  13  -5  -4   22.20    4.00
  13  -5  -4   31.40    5.50
 -13   5   4   36.90    5.40
  13   5  -4   23.60    3.30
 -13   5   4   22.90    4.80
  12  -5  -4   28.10    4.40
  12  -5  -4   34.80    5.70
 -12   5   4   26.60    4.90
 -12   5   4   31.80    4.60
 -12   5   4   32.20    5.10
  12   5  -4   30.80    3.70
  11  -5  -4   13.60    3.00
  11  -5  -4   19.40    4.40
  11   5  -4   10.90    2.40
 -11   5   4   20.10    3.40
 -11   5   4   15.10    3.50
 -11   5   4   16.90    3.90
  10  -5  -4   73.49    7.40
  10  -5  -4   92.29    8.50
  10   5  -4   70.19    6.70
 -10   5   4   83.29    8.20
 -10   5   4   74.29    7.90
 -10   5   4   84.59    7.50
   9  -5  -4  218.28   17.10
   9  -5  -4  213.38   17.90
  -9   5   4  243.08   17.40
  -9   5   4  202.08   17.40
   9   5  -4  216.18   16.70
  -9   5   4  241.68   17.80
  -8  -5   4  494.25   35.40
   8  -5  -4  507.45   36.50
   8  -5  -4  486.45   35.70
   8  -5  -4  501.55   42.80
  -8  -5   4  436.16   35.40
  -8   5   4  516.05   35.90
  -8   5   4  475.45   35.90
  -8   5   4  474.95   36.10
   8   5  -4  478.55   35.40
  -7  -5   4    5.30    4.60
  -7  -5   4    2.00    1.10
   7  -5  -4    6.00    2.30
   7  -5  -4    3.10    1.60
  -7  -5   4    1.40    1.30
   7  -5  -4    4.70    6.10
   7   5  -4    0.90    1.20
  -7   5   4    1.10    1.40
  -7   5   4    2.10    1.90
  -7   5   4    0.10    1.80
   6  -5  -4    2.60    4.90
   6  -5  -4    6.10    1.60
  -6  -5   4    5.90    1.30
  -6  -5   4    5.40    1.30
  -6  -5   4    2.70    3.80
  -6   5   4    7.80    2.10
  -6   5   4    9.60    1.80
  -6   5   4    7.30    2.10
   6   5  -4    4.50    1.30
  -5  -5   4   12.90    1.50
   5  -5  -4   12.10    2.00
   5  -5  -4   13.30    8.10
  -5  -5   4   12.60    1.70
   5  -5  -4   12.50    2.40
  -5  -5   4   14.60    5.50
  -5   5   4   11.80    1.90
  -5   5   4   13.70    2.30
  -5   5   4   14.60    2.30
   5   5  -4   13.60    1.80
   4  -5  -4  280.37   20.30
  -4  -5   4  229.58   19.60
   4  -5  -4  328.77   29.20
   4  -5  -4  289.87   19.90
  -4  -5   4  241.98   19.40
  -4   5   4  265.07   19.90
  -4   5   4  284.77   20.00
  -4   5   4  283.37   20.20
   4   5  -4  272.07   19.70
  -3  -5   4    7.70    1.20
   3  -5  -4    8.10    1.50
   3  -5  -4    0.90    5.80
   3   5  -4    6.40    1.30
  -3   5   4    7.60    1.70
  -3   5   4    6.70    1.60
   2  -5  -4   16.20    8.50
  -2  -5   4   29.80    2.60
   2  -5  -4   35.20    3.20
   2  -5  -4   34.30    3.60
  -2  -5   4   36.90    3.30
  -2   5   4   26.70    9.20
  -2   5   4   37.40    3.40
   2   5  -4   38.20    3.10
  -2   5   4   33.80    3.40
  -1  -5   4    5.50    1.60
   1  -5  -4   11.40    1.40
   1  -5  -4    6.70    5.90
   1  -5  -4    7.70    1.70
  -1   5   4    3.80    4.90
   1   5  -4    4.90    1.30
  -1   5   4    6.40    1.50
   0  -5   4   18.00    2.40
   0  -5  -4   22.00    7.90
   0  -5  -4   19.30    2.00
   0  -5   4   18.70    1.90
   0   5   4   17.00    2.00
   0   5   4   24.10    7.90
   0   5  -4   17.10    2.00
   0   5  -4   17.50    2.20
   0   5   4   17.80    2.10
  -1  -5  -4   23.20    2.30
   1  -5   4   22.20    2.50
   1  -5   4   19.60    2.90
  -1  -5  -4   22.60    8.70
  -1   5  -4   25.90    3.00
  -1   5  -4   25.70    2.60
   1   5   4   33.00    9.30
  -2  -5  -4   46.40   11.70
  -2  -5  -4   41.40    3.70
  -2  -5  -4   47.40    3.40
   2  -5   4   34.20    4.30
  -2   5  -4   43.40    4.30
  -2   5  -4   33.10    3.60
   2   5   4   39.00   10.50
   2   5   4   42.70    3.80
   3  -5   4  409.36   30.10
  -3  -5  -4  386.66   29.60
  -3  -5  -4  385.26   37.40
   3   5   4  412.36   37.20
  -3   5  -4  370.26   29.70
  -3   5  -4  425.66   30.00
   3   5   4  445.76   29.60
  -4  -5  -4   33.80   10.50
  -4  -5  -4   25.10    3.30
   4  -5   4   31.20    3.90
  -4   5  -4   27.70    2.90
   4   5   4   29.90    8.70
  -4   5  -4   32.10    4.00
   4   5   4   29.30    2.80
  -5  -5  -4  311.37   30.70
  -5  -5  -4  287.07   21.80
   5  -5   4  288.27   22.30
   5   5   4  308.77   21.50
  -5   5  -4  292.27   22.20
  -5   5  -4  281.47   21.70
   5   5   4  309.37   29.00
  -6  -5  -4   17.20    2.60
  -6  -5  -4   22.90    9.90
   6  -5   4    8.60    6.10
   6  -5   4   19.80    3.30
   6   5   4   21.20    8.10
  -6   5  -4   12.60    2.90
   6   5   4   19.20    2.20
  -6   5  -4   14.00    2.20
   7  -5   4    1.70    2.20
  -7  -5  -4    1.70    1.70
  -7   5  -4    1.60    2.20
   7   5   4    2.00    1.00
  -7   5  -4    0.10    1.30
   8  -5   4    7.30    2.90
  -8  -5  -4    1.90    2.00
  -8   5  -4    0.80    2.30
  -8   5  -4   -1.10    1.30
   8   5   4   -1.30    1.00
  -9  -5  -4   50.69    6.10
   9  -5   4   70.19    7.00
   9   5   4   59.69    4.90
  -9   5  -4   37.40    6.00
  -9   5  -4   63.69    5.70
 -10  -5  -4   67.29    6.70
  10  -5   4   57.09    6.90
 -10   5  -4   38.60    6.20
 -11  -5  -4   28.10    4.70
  11  -5   4   27.60    5.00
 -11   5  -4   28.50    5.50
  12  -5   4   16.60    4.30
 -12  -5  -4   17.50    4.10
 -12   5  -4   10.30    4.20
  13  -5   4    7.70    3.60
 -13   5  -4   -1.00    3.10
  13  -6  -4   30.70    5.50
  13  -6  -4   22.80    4.20
 -13   6   4   21.70    4.80
  13   6  -4   17.90    3.10
  12  -6  -4   13.30    3.30
  12  -6  -4   16.70    4.50
 -12   6   4   17.20    4.30
 -12   6   4   11.60    3.80
 -12   6   4   14.70    3.30
  12   6  -4   11.10    2.40
  11  -6  -4   50.09    5.80
  11  -6  -4   52.49    6.80
 -11   6   4   48.80    6.40
  11   6  -4   36.40    4.70
 -11   6   4   42.40    6.00
 -11   6   4   53.79    5.90
  10  -6  -4   81.09    8.40
  10  -6  -4   73.09    7.40
 -10   6   4   75.99    8.00
 -10   6   4   86.29    8.10
 -10   6   4   76.79    7.60
  10   6  -4   70.99    6.70
   9  -6  -4   95.09    9.10
   9  -6  -4   90.69    8.20
  -9   6   4   92.09    8.30
  -9   6   4   92.39    8.70
   9   6  -4   92.79    7.60
  -9   6   4   87.39    8.70
   8  -6  -4    6.60    2.30
   8  -6  -4    2.70    2.60
  -8   6   4    7.20    2.70
  -8   6   4    9.10    2.80
   8   6  -4   10.50    1.90
  -8   6   4    6.30    2.10
   7  -6  -4   53.59    5.20
   7  -6  -4   40.50   13.20
  -7  -6   4   29.40    3.00
   7  -6  -4   28.60    3.60
  -7   6   4   36.20    4.50
  -7   6   4   22.60    3.70
   7   6  -4   31.50    3.50
  -7   6   4   26.70    3.60
  -6  -6   4   50.79    4.80
   6  -6  -4   56.59    5.40
  -6  -6   4   57.89    4.70
   6  -6  -4   67.79   15.10
   6  -6  -4   52.29    5.90
  -6  -6   4   49.00   10.60
  -6   6   4   56.39    5.50
  -6   6   4   62.39    5.80
   6   6  -4   65.69    5.20
  -6   6   4   72.29    5.90
  -5  -6   4   21.70    7.40
  -5  -6   4   32.70    3.40
   5  -6  -4   43.70    4.70
   5  -6  -4   41.80   11.10
  -5  -6   4   42.70    3.40
   5  -6  -4   44.30    4.10
  -5   6   4   34.50    4.30
   5   6  -4   39.00    3.80
  -5   6   4   49.99    4.60
  -5   6   4   47.10    4.20
  -4  -6   4  185.88   21.80
   4  -6  -4  229.58   16.60
   4  -6  -4  243.18   26.20
  -4  -6   4  207.88   16.30
  -4  -6   4  212.28   16.10
   4  -6  -4  215.38   17.00
   4   6  -4  242.38   16.50
  -4   6   4  224.78   16.90
  -4   6   4  228.38   16.70
   3  -6  -4   43.80    4.30
  -3  -6   4   39.30    3.50
  -3  -6   4   35.30    3.10
   3  -6  -4   41.20   10.90
   3  -6  -4   42.50    3.70
   3   6  -4   43.30    3.70
  -3   6   4   38.40    4.00
  -3   6   4   32.30    3.70
  -2  -6   4 1081.09   71.49
  -2  -6   4  884.71   70.99
   2  -6  -4  965.80   71.69
   2  -6  -4 1075.29   81.29
   2  -6  -4  998.90   71.29
  -2   6   4  998.70   71.59
   2   6  -4  962.50   71.39
  -2   6   4  996.40   71.49
  -1  -6   4  501.45   34.90
   1  -6  -4  478.05   34.60
   1  -6  -4  446.76   34.80
   1  -6  -4  511.15   44.50
  -1  -6   4  474.95   34.40
   1   6  -4  451.25   34.70
  -1   6   4  467.65   34.70
  -1   6   4  560.64   44.90
  -1   6   4  484.95   34.80
   0  -6  -4   28.10    2.70
   0  -6   4   29.40    2.50
   0  -6   4   26.10    3.10
   0  -6  -4   22.80    2.90
   0  -6  -4   28.90   10.30
   0   6   4   23.80    2.90
   0   6  -4   26.60    3.00
   0   6  -4   26.90    2.80
   0   6   4   26.70   10.20
   1  -6   4  102.99    8.90
  -1  -6  -4  111.99    8.30
  -1  -6  -4  133.79   21.00
  -1  -6  -4  103.79    8.20
   1  -6   4  105.59    8.30
   1   6   4  121.89    8.60
  -1   6  -4  103.99    8.50
   1   6   4  110.29   17.70
  -1   6  -4  108.09    8.50
   2  -6   4   11.80    1.80
  -2  -6  -4   17.40    8.20
   2  -6   4   12.40    2.30
  -2  -6  -4   10.40    1.60
  -2  -6  -4   15.30    1.60
   2   6   4   11.20    1.70
   2   6   4   11.90    7.00
  -2   6  -4   13.70    2.20
  -2   6  -4   13.10    1.90
   3  -6   4  199.48   16.20
  -3  -6  -4  181.58   23.60
   3  -6   4  205.88   15.70
  -3  -6  -4  205.18   15.60
   3   6   4  224.38   15.60
  -3   6  -4  204.18   15.70
  -3   6  -4  219.48   16.00
   3   6   4  234.68   24.50
  -4  -6  -4  124.99    9.80
   4  -6   4  119.99   10.50
  -4  -6  -4  128.79   20.30
  -4   6  -4  126.49   10.40
   4   6   4  143.99    9.70
   4   6   4  142.59   18.00
  -4   6  -4  113.99    9.90
  -5  -6  -4    0.70    1.20
  -5  -6  -4    0.80    5.50
   5  -6   4   -1.20    1.90
  -5   6  -4    0.90    1.10
   5   6   4   -2.50    3.90
  -5   6  -4    1.90    1.80
   5   6   4   -0.40    0.90
  -6  -6  -4  226.28   17.50
  -6  -6  -4  261.37   28.50
   6  -6   4  222.88   18.10
  -6   6  -4  220.68   17.50
   6   6   4  228.18   26.20
  -6   6  -4  249.48   18.10
   6   6   4  231.18   17.10
  -7  -6  -4   63.39    6.40
   7  -6   4   69.79    7.30
  -7   6  -4   68.59    6.10
  -7   6  -4   67.09    7.10
   7   6   4   66.09    5.60
   8  -6   4  210.98   17.10
  -8  -6  -4  212.88   16.30
  -8   6  -4  204.48   16.10
   8   6   4  216.78   15.60
  -8   6  -4  189.18   16.70
   9  -6   4  118.59   10.40
  -9  -6  -4  112.99    9.60
   9   6   4  101.29    8.40
  -9   6  -4   95.89   10.00
  -9   6  -4  107.09    9.20
 -10  -6  -4  104.29    9.00
  10  -6   4   86.09    9.40
 -10   6  -4   80.29    9.20
  11  -6   4   41.50    5.60
  11  -6   4   26.50    4.70
 -11  -6  -4   39.00    5.60
 -11   6  -4   26.80    5.50
  12  -6   4    2.60    3.10
  12  -6   4    1.40    2.70
 -12   6  -4    2.60    3.40
  13  -6   4   53.69    7.20
  13  -6   4   51.99    6.90
 -13   6  -4   46.80    7.60
  13  -7  -4    2.50    2.80
  13  -7  -4    0.80    3.40
  13   7  -4    3.70    2.30
 -13   7   4   -0.10    3.40
  12  -7  -4   -0.20    3.20
  12  -7  -4    3.10    2.60
 -12   7   4    4.60    2.60
  12   7  -4   -2.70    1.50
 -12   7   4   -0.20    3.00
  11  -7  -4   95.39    9.60
  11  -7  -4   78.69    8.20
 -11   7   4   94.49    9.20
 -11   7   4   73.69    8.90
  11   7  -4   81.39    7.50
 -11   7   4   96.59    8.60
  10  -7  -4    5.40    3.40
  10  -7  -4    7.10    2.60
  10   7  -4    6.50    2.10
 -10   7   4   11.20    3.20
 -10   7   4    3.00    3.00
 -10   7   4    8.10    2.80
   9  -7  -4   25.50    3.60
   9  -7  -4   30.30    4.80
  -9   7   4   24.20    4.10
  -9   7   4   27.20    3.90
   9   7  -4   22.30    3.20
  -9   7   4   23.20    4.20
   8  -7  -4    7.80    3.00
   8  -7  -4    6.00    2.20
  -8   7   4    5.60    2.60
  -8   7   4    7.90    2.30
  -8   7   4    8.70    2.80
   8   7  -4    7.10    1.80
   7  -7  -4   -2.30    2.10
   7  -7  -4    1.80    1.80
  -7   7   4   -1.40    2.00
  -7   7   4    2.40    1.80
  -7   7   4    1.10    2.10
   7   7  -4   -0.60    1.30
  -6  -7   4   16.60    2.00
   6  -7  -4   14.10    2.50
   6  -7  -4   15.90    3.20
   6   7  -4   17.30    2.30
  -6   7   4   13.50    2.80
  -6   7   4   16.10    2.70
  -6   7   4   15.80    2.90
  -5  -7   4   50.19   11.20
   5  -7  -4   51.59    5.10
   5  -7  -4   47.40    4.30
  -5  -7   4   36.50    3.60
   5  -7  -4   48.80   12.80
  -5   7   4   50.99    4.50
  -5   7   4   37.20    4.60
   5   7  -4   42.00    4.00
  -4  -7   4    3.00    1.10
  -4  -7   4    3.60    5.40
  -4  -7   4    6.20    0.90
   4  -7  -4    3.00    1.90
   4  -7  -4   -0.90    6.60
   4  -7  -4    4.60    1.40
   4   7  -4    2.90    1.30
  -4   7   4    4.80    1.70
  -4   7   4    2.80    1.50
   3  -7  -4   16.30    2.60
   3  -7  -4   19.00    9.60
  -3  -7   4   12.30    1.60
  -3  -7   4    4.90    5.20
   3  -7  -4   15.80    2.10
  -3  -7   4   14.70    1.90
   3   7  -4   14.80    1.90
  -3   7   4   15.70    2.20
  -3   7   4   14.40    2.30
   2  -7  -4  176.38   13.50
   2  -7  -4  167.88   13.90
  -2  -7   4  199.58   13.80
  -2  -7   4  171.38   13.20
   2  -7  -4  201.08   23.70
  -2   7   4  176.38   13.80
   2   7  -4  185.68   13.60
  -2   7   4  188.88   13.80
  -1  -7   4  219.78   15.00
   1  -7  -4  192.18   14.60
   1  -7  -4  216.28   25.00
  -1  -7   4  198.88   14.40
   1  -7  -4  185.18   14.90
   1   7  -4  182.08   14.70
  -1   7   4  197.68   14.80
   0  -7   4  573.34   40.20
   0  -7  -4  526.65   39.80
   0  -7  -4  553.24   50.09
   0  -7   4  531.65   39.70
   0  -7  -4  550.54   40.00
   0   7   4  574.34   50.49
   0   7  -4  536.75   39.90
   0   7   4  568.14   40.00
   1  -7   4   52.49    4.50
  -1  -7  -4   53.49    4.50
  -1  -7  -4   56.49    4.60
   1  -7   4   58.89    5.30
  -1  -7  -4   51.99   14.10
   1   7   4   57.19   14.60
   1   7   4   51.59    4.70
  -1   7  -4   54.09    4.70
  -1   7  -4   48.80    4.70
  -2  -7  -4   -0.80    0.80
  -2  -7  -4    1.30    0.90
   2  -7   4   -0.10    1.00
   2  -7   4   -3.10    1.30
  -2  -7  -4    1.50    5.30
   2   7   4    2.40    5.70
   2   7   4    0.40    1.00
  -2   7  -4    0.60    1.30
  -2   7  -4    0.20    1.00
  -3  -7  -4    3.20    0.80
  -3  -7  -4    2.80    4.50
   3  -7   4    6.10    1.60
  -3  -7  -4    4.50    1.30
  -3   7  -4    4.20    1.80
   3   7   4    7.00    7.10
   3   7   4    1.70    1.30
  -4  -7  -4   93.49   19.60
  -4  -7  -4  120.59   10.00
   4  -7   4  123.89   10.80
   4  -7   4  124.99   10.20
  -4   7  -4  122.59   10.20
   4   7   4  151.28   10.10
   4   7   4  151.78   24.00
  -4   7  -4  137.29   10.70
  -5  -7  -4   61.99    6.10
  -5  -7  -4   68.99   16.50
   5  -7   4   77.19    6.50
   5  -7   4   64.39    7.00
   5   7   4   89.69   17.10
  -5   7  -4   71.29    6.30
   5   7   4   76.49    6.00
  -5   7  -4   76.79    7.10
  -6  -7  -4    5.40    1.80
   6  -7   4    3.70    2.10
   6  -7   4    1.70    2.70
  -6   7  -4    5.80    2.70
   6   7   4    6.00    1.50
  -6   7  -4    3.70    1.60
   7  -7   4  102.39   10.20
   7  -7   4  106.69    9.60
  -7  -7  -4  123.09    9.50
   7   7   4  121.89    8.80
  -7   7  -4   98.09   10.00
  -7   7  -4  104.09    9.30
  -8  -7  -4  201.78   16.30
   8  -7   4  209.28   17.20
   8  -7   4  204.38   16.40
  -8   7  -4  213.28   16.30
   8   7   4  209.68   15.60
  -9  -7  -4   37.50    4.60
   9  -7   4   25.10    4.30
   9  -7   4   31.70    5.20
  -9   7  -4   34.70    4.30
   9   7   4   32.60    3.60
  -9   7  -4   26.50    4.90
  10  -7   4   63.19    7.60
  10  -7   4   53.89    6.60
 -10   7  -4   45.40    6.60
  11  -7   4    9.30    3.30
  11  -7   4   11.00    3.90
 -11   7  -4    6.50    3.70
  12  -7   4   12.50    4.30
  12  -7   4    9.80    3.60
 -12   7  -4    7.20    4.10
  12  -8  -4   53.09    7.50
  12  -8  -4   52.29    6.40
 -12   8   4   49.50    7.00
  12   8  -4   47.80    5.40
 -12   8   4   50.39    6.40
  11  -8  -4  167.48   12.90
  11  -8  -4  119.19   11.20
 -11   8   4  112.69   11.80
  11   8  -4  119.19   10.50
 -11   8   4  146.69   11.70
  10  -8  -4    8.50    3.70
  10  -8  -4    6.00    2.50
 -10   8   4    2.40    2.40
 -10   8   4    3.20    3.00
  10   8  -4    0.60    1.80
   9  -8  -4   32.00    4.40
   9  -8  -4   36.00    5.30
  -9   8   4   33.00    4.90
  -9   8   4   28.80    4.70
  -9   8   4   37.10    4.60
   9   8  -4   27.90    3.70
   8  -8  -4   76.39    7.20
   8  -8  -4   71.49    7.90
  -8   8   4   77.29    7.70
  -8   8   4   71.99    7.20
  -8   8   4   73.39    7.70
   8   8  -4   75.69    6.70
   7  -8  -4    0.20    1.90
   7  -8  -4    0.60    2.30
  -7   8   4    5.20    2.50
  -7   8   4    1.80    2.10
  -7   8   4    1.70    1.80
   7   8  -4    2.00    1.60
   6  -8  -4    6.40    2.00
  -6   8   4    8.00    2.60
   6   8  -4    5.70    1.80
  -6   8   4    6.80    2.20
   5  -8  -4    3.00    2.40
   5  -8  -4    3.30    1.70
   5   8  -4    2.80    1.50
  -5   8   4    6.10    2.10
  -5   8   4    4.60    1.80
   4  -8  -4   22.80    2.70
  -4  -8   4    9.10    5.90
  -4  -8   4   20.20    2.40
   4  -8  -4    8.40    7.80
   4  -8  -4   16.80    3.20
  -4   8   4   18.10    2.60
   4   8  -4   21.50    2.60
   3  -8  -4   22.80    3.10
   3  -8  -4    8.60    8.60
  -3  -8   4   17.70    1.90
  -3  -8   4   20.80    2.60
  -3  -8   4   18.60    7.90
   3  -8  -4   24.20    2.70
   3   8  -4   14.70    2.20
  -3   8   4   20.10    2.80
   2  -8  -4   70.29    6.70
  -2  -8   4   72.49    5.80
  -2  -8   4   88.09    6.70
   2  -8  -4   76.49    6.20
   2  -8  -4   96.09   19.50
  -2  -8   4   50.59   13.30
   2   8  -4   74.39    6.40
  -2   8   4   79.69    6.60
   1  -8  -4    5.30    1.70
   1  -8  -4    4.20    6.80
  -1  -8   4    3.10    0.90
   1  -8  -4    5.70    1.30
  -1  -8   4    7.50    1.80
  -1   8   4    2.70    1.50
   1   8  -4    4.90    1.40
   0  -8  -4    6.00    1.30
   0  -8  -4   13.60    8.80
   0  -8  -4   10.00    1.80
   0  -8   4    8.20    1.30
   0  -8   4    7.00    1.90
   0   8   4    9.00    1.80
   0   8  -4   10.00    1.80
  -1  -8  -4    5.10    1.30
   1  -8   4    6.50    1.30
   1  -8   4    8.50    2.30
  -1  -8  -4    0.30    6.30
  -1  -8  -4    7.00    1.70
   1   8   4    4.00    1.70
   2  -8   4  310.87   23.00
  -2  -8  -4  288.87   33.00
  -2  -8  -4  271.87   22.30
   2  -8   4  303.07   22.50
  -2   8  -4  311.97   22.70
   2   8   4  341.77   22.70
  -2   8  -4  296.27   22.70
  -3  -8  -4    1.40    5.60
  -3  -8  -4    4.90    1.40
   3  -8   4    5.90    2.20
   3  -8   4    7.10    1.70
  -3   8  -4    4.50    1.60
   3   8   4    5.30    1.50
  -3   8  -4    4.60    1.90
   4  -8   4   10.80    2.10
   4  -8   4    9.90    2.80
  -4  -8  -4    9.50    7.80
  -4  -8  -4    9.80    1.80
  -4   8  -4   12.40    2.20
   4   8   4    7.20    1.70
  -4   8  -4    9.00    2.50
  -5  -8  -4   71.29    6.10
   5  -8   4   65.39    7.10
   5  -8   4   67.89    6.40
  -5   8  -4   63.39    6.20
   5   8   4   68.59    5.80
  -5   8  -4   65.19    7.00
  -6  -8  -4   39.90    4.60
   6  -8   4   32.30    4.40
   6  -8   4   43.90    5.50
   6   8   4   37.60    3.90
  -6   8  -4   36.20    4.90
  -6   8  -4   39.60    4.50
   7  -8   4   85.89    8.40
  -7  -8  -4   72.99    7.10
   7  -8   4   68.09    7.40
  -7   8  -4   77.99    7.20
   7   8   4   78.49    6.60
  -7   8  -4   78.89    8.10
   8  -8   4  181.08   14.90
   8  -8   4  162.18   13.90
  -8  -8  -4  168.88   13.80
  -8   8  -4  165.08   14.40
   8   8   4  165.78   13.10
  -8   8  -4  183.68   14.00
   9  -8   4   47.30    5.80
   9  -8   4   40.80    6.10
  -9   8  -4   43.70    5.10
  -9   8  -4   36.30    5.60
   9   8   4   36.10    4.20
  10  -8   4   12.30    3.50
  10  -8   4   16.20    4.30
 -10   8  -4    7.20    3.60
  11  -8   4   31.10    5.60
  11  -8   4   21.30    4.40
 -11   8  -4   28.30    5.60
  12  -8   4   16.80    4.90
  12  -8   4   24.90    4.60
 -12   8  -4   13.80    4.80
  12  -9  -4   12.70    3.60
  12  -9  -4   23.80    5.00
 -12   9   4   16.70    3.90
  12   9  -4   15.80    3.10
 -12   9   4   18.20    4.80
  11  -9  -4   -0.20    2.30
  11  -9  -4    2.10    3.50
 -11   9   4   -2.20    2.80
  11   9  -4   -0.70    1.80
 -11   9   4    0.60    2.50
  10  -9  -4   74.99    8.00
  10  -9  -4   53.39    6.60
  10   9  -4   62.89    6.10
 -10   9   4   59.79    6.90
 -10   9   4   50.99    7.00
   9  -9  -4   41.10    5.30
   9  -9  -4   53.99    6.70
   9   9  -4   40.50    4.90
  -9   9   4   39.80    5.90
  -9   9   4   47.90    5.80
   8  -9  -4    2.40    2.10
  -8   9   4    0.60    1.90
   8   9  -4    2.90    1.70
   7  -9  -4   30.90    4.80
   7  -9  -4   34.10    4.20
  -7   9   4   32.80    4.40
   7   9  -4   30.00    3.70
   6  -9  -4  277.87   20.60
   6  -9  -4  267.17   21.30
   6   9  -4  260.47   20.40
  -6   9   4  277.47   20.90
   5  -9  -4   70.49    6.50
   5  -9  -4   81.29    7.30
  -5   9   4   67.39    6.60
   5   9  -4   64.79    6.30
   4  -9  -4   31.70    4.10
  -4  -9   4   24.80    2.90
   4  -9  -4   31.60    3.60
  -4  -9   4   18.20    8.80
   4   9  -4   27.90    3.30
  -4   9   4   22.80    3.40
  -3  -9   4   43.40    4.30
  -3  -9   4   17.00    9.00
   3  -9  -4   43.40    5.10
   3  -9  -4   48.80    4.30
   3   9  -4   39.10    4.30
  -3   9   4   42.30    4.60
   2  -9  -4   -2.30    5.80
  -2  -9   4    0.90    0.90
   2  -9  -4    2.30    1.30
   2  -9  -4    2.70    1.70
  -2  -9   4    1.30    6.20
  -2  -9   4    3.10    1.80
  -2   9   4    4.20    1.70
   2   9  -4    1.70    1.20
  -1  -9   4   84.39   18.90
  -1  -9   4  142.49   10.70
  -1  -9   4  154.08   11.50
   1  -9  -4  145.69   11.40
   1  -9  -4  151.18   27.10
   1  -9  -4  146.99   11.00
  -1   9   4  140.89   11.30
   1   9  -4  138.69   11.20
   0  -9   4    7.30    1.50
   0  -9  -4   10.40    8.30
   0  -9   4    8.10    2.10
   0  -9  -4    9.20    1.60
   0  -9  -4    8.70    1.90
   0  -9   4   11.30    7.10
   0   9   4    7.30    1.90
   0   9  -4    8.80    1.90
   1  -9   4  161.58   12.40
  -1  -9  -4  184.48   12.60
  -1  -9  -4  172.98   28.70
  -1  -9  -4  158.28   12.40
   1  -9   4  153.18   13.00
  -1   9  -4  153.88   12.70
   1   9   4  166.98   12.70
  -2  -9  -4   64.09   17.10
  -2  -9  -4  102.39    6.90
   2  -9   4   80.59    7.60
   2  -9   4   79.59    6.90
  -2  -9  -4   75.49    6.70
   2   9   4   85.89    7.10
  -2   9  -4   77.79    7.20
  -3  -9  -4   37.90    4.20
  -3  -9  -4   57.89   15.10
   3  -9   4   43.90    5.30
   3  -9   4   45.80    4.50
  -3   9  -4   49.00    5.00
  -3   9  -4   46.60    4.70
   3   9   4   48.00    4.50
  -4  -9  -4    7.80    1.90
   4  -9   4    6.10    2.00
   4  -9   4    2.70    2.80
  -4   9  -4    8.50    2.10
  -4   9  -4    7.70    2.50
   4   9   4    4.10    1.70
   5  -9   4    6.60    2.30
   5  -9   4    6.40    2.90
  -5  -9  -4    7.90    1.90
  -5   9  -4    4.50    2.60
  -5   9  -4    3.80    1.90
   5   9   4    6.00    1.70
   6  -9   4   16.50    3.20
  -6  -9  -4   19.10    2.90
   6  -9   4   18.30    4.10
   6   9   4   13.20    2.40
  -6   9  -4   17.10    3.70
  -6   9  -4   21.10    3.20
   7  -9   4   12.20    3.10
   7  -9   4   10.80    3.80
   7   9   4   15.50    2.50
  -7   9  -4   15.00    3.10
  -7   9  -4   17.90    3.90
   8  -9   4   24.70    4.10
   8  -9   4   32.50    5.20
   8   9   4   24.80    3.20
  -8   9  -4   23.70    3.90
  -8   9  -4   19.50    4.40
   9  -9   4  149.39   12.80
   9  -9   4  157.78   13.70
  -9   9  -4  131.39   13.30
   9   9   4  150.48   11.90
  -9   9  -4  156.88   12.70
  10  -9   4  106.69   10.00
  10  -9   4  114.39   11.00
 -10   9  -4   95.89   10.70
  11  -9   4    3.10    3.00
  11  -9   4   -0.30    3.30
 -11   9  -4    3.20    3.30
  11 -10  -4   21.50    5.10
  11 -10  -4    8.20    3.20
 -11  10   4   15.00    3.60
  11  10  -4    9.60    2.70
  10 -10  -4    4.80    2.70
  10 -10  -4    4.70    3.30
  10  10  -4   -0.40    1.90
 -10  10   4    7.40    2.90
   9 -10  -4   14.50    4.00
   9 -10  -4   16.40    3.40
  -9  10   4   21.00    3.80
   9  10  -4   13.80    2.90
   8 -10  -4    1.20    2.20
   8 -10  -4    3.50    3.10
   8  10  -4   -1.30    1.80
  -8  10   4    0.40    2.20
   7 -10  -4  158.08   12.60
   7 -10  -4  137.69   11.60
  -7  10   4  135.79   11.80
   7  10  -4  132.19   11.20
   6 -10  -4    2.40    2.80
   6 -10  -4    9.00    2.50
   6  10  -4    8.30    2.10
  -6  10   4    6.20    2.30
   5 -10  -4   88.89    7.80
   5 -10  -4   93.59    8.50
  -5  10   4   90.59    8.10
   5  10  -4   81.39    7.50
   4 -10  -4  284.37   21.80
   4 -10  -4  285.67   21.20
  -4 -10   4  285.57   21.10
   4  10  -4  263.67   21.20
  -4  10   4  290.07   21.60
  -3 -10   4  153.68   11.80
   3 -10  -4  155.78   12.30
  -3 -10   4  153.68   25.10
   3 -10  -4  149.69   11.70
  -3  10   4  146.09   12.10
   3  10  -4  139.09   11.70
  -2 -10   4   53.59   14.50
  -2 -10   4   66.09    6.10
   2 -10  -4   58.79    5.50
   2 -10  -4   58.39    6.00
  -2  10   4   65.79    6.20
   2  10  -4   57.79    5.70
   1 -10  -4  309.77   23.70
   1 -10  -4  335.47   24.20
   1 -10  -4  283.97   35.80
  -1 -10   4  322.17   23.50
  -1 -10   4  361.36   24.40
  -1 -10   4  241.48   33.40
  -1  10   4  313.17   24.10
   1  10  -4  311.27   24.00
   0 -10   4  168.58   28.60
   0 -10  -4  219.88   16.00
   0 -10   4  203.98   16.10
   0 -10  -4  207.88   15.60
   0 -10   4  217.18   15.50
   0 -10  -4  158.08   28.50
   0  10   4  197.78   15.90
   0  10  -4  200.48   15.90
   1 -10   4  130.79    9.70
   1 -10   4  114.79   10.40
  -1 -10  -4  141.69   10.10
   1 -10   4  101.99   21.50
  -1 -10  -4  121.89    9.70
  -1 -10  -4   92.99   21.80
  -1  10  -4  103.09   10.00
   1  10   4  132.69   10.20
  -2 -10  -4    2.80    7.70
   2 -10   4    0.00    1.30
  -2 -10  -4    1.90    1.30
   2 -10   4    0.60    2.20
   2  10   4    0.90    1.60
  -2  10  -4    3.30    1.80
   3 -10   4   35.20    4.70
  -3 -10  -4   37.50    3.80
   3 -10   4   33.80    4.10
  -3 -10  -4   36.40   14.80
  -3  10  -4   26.40    3.80
   3  10   4   39.50    4.10
   4 -10   4   55.99    6.70
  -4 -10  -4   58.39    5.70
   4 -10   4   65.99    6.00
  -4  10  -4   58.19    6.40
  -4  10  -4   60.29    6.00
   4  10   4   60.89    5.70
   5 -10   4   51.99    6.80
   5 -10   4   56.89    5.90
   5  10   4   54.39    5.50
  -5  10  -4   58.09    5.90
  -5  10  -4   56.19    6.60
   6 -10   4   19.60    3.50
   6 -10   4   19.30    4.40
   6  10   4   24.90    3.20
  -6  10  -4   22.10    4.00
  -6  10  -4   27.00    3.80
   7 -10   4   10.30    3.80
   7 -10   4   12.90    3.20
   7  10   4   15.40    2.60
  -7  10  -4   16.30    3.80
  -7  10  -4   13.40    3.00
   8 -10   4    0.50    3.00
   8 -10   4    2.50    2.50
  -8  10  -4   -1.50    2.60
  -8  10  -4    3.90    2.30
   8  10   4    1.50    1.70
   9 -10   4    6.90    3.60
   9 -10   4    1.70    2.70
  -9  10  -4    4.40    2.50
  -9  10  -4    2.60    3.10
   9  10   4    1.90    1.70
  10 -10   4   22.50    4.50
  10 -10   4   23.80    5.40
 -10  10  -4   22.00    5.10
  10 -11  -4   14.60    4.20
  10 -11  -4    5.50    3.00
  10  11  -4    8.00    2.60
 -10  11   4   12.80    3.50
   9 -11  -4   45.20    5.70
   9 -11  -4   48.10    6.80
  -9  11   4   54.69    6.30
   9  11  -4   36.00    4.90
   8 -11  -4    2.50    3.00
   8 -11  -4    1.70    2.30
  -8  11   4    6.30    2.60
   8  11  -4    0.80    1.80
   7 -11  -4   20.70    3.70
   7 -11  -4   19.80    4.20
   7  11  -4   17.00    3.00
  -7  11   4   18.10    3.70
   6 -11  -4   15.20    3.80
   6 -11  -4   17.00    3.10
   6  11  -4   13.90    2.70
  -6  11   4   14.70    3.20
   5 -11  -4   53.29    5.60
   5 -11  -4   51.39    6.20
  -5  11   4   55.09    5.90
   5  11  -4   46.70    5.40
   4 -11  -4   26.90    3.50
   4 -11  -4   27.80    4.20
   4  11  -4   31.90    3.70
  -4  11   4   22.80    3.80
   3 -11  -4    7.60    2.10
  -3 -11   4   10.70    2.40
   3 -11  -4   12.40    2.90
   3  11  -4   10.40    2.20
  -3  11   4   10.30    2.70
   2 -11  -4    0.10    1.40
  -2 -11   4   -1.90    6.80
   2 -11  -4    0.70    2.00
  -2 -11   4    2.50    2.10
   2  11  -4   -1.70    1.50
  -2  11   4   -1.00    1.80
   1 -11  -4  216.08   16.70
  -1 -11   4  179.28   30.90
   1 -11  -4  212.78   16.30
  -1 -11   4  236.38   16.90
  -1  11   4  213.18   16.80
   1  11  -4  202.28   16.60
   0 -11   4   12.90    2.80
   0 -11  -4    9.00    2.30
   0 -11  -4    7.00    1.90
   0 -11   4   11.60    2.10
   0  11  -4    7.30    2.10
   0  11   4   11.00    2.40
  -1 -11  -4   66.69   20.60
   1 -11   4  112.19    9.80
  -1 -11  -4  113.69    9.10
   1 -11   4  118.59    9.00
   1  11   4  105.79    9.30
  -1  11  -4  113.79    9.50
   2 -11   4  160.68   12.20
  -2 -11  -4  117.39   25.40
   2 -11   4  166.78   13.10
  -2 -11  -4  152.38   12.10
  -2  11  -4  149.88   12.60
   2  11   4  153.58   12.40
   3 -11   4   45.30    5.50
   3 -11   4   41.90    4.50
  -3 -11  -4   36.10    4.20
   3  11   4   35.50    4.40
  -3  11  -4   34.80    4.50
   4 -11   4   51.79    6.30
   4 -11   4   48.70    5.40
   4  11   4   48.90    5.10
  -4  11  -4   50.39    5.70
   5 -11   4  143.49   12.80
   5 -11   4  142.29   11.90
  -5  11  -4  146.99   12.50
   5  11   4  153.08   11.70
  -5  11  -4  135.19   12.10
   6 -11   4    0.30    2.90
   6 -11   4    0.60    2.10
  -6  11  -4    2.00    2.00
   6  11   4   -0.60    1.60
  -6  11  -4    1.00    2.60
   7 -11   4    0.10    3.00
   7 -11   4    4.30    2.60
  -7  11  -4    3.70    3.00
  -7  11  -4    1.10    2.00
   7  11   4    0.10    1.70
   8 -11   4    4.00    2.90
   8 -11   4    6.70    3.60
  -8  11  -4    1.80    3.00
  -8  11  -4    4.20    2.50
   8  11   4    6.50    2.10
   9 -11   4    2.20    2.80
   9 -11   4    5.60    3.80
  -9  11  -4    4.60    2.60
  -9  11  -4   -1.70    3.10
   9  11   4    3.60    2.00
   9 -12  -4    6.10    3.50
   9 -12  -4    3.30    2.70
  -9  12   4   -1.00    2.30
   9  12  -4   -0.80    2.10
   8 -12  -4    6.80    2.90
   8 -12  -4    8.50    3.70
  -8  12   4   12.40    3.40
   8  12  -4    7.50    2.50
   7 -12  -4   46.90    5.50
   7 -12  -4   39.10    5.80
   7  12  -4   44.00    5.10
  -7  12   4   34.40    5.10
   6 -12  -4    2.00    2.90
   6 -12  -4   -0.40    2.10
   6  12  -4    2.20    1.90
  -6  12   4    0.70    2.10
   5 -12  -4    0.20    2.70
   5 -12  -4    0.20    2.10
   5  12  -4    7.40    2.30
  -5  12   4    2.90    2.20
   4 -12  -4    4.20    2.20
   4 -12  -4    9.90    2.90
  -4  12   4   10.50    2.70
   4  12  -4    3.80    2.00
   3 -12  -4   13.30    2.60
   3 -12  -4   11.00    3.10
   3  12  -4   13.50    2.50
  -3  12   4    8.10    2.60
   2 -12  -4   47.90    5.00
  -2 -12   4   47.70    5.50
   2 -12  -4   58.89    5.90
  -2  12   4   48.80    5.60
   2  12  -4   40.40    5.10
  -1 -12   4   13.40    3.00
   1 -12  -4   14.40    3.00
   1 -12  -4   16.30    2.60
   1  12  -4   12.40    2.70
  -1  12   4   15.90    3.10
   0 -12   4   14.90    3.10
   0 -12  -4    6.80    2.10
   0  12   4    7.40    2.30
   0  12  -4    7.70    2.40
   1 -12   4    0.20    2.10
  -1 -12  -4    1.10    1.50
   1  12   4   -0.50    1.70
  -1  12  -4   -0.90    1.80
   2 -12   4    0.40    1.70
  -2 -12  -4   -1.60    1.40
   2 -12   4   -2.70    2.10
   2  12   4   -2.20    1.40
  -2  12  -4    1.10    1.80
   3 -12   4    6.90    2.30
   3 -12   4    8.00    3.10
   3  12   4    9.80    2.40
  -3  12  -4    6.80    2.50
   4 -12   4   44.30    5.70
   4 -12   4   37.20    4.90
  -4  12  -4   38.80    4.90
   4  12   4   43.30    4.90
   5 -12   4   11.70    3.60
   5 -12   4   12.60    2.90
  -5  12  -4   13.40    3.10
   5  12   4   15.30    2.80
   6 -12   4   24.30    4.30
   6 -12   4   16.50    3.30
  -6  12  -4   12.10    3.60
   6  12   4   16.90    2.90
  -6  12  -4   17.10    3.40
   7 -12   4   16.80    4.40
   7 -12   4   15.10    3.30
  -7  12  -4    4.90    3.40
   7  12   4   14.50    2.80
  -7  12  -4   17.00    3.60
   8 -12   4   19.50    4.00
   8 -12   4   26.30    5.20
  -8  12  -4   19.70    4.10
  -8  12  -4   24.20    5.10
   8  12   4   25.30    3.60
   8 -13  -4   78.39    8.30
   8 -13  -4   84.89    9.30
   8  13  -4   80.09    8.00
  -8  13   4   86.19    8.90
   7 -13  -4   12.80    3.30
   7 -13  -4   15.30    4.30
  -7  13   4   17.00    3.70
   7  13  -4   15.10    3.20
   6 -13  -4    4.00    2.40
   6 -13  -4    7.00    3.10
   6  13  -4    0.90    1.90
  -6  13   4    3.30    2.60
   5 -13  -4   14.70    3.10
   5 -13  -4   14.00    3.70
   5  13  -4   12.80    2.90
  -5  13   4   15.10    3.40
   4 -13  -4   14.60    3.50
   4 -13  -4   14.20    2.90
   4  13  -4   10.30    2.60
  -4  13   4   10.90    2.90
   3 -13  -4    6.50    2.70
   3 -13  -4   -1.30    1.70
  -3  13   4    3.00    2.30
   3  13  -4   -1.60    1.60
   2 -13  -4   23.00    3.90
   2 -13  -4   22.70    3.30
  -2  13   4   20.30    3.60
   2  13  -4   20.60    3.50
   1 -13  -4   12.80    2.60
  -1 -13   4    7.60    3.00
  -1  13   4   11.30    2.80
   1  13  -4    6.00    2.30
   0 -13  -4    2.40    1.80
   0 -13   4    5.30    2.70
   0  13   4    5.80    2.40
   0  13  -4    4.20    2.10
   1 -13   4    5.40    2.70
  -1  13  -4    4.40    2.30
   1  13   4    3.00    2.20
   2 -13   4   10.50    3.20
   2  13   4   10.40    2.60
  -2  13  -4    8.10    2.60
   3 -13   4    7.80    3.10
   3 -13   4   -0.30    1.80
   3  13   4    0.70    1.80
  -3  13  -4    1.30    2.00
   4 -13   4   27.30    3.80
   4 -13   4   23.10    4.50
   4  13   4   25.70    3.70
  -4  13  -4   20.10    3.70
   5 -13   4    1.20    2.30
   5 -13   4   -0.10    2.70
  -5  13  -4    3.30    2.30
   5  13   4    3.10    2.10
   6 -13   4   -0.10    2.30
   6 -13   4    0.00    2.90
  -6  13  -4    3.30    2.40
   6  13   4    4.40    2.10
   7 -13   4   -3.90    2.90
   7 -13   4   -0.10    2.40
  -7  13  -4    1.20    2.20
   7  13   4    1.20    1.90
   6 -14  -4    4.90    3.10
   6 -14  -4   -1.20    2.20
   6  14  -4   -1.10    1.90
  -6  14   4    0.60    2.30
   5 -14  -4    1.40    2.10
   5 -14  -4    6.60    3.20
  -5  14   4    3.80    2.40
   5  14  -4    1.90    2.20
   4 -14  -4   -3.10    1.80
   4 -14  -4    0.90    2.70
  -4  14   4    0.70    2.10
   4  14  -4   -0.50    1.90
   3 -14  -4   17.20    3.70
   3 -14  -4   14.40    3.00
   3  14  -4   16.30    3.10
  -3  14   4   16.90    3.60
   2 -14  -4   11.90    2.80
   2  14  -4   12.20    2.90
  -2  14   4   13.90    3.10
   1 -14  -4   31.70    4.00
   1  14  -4   28.00    4.20
  -1  14   4   26.80    4.20
   0 -14   4   17.00    3.40
   0  14   4   11.20    2.80
   0  14  -4    8.20    2.60
   1 -14   4   18.10    3.70
  -1  14  -4   18.20    3.50
   1  14   4   14.20    3.10
   2 -14   4   87.99    8.60
   2  14   4   85.89    8.20
  -2  14  -4   85.09    8.30
   3 -14   4    4.90    2.80
  -3  14  -4    1.60    2.20
   3  14   4    2.70    2.00
   4 -14   4    3.90    3.20
  -4  14  -4    3.00    2.20
   4  14   4    3.70    2.10
   5 -14   4   21.40    3.80
   5 -14   4   28.10    4.90
   5  14   4   18.60    3.50
  -5  14  -4   20.30    4.00
   6 -14   4   12.00    3.40
   6 -14   4   14.00    4.10
   6  14   4    9.60    2.80
  -6  14  -4   17.90    3.70
   4 -15  -4   -1.40    2.70
   4 -15  -4    1.20    2.30
   4  15  -4    4.20    2.30
  -4  15   4    3.70    2.50
   3 -15  -4   11.50    3.10
   3  15  -4    7.50    2.70
  -3  15   4    9.70    2.90
  -2  15   4   22.60    4.10
   2  15  -4   25.00    4.00
  -1  15   4   31.10    4.60
   1  15  -4   24.10    4.10
   0  15   4    1.30    2.10
   0  15  -4    3.20    2.20
   1 -15   4   41.00    5.60
  -1  15  -4   40.20    5.30
   1  15   4   39.30    5.10
   2 -15   4   35.80    5.10
   2  15   4   31.90    4.60
  -2  15  -4   27.30    4.50
   3 -15   4   26.80    4.60
  -3  15  -4   23.60    4.00
   3  15   4   19.70    3.70
 -14   0   5   -1.60    2.90
  14   0  -5    0.60    2.50
  14   0  -5    2.20    2.80
 -14   0   5    1.30    2.20
  13   0  -5   -0.70    2.70
 -13   0   5    0.90    2.20
 -13   0   5    1.40    2.60
  13   0  -5    0.60    1.80
 -13   0   5   -0.80    2.30
  13   0  -5    1.70    2.30
  12   0  -5   -0.80    2.20
 -12   0   5   -1.30    2.40
 -12   0   5   -2.10    1.90
  12   0  -5    1.70    2.50
 -12   0   5   -1.80    2.00
  12   0  -5   -0.30    1.60
 -11   0   5    0.50    1.90
  11   0  -5   -0.30    1.90
 -11   0   5    0.00    2.20
 -11   0   5   -2.60    1.60
  11   0  -5    4.20    2.50
  10   0  -5   -2.70    1.90
  10   0  -5    4.30    1.90
 -10   0   5    0.40    1.70
 -10   0   5    0.30    1.90
 -10   0   5   -0.90    1.70
   9   0  -5   -0.40    1.50
  -9   0   5   -0.60    1.60
  -9   0   5    0.70    1.60
  -9   0   5    0.70    1.50
  -8   0   5    1.10    1.60
  -8   0   5   -0.30    1.20
   8   0  -5   -0.30    1.20
  -8   0   5   -1.20    1.30
  -7   0   5   -0.30    1.10
   7   0  -5    0.10    1.10
  -7   0   5    1.00    1.30
  -7   0   5   -0.20    1.30
  -6   0   5   -0.70    1.20
  -6   0   5    0.10    1.30
  -6   0   5    0.30    1.20
   6   0  -5    1.40    1.10
  -5   0   5   -0.30    1.20
  -5   0   5    1.60    1.20
  -5   0   5   -1.30    1.20
   5   0  -5    1.20    1.00
   4   0  -5   -0.30    0.60
  -4   0   5    1.40    0.80
  -4   0   5    0.20    0.80
   3   0  -5    0.30    0.50
  -3   0   5    0.90    0.60
  -3   0   5    1.00    2.00
  -3   0   5    0.10    0.70
   3   0  -5    0.30    1.90
  -3   0   5    0.60    0.70
  -2   0   5    0.40    0.60
   2   0  -5    1.50    2.50
  -2   0   5   -0.20    0.70
  -2   0   5    0.20    2.40
   2   0  -5    0.60    0.50
  -1   0   5   -0.70    2.00
  -1   0   5    0.60    0.60
   1   0  -5    0.30    0.40
  -1   0   5    0.00    0.50
   1   0  -5    5.00    2.90
   0   0   5    0.10    0.50
   0   0   5    0.20    2.70
   0   0   5    0.50    0.40
   0   0  -5    0.10    0.60
   0   0  -5   -1.00    2.00
  -1   0  -5    0.20    2.80
  -1   0  -5   -0.60    0.60
   1   0   5    1.00    0.70
   1   0   5    1.60    3.20
  -2   0  -5   -0.60    0.80
   2   0   5    0.30    2.40
   2   0   5   -0.60    0.60
  -2   0  -5    1.20    3.00
   3   0   5    0.40    0.80
   3   0   5    1.70    3.60
  -3   0  -5    1.80    1.00
  -3   0  -5    4.30    3.50
   4   0   5   -0.40    1.10
  -4   0  -5   -0.50    3.60
  -4   0  -5   -0.70    1.20
   4   0   5    0.90    0.40
  -4   0  -5    0.80    0.50
   4   0   5   10.10    4.90
   5   0   5   11.90    5.20
  -5   0  -5    8.70    2.00
  -5   0  -5    4.70    4.70
   5   0   5    6.50    1.70
  -6   0  -5    0.00    1.60
  -6   0  -5    0.40    0.70
  -6   0  -5    5.60    4.10
   6   0   5   -0.50    0.50
   6   0   5   -0.20    3.70
   6   0   5    0.60    1.30
   7   0   5   -1.70    1.40
  -7   0  -5    0.50    1.80
   7   0   5    1.80    3.70
  -7   0  -5   -0.50    0.90
   7   0   5    0.40    0.70
  -7   0  -5   -2.00    4.10
   8   0   5   -0.40    1.40
   8   0   5   -0.70    0.70
  -8   0  -5   -0.60    1.90
  -8   0  -5    0.10    0.90
  -9   0  -5    2.00    2.40
   9   0   5   -1.50    1.70
  10   0   5   -2.40    1.70
 -10   0  -5    0.50    2.60
  11   0   5    0.90    2.00
 -11   0  -5    1.30    2.90
 -12   0  -5    2.40    3.00
 -13   0  -5    2.80    3.30
 -14   0  -5   -4.20    2.90
  14  -1  -5    2.90    2.70
 -14  -1   5    6.20    3.50
  14  -1  -5    6.60    3.50
  14   1  -5    3.00    2.50
 -14   1   5    7.30    3.30
 -14   1   5    0.90    2.60
  13  -1  -5   -3.70    2.10
 -13  -1   5   -0.30    2.00
  13  -1  -5   -0.40    2.70
 -13  -1   5    1.50    2.60
 -13  -1   5   -0.60    2.20
  13  -1  -5   -0.70    1.70
  13   1  -5   -1.90    1.70
 -13   1   5    4.00    2.30
 -13   1   5   -2.30    2.70
 -13   1   5    1.20    2.20
  13   1  -5   -2.90    2.30
  13   1  -5    3.00    2.20
 -12  -1   5   30.00    4.30
  12  -1  -5   34.50    4.60
  12  -1  -5   34.90    5.30
 -12  -1   5   32.20    4.80
 -12  -1   5   27.70    4.10
 -12   1   5   38.70    4.70
 -12   1   5   32.30    4.80
  12   1  -5   32.60    4.80
  12   1  -5   31.80    3.90
 -12   1   5   35.20    4.80
  12   1  -5   31.30    4.30
 -11  -1   5    2.10    2.00
 -11  -1   5    4.60    2.20
  11  -1  -5    4.00    2.20
  11  -1  -5    2.20    2.50
 -11  -1   5    0.90    2.20
 -11   1   5    3.50    2.50
  11   1  -5    4.90    2.10
  11   1  -5    3.00    1.70
  11   1  -5    1.60    2.30
 -11   1   5    3.30    2.10
 -11   1   5    4.90    2.40
 -10  -1   5   37.50    4.60
 -10  -1   5   39.60    4.90
  10  -1  -5   37.30    4.50
 -10  -1   5   31.60    4.10
  10  -1  -5   35.30    4.80
 -10   1   5   39.10    4.50
  10   1  -5   28.50    3.80
 -10   1   5   43.60    5.20
 -10   1   5   33.10    4.50
  -9  -1   5   26.00    3.50
  -9  -1   5   20.00    3.20
   9  -1  -5   24.40    3.20
  -9   1   5   22.60    3.20
   9   1  -5   31.50    3.20
  -9   1   5   23.40    3.50
  -9   1   5   23.00    3.60
   8  -1  -5   15.40    2.30
  -8  -1   5    5.40    1.80
  -8  -1   5    9.10    2.10
  -8  -1   5    8.00    2.10
  -8   1   5   13.00    2.40
   8   1  -5   10.00    1.80
  -8   1   5   14.60    2.30
  -8   1   5   13.60    2.40
  -7  -1   5    5.10    1.50
  -7  -1   5    3.10    1.50
  -7  -1   5    5.50    1.50
   7  -1  -5    1.30    1.30
  -7   1   5    3.40    1.60
  -7   1   5    3.10    1.40
  -7   1   5    2.50    1.50
  -6  -1   5  330.17   26.50
  -6  -1   5  354.06   26.40
  -6  -1   5  365.16   26.40
   6  -1  -5  357.06   26.40
  -6   1   5  355.66   26.70
  -6   1   5  381.76   26.50
  -6   1   5  371.96   26.50
  -5  -1   5    3.30    1.30
  -5  -1   5    4.20    1.30
   5  -1  -5    3.10    1.20
  -5  -1   5    4.50    1.20
   5   1  -5    3.50    1.10
  -5   1   5    2.90    1.50
  -5   1   5    2.60    1.30
  -5   1   5    4.10    1.40
   4  -1  -5  255.97   22.30
  -4  -1   5  279.67   19.80
  -4  -1   5  265.47   20.10
   4  -1  -5  269.67   19.90
  -4  -1   5  273.67   20.00
  -4   1   5  252.57   22.40
   4   1  -5  284.17   19.80
  -4   1   5  285.37   20.00
  -4   1   5  253.17   20.10
  -4   1   5  282.17   20.10
  -3  -1   5 1044.00   73.19
  -3  -1   5 1058.59   75.79
  -3  -1   5 1032.30   73.39
   3  -1  -5  997.70   73.29
   3  -1  -5  949.51   75.79
  -3  -1   5 1006.20   73.39
  -3   1   5 1098.79   73.39
   3   1  -5 1035.30   73.19
  -3   1   5  977.70   75.89
  -3   1   5  963.50   73.49
  -2  -1   5  661.33   49.99
  -2  -1   5  714.23   49.99
   2  -1  -5  651.93   52.79
   2  -1  -5  686.73   49.90
  -2  -1   5  738.33   52.79
   2   1  -5  657.63   49.80
  -2   1   5  728.93   49.99
   2   1  -5  774.22   52.99
  -2   1   5  685.33   49.99
  -2   1   5  644.54   52.69
   1  -1  -5  902.21   72.89
  -1  -1   5  977.60   72.99
  -1  -1   5  945.51   69.99
   1  -1  -5 1014.20   69.89
  -1  -1   5  954.40   69.99
  -1   1   5 1059.49   69.99
   1   1  -5 1030.10   73.19
   1   1  -5  998.40   69.89
  -1   1   5  939.51   73.09
  -1   1   5  960.70   69.99
   1   1  -5  905.91   69.79
   0  -1  -5    7.30    3.70
   0  -1  -5   23.70    1.90
   0  -1   5   17.40    5.00
   0  -1   5   17.30    1.70
   0  -1   5   17.80    1.80
   0   1   5   22.10    1.70
   0   1  -5   13.50    1.80
   0   1  -5   17.80    1.60
   0   1  -5   24.20    5.50
   0   1   5   26.40    5.80
   0   1   5   20.90    1.70
   1  -1   5 1436.76  105.79
  -1  -1  -5 1433.86  109.39
   1  -1   5 1522.75  109.49
  -1  -1  -5 1689.63  105.79
  -1   1  -5 1545.65  109.49
   1   1   5 1395.26  105.59
   1   1   5 1476.35  109.69
  -1   1  -5 1300.67  105.59
  -2  -1  -5    2.90    3.00
  -2  -1  -5    7.40    1.10
   2  -1   5    3.40    3.20
   2  -1   5    5.80    1.10
   2   1   5    7.70    4.00
   2   1   5    8.60    0.90
  -2   1  -5    4.90    1.10
  -2   1  -5    4.50    0.60
   2   1   5    5.70    0.60
  -2   1  -5    4.50    3.60
  -3  -1  -5  149.79   11.00
  -3  -1  -5  134.49   15.00
   3  -1   5  129.59   14.60
   3  -1   5  132.29   10.90
   3   1   5  153.38   10.50
  -3   1  -5  134.19   10.50
   3   1   5  158.68   10.70
  -3   1  -5  134.29   14.80
   3   1   5  144.99   15.30
   4  -1   5  852.31   67.09
  -4  -1  -5  886.41   71.19
   4  -1   5  910.61   71.39
  -4  -1  -5  960.70   67.19
   4   1   5 1027.80   66.59
  -4   1  -5  888.11   66.69
   4   1   5  986.20   66.89
   4   1   5  906.11   71.59
  -4   1  -5  878.11   71.29
  -5  -1  -5  412.86   29.00
   5  -1   5  373.96   33.40
   5  -1   5  378.96   28.80
  -5  -1  -5  360.46   33.00
   5   1   5  385.96   33.50
  -5   1  -5  364.26   33.20
   5   1   5  420.66   28.60
  -5   1  -5  385.96   29.00
   5   1   5  411.46   28.20
  -5   1  -5  372.66   28.30
   6  -1   5    1.80    1.50
  -6  -1  -5    1.80    4.30
  -6  -1  -5    1.90    1.70
   6  -1   5   -3.30    2.70
  -6   1  -5    2.30    0.80
   6   1   5    5.50    4.30
   6   1   5    0.20    1.10
  -6   1  -5    2.20    1.80
   6   1   5    1.00    0.60
  -7  -1  -5  390.76   37.90
  -7  -1  -5  452.35   34.10
   7  -1   5  516.65   34.20
   7  -1   5  501.05   39.70
   7   1   5  389.36   37.90
   7   1   5  458.75   33.70
   7   1   5  438.46   33.20
  -7   1  -5  472.15   33.40
  -7   1  -5  485.05   34.30
   8  -1   5   62.99    5.80
  -8  -1  -5   61.79    6.40
   8   1   5   58.19    5.40
  -8   1  -5   61.99    6.50
  -8   1  -5   60.69    4.90
   8   1   5   55.99    4.70
   9  -1   5   40.90    5.00
  -9  -1  -5   44.50    5.50
  -9   1  -5   34.90    5.10
   9   1   5   40.10    4.50
 -10  -1  -5    1.60    2.60
  10  -1   5   -0.40    2.00
  10   1   5    2.40    1.80
 -10   1  -5    2.30    2.50
 -11  -1  -5    7.50    3.20
  11  -1   5    1.00    2.30
 -11   1  -5    3.90    3.10
 -12  -1  -5   -1.70    2.60
  12  -1   5    1.20    2.40
 -12   1  -5   -0.10    2.90
 -13  -1  -5    0.00    3.00
 -13   1  -5   -2.90    2.90
 -14  -1  -5   -2.70    3.30
 -14   1  -5    0.50    3.60
  14  -2  -5  158.18   13.50
  14  -2  -5  180.48   14.80
 -14   2   5  159.78   14.00
 -14   2   5  151.08   14.10
 -13  -2   5    2.30    2.20
  13  -2  -5    2.40    2.90
  13  -2  -5    0.90    2.30
  13   2  -5    1.60    2.50
  13   2  -5    1.30    1.80
 -13   2   5    1.50    2.50
 -13   2   5   -2.10    2.40
 -13   2   5   -1.40    2.10
  12  -2  -5   22.60    4.50
  12  -2  -5   24.60    3.90
 -12  -2   5   20.60    3.50
 -12  -2   5   28.60    4.30
 -12  -2   5   28.20    3.90
 -12   2   5   18.60    4.10
  12   2  -5   20.00    3.10
 -12   2   5   18.40    3.60
  12   2  -5   20.50    3.70
  12   2  -5   27.10    4.20
 -12   2   5   23.50    4.20
 -11  -2   5   35.40    4.30
  11  -2  -5   32.70    5.00
  11  -2  -5   31.60    4.20
 -11  -2   5   33.70    4.10
 -11  -2   5   31.90    4.40
  11   2  -5   29.40    3.70
 -11   2   5   30.40    4.60
 -11   2   5   28.70    4.50
 -11   2   5   35.90    4.40
 -10  -2   5  240.98   18.80
  10  -2  -5  265.97   19.80
  10  -2  -5  248.78   18.90
 -10  -2   5  232.08   18.90
 -10  -2   5  238.98   18.90
 -10   2   5  248.98   19.20
  10   2  -5  229.68   18.50
 -10   2   5  274.17   19.10
 -10   2   5  247.78   19.40
   9  -2  -5   33.00    4.20
  -9  -2   5   32.60    4.00
  -9  -2   5   38.80    4.20
  -9  -2   5   31.00    3.80
   9  -2  -5   33.00    4.60
  -9   2   5   29.50    4.10
  -9   2   5   42.20    4.30
   9   2  -5   31.80    3.60
  -9   2   5   32.00    4.30
  -8  -2   5    8.00    1.80
  -8  -2   5    8.80    2.00
  -8  -2   5   10.50    2.10
   8  -2  -5    9.30    1.90
   8   2  -5    7.60    1.60
  -8   2   5    9.10    2.00
  -8   2   5    9.20    2.30
  -8   2   5    7.60    2.10
  -7  -2   5    0.20    1.10
  -7  -2   5    1.20    1.20
   7  -2  -5    1.50    1.30
  -7  -2   5    0.40    1.30
   7   2  -5    2.10    1.00
  -7   2   5    1.50    1.50
  -7   2   5    3.30    1.40
  -7   2   5    4.10    1.70
  -6  -2   5   -0.50    1.10
  -6  -2   5    0.90    1.10
   6  -2  -5    1.00    1.20
  -6  -2   5   -0.70    1.20
  -6   2   5   -0.20    1.30
   6   2  -5    1.80    1.00
  -6   2   5    0.30    1.20
  -6   2   5    2.70    1.40
   5  -2  -5   15.00    5.00
   5  -2  -5   12.90    1.90
  -5  -2   5   15.00    2.00
  -5  -2   5   11.30    1.90
  -5  -2   5   14.00    1.80
  -5   2   5   13.80    2.00
  -5   2   5   10.80    2.00
   5   2  -5   14.90    1.80
  -5   2   5   16.70    2.20
  -5   2   5   23.60    5.40
  -4  -2   5   97.59   11.10
  -4  -2   5  118.09    8.20
   4  -2  -5   97.59   11.50
  -4  -2   5  116.99    8.20
   4  -2  -5   97.29    8.00
  -4  -2   5  106.89    7.90
  -4   2   5  105.99    8.20
  -4   2   5  109.09    8.20
  -4   2   5   90.29   11.30
  -4   2   5   87.59    8.20
   4   2  -5  103.19    8.10
   4   2  -5  111.29    7.80
  -3  -2   5  212.18   14.60
   3  -2  -5  193.38   18.30
  -3  -2   5  203.98   17.70
  -3  -2   5  187.88   14.60
   3  -2  -5  201.38   14.50
   3   2  -5  202.58   14.60
  -3   2   5  196.28   18.40
   3   2  -5  186.78   14.30
  -3   2   5  205.48   14.70
  -3   2   5  192.18   14.80
   2  -2  -5    5.80    3.60
  -2  -2   5    0.90    1.50
   2  -2  -5    7.20    0.90
  -2  -2   5    6.60    1.00
  -2  -2   5    8.80    1.10
  -2   2   5    8.30    1.10
   2   2  -5    7.40    0.90
  -2   2   5    6.00    1.00
   1  -2  -5 2036.90  130.69
  -1  -2   5 1853.71  130.69
   1  -2  -5 1782.02  134.79
  -1  -2   5 1892.41  134.29
   1   2  -5 1799.72  130.59
  -1   2   5 1720.23  134.39
  -1   2   5 1884.81  130.69
   1   2  -5 1605.34  130.59
  -1   2   5 1782.92  130.69
   0  -2  -5  984.80   62.09
   0  -2  -5  858.21   66.39
   0  -2   5  880.01   62.19
   0  -2   5  866.71   65.79
   0   2   5  832.12   61.99
   0   2  -5  762.82   61.99
   0   2   5  850.21   66.09
   0   2   5  895.41   61.99
   0   2  -5  824.52   61.99
   1  -2   5  357.26   24.70
   1  -2   5  364.36   28.80
  -1  -2  -5  342.57   29.10
  -1   2  -5  337.27   24.40
  -1   2  -5  308.17   24.60
   1   2   5  326.07   24.40
   1   2   5  354.96   24.50
   1   2   5  331.67   28.70
   2  -2   5   85.59    7.70
   2  -2   5   80.59   11.50
  -2  -2  -5   94.49   12.10
  -2  -2  -5  102.69    7.60
   2   2   5  104.89    7.30
   2   2   5  106.59    7.30
   2   2   5   78.99   11.40
   3  -2   5   88.59   11.40
  -3  -2  -5   71.09   11.90
  -3  -2  -5  105.99    7.00
   3  -2   5   78.39    7.00
  -3   2  -5   81.69    6.50
  -3   2  -5   86.89    7.10
   3   2   5   97.09   11.90
  -4  -2  -5   26.00    3.40
   4  -2   5   16.70    6.20
  -4  -2  -5   19.50    6.90
   4  -2   5   25.50    3.20
   4   2   5   25.40    7.30
   4   2   5   33.70    2.40
   4   2   5   31.60    2.60
  -4   2  -5   24.40    3.30
  -4   2  -5   24.00    2.60
  -5  -2  -5  836.22   69.79
   5  -2   5  831.72   65.09
   5  -2   5  868.41   69.89
  -5  -2  -5  943.01   65.09
  -5   2  -5  875.11   65.19
  -5   2  -5  856.21   64.59
   5   2   5  958.00   64.59
   5   2   5 1000.10   64.49
   5   2   5  821.72   69.39
  -6  -2  -5    2.40    1.60
   6  -2   5    2.90    3.70
   6  -2   5    0.80    1.50
  -6  -2  -5    0.50    4.70
   6   2   5    6.40    4.40
  -6   2  -5    2.20    0.90
  -6   2  -5    3.50    1.90
   6   2   5    2.80    1.10
   6   2   5    2.90    0.70
  -7  -2  -5   -1.70    4.60
   7  -2   5    1.60    4.00
  -7  -2  -5    0.40    1.60
   7  -2   5    0.70    1.60
   7   2   5    0.00    3.00
   7   2   5    1.40    0.70
  -7   2  -5    0.40    1.80
   7   2   5    0.70    1.10
   8  -2   5   60.19    6.10
  -8  -2  -5   62.09    6.30
   8   2   5   59.89    4.70
  -8   2  -5   61.29    5.10
  -8   2  -5   62.29    6.60
   8   2   5   57.39    5.30
  -9  -2  -5   12.10    3.30
   9  -2   5   22.60    3.60
  -9   2  -5   12.20    3.20
   9   2   5   18.70    2.60
 -10  -2  -5   12.30    3.30
  10  -2   5   10.50    2.90
 -10   2  -5   10.00    3.30
 -11  -2  -5   15.50    3.80
  11  -2   5   11.90    3.30
 -11   2  -5    7.40    3.50
 -12  -2  -5    0.00    2.80
  12  -2   5    1.20    2.60
 -12   2  -5    4.90    3.40
 -13  -2  -5   43.50    6.80
  13  -2   5   57.79    6.70
 -13   2  -5   45.90    7.20
  14  -3  -5   -1.80    3.00
  14  -3  -5   -3.30    2.40
 -14   3   5    1.40    2.80
 -14   3   5   -3.20    2.80
 -13  -3   5   51.49    6.20
  13  -3  -5   57.59    6.60
  13  -3  -5   61.09    7.50
 -13   3   5   44.20    6.50
 -13   3   5   65.79    7.00
  13   3  -5   50.29    5.40
 -13   3   5   61.09    6.70
  12  -3  -5  404.56   29.00
  12  -3  -5  362.76   27.90
 -12  -3   5  352.46   27.70
 -12   3   5  330.77   28.10
 -12   3   5  409.46   28.70
 -12   3   5  418.16   28.20
  12   3  -5  327.97   27.30
  11  -3  -5   53.39    6.30
  11  -3  -5   64.49    7.30
 -11  -3   5   63.29    6.10
 -11  -3   5   67.39    6.40
 -11  -3   5   61.09    6.00
 -11   3   5   61.79    6.80
 -11   3   5   48.40    6.70
  11   3  -5   59.19    5.60
 -11   3   5   60.99    6.40
 -10  -3   5    1.10    1.60
 -10  -3   5   -1.50    1.50
  10  -3  -5    1.00    2.40
 -10  -3   5   -0.70    2.00
  10  -3  -5    2.00    2.00
  10   3  -5   -1.10    1.30
 -10   3   5    1.50    2.30
 -10   3   5    0.50    2.10
 -10   3   5   -0.10    1.60
   9  -3  -5    6.20    2.70
  -9  -3   5    6.90    2.20
  -9  -3   5   10.40    2.10
   9  -3  -5    9.90    2.30
  -9  -3   5   12.00    2.30
  -9   3   5    6.10    2.40
  -9   3   5    6.30    2.40
  -9   3   5   11.10    2.40
   9   3  -5   10.70    1.90
  -8  -3   5  821.52   63.49
   8  -3  -5  847.02   64.09
   8  -3  -5  869.51   63.49
  -8  -3   5  888.41   63.39
  -8  -3   5  927.81   63.29
   8   3  -5  895.61   63.29
  -8   3   5  863.01   63.89
  -8   3   5  903.11   63.59
  -8   3   5  838.32   63.59
  -7  -3   5   10.40    1.80
   7  -3  -5    9.70    2.50
  -7  -3   5   10.60    1.90
   7  -3  -5   13.80    2.20
  -7  -3   5   11.20    2.00
  -7   3   5    7.90    2.10
  -7   3   5    8.70    2.20
   7   3  -5   10.10    1.70
  -7   3   5   13.60    2.20
   6  -3  -5   -0.20    3.80
   6  -3  -5    0.50    1.20
  -6  -3   5   -0.20    0.90
  -6  -3   5    0.90    1.10
  -6  -3   5    0.00    1.00
  -6   3   5    0.60    1.10
   6   3  -5   -0.10    0.90
  -6   3   5    0.50    1.30
  -6   3   5    2.30    1.30
  -5  -3   5   95.39    7.10
   5  -3  -5  102.59    7.40
  -5  -3   5   92.99    7.40
   5  -3  -5   98.99   12.40
  -5  -3   5   82.79    7.30
  -5   3   5   92.09    7.50
  -5   3   5   87.99    7.70
  -5   3   5  100.59    7.60
   5   3  -5   85.99    7.20
   4  -3  -5    6.70    5.00
   4  -3  -5    9.00    1.50
  -4   3   5    7.90    4.50
  -3  -3   5   -0.50    0.50
   3  -3  -5   -0.40    2.60
   3  -3  -5    0.60    0.70
  -3   3   5    0.40    0.80
   3   3  -5    0.00    0.70
  -3   3   5    0.00    0.90
  -3   3   5    0.20    3.10
  -2  -3   5  108.59    8.10
   2  -3  -5  106.39   13.20
   2  -3  -5  108.89    8.00
   2   3  -5  107.59    8.00
  -2   3   5  108.99   12.90
  -2   3   5  102.49    8.10
  -2   3   5  106.69    8.20
   1  -3  -5   94.69   12.10
   1  -3  -5   91.49    6.30
  -1  -3   5   80.19    6.40
  -1   3   5   94.19   13.50
   1   3  -5   79.99    6.20
   1   3  -5   76.39    6.10
  -1   3   5   81.29    6.30
   0  -3  -5    8.60    5.00
   0  -3  -5   23.70    2.00
   0   3   5   20.30    6.30
   0   3   5   22.90    2.10
   0   3   5   23.70    2.00
   0   3  -5   17.40    2.00
   0   3  -5   19.70    2.20
  -1  -3  -5    2.10    0.70
  -1  -3  -5   -0.80    2.90
   1  -3   5    0.10    0.90
  -1   3  -5    2.00    0.60
   1   3   5    2.60    0.60
   1   3   5    0.80    3.10
   1   3   5    1.30    0.50
  -1   3  -5    1.50    0.90
  -2  -3  -5  257.57   23.60
  -2  -3  -5  272.47   17.50
   2  -3   5  207.98   17.60
   2  -3   5  257.17   22.90
  -2   3  -5  212.88   17.30
  -2   3  -5  220.78   17.60
   2   3   5  260.37   17.30
   2   3   5  244.48   22.60
   3  -3   5  300.67   23.00
   3  -3   5  321.27   28.20
  -3  -3  -5  394.26   30.40
  -3   3  -5  300.67   23.00
  -3   3  -5  288.87   22.60
   3   3   5  359.06   28.60
   4  -3   5  195.38   16.20
   4  -3   5  190.28   20.90
  -4  -3  -5  188.18   21.70
  -4  -3  -5  234.68   16.00
   4   3   5  236.78   15.50
  -4   3  -5  216.48   16.30
   4   3   5  193.18   20.70
  -4   3  -5  192.78   15.60
   5  -3   5   99.09    8.70
  -5  -3  -5  103.59    8.40
   5  -3   5   72.29   13.60
  -5  -3  -5   99.39   15.40
   5   3   5  112.39    7.70
  -5   3  -5   97.59    8.70
   5   3   5  106.59    7.70
  -5   3  -5   96.29    7.90
   5   3   5   95.29   14.50
   6  -3   5   51.69    5.30
  -6  -3  -5   54.89    5.20
  -6  -3  -5   44.40   10.30
   6  -3   5   37.30    9.50
   6   3   5   54.09    4.30
  -6   3  -5   54.59    5.60
   6   3   5   55.99    4.20
   6   3   5   52.19   10.90
  -6   3  -5   47.30    4.40
   7  -3   5  375.56   37.60
   7  -3   5  445.36   32.60
  -7  -3  -5  426.96   38.70
  -7  -3  -5  470.05   32.50
  -7   3  -5  415.16   31.80
  -7   3  -5  395.06   32.50
   7   3   5  455.75   31.80
   7   3   5  396.36   37.10
   7   3   5  474.85   31.60
   8  -3   5    5.40    2.50
  -8  -3  -5    2.20    2.10
   8   3   5    3.00    1.00
  -8   3  -5    2.50    2.40
  -8   3  -5   -0.30    1.10
   9  -3   5   18.90    3.60
  -9  -3  -5   20.90    3.60
  -9   3  -5   18.70    3.80
  10  -3   5   18.70    3.80
 -10  -3  -5   26.10    4.30
 -10   3  -5   17.60    3.90
 -11  -3  -5  233.58   17.60
  11  -3   5  223.28   17.40
 -11   3  -5  183.28   17.50
  12  -3   5    2.40    2.80
 -12  -3  -5    5.90    3.30
 -12   3  -5    3.10    3.20
  13  -3   5   32.50    5.10
 -13  -3  -5   28.20    5.30
 -13   3  -5   27.40    5.80
  14  -4  -5   61.19    7.80
  14  -4  -5   49.50    6.40
 -14   4   5   53.19    7.00
 -14   4   5   45.30    6.80
  13  -4  -5   62.19    7.40
  13  -4  -5   88.79    9.10
  13   4  -5   71.79    6.60
 -13   4   5   90.79    8.10
 -13   4   5   65.69    8.00
 -13   4   5   69.69    8.20
  12  -4  -5    0.00    2.90
  12  -4  -5    1.20    2.10
  12   4  -5   -1.10    1.40
 -12   4   5    2.80    2.30
 -12   4   5   -1.10    2.40
 -12   4   5    2.60    2.60
  11  -4  -5   88.59    8.10
  11  -4  -5   90.79    9.20
 -11   4   5   83.69    8.70
 -11   4   5   84.89    8.20
  11   4  -5   92.29    7.60
 -11   4   5   84.99    8.60
  10  -4  -5   48.80    5.40
  10  -4  -5   42.80    6.00
 -10  -4   5   47.20    4.80
 -10   4   5   49.10    5.80
 -10   4   5   50.59    5.40
  10   4  -5   44.40    4.60
 -10   4   5   47.50    5.80
  -9  -4   5   92.59    7.80
  -9  -4   5   93.39    7.80
   9  -4  -5   87.09    8.00
  -9  -4   5   96.79    8.00
   9   4  -5   90.09    7.60
  -9   4   5  121.19    9.00
  -9   4   5   77.59    8.20
  -9   4   5   88.39    8.10
   8  -4  -5   30.90    4.30
  -8  -4   5   26.70    3.20
  -8  -4   5   26.00    3.40
  -8  -4   5   25.30    3.30
   8  -4  -5   25.50    3.40
  -8   4   5   31.20    4.10
  -8   4   5   23.60    3.70
   8   4  -5   23.80    3.00
  -8   4   5   33.40    3.70
   7  -4  -5  367.86   27.10
   7  -4  -5  385.26   32.80
  -7  -4   5  339.27   27.00
  -7  -4   5  362.16   27.10
  -7  -4   5  374.66   26.90
   7  -4  -5  420.36   27.90
  -7   4   5  360.96   27.60
   7   4  -5  344.57   26.90
  -7   4   5  382.36   27.30
  -7   4   5  353.06   27.30
  -6  -4   5  123.09   10.10
   6  -4  -5  127.09   10.80
  -6  -4   5  143.39   10.00
   6  -4  -5  133.79   10.30
   6  -4  -5  139.99   16.50
  -6  -4   5  101.89   13.10
   6   4  -5  140.79   10.10
  -6   4   5  119.79   10.60
  -6   4   5  144.49   10.50
  -6   4   5  126.19   10.30
  -5  -4   5   43.20    3.60
   5  -4  -5   43.80    4.00
  -5  -4   5   38.40    3.70
   5  -4  -5   38.10    4.30
   5  -4  -5   64.59   12.70
  -5   4   5   40.60    4.30
   5   4  -5   43.70    3.90
  -5   4   5   45.20    4.20
  -5   4   5   48.20    4.30
   4  -4  -5  772.92   56.39
   4  -4  -5  656.93   49.10
   4  -4  -5  690.13   48.60
  -4  -4   5  606.24   48.50
  -4   4   5  720.53   54.99
  -4   4   5  659.53   48.90
   4   4  -5  680.73   48.60
  -3  -4   5 1615.94  123.39
   3  -4  -5 1743.03  123.39
   3  -4  -5 1963.90  131.29
   3   4  -5 1679.13  123.39
  -3   4   5 1681.63  123.59
  -3   4   5 1662.73  129.39
  -3   4   5 1739.03  123.49
   2  -4  -5  207.98   15.60
  -2  -4   5  200.48   15.70
   2  -4  -5  219.68   22.80
  -2   4   5  243.58   15.90
  -2   4   5  229.98   22.10
   2   4  -5  197.38   15.60
  -1  -4   5   56.49    4.50
   1  -4  -5   65.89    4.80
  -1  -4   5   64.19    5.10
   1  -4  -5   68.49   12.40
   1   4  -5   57.29    4.80
  -1   4   5   61.99    4.90
   1   4  -5   58.59    4.60
  -1   4   5   62.49    4.90
  -1   4   5   78.39   13.30
   0  -4  -5  567.14   42.90
   0  -4  -5  501.45   34.70
   0  -4   5  478.05   35.00
   0  -4  -5  449.16   34.80
   0   4   5  502.05   34.80
   0   4   5  460.85   34.70
   0   4   5  490.55   41.10
   0   4  -5  484.75   34.70
   0   4  -5  452.45   34.70
   1  -4   5   22.30    2.80
  -1  -4  -5   23.00    7.80
  -1  -4  -5   20.20    2.10
  -1  -4  -5   17.60    1.90
   1   4   5   26.40    1.90
   1   4   5   21.80    7.40
  -1   4  -5   17.60    2.20
   1   4   5   21.50    2.20
  -1   4  -5   16.70    2.10
  -2  -4  -5  376.46   34.30
  -2  -4  -5  371.06   26.60
   2  -4   5  338.37   26.90
   2   4   5  334.07   32.40
   2   4   5  414.06   26.50
  -2   4  -5  366.26   26.80
  -2   4  -5  338.07   26.50
   3  -4   5   23.30    3.20
  -3  -4  -5   24.20    2.90
  -3  -4  -5   17.00    7.60
   3   4   5   20.90    7.90
   3   4   5   30.00    2.50
  -3   4  -5   25.30    3.20
  -3   4  -5   22.50    2.50
   4  -4   5  496.25   44.00
  -4  -4  -5  565.74   38.30
  -4  -4  -5  537.85   46.20
   4  -4   5  501.05   38.60
   4   4   5  538.75   44.70
  -4   4  -5  523.35   38.60
  -4   4  -5  512.35   38.10
   5  -4   5  100.09   16.20
   5  -4   5   93.09    8.40
  -5  -4  -5   72.09   15.10
  -5  -4  -5  101.19    8.00
  -5   4  -5   99.89    8.40
  -5   4  -5   88.39    7.60
   5   4   5  105.19    7.40
   5   4   5   99.89   15.50
  -6  -4  -5   16.70    7.70
   6  -4   5   18.90    3.40
   6  -4   5   20.80    7.80
  -6  -4  -5   29.20    3.40
  -6   4  -5   24.00    2.70
  -6   4  -5   23.10    3.40
   6   4   5   19.20    7.30
  -7  -4  -5   43.40    4.70
   7  -4   5   25.50    9.60
  -7  -4  -5   36.30   11.40
   7  -4   5   43.50    5.10
   7   4   5   31.90    9.40
   7   4   5   41.30    3.50
  -7   4  -5   36.30    3.80
  -7   4  -5   42.50    5.20
  -8  -4  -5   -1.70    1.80
   8  -4   5   -3.20    2.10
  -8   4  -5    0.40    2.20
  -8   4  -5    1.20    1.20
   8   4   5    1.00    1.00
  -9  -4  -5  121.99   10.20
   9  -4   5  115.89   10.30
  -9   4  -5  101.19   10.30
  10  -4   5   44.40    5.80
 -10  -4  -5   41.10    5.60
 -10   4  -5   41.10    6.10
 -11  -4  -5   23.00    4.30
  11  -4   5   23.60    4.50
 -11   4  -5   12.90    4.10
 -12  -4  -5   -1.40    2.80
  12  -4   5    1.10    2.80
 -12   4  -5   -1.50    2.90
  13  -4   5   34.90    5.60
 -13  -4  -5   33.00    5.80
 -13   4  -5   35.20    6.40
  13  -5  -5   39.40    5.80
  13  -5  -5   50.59    7.30
 -13   5   5   48.60    6.80
 -13   5   5   56.39    7.10
  13   5  -5   50.79    5.30
 -13   5   5   56.79    6.50
  12  -5  -5    1.20    2.30
  12  -5  -5    3.70    3.40
 -12   5   5    2.90    2.40
 -12   5   5    0.10    2.80
  12   5  -5    1.10    1.70
 -12   5   5   -1.70    2.70
  11  -5  -5   25.60    4.80
  11  -5  -5   14.30    3.10
 -11   5   5   15.50    3.80
 -11   5   5   15.20    3.30
 -11   5   5   23.70    4.30
  11   5  -5   19.90    2.90
  10  -5  -5  146.09   12.40
  10  -5  -5  138.39   11.30
 -10   5   5  129.49   11.80
 -10   5   5  145.09   11.60
  10   5  -5  127.79   10.80
 -10   5   5  139.49   12.00
  -9  -5   5    8.80    1.90
   9  -5  -5    7.10    3.00
   9  -5  -5    5.00    2.20
  -9   5   5    8.30    2.70
  -9   5   5    7.70    2.30
   9   5  -5    6.60    1.80
  -9   5   5    8.70    2.90
   8  -5  -5  384.26   36.00
   8  -5  -5  388.56   29.50
  -8  -5   5  390.36   29.30
   8  -5  -5  389.86   30.20
   8   5  -5  437.76   29.30
  -8   5   5  386.66   30.00
  -8   5   5  412.46   29.70
  -8   5   5  379.16   29.70
  -7  -5   5  128.69    9.50
   7  -5  -5  132.59   10.00
   7  -5  -5  119.59   10.60
   7  -5  -5  150.28   17.90
  -7  -5   5  111.59    9.60
  -7  -5   5  105.19   14.00
  -7   5   5  126.39   10.40
  -7   5   5  130.59   10.30
   7   5  -5  124.09    9.70
  -7   5   5  121.09   10.00
   6  -5  -5    4.80    1.50
   6  -5  -5    5.00    2.10
   6  -5  -5    6.20    6.30
  -6  -5   5    9.50    1.50
  -6  -5   5    6.40    4.60
  -6  -5   5    9.30    1.30
  -6   5   5    5.60    1.80
  -6   5   5    6.10    1.70
  -6   5   5    6.20    1.90
   6   5  -5    6.80    1.50
   5  -5  -5   29.90    3.70
   5  -5  -5   30.90    3.20
  -5  -5   5   24.30    2.60
   5  -5  -5   28.20   10.00
  -5  -5   5   18.60    6.30
  -5  -5   5   25.60    2.40
   5   5  -5   28.30    2.80
  -5   5   5   21.20    2.90
  -5   5   5   32.00    3.50
  -5   5   5   31.00    3.50
   4  -5  -5  205.78   14.90
   4  -5  -5  237.68   24.30
   4  -5  -5  196.28   15.40
  -4  -5   5  184.08   14.70
  -4   5   5  193.08   15.00
   4   5  -5  198.18   14.80
  -4   5   5  212.58   15.30
   3  -5  -5  589.84   45.10
   3  -5  -5  608.44   44.70
  -3  -5   5  589.54   44.70
   3  -5  -5  750.62   54.89
  -3   5   5  609.04   44.90
  -3   5   5  747.63   53.69
  -3   5   5  616.84   45.00
   3   5  -5  602.04   44.70
   2  -5  -5   -0.90    1.20
   2  -5  -5   -3.20    4.50
  -2  -5   5    0.20    1.00
   2  -5  -5   -0.10    1.00
   2   5  -5    1.30    0.90
  -2   5   5   -0.10    1.00
  -2   5   5    1.00    1.20
  -2   5   5   -0.40    4.40
   1  -5  -5  108.09    9.40
  -1  -5   5  127.59    9.50
   1  -5  -5  126.59    9.20
   1  -5  -5  134.19   20.70
  -1  -5   5  118.39    8.90
  -1   5   5  121.59    9.30
  -1   5   5  133.19   17.50
  -1   5   5  124.39    9.40
   0  -5   5   29.90    2.90
   0  -5  -5   36.00    3.10
   0  -5   5   38.50    3.90
   0  -5  -5   32.40   10.20
   0  -5  -5   44.70    3.40
   0   5  -5   24.00    3.10
   0   5   5   33.50    9.50
   0   5  -5   31.30    3.20
  -1  -5  -5   73.69    5.80
  -1  -5  -5   94.49   16.60
  -1  -5  -5   69.09    5.70
   1  -5   5   71.09    6.30
   1   5   5   90.79   15.10
   1   5   5   83.49    6.00
   1   5   5   71.49    5.60
  -1   5  -5   78.99    6.10
  -1   5  -5   67.09    5.80
  -2  -5  -5    0.90    0.70
   2  -5   5    2.40    1.60
  -2  -5  -5    0.90    1.00
  -2  -5  -5    1.30    4.70
   2   5   5    2.20    1.00
  -2   5  -5    1.50    1.00
   2   5   5    3.40    5.20
  -2   5  -5    0.80    1.40
   3  -5   5   49.99    5.30
  -3  -5  -5   60.39    4.90
  -3  -5  -5   80.69   15.70
  -3   5  -5   42.70    4.60
  -3   5  -5   58.19    5.50
   3   5   5   67.69    4.70
   3   5   5   54.89   11.70
  -4  -5  -5    3.20    5.50
  -4  -5  -5    4.00    1.40
   4  -5   5    3.70    2.10
   4   5   5    2.70    4.00
  -4   5  -5    5.20    1.30
  -4   5  -5    5.10    1.90
   4   5   5    2.70    1.00
   5  -5   5   12.70    2.80
  -5  -5  -5   13.50    8.30
  -5  -5  -5   17.10    2.40
   5   5   5   14.60    6.60
  -5   5  -5   14.50    2.80
  -5   5  -5   15.80    2.10
   5   5   5   15.40    1.90
  -6  -5  -5  410.76   39.20
   6  -5   5  299.87   35.20
  -6  -5  -5  414.86   29.70
  -6   5  -5  395.86   29.50
  -6   5  -5  378.56   30.00
   6   5   5  399.46   36.70
   6   5   5  443.36   29.20
  -7  -5  -5   74.29    6.90
   7  -5   5   66.19    7.40
   7   5   5   80.79    6.00
  -7   5  -5   65.49    7.30
  -7   5  -5   72.89    6.40
   8  -5   5   50.29    6.30
  -8  -5  -5   51.49    5.80
  -8   5  -5   55.69    6.40
   8   5   5   46.50    4.40
  -8   5  -5   53.69    5.00
  -9  -5  -5    8.50    2.80
   9  -5   5    4.90    3.00
  -9   5  -5    6.90    3.20
  10  -5   5   -0.70    2.80
 -10  -5  -5    1.20    2.40
 -10   5  -5    2.40    2.90
 -11  -5  -5   35.00    5.10
  11  -5   5   30.50    5.30
 -11   5  -5   32.60    5.90
 -12  -5  -5   95.99    9.70
  12  -5   5  108.09   10.00
 -12   5  -5   72.39    9.80
  13  -5   5    7.10    3.50
 -13   5  -5    4.50    3.90
  13  -6  -5   25.60    4.40
  13  -6  -5   23.10    5.40
 -13   6   5   29.80    4.70
 -13   6   5   21.90    4.90
 -13   6   5   21.80    4.90
  13   6  -5   20.60    3.30
  12  -6  -5    3.80    2.50
  12  -6  -5    0.40    3.10
 -12   6   5    1.00    2.30
 -12   6   5    0.50    2.80
 -12   6   5   -1.40    2.70
  12   6  -5    3.60    1.80
  11  -6  -5   10.80    3.00
  11  -6  -5    9.00    3.80
 -11   6   5   11.50    3.70
 -11   6   5   12.80    3.60
  11   6  -5   10.10    2.30
 -11   6   5   13.40    3.20
  10  -6  -5   10.00    2.80
  10  -6  -5   12.10    3.50
 -10   6   5   12.70    3.30
  10   6  -5   12.00    2.40
 -10   6   5   11.00    3.30
 -10   6   5    9.60    2.80
   9  -6  -5   32.00    5.20
   9  -6  -5   47.40    4.90
   9   6  -5   34.60    4.00
  -9   6   5   33.50    4.90
  -9   6   5   42.40    4.70
  -9   6   5   37.40    5.10
   8  -6  -5   69.29    5.80
   8  -6  -5   57.89    6.60
  -8  -6   5   45.70    4.90
  -8   6   5   67.89    6.00
   8   6  -5   47.20    5.00
  -8   6   5   64.59    6.40
  -8   6   5   53.89    6.10
  -7  -6   5    0.70    1.10
   7  -6  -5    1.20    1.50
   7   6  -5    1.10    1.30
  -7   6   5    2.10    1.50
  -7   6   5   -0.40    1.80
  -6  -6   5   24.80    2.70
   6  -6  -5   22.10    3.50
   6  -6  -5   26.30    3.20
   6  -6  -5   33.70   11.60
  -6  -6   5   16.40    6.70
  -6   6   5   34.50    4.00
  -6   6   5   30.60    3.60
  -6   6   5   21.30    3.10
   6   6  -5   31.60    3.20
  -5  -6   5   31.90    3.10
   5  -6  -5   46.40   12.80
   5  -6  -5   40.90    3.70
   5  -6  -5   36.20    4.20
  -5  -6   5   28.10    8.20
  -5   6   5   30.80    3.90
  -5   6   5   34.60    3.80
   5   6  -5   37.40    3.50
   4  -6  -5  184.38   14.60
   4  -6  -5  203.38   24.10
   4  -6  -5  193.38   14.20
  -4  -6   5  180.58   14.00
   4   6  -5  187.68   14.10
  -4   6   5  198.08   14.50
  -4   6   5  179.48   14.30
   3  -6  -5   73.89   15.80
  -3  -6   5   53.09    4.60
   3  -6  -5   55.89    4.70
   3  -6  -5   50.79    5.10
  -3   6   5   74.09   14.80
  -3   6   5   51.29    4.80
  -3   6   5   56.19    5.00
   3   6  -5   52.59    4.60
   2  -6  -5  248.58   27.40
   2  -6  -5  236.58   17.10
  -2  -6   5  247.28   17.30
   2  -6  -5  228.58   17.50
  -2  -6   5  212.88   16.80
  -2   6   5  228.68   17.30
  -2   6   5  249.48   26.20
   2   6  -5  235.48   17.20
  -2   6   5  231.88   17.40
  -1  -6   5  428.96   30.20
   1  -6  -5  414.26   30.00
   1  -6  -5  457.45   40.60
  -1  -6   5  419.36   29.70
   1  -6  -5  397.86   30.20
   1   6  -5  392.56   30.00
  -1   6   5  413.66   30.10
  -1   6   5  398.06   30.10
  -1   6   5  422.26   38.80
   0  -6  -5   31.50    2.80
   0  -6   5   31.80    3.50
   0  -6   5   32.40    2.70
   0  -6  -5   41.20   12.10
   0  -6  -5   24.00    3.00
   0   6  -5   25.30    2.90
   0   6   5   31.50    3.10
   0   6   5   26.20    2.80
   0   6  -5   25.40    2.90
   0   6   5   25.30    9.20
  -1  -6  -5   14.40    1.90
   1  -6   5   16.40    2.00
  -1  -6  -5   18.20    2.10
   1  -6   5   16.20    2.60
  -1  -6  -5   21.70    8.90
   1   6   5   13.80    7.40
   1   6   5   18.80    2.20
  -1   6  -5   18.00    2.20
  -1   6  -5   14.00    2.00
   2  -6   5   50.59    5.20
  -2  -6  -5   56.49    4.60
  -2  -6  -5   34.90   10.10
   2  -6   5   53.59    4.80
  -2   6  -5   48.80    4.70
   2   6   5   63.89    4.80
   2   6   5   45.30   11.60
  -2   6  -5   55.99    5.10
  -3  -6  -5   14.60    2.00
  -3  -6  -5   22.80    8.60
   3  -6   5   13.70    2.70
   3   6   5   16.70    2.00
   3   6   5    4.40    5.50
  -3   6  -5   17.40    2.20
  -3   6  -5   14.50    2.50
   4  -6   5   71.49    7.60
  -4  -6  -5   87.99    7.00
  -4  -6  -5   90.09   18.20
  -4   6  -5   89.09    7.70
   4   6   5   98.19    6.90
  -4   6  -5   81.99    7.10
   4   6   5   92.09   16.90
  -5  -6  -5  143.39   10.80
   5  -6   5  110.39   11.20
  -5  -6  -5  154.38   24.80
   5   6   5  143.29   18.80
  -5   6  -5  126.19   10.70
  -5   6  -5  138.89   11.30
   5   6   5  158.68   10.50
   6  -6   5    6.90    2.80
  -6  -6  -5    4.40    1.80
  -6   6  -5    9.00    2.60
  -6   6  -5    6.80    1.70
   6   6   5    5.80    1.40
   7  -6   5  244.18   19.40
  -7  -6  -5  242.38   18.70
  -7   6  -5  247.18   18.50
  -7   6  -5  230.98   19.10
   7   6   5  247.88   18.00
  -8  -6  -5   42.20    5.30
   8  -6   5   50.59    6.30
  -8   6  -5   47.40    4.80
   8   6   5   42.70    4.10
  -8   6  -5   37.50    5.50
   9  -6   5    1.10    3.10
  -9  -6  -5    8.40    2.70
  -9   6  -5    6.00    3.00
  10  -6   5  101.69   10.10
 -10  -6  -5  110.39    9.60
 -10   6  -5   83.59    9.80
 -11  -6  -5    0.00    2.60
  11  -6   5    3.40    3.30
 -11   6  -5    0.30    3.00
  12  -6   5   22.00    4.70
 -12   6  -5   15.40    4.60
  13  -7  -5    2.40    2.70
  13  -7  -5    3.90    3.80
 -13   7   5   -2.10    2.90
  13   7  -5   -2.00    1.70
 -13   7   5    0.40    2.50
  12  -7  -5   38.70    6.10
  12  -7  -5   36.50    5.00
 -12   7   5   29.40    5.30
 -12   7   5   39.60    6.00
 -12   7   5   36.30    5.10
  12   7  -5   27.50    4.00
  11  -7  -5    3.70    3.50
  11  -7  -5    7.60    2.80
 -11   7   5    9.20    3.50
 -11   7   5   10.80    3.00
  11   7  -5    7.00    2.20
 -11   7   5    5.70    3.20
  10  -7  -5    8.70    3.70
  10  -7  -5    6.90    2.60
 -10   7   5    4.00    3.00
 -10   7   5    8.60    2.60
 -10   7   5   10.10    3.30
  10   7  -5   10.10    2.20
   9  -7  -5   38.20    5.70
   9  -7  -5   45.40    5.20
  -9   7   5   50.59    5.80
   9   7  -5   39.00    4.60
  -9   7   5   44.70    5.20
  -9   7   5   42.80    5.50
   8  -7  -5    2.60    2.60
   8  -7  -5    3.20    1.90
  -8   7   5    0.90    1.90
  -8   7   5    8.40    2.70
   8   7  -5    6.50    1.70
  -8   7   5    5.50    2.50
   7  -7  -5   91.59    7.70
   7  -7  -5   89.69    8.40
  -7  -7   5   81.19    7.00
  -7   7   5   92.19    8.20
   7   7  -5   87.89    7.30
  -7   7   5   95.79    7.90
  -7   7   5   73.79    7.90
  -6  -7   5   -0.10    0.80
   6  -7  -5    0.40    1.50
   6  -7  -5   -0.70    1.80
   6   7  -5   -0.80    1.20
  -6   7   5   -0.50    1.60
  -6   7   5   -0.50    1.30
   5  -7  -5  361.36   25.20
  -5  -7   5  243.78   30.30
   5  -7  -5  353.76   36.20
   5  -7  -5  369.36   25.90
  -5  -7   5  308.17   24.90
  -5   7   5  370.56   25.50
  -5   7   5  322.17   25.50
   5   7  -5  355.26   25.10
  -4  -7   5  178.38   14.20
   4  -7  -5  229.98   26.80
  -4  -7   5  156.18   20.60
   4  -7  -5  196.38   14.40
   4  -7  -5  200.88   15.10
   4   7  -5  190.68   14.40
  -4   7   5  195.58   14.80
  -4   7   5  190.08   14.70
   3  -7  -5  387.56   38.20
   3  -7  -5  362.96   26.90
  -3  -7   5  373.16   26.90
   3  -7  -5  373.26   27.30
  -3   7   5  363.76   27.20
  -3   7   5  357.86   27.10
   3   7  -5  359.86   26.90
  -2  -7   5   70.99    5.60
   2  -7  -5   75.29    6.40
   2  -7  -5   77.99    6.10
  -2  -7   5   75.49    6.30
   2  -7  -5   98.49   18.70
   2   7  -5   75.59    6.10
  -2   7   5   74.89    6.30
  -2   7   5   72.49    6.20
   1  -7  -5  180.08   23.90
   1  -7  -5  164.08   12.80
  -1  -7   5  175.78   12.50
   1  -7  -5  162.48   13.10
  -1  -7   5  174.78   13.10
  -1   7   5  216.28   24.20
   1   7  -5  170.28   12.90
  -1   7   5  166.08   12.90
  -1   7   5  173.98   13.00
   0  -7  -5  125.59   21.40
   0  -7  -5  103.59    8.00
   0  -7  -5  100.19    7.80
   0  -7   5   94.89    7.60
   0  -7   5   96.99    8.30
   0   7   5  105.19    8.10
   0   7   5  122.09   20.60
   0   7  -5   98.59    7.90
  -1  -7  -5  584.64   41.10
   1  -7   5  579.04   41.60
  -1  -7  -5  542.25   41.10
   1  -7   5  576.54   41.10
  -1  -7  -5  565.04   51.79
  -1   7  -5  544.65   41.30
  -1   7  -5  544.25   41.20
   1   7   5  627.54   51.99
   1   7   5  578.54   41.30
   2  -7   5   57.29    4.90
  -2  -7  -5   53.19    4.70
  -2  -7  -5   45.90   12.70
   2  -7   5   55.59    5.50
   2   7   5   66.59    5.00
  -2   7  -5   52.49    4.90
  -2   7  -5   56.29    5.30
   2   7   5   68.69   14.90
   3  -7   5  325.87   25.40
  -3  -7  -5  322.37   24.80
  -3  -7  -5  292.07   33.90
  -3  -7  -5  347.67   24.30
   3  -7   5  334.17   24.90
  -3   7  -5  353.06   25.20
   3   7   5  335.37   34.20
   3   7   5  364.36   24.80
  -3   7  -5  317.97   24.90
  -4  -7  -5  246.78   28.90
  -4  -7  -5  232.38   19.00
   4  -7   5  269.07   19.20
   4  -7   5  242.28   19.60
   4   7   5  272.87   28.80
   4   7   5  270.77   18.90
  -4   7  -5  267.37   19.50
  -4   7  -5  246.28   19.10
  -5  -7  -5  125.19   23.40
   5  -7   5  146.19   11.70
  -5  -7  -5  134.69   11.40
   5  -7   5  152.28   12.40
  -5   7  -5  149.79   12.10
  -5   7  -5  148.39   11.60
   5   7   5  151.58   11.20
   5   7   5  175.18   25.60
  -6  -7  -5   24.20    3.20
   6  -7   5   13.90    3.60
  -6   7  -5   17.60    3.50
  -6   7  -5   18.70    2.70
   6   7   5   18.50    2.40
   7  -7   5   14.20    3.70
  -7  -7  -5   19.60    3.10
   7   7   5   22.80    2.50
  -7   7  -5   18.20    2.90
  -7   7  -5   15.20    3.80
  -8  -7  -5   34.80    4.60
   8  -7   5   31.10    5.20
  -8   7  -5   31.30    4.20
  -8   7  -5   37.40    5.30
   8   7   5   39.80    3.80
   9  -7   5   84.19    8.60
   9  -7   5   93.79    9.50
  -9  -7  -5   99.99    8.70
  -9   7  -5   80.99    9.20
 -10  -7  -5   18.90    3.70
  10  -7   5   11.40    3.80
  10  -7   5   11.80    3.40
 -10   7  -5    9.30    3.70
  11  -7   5    2.80    2.80
  11  -7   5    3.00    3.20
 -11   7  -5    3.40    3.30
  12  -7   5   25.70    5.20
  12  -7   5   18.60    4.30
 -12   7  -5   26.10    5.40
  12  -8  -5   94.19    9.70
  12  -8  -5   71.19    7.90
 -12   8   5   88.79    8.60
 -12   8   5   63.29    8.60
  12   8  -5   73.49    7.20
  11  -8  -5   13.30    3.20
  11  -8  -5   12.90    4.20
 -11   8   5   13.40    3.80
  11   8  -5   14.10    2.80
 -11   8   5   15.10    3.50
  10  -8  -5   58.99    7.10
  10  -8  -5   55.29    6.00
 -10   8   5   49.90    6.40
 -10   8   5   45.20    6.10
  10   8  -5   42.40    5.00
 -10   8   5   47.70    6.00
   9  -8  -5  141.09   11.90
   9  -8  -5  120.29   10.80
  -9   8   5  145.49   11.20
   9   8  -5  128.79   10.30
  -9   8   5  116.19   11.20
  -9   8   5  111.39   11.20
   8  -8  -5    8.90    3.30
   8  -8  -5    3.50    2.20
  -8   8   5   11.10    2.60
   8   8  -5    6.40    1.90
  -8   8   5    9.40    2.80
   7  -8  -5    3.10    2.00
   7  -8  -5    0.70    2.40
  -7   8   5    2.10    1.90
   7   8  -5    1.30    1.40
  -7   8   5    4.20    2.30
   6  -8  -5  384.86   28.30
  -6  -8   5  321.87   27.80
   6  -8  -5  423.66   29.10
  -6   8   5  412.36   28.80
   6   8  -5  359.76   28.00
  -6   8   5  404.66   28.60
  -5  -8   5  102.49    8.90
   5  -8  -5  123.59    9.50
   5  -8  -5  121.49   10.20
  -5   8   5  112.29    9.60
  -5   8   5  120.29    9.80
   5   8  -5  123.59    9.30
  -4  -8   5  102.69   18.60
   4  -8  -5   65.79   17.10
   4  -8  -5  112.89    9.10
   4  -8  -5  108.49    9.60
  -4  -8   5  113.09    8.80
  -4   8   5  125.69    9.50
  -4   8   5  113.99    9.30
   4   8  -5  112.39    9.00
   3  -8  -5    0.00    1.50
   3  -8  -5    3.70    6.50
  -3  -8   5    0.30    1.10
   3  -8  -5    1.10    1.20
  -3  -8   5    0.50    5.30
   3   8  -5   -0.20    1.00
  -3   8   5    0.10    1.30
  -3   8   5    0.40    1.30
  -2  -8   5   16.50    1.80
   2  -8  -5   20.50    2.50
   2  -8  -5   18.80    2.80
   2  -8  -5   17.50   11.20
  -2  -8   5   18.60    2.60
  -2   8   5   16.60    2.60
   2   8  -5   19.40    2.40
  -1  -8   5  106.49    8.10
   1  -8  -5   91.79    7.40
   1  -8  -5   89.19    7.70
  -1  -8   5   93.79    7.10
   1  -8  -5   95.99   20.50
  -1   8   5   97.09    7.80
   1   8  -5   82.69    7.50
   0  -8   5    4.90    1.80
   0  -8  -5   -0.80    6.30
   0  -8  -5    0.70    0.90
   0  -8   5    0.50    0.90
   0   8  -5    1.30    1.20
   0   8   5   -1.80    1.30
   0   8   5    4.80    6.70
  -1  -8  -5   62.69    5.70
   1  -8   5   68.49    5.70
  -1  -8  -5   74.39    5.90
   1  -8   5   70.39    6.50
  -1  -8  -5   49.60   14.30
   1   8   5   52.89   14.00
  -1   8  -5   69.79    6.10
   1   8   5   72.49    6.10
  -1   8  -5   80.99    6.10
  -2  -8  -5   10.90    1.70
   2  -8   5    9.70    1.80
  -2  -8  -5   15.60    1.80
  -2  -8  -5   11.70    8.10
   2  -8   5   12.20    2.60
   2   8   5   11.10    2.00
  -2   8  -5   10.40    1.90
   2   8   5    5.70    6.90
  -2   8  -5    9.60    2.20
   3  -8   5  118.19    8.90
  -3  -8  -5  106.09    8.70
  -3  -8  -5  103.99   20.90
   3  -8   5  111.29    9.50
  -3   8  -5  117.49    9.30
  -3   8  -5  105.59    9.00
   3   8   5   99.89   20.60
   3   8   5  111.89    8.80
   4  -8   5    5.70    1.90
  -4  -8  -5    3.00    6.10
  -4  -8  -5    3.30    1.40
   4  -8   5    3.50    2.50
  -4   8  -5    2.00    1.50
   4   8   5    6.30    1.60
   4   8   5    4.70    7.60
  -4   8  -5    3.90    2.30
  -5  -8  -5    0.80    1.60
   5  -8   5    8.80    2.90
   5  -8   5    5.60    2.10
  -5   8  -5    4.60    1.80
  -5   8  -5    4.20    2.50
   5   8   5    2.40    1.40
  -6  -8  -5   40.20    4.60
   6  -8   5   37.20    5.20
   6  -8   5   34.90    4.40
   6   8   5   35.80    3.90
  -6   8  -5   37.70    4.40
  -6   8  -5   34.60    5.00
   7  -8   5   65.29    7.40
  -7  -8  -5   60.79    6.40
   7  -8   5   55.69    6.50
   7   8   5   64.89    5.60
  -7   8  -5   62.29    7.20
  -7   8  -5   63.89    6.20
  -8  -8  -5    4.90    2.20
   8  -8   5    3.40    2.50
   8  -8   5    0.30    2.90
  -8   8  -5    7.40    3.20
  -8   8  -5    1.10    1.90
   8   8   5   -0.40    1.50
   9  -8   5  146.59   12.80
   9  -8   5  127.49   11.80
  -9   8  -5  140.29   12.50
  10  -8   5   86.89    8.90
  10  -8   5   67.39    7.70
 -10   8  -5   67.39    8.60
  11  -8   5   11.00    4.00
  11  -8   5    3.50    3.20
 -11   8  -5    4.00    3.50
  12  -9  -5   17.40    5.10
  12  -9  -5   12.30    3.60
 -12   9   5   15.10    4.00
  12   9  -5   13.30    2.90
  11  -9  -5    3.20    2.50
  11  -9  -5    0.40    3.20
 -11   9   5   -0.10    2.30
  11   9  -5    0.80    1.80
  10  -9  -5   49.00    6.40
  10  -9  -5   59.39    7.50
  10   9  -5   61.89    5.90
 -10   9   5   47.70    6.30
   9  -9  -5   25.60    4.70
   9  -9  -5   20.30    3.60
   9   9  -5   15.20    2.90
  -9   9   5   19.40    3.70
   8  -9  -5    7.50    2.50
   8  -9  -5   12.00    3.40
  -8   9   5   12.90    2.80
   8   9  -5   12.50    2.50
   7  -9  -5   70.29    7.60
   7  -9  -5   67.59    6.80
  -7   9   5   69.19    7.20
   7   9  -5   81.09    6.60
   6  -9  -5  238.08   17.60
   6  -9  -5  231.58   18.30
   6   9  -5  216.78   17.30
  -6   9   5  224.18   17.80
  -5  -9   5   55.69    5.20
   5  -9  -5   60.99    6.50
   5  -9  -5   69.39    6.00
   5   9  -5   64.09    5.80
  -5   9   5   64.69    6.20
   4  -9  -5    4.10    2.20
  -4  -9   5   -0.90    1.10
   4  -9  -5   -1.80    1.30
  -4   9   5    1.70    1.60
   4   9  -5   -0.90    1.20
  -3  -9   5    2.30    1.50
   3  -9  -5    2.90    1.50
  -3  -9   5   11.10    7.80
   3  -9  -5    3.10    2.00
  -3   9   5    3.00    1.80
   3   9  -5    1.20    1.30
  -2  -9   5  222.48   16.10
  -2  -9   5  170.88   24.30
   2  -9  -5  214.88   16.20
   2  -9  -5  208.48   15.70
   2  -9  -5  201.68   31.80
   2   9  -5  201.48   15.80
  -2   9   5  203.48   16.00
   1  -9  -5    1.70    1.50
   1  -9  -5    1.50    1.20
  -1  -9   5    1.20    1.70
  -1  -9   5   -0.10    0.80
   1  -9  -5    4.40    8.80
  -1   9   5    1.80    1.50
   1   9  -5    0.20    1.20
   0  -9   5  252.97   19.60
   0  -9  -5  275.57   19.40
   0  -9  -5  251.87   19.10
   0  -9   5  261.27   18.90
   0  -9  -5  238.88   31.80
   0   9   5  259.07   19.40
   0   9  -5  241.38   19.30
   1  -9   5    2.40    1.90
  -1  -9  -5    3.90    1.30
   1  -9   5    4.40    1.40
  -1  -9  -5    5.00    1.60
  -1  -9  -5   -0.80    7.20
   1   9   5    4.20    1.60
  -1   9  -5    4.00    1.50
   2  -9   5   28.00    4.10
  -2  -9  -5   25.30   11.80
  -2  -9  -5   30.60    3.40
   2  -9   5   35.70    3.60
   2   9   5   38.70    4.00
  -2   9  -5   38.20    4.10
  -2   9  -5   26.00    3.50
  -3  -9  -5   63.59   17.70
   3  -9   5   73.19    6.30
   3  -9   5   69.59    7.10
  -3  -9  -5   64.49    6.20
  -3   9  -5   67.79    6.50
   3   9   5   83.59    6.50
  -3   9  -5   77.29    6.80
   4  -9   5  181.48   15.30
  -4  -9  -5  194.38   14.50
   4  -9   5  188.08   14.60
  -4   9  -5  186.38   14.90
  -4   9  -5  168.28   14.60
   4   9   5  206.48   14.50
   5  -9   5    0.60    1.90
  -5  -9  -5   -1.70    1.40
   5  -9   5   -6.70    2.20
   5   9   5    0.60    1.40
  -5   9  -5   -1.60    2.30
  -5   9  -5    0.70    1.50
   6  -9   5   48.60    6.40
   6  -9   5   53.19    5.90
  -6  -9  -5   55.89    5.60
  -6   9  -5   57.19    6.80
   6   9   5   55.99    5.20
  -6   9  -5   51.39    5.60
  -7  -9  -5    1.80    1.90
   7  -9   5    1.50    2.30
   7  -9   5    1.20    2.90
  -7   9  -5   -2.00    1.70
  -7   9  -5   -0.40    2.60
   7   9   5    0.70    1.50
   8  -9   5   30.30    5.20
   8  -9   5   20.10    4.00
   8   9   5   27.50    3.40
  -8   9  -5   23.10    4.50
  -8   9  -5   29.30    4.10
   9  -9   5  129.39   11.60
   9  -9   5  120.39   10.70
  -9   9  -5  101.19   11.20
  10  -9   5    2.10    3.50
  10  -9   5    2.90    2.70
 -10   9  -5    3.80    3.30
  11  -9   5  108.29   10.50
  11  -9   5  126.89   11.60
 -11   9  -5   90.49   11.00
  11 -10  -5   14.30    4.70
  11 -10  -5   15.70    3.90
  11  10  -5   16.90    3.10
 -11  10   5   17.30    4.00
  10 -10  -5   32.80    5.80
  10 -10  -5   31.20    4.70
 -10  10   5   35.70    5.10
  10  10  -5   30.60    4.10
   9 -10  -5   34.50    5.50
   9 -10  -5   22.00    4.10
   9  10  -5   27.60    3.70
  -9  10   5   27.80    4.40
   8 -10  -5   -0.40    2.20
   8 -10  -5   -1.70    2.70
   8  10  -5    2.90    1.80
  -8  10   5    1.20    2.20
   7 -10  -5    1.30    2.80
   7 -10  -5    1.00    2.10
   7  10  -5    2.70    1.90
  -7  10   5    3.10    2.20
   6 -10  -5   47.20    5.70
   6 -10  -5   34.20    4.40
   6  10  -5   39.10    4.60
  -6  10   5   34.20    4.70
   5 -10  -5   56.39    5.80
   5 -10  -5   55.19    6.40
  -5  10   5   62.69    6.10
   5  10  -5   52.69    5.50
  -4 -10   5   17.50    2.40
   4 -10  -5   15.00    2.60
   4 -10  -5   11.80    3.10
  -4  10   5   14.30    2.80
   4  10  -5   13.30    2.40
  -3 -10   5    9.90    8.90
   3 -10  -5   19.00    2.80
  -3 -10   5   23.70    3.00
   3 -10  -5   19.60    3.40
   3  10  -5   17.20    2.70
  -3  10   5   19.80    3.20
  -2 -10   5  142.99   25.70
   2 -10  -5  187.38   14.90
   2 -10  -5  181.58   14.40
  -2 -10   5  204.58   14.90
   2  10  -5  184.18   14.60
  -2  10   5  197.88   14.90
   1 -10  -5   -1.50    7.20
  -1 -10   5    6.40    2.20
   1 -10  -5    3.10    1.50
  -1 -10   5    5.80    7.70
   1 -10  -5    4.80    1.90
   1  10  -5    3.90    1.60
  -1  10   5    2.20    1.90
   0 -10  -5   55.49   17.30
   0 -10  -5   70.49    6.30
   0 -10   5   70.29    6.60
   0 -10  -5   58.99    5.80
   0 -10   5   68.89    5.70
   0 -10   5   46.70   15.30
   0  10   5   63.39    6.20
   0  10  -5   82.19    6.40
  -1 -10  -5   11.70    2.10
  -1 -10  -5   19.50    2.60
   1 -10   5   17.10    2.30
  -1 -10  -5   16.90   11.60
   1 -10   5   17.90    3.10
   1  10   5   14.30    2.50
  -1  10  -5   14.00    2.50
  -2 -10  -5   -1.70    8.60
   2 -10   5    2.50    2.30
  -2 -10  -5    1.60    1.40
   2 -10   5   -1.20    1.30
   2  10   5    0.70    1.60
  -2  10  -5    1.00    1.60
   3 -10   5   30.30    3.40
  -3 -10  -5   23.10    3.00
   3 -10   5   24.40    3.90
  -3  10  -5   23.20    3.40
   3  10   5   18.40    3.00
  -3  10  -5   20.80    3.40
   4 -10   5  121.69    9.50
   4 -10   5  109.09   10.20
  -4 -10  -5  105.09    9.30
  -4  10  -5  110.79    9.60
   4  10   5  114.79    9.30
  -4  10  -5  117.39   10.00
  -5 -10  -5   82.39    8.20
   5 -10   5  101.09    8.60
   5 -10   5  102.79    9.40
  -5  10  -5   97.79    8.60
  -5  10  -5  112.99    9.30
   5  10   5   90.09    8.10
   6 -10   5    0.20    2.10
   6 -10   5    1.70    3.10
  -6  10  -5    4.30    2.60
  -6  10  -5    2.10    2.00
   6  10   5    3.30    1.80
   7 -10   5   37.70    5.00
   7 -10   5   38.10    6.00
   7  10   5   42.30    4.50
  -7  10  -5   39.00    5.00
  -7  10  -5   38.20    5.70
   8 -10   5   -1.50    3.00
   8 -10   5   -3.70    2.30
  -8  10  -5   -0.90    2.00
   8  10   5   -2.00    1.60
  -8  10  -5    5.20    3.20
   9 -10   5   23.00    5.10
   9 -10   5   21.30    4.20
  -9  10  -5   19.70    4.60
  10 -10   5   -0.30    2.80
  10 -10   5   10.50    4.20
 -10  10  -5    2.40    3.30
  10 -11  -5    1.80    2.60
  10 -11  -5   -0.30    3.10
 -10  11   5    2.90    2.70
  10  11  -5   -0.60    1.90
   9 -11  -5   49.40    5.90
   9 -11  -5   43.70    6.50
   9  11  -5   36.20    4.80
  -9  11   5   46.40    6.20
   8 -11  -5   30.40    5.10
   8 -11  -5   29.70    4.50
  -8  11   5   31.80    4.90
   8  11  -5   37.40    4.30
   7 -11  -5    1.70    2.10
   7 -11  -5    2.70    2.90
   7  11  -5    0.20    1.70
  -7  11   5    2.20    2.20
   6 -11  -5   -0.60    2.00
   6 -11  -5    2.70    2.60
  -6  11   5    0.70    2.00
   6  11  -5    2.70    1.80
   5 -11  -5    4.10    2.10
   5 -11  -5    0.60    2.50
   5  11  -5    1.10    1.70
  -5  11   5    4.90    2.30
   4 -11  -5   51.89    5.40
   4 -11  -5   48.80    6.00
   4  11  -5   55.69    5.50
  -4  11   5   50.79    5.80
  -3 -11   5   15.80    2.60
   3 -11  -5    8.40    2.20
   3 -11  -5   10.30    2.80
   3  11  -5   13.90    2.60
  -3  11   5   13.00    2.80
  -2 -11   5   16.60   11.40
   2 -11  -5   23.10    3.00
  -2 -11   5   25.80    3.60
   2 -11  -5   39.90    4.30
  -2  11   5   12.60    3.00
   2  11  -5   22.00    3.20
   1 -11  -5   28.30    3.80
   1 -11  -5   28.00    3.60
  -1 -11   5    9.70    9.20
  -1 -11   5   40.20    4.70
  -1  11   5   28.50    3.70
   1  11  -5   25.60    3.60
   0 -11  -5   15.20    2.80
   0 -11   5   15.20    3.10
   0 -11  -5   13.70    2.40
   0  11   5   16.00    2.70
   0  11  -5   15.70    2.80
   1 -11   5    9.70    2.60
  -1 -11  -5   -0.80    8.10
  -1 -11  -5    6.20    1.90
   1 -11   5    7.90    1.90
  -1  11  -5    9.10    2.20
   1  11   5   13.00    2.50
  -2 -11  -5  193.58   34.70
  -2 -11  -5  222.98   17.00
   2 -11   5  230.48   17.80
   2 -11   5  233.18   17.00
   2  11   5  218.98   17.30
  -2  11  -5  215.48   17.40
   3 -11   5    4.40    1.90
  -3 -11  -5    2.20    1.70
   3 -11   5    7.30    2.90
  -3  11  -5    6.30    2.00
   3  11   5    4.90    2.00
   4 -11   5   15.60    2.90
  -4 -11  -5   16.10    2.80
   4 -11   5   17.20    3.80
  -4  11  -5   10.80    2.70
  -4  11  -5   12.40    3.20
   4  11   5   22.00    2.90
   5 -11   5   28.40    3.80
   5 -11   5   27.10    4.90
  -5  11  -5   29.50    4.00
   5  11   5   23.80    3.50
  -5  11  -5   23.90    4.20
   6 -11   5   59.79    7.40
   6 -11   5   53.59    6.40
   6  11   5   64.19    6.00
  -6  11  -5   59.69    7.30
  -6  11  -5   65.99    6.60
   7 -11   5   92.39    9.70
   7 -11   5  100.19    9.00
  -7  11  -5   92.19    8.90
  -7  11  -5   93.19    9.80
   7  11   5   92.79    8.20
   8 -11   5   76.19    8.50
   8 -11   5   68.59    7.50
   8  11   5   62.79    6.40
  -8  11  -5   74.39    7.60
  -8  11  -5   68.99    8.50
   9 -11   5    1.70    3.50
   9 -11   5   -2.30    2.80
  -9  11  -5    0.60    3.00
   9 -12  -5   21.70    3.90
   9 -12  -5   28.30    5.20
  -9  12   5   19.50    4.20
   9  12  -5   15.70    3.40
   8 -12  -5   -1.00    2.30
   8 -12  -5    4.70    3.30
  -8  12   5    0.80    2.40
   8  12  -5   -2.60    1.80
   7 -12  -5    7.10    3.30
   7 -12  -5    4.70    2.60
  -7  12   5    7.00    2.70
   7  12  -5    6.30    2.40
   6 -12  -5    2.00    2.10
   6 -12  -5    1.90    2.70
   6  12  -5    4.50    2.10
  -6  12   5    2.70    2.20
   5 -12  -5   24.50    4.30
   5 -12  -5   28.30    3.70
  -5  12   5   19.20    3.70
   5  12  -5   20.70    3.30
   4 -12  -5   24.50    3.40
   4 -12  -5   25.80    4.20
  -4  12   5   24.10    3.90
   4  12  -5   22.70    3.50
   3 -12  -5   55.19    5.70
   3 -12  -5   42.10    4.90
   3  12  -5   39.90    4.90
  -2 -12   5   17.00    3.10
   2 -12  -5   16.20    3.30
   2 -12  -5   10.30    2.40
  -2  12   5   12.70    2.80
   2  12  -5   12.80    2.70
  -1 -12   5    2.00    2.40
   1 -12  -5    6.20    2.30
   1 -12  -5    4.20    1.80
   1  12  -5    3.50    2.00
  -1  12   5    0.10    1.80
   0 -12   5   47.20    5.70
   0 -12  -5   48.00    4.70
   0  12  -5   34.50    4.60
   0  12   5   44.50    5.20
  -1 -12  -5   28.60    3.40
   1 -12   5   26.70    4.00
  -1  12  -5   26.10    3.80
   1  12   5   21.40    3.40
   2 -12   5   11.80    3.20
   2 -12   5   11.00    2.30
  -2 -12  -5   14.60    2.50
   2  12   5   13.00    2.60
  -2  12  -5    9.70    2.60
   3 -12   5   45.10    4.90
   3 -12   5   42.30    5.50
  -3  12  -5   31.20    4.60
   3  12   5   43.90    4.90
   4 -12   5   26.20    3.90
   4 -12   5   35.00    5.10
  -4  12  -5   32.50    4.40
   4  12   5   30.40    4.00
   5 -12   5  132.49   12.00
   5 -12   5  130.29   11.00
  -5  12  -5  140.19   11.40
   5  12   5  124.99   10.80
   6 -12   5   16.70    4.00
   6 -12   5   16.80    3.30
  -6  12  -5   18.10    3.40
   6  12   5   17.90    2.90
  -6  12  -5   10.90    3.70
   7 -12   5   -1.40    2.90
   7 -12   5   -0.70    2.30
   7  12   5   -1.10    1.60
  -7  12  -5    2.90    2.30
  -7  12  -5    1.60    2.90
   8 -12   5   48.80    6.70
   8 -12   5   37.60    5.40
  -8  12  -5   48.90    6.10
  -8  12  -5   36.80    6.20
   8  12   5   40.30    4.80
   8 -13  -5   11.90    3.90
   8 -13  -5    0.20    2.40
   8  13  -5    4.10    2.50
  -8  13   5    0.80    2.30
   7 -13  -5  154.78   13.70
   7 -13  -5  157.68   12.80
  -7  13   5  153.78   13.40
   7  13  -5  138.99   12.60
   6 -13  -5    7.00    3.00
   6 -13  -5   -0.30    2.20
   6  13  -5    1.00    1.90
  -6  13   5   -0.40    2.00
   5 -13  -5   25.00    4.40
   5 -13  -5   30.80    4.10
  -5  13   5   17.80    3.80
   5  13  -5   27.40    3.90
   4 -13  -5   -3.60    1.70
   4 -13  -5   -3.10    2.30
  -4  13   5   -0.30    2.00
   4  13  -5    1.90    1.90
   3 -13  -5  160.88   12.50
   3 -13  -5  162.48   13.20
   3  13  -5  146.59   12.60
  -3  13   5  146.39   13.00
   2 -13  -5   16.70    2.90
   2 -13  -5   20.40    3.60
  -2  13   5   20.20    3.40
   2  13  -5   11.50    2.80
  -1 -13   5    2.60    2.60
   1 -13  -5    2.20    1.90
   1  13  -5    5.30    2.30
  -1  13   5    4.50    2.30
   0 -13   5  147.39   11.70
   0 -13  -5  138.19   10.90
   0  13   5  126.79   11.20
   0  13  -5  117.39   11.10
   1 -13   5  239.98   18.00
  -1 -13  -5  232.98   17.30
  -1  13  -5  213.08   17.70
   1  13   5  211.18   17.60
   2 -13   5   17.40    3.60
  -2  13  -5   16.80    3.30
   2  13   5   15.10    3.00
   3 -13   5    3.30    2.90
  -3  13  -5    2.30    2.20
   3  13   5    6.30    2.10
   4 -13   5   42.80    5.70
   4 -13   5   33.80    4.40
   4  13   5   31.50    4.30
  -4  13  -5   31.00    4.50
   5 -13   5   20.80    4.40
   5 -13   5   16.40    3.40
  -5  13  -5   17.70    3.50
   5  13   5   17.20    3.10
   6 -13   5   28.20    5.30
   6 -13   5   23.10    4.00
  -6  13  -5   31.80    4.60
   6  13   5   23.70    3.70
   7 -13   5    0.50    2.50
   7 -13   5    9.00    3.90
   7  13   5    2.30    2.10
  -7  13  -5    1.80    2.50
   6 -14  -5   17.70    3.70
   6 -14  -5   18.70    4.20
  -6  14   5   19.40    4.10
   6  14  -5   14.50    3.30
   5 -14  -5  125.59   11.40
   5 -14  -5  148.99   12.30
  -5  14   5  141.89   12.20
   5  14  -5  126.79   11.50
   4 -14  -5    4.50    2.90
   4 -14  -5    8.60    2.60
   4  14  -5    4.80    2.40
  -4  14   5    7.20    2.80
   3 -14  -5    0.90    2.00
   3 -14  -5    3.20    2.60
  -3  14   5   -1.50    1.90
   3  14  -5   -0.80    1.90
   2 -14  -5   19.80    3.20
   2  14  -5   15.10    3.10
  -2  14   5   15.00    3.30
   1 -14  -5  116.49    9.40
  -1  14   5  104.99    9.70
   1  14  -5   98.79    9.50
   0 -14   5    7.80    3.00
   0  14   5    8.40    2.50
   0  14  -5    6.10    2.50
   1 -14   5   14.20    3.70
  -1  14  -5   24.20    3.90
   1  14   5   23.60    3.60
   2 -14   5   48.90    6.20
  -2  14  -5   53.49    6.30
   2  14   5   51.29    6.00
   3 -14   5   18.40    4.10
  -3  14  -5   25.30    4.00
   3  14   5   20.40    3.50
   4 -14   5    0.20    2.80
   4  14   5    6.80    2.20
  -4  14  -5   -1.00    2.10
   5 -14   5    1.00    2.90
   5 -14   5   -4.70    2.10
   5  14   5   -0.10    1.90
  -5  14  -5    1.50    2.30
   4 -15  -5   -2.30    2.30
   4 -15  -5   -1.50    2.60
  -4  15   5    2.10    2.50
   4  15  -5   -1.00    2.10
   3 -15  -5   19.80    3.60
  -3  15   5   22.10    4.20
   3  15  -5   24.40    3.90
   2 -15  -5    5.90    2.60
   2  15  -5    8.40    2.70
  -2  15   5    8.10    2.80
   1  15  -5   49.30    5.90
  -1  15   5   41.90    5.60
   0  15  -5   -2.70    1.80
   0  15   5   -1.10    1.90
   1 -15   5   14.00    3.70
  -1  15  -5   11.40    3.10
   1  15   5   11.80    3.00
   2 -15   5    3.50    3.00
   2  15   5    3.40    2.40
  -2  15  -5    3.80    2.50
   3 -15   5   19.10    4.10
  -3  15  -5   24.30    4.10
   3  15   5   14.40    3.20
 -14   0   6    8.20    3.40
  14   0  -6    9.50    3.50
  14   0  -6    3.50    2.60
  14   0  -6    6.50    2.40
 -14   0   6    5.40    2.70
 -13   0   6   -0.90    2.30
  13   0  -6    6.50    3.20
  13   0  -6    4.00    2.10
 -13   0   6    4.00    2.80
  13   0  -6    3.60    2.60
 -13   0   6    6.40    2.80
 -12   0   6   98.19    8.90
  12   0  -6  102.29    8.50
  12   0  -6   94.69    9.40
 -12   0   6   94.49    9.00
 -12   0   6  103.99    9.20
  12   0  -6   95.29    8.80
  11   0  -6   92.99    8.20
 -11   0   6   90.19    8.50
 -11   0   6   93.99    8.60
 -11   0   6   93.99    8.40
  11   0  -6   92.39    8.90
 -10   0   6   34.00    4.60
 -10   0   6   40.10    5.10
  10   0  -6   47.20    4.80
 -10   0   6   38.10    4.50
  -9   0   6   21.00    3.30
  -9   0   6   22.20    3.20
  -9   0   6   12.60    2.70
   9   0  -6   20.30    2.90
  -8   0   6  308.67   22.90
  -8   0   6  300.87   23.10
   8   0  -6  312.47   22.70
  -8   0   6  300.27   22.80
  -7   0   6   32.50    3.60
  -7   0   6   33.40    3.60
   7   0  -6   33.60    3.30
  -7   0   6   29.60    3.60
  -6   0   6    5.90    1.60
  -6   0   6    7.00    1.70
  -6   0   6    8.30    1.70
   6   0  -6   10.40    1.60
  -5   0   6  698.43   52.49
  -5   0   6  735.33   52.39
  -5   0   6  723.53   52.19
   5   0  -6  728.73   52.09
  -4   0   6  131.49   10.80
  -4   0   6  147.89   10.70
  -4   0   6  153.48   10.50
   4   0  -6  131.19   13.20
  -4   0   6  123.89   13.20
   4   0  -6  140.79   10.40
   3   0  -6  237.88   20.30
  -3   0   6  248.88   17.40
  -3   0   6  227.48   17.50
  -3   0   6  238.38   20.40
   3   0  -6  231.98   17.20
   2   0  -6  276.87   21.20
  -2   0   6  297.27   21.30
   2   0  -6  294.07   24.70
  -2   0   6  305.47   21.40
  -1   0   6   75.99    5.70
  -1   0   6   81.59    9.90
   1   0  -6   72.99    5.60
   1   0  -6   76.19    9.50
   0   0  -6 8296.17  523.25
   0   0   6 7079.79  520.05
   0   0  -6 6607.74  519.85
   0   0   6 6907.11  519.35
   0   0   6 7358.26  523.05
  -1   0  -6  908.41   72.99
   1   0   6 1020.80   72.99
   1   0   6  996.90   72.79
  -1   0  -6 1092.39   77.29
   1   0   6 1125.59   77.69
   2   0   6 2436.26  171.78
   2   0   6 2449.05  166.88
  -2   0  -6 2280.87  170.98
  -2   0  -6 2144.19  166.98
   3   0   6 4537.95  332.47
  -3   0  -6 4602.24  327.77
  -3   0  -6 4356.26  331.87
   3   0   6 4734.33  328.07
  -4   0  -6  909.41   65.59
   4   0   6  893.71   70.69
   4   0   6  907.71   65.39
  -4   0  -6  906.41   70.39
  -5   0  -6  789.82   57.99
   5   0   6  794.72   57.19
   5   0   6  818.52   57.69
   5   0   6  795.12   63.39
  -5   0  -6  719.43   62.19
  -5   0  -6  826.02   57.29
  -6   0  -6  100.39   14.90
  -6   0  -6   95.59    7.10
   6   0   6  103.09    7.80
   6   0   6   90.49    7.00
  -6   0  -6   97.59    8.20
   6   0   6   76.39   13.20
  -7   0  -6   26.20    3.90
  -7   0  -6   31.30    2.80
  -7   0  -6   25.80    8.50
   7   0   6   34.10    8.90
   7   0   6   33.20    3.80
   7   0   6   32.30    2.60
   8   0   6    0.40    1.70
  -8   0  -6    1.90    2.30
   9   0   6  109.69    9.50
  -9   0  -6  118.59   10.40
 -10   0  -6  312.17   25.20
  10   0   6  332.67   24.50
 -11   0  -6  172.08   15.00
  11   0   6  173.18   14.30
 -12   0  -6   17.60    4.40
 -13   0  -6    2.70    3.30
  14  -1  -6   10.90    3.80
  14  -1  -6    5.00    2.80
  14  -1  -6    8.20    2.60
  14   1  -6    8.70    2.50
 -14   1   6    4.20    3.20
 -14   1   6   13.20    3.40
 -13  -1   6   92.29    8.70
 -13  -1   6   94.79    8.90
  13  -1  -6  107.19    9.90
  13  -1  -6   92.79    8.70
 -13  -1   6   90.29    9.00
 -13   1   6  101.99    9.00
 -13   1   6   96.79    9.20
 -13   1   6   78.69    9.10
  13   1  -6   82.69    8.10
  13   1  -6  104.39    9.50
  13   1  -6  102.09    8.70
  12  -1  -6   -1.00    2.10
 -12  -1   6   -4.40    1.80
  12  -1  -6   -0.50    2.40
 -12  -1   6   -2.40    1.70
 -12  -1   6   -2.00    2.40
 -12   1   6   -1.20    2.00
  12   1  -6   -2.80    1.60
  12   1  -6   -0.10    2.20
 -12   1   6   -3.30    2.00
  12   1  -6    0.70    2.30
 -12   1   6   -2.80    2.30
 -11  -1   6   19.20    3.50
  11  -1  -6   21.50    3.40
 -11  -1   6   17.70    3.30
  11  -1  -6   18.40    4.00
 -11  -1   6   20.50    3.40
 -11   1   6   16.90    3.60
  11   1  -6   21.50    3.10
  11   1  -6   28.60    3.60
 -11   1   6   24.00    3.90
 -11   1   6   24.60    3.70
  10  -1  -6  103.59    9.50
 -10  -1   6  105.69    8.90
  10  -1  -6   90.99    8.70
 -10  -1   6   98.29    9.00
 -10  -1   6  106.89    8.90
  10   1  -6  107.19    8.60
 -10   1   6  104.99    9.00
  10   1  -6  119.49    8.80
 -10   1   6   94.19    9.00
 -10   1   6  104.49    9.30
  -9  -1   6   62.99    6.10
  -9  -1   6   64.99    6.10
   9  -1  -6   59.19    5.90
  -9  -1   6   63.09    6.20
  -9   1   6   76.69    6.30
  -9   1   6   61.09    6.20
  -9   1   6   63.99    6.50
   9   1  -6   64.49    5.80
   9   1  -6   63.79    5.70
   8  -1  -6   -0.50    1.30
  -8  -1   6    0.80    1.50
  -8  -1   6    1.10    1.40
  -8  -1   6    0.50    1.30
   8   1  -6   -0.80    1.10
  -8   1   6   -0.20    1.50
  -8   1   6   -1.50    1.40
  -8   1   6    2.30    1.40
  -7  -1   6   13.60    2.20
   7  -1  -6   13.50    2.00
  -7  -1   6   12.20    2.10
  -7  -1   6    9.70    2.10
   7   1  -6   13.90    1.90
  -7   1   6   13.40    2.30
  -7   1   6   17.10    2.40
  -7   1   6   11.20    2.30
  -6  -1   6  648.24   45.70
  -6  -1   6  645.74   45.90
  -6  -1   6  604.94   46.00
   6  -1  -6  628.04   45.80
  -6   1   6  612.34   45.80
  -6   1   6  581.74   46.10
  -6   1   6  643.44   46.00
   6   1  -6  676.83   45.70
  -5  -1   6  522.65   36.40
  -5  -1   6  498.55   36.60
   5  -1  -6  498.05   36.50
  -5  -1   6  474.65   36.70
  -5   1   6  526.35   36.70
   5   1  -6  510.85   36.40
  -5   1   6  466.35   36.80
  -5   1   6  518.65   36.60
   4  -1  -6    0.90    0.80
  -4  -1   6    0.60    2.30
   4  -1  -6    1.80    2.80
  -4   1   6    1.80    1.00
   4   1  -6   -0.20    0.60
  -4   1   6    0.70    1.00
  -4   1   6    1.00    3.20
  -4   1   6   -0.20    0.90
   3  -1  -6   56.89    8.70
   3  -1  -6   48.20    3.80
  -3  -1   6   52.79    7.90
  -3  -1   6   48.30    4.00
  -3  -1   6   49.20    4.10
  -3   1   6   46.20    4.10
  -3   1   6   51.59    4.10
  -3   1   6   57.29    8.60
   3   1  -6   48.70    7.50
   3   1  -6   47.00    3.70
  -2  -1   6    7.00    1.00
   2  -1  -6    3.00    3.00
  -2  -1   6    5.90    1.00
  -2  -1   6    2.30    2.10
   2  -1  -6    5.80    0.80
  -2   1   6    0.60    1.40
   2   1  -6    5.80    0.70
  -2   1   6    6.50    1.10
   2   1  -6    5.20    3.30
  -2   1   6    8.10    1.10
  -1  -1   6 2765.32  199.88
   1  -1  -6 2631.54  203.48
  -1  -1   6 2574.34  199.88
   1  -1  -6 2710.63  200.08
  -1  -1   6 2931.61  203.68
   1   1  -6 2977.20  199.78
   1   1  -6 3009.50  203.78
   1   1  -6 2633.34  200.08
  -1   1   6 2779.72  203.78
  -1   1   6 2949.10  199.88
  -1   1   6 2692.03  199.88
   0  -1  -6   75.29   10.10
   0  -1  -6   78.39    5.80
   0  -1   6   80.79    5.90
   0  -1   6   74.89    5.70
   0   1   6   78.79    5.80
   0   1  -6   87.89   10.40
   0   1  -6   76.59    5.70
   0   1   6   88.39   10.50
   0   1   6   79.09    5.70
   0   1  -6   64.39    5.80
  -1  -1  -6   20.70    5.80
   1  -1   6   24.10    5.80
  -1  -1  -6   25.60    2.00
   1  -1   6   18.70    2.10
   1   1   6   20.00    1.60
  -1   1  -6   12.50    4.80
  -1   1  -6   14.50    2.00
   1   1   6   27.80    6.70
  -1   1  -6   16.60    1.50
  -2  -1  -6    7.20    1.20
   2  -1   6    7.20    4.50
   2  -1   6    2.40    1.00
  -2  -1  -6    0.60    2.90
  -2   1  -6    2.50    1.00
  -2   1  -6    1.50    3.60
   2   1   6    5.70    4.40
  -3  -1  -6  187.38   12.60
   3  -1   6  145.39   12.40
   3  -1   6  166.18   17.10
  -3  -1  -6  163.98   17.40
  -3   1  -6  163.58   17.20
  -3   1  -6  169.98   12.10
  -3   1  -6  145.39   12.60
   3   1   6  186.88   12.30
   3   1   6  175.18   17.70
   3   1   6  162.18   12.00
   4  -1   6   96.49   13.80
  -4  -1  -6  102.99   14.30
   4  -1   6  104.99    9.10
  -4  -1  -6  132.69    9.40
   4   1   6  128.39   15.30
  -4   1  -6  105.09    9.30
  -4   1  -6  109.29    8.50
   4   1   6  123.19    8.50
   4   1   6  127.19    8.90
  -4   1  -6  103.99   14.20
   5  -1   6  237.98   19.20
  -5  -1  -6  272.77   24.50
   5  -1   6  224.38   24.20
  -5  -1  -6  280.27   19.50
   5   1   6  286.07   18.60
   5   1   6  264.67   25.00
  -5   1  -6  229.38   19.40
  -5   1  -6  233.18   18.60
   5   1   6  284.17   19.00
  -5   1  -6  227.48   24.30
  -6  -1  -6  472.45   33.30
   6  -1   6  449.46   38.80
  -6  -1  -6  432.26   38.10
   6  -1   6  448.86   33.10
  -6   1  -6  399.96   37.90
   6   1   6  476.95   39.10
   6   1   6  463.45   32.40
  -6   1  -6  425.26   32.50
  -6   1  -6  446.76   33.30
   6   1   6  457.15   32.80
  -7  -1  -6  155.08   11.30
  -7  -1  -6  137.49   16.90
   7  -1   6  126.19   16.70
   7  -1   6  128.29   10.80
   7   1   6  141.79   10.50
   7   1   6  130.79    9.90
   7   1   6  135.79   16.40
  -7   1  -6  126.39   10.00
  -7   1  -6  135.39   11.20
  -8  -1  -6   39.60    5.20
   8  -1   6   47.10    4.90
  -8   1  -6   37.00    5.00
   8   1   6   40.20    4.30
  -9  -1  -6  226.98   17.20
   9  -1   6  198.88   16.50
   9   1   6  224.48   16.30
  -9   1  -6  195.18   17.00
  10  -1   6   30.60    4.10
 -10  -1  -6   18.50    4.00
 -10   1  -6   19.50    4.20
  11  -1   6   10.50    3.00
 -11  -1  -6    8.50    3.50
 -11   1  -6   10.40    3.70
 -12  -1  -6    0.60    3.10
 -12   1  -6    4.00    3.40
 -13  -1  -6   78.99    9.10
 -13   1  -6   72.99    9.30
  14  -2  -6    0.70    2.40
  14  -2  -6   -3.50    3.10
  14   2  -6   -0.70    1.90
 -14   2   6   -1.50    2.40
 -14   2   6   -2.40    2.60
  13  -2  -6    3.40    2.40
 -13  -2   6   -1.50    2.10
  13  -2  -6    0.00    2.80
 -13   2   6   -3.40    2.40
 -13   2   6   -1.10    2.30
 -13   2   6    0.30    2.30
  13   2  -6   -1.50    1.40
  12  -2  -6   19.20    3.60
  12  -2  -6   28.10    4.90
 -12  -2   6   31.90    4.00
 -12  -2   6   21.00    3.70
 -12  -2   6   30.10    4.30
 -12   2   6   20.70    3.70
  12   2  -6   27.60    3.50
 -12   2   6   18.30    4.00
  12   2  -6   29.40    4.10
 -12   2   6   20.80    4.10
  12   2  -6   24.60    4.10
 -11  -2   6    5.00    2.20
  11  -2  -6    8.30    2.30
 -11  -2   6    2.80    2.20
 -11  -2   6    4.90    2.20
  11  -2  -6    3.70    3.00
  11   2  -6    3.40    2.10
 -11   2   6    5.90    2.60
 -11   2   6    5.80    2.70
 -11   2   6    6.20    2.40
  11   2  -6    3.50    1.80
 -10  -2   6    5.00    2.30
 -10  -2   6    6.70    2.20
 -10  -2   6    8.40    2.30
  10  -2  -6    5.60    2.20
  10  -2  -6    3.10    2.80
 -10   2   6    9.20    2.80
  10   2  -6    7.90    2.20
  10   2  -6    5.00    1.80
 -10   2   6   10.70    2.50
 -10   2   6    6.10    2.60
  -9  -2   6  123.99   11.20
   9  -2  -6  143.69   11.30
  -9  -2   6  145.49   11.50
  -9  -2   6  142.19   11.30
   9  -2  -6  144.59   12.10
   9   2  -6  132.39   11.00
  -9   2   6  135.49   11.50
   9   2  -6  155.28   11.20
  -9   2   6  148.39   11.50
  -9   2   6  144.79   11.80
  -8  -2   6    7.90    2.00
  -8  -2   6    9.50    2.10
   8  -2  -6    5.40    1.70
  -8  -2   6   10.10    2.00
  -8   2   6    9.10    2.30
  -8   2   6    6.70    1.90
   8   2  -6   10.90    1.80
   8   2  -6   10.30    1.80
  -8   2   6    9.60    2.20
  -7  -2   6  106.29    8.70
   7  -2  -6  106.49    8.60
  -7  -2   6  106.99    8.70
  -7  -2   6  105.39    8.50
  -7   2   6  120.29    9.10
   7   2  -6  108.59    8.40
  -7   2   6  106.19    8.70
  -7   2   6  106.09    8.70
   7   2  -6  105.09    8.50
  -6  -2   6   68.19    5.50
  -6  -2   6   64.79    5.60
   6  -2  -6   60.29    5.40
  -6  -2   6   65.69    5.30
   6   2  -6   62.69    5.30
  -6   2   6   59.09    5.70
  -6   2   6   62.59    5.50
   6   2  -6   69.19    5.20
  -6   2   6   54.29    5.60
   5  -2  -6  841.42   62.49
  -5  -2   6  799.42   62.59
   5  -2  -6  764.22   65.59
  -5  -2   6  883.71   62.59
  -5  -2   6  882.81   62.29
   5   2  -6  902.11   62.49
  -5   2   6  909.91   62.69
  -5   2   6  908.01   62.59
  -5   2   6  878.11   66.09
  -5   2   6  833.82   62.79
   5   2  -6  878.41   62.29
  -4  -2   6   52.59    4.30
  -4  -2   6   58.69    4.70
  -4  -2   6   54.59    4.70
   4  -2  -6   41.90    8.30
  -4  -2   6   50.19    8.00
   4  -2  -6   54.29    4.60
  -4   2   6   56.59    4.80
   4   2  -6   57.19    4.60
  -4   2   6   65.79   10.00
   4   2  -6   58.79    4.30
  -3  -2   6   84.79    9.90
  -3  -2   6   88.39    6.40
   3  -2  -6   79.19    6.20
  -3  -2   6   78.39    6.30
   3  -2  -6   73.49   10.00
   3   2  -6   84.39    6.30
  -3   2   6   86.19    6.40
   3   2  -6   77.69    5.90
  -3   2   6   78.59    6.40
  -3   2   6   78.59   10.30
  -2  -2   6  341.97   24.80
   2  -2  -6  351.06   24.70
   2  -2  -6  335.17   29.00
  -2  -2   6  334.37   24.80
  -2   2   6  357.16   24.90
  -2   2   6  331.87   24.90
  -2   2   6  335.27   29.00
   2   2  -6  324.27   24.50
   2   2  -6  351.56   24.80
  -1  -2   6  183.08   16.60
   1  -2  -6  189.68   12.20
  -1  -2   6  163.18   12.20
   1  -2  -6  159.68   16.60
  -1  -2   6  162.08   12.30
  -1   2   6  166.68   12.20
  -1   2   6  148.99   16.20
  -1   2   6  173.48   12.20
   1   2  -6  172.08   12.10
   1   2  -6  137.99   12.00
   0  -2   6  192.68   17.80
   0  -2  -6  208.08   13.30
   0  -2   6  189.28   13.40
   0  -2  -6  177.38   17.80
   0   2   6  173.68   13.20
   0   2   6  189.78   13.20
   0   2   6  179.18   17.90
   0   2  -6  155.58   13.20
   0   2  -6  167.08   13.10
   1  -2   6  644.84   44.10
  -1  -2  -6  640.94   49.30
   1  -2   6  681.23   49.00
  -1   2  -6  561.44   43.80
   1   2   6  643.04   43.90
   1   2   6  601.84   43.90
   1   2   6  647.54   49.20
  -1   2  -6  528.55   44.00
   2  -2   6  844.92   63.79
  -2  -2  -6  886.11   68.89
   2  -2   6  854.51   68.29
  -2  -2  -6  995.90   63.79
  -2   2  -6  781.22   63.79
   2   2   6  947.91   63.49
   2   2   6  853.51   68.59
  -2   2  -6  877.91   63.49
   3  -2   6  243.38   23.60
   3  -2   6  225.78   18.70
  -3  -2  -6  251.57   24.00
  -3  -2  -6  287.57   18.70
   3   2   6  279.77   18.30
  -3   2  -6  237.88   18.30
   3   2   6  252.77   24.00
  -3   2  -6  229.28   18.80
  -4  -2  -6   16.60    6.60
   4  -2   6   12.90    2.30
  -4  -2  -6   10.50    2.10
   4  -2   6    3.30    5.00
  -4   2  -6   11.80    1.50
   4   2   6   16.10    1.80
  -4   2  -6   10.30    2.30
   4   2   6    6.50    5.50
   4   2   6   18.40    1.50
  -5  -2  -6   77.69    6.50
   5  -2   6   65.09    6.30
   5  -2   6   53.29   11.20
  -5  -2  -6   71.49   12.80
   5   2   6   75.89    5.60
  -5   2  -6   59.29    5.50
   5   2   6   81.79    5.40
   5   2   6   55.19   11.60
  -5   2  -6   67.19    6.60
   6  -2   6   83.69   13.90
   6  -2   6   87.29    7.70
  -6  -2  -6   88.69    7.60
  -6  -2  -6   91.69   14.50
  -6   2  -6   82.09    7.80
   6   2   6  100.69    6.60
  -6   2  -6   71.09    6.70
   6   2   6   92.39    6.90
   6   2   6   92.99   14.60
  -7  -2  -6  350.06   23.70
   7  -2   6  277.17   23.40
   7  -2   6  246.98   28.50
  -7  -2  -6  327.67   29.50
   7   2   6  345.17   22.60
  -7   2  -6  258.17   23.50
   7   2   6  331.77   22.90
   7   2   6  299.27   28.50
  -8  -2  -6  231.08   16.50
   8  -2   6  186.58   16.10
   8   2   6  202.88   15.00
  -8   2  -6  175.38   16.30
   8   2   6  222.88   15.50
  -9  -2  -6    1.90    2.40
   9  -2   6    1.40    2.20
  -9   2  -6    0.30    2.30
  10  -2   6    0.20    2.20
 -10  -2  -6    4.00    2.80
 -10   2  -6   -3.80    2.20
 -11  -2  -6   96.99    9.40
  11  -2   6   92.29    8.60
 -11   2  -6   68.99    8.90
  12  -2   6   36.30    5.00
 -12  -2  -6   33.70    5.80
 -12   2  -6   28.00    5.50
 -13  -2  -6   87.19    9.80
 -13   2  -6   79.19   10.00
  14  -3  -6   44.70    6.60
  14  -3  -6   26.40    4.80
 -14   3   6   30.50    5.50
 -14   3   6   53.79    6.50
  14   3  -6   39.90    4.70
  13  -3  -6    8.70    3.80
  13  -3  -6    3.60    2.60
 -13  -3   6    1.50    2.30
 -13   3   6    2.50    2.90
 -13   3   6    8.30    2.90
  13   3  -6    2.00    1.80
 -13   3   6    7.30    3.20
  12  -3  -6  109.99   10.00
 -12  -3   6  120.89   10.00
  12  -3  -6  135.59   11.50
 -12   3   6   97.39   10.30
 -12   3   6  114.89   10.70
 -12   3   6  123.39   10.50
 -11  -3   6    1.80    2.00
  11  -3  -6    2.70    2.90
  11  -3  -6    1.40    2.00
 -11   3   6    0.60    2.40
  11   3  -6    0.70    1.80
  11   3  -6    1.40    1.60
 -11   3   6    0.30    2.30
 -11   3   6    2.70    2.10
 -10  -3   6   41.20    4.80
 -10  -3   6   47.30    5.10
 -10  -3   6   54.49    5.30
  10  -3  -6   48.10    5.30
  10  -3  -6   45.20    5.90
 -10   3   6   47.50    5.70
 -10   3   6   51.39    5.40
  10   3  -6   49.90    4.70
 -10   3   6   37.50    5.10
   9  -3  -6   -2.30    2.00
  -9  -3   6   -1.20    1.60
   9  -3  -6   -1.80    1.50
  -9  -3   6    0.90    1.60
  -9  -3   6    0.30    1.30
  -9   3   6   -0.70    1.60
  -9   3   6   -0.90    1.80
  -9   3   6    0.00    1.80
   9   3  -6   -1.00    1.10
  -8  -3   6   15.20    2.40
   8  -3  -6    9.70    2.70
   8  -3  -6   11.30    2.30
  -8  -3   6   10.50    2.20
  -8  -3   6   15.00    2.40
  -8   3   6   10.80    2.50
   8   3  -6   15.70    2.10
  -8   3   6   12.40    2.30
  -8   3   6   11.10    2.50
  -7  -3   6   35.50    3.40
  -7  -3   6   30.60    3.20
  -7  -3   6   29.00    3.40
   7  -3  -6   25.60    3.20
  -7   3   6   31.30    3.50
   7   3  -6   33.30    3.20
  -7   3   6   20.80    3.30
  -7   3   6   30.40    3.80
   6  -3  -6   16.80    6.20
  -6  -3   6   18.70    2.30
  -6  -3   6   15.90    2.30
  -6  -3   6   17.10    5.20
  -6  -3   6   21.00    2.30
   6  -3  -6   14.70    2.10
   6   3  -6   17.10    2.10
  -6   3   6   14.10    2.40
  -6   3   6   12.90    2.40
  -6   3   6   17.10    2.50
  -5  -3   6    3.60    1.00
   5  -3  -6    5.10    4.70
  -5  -3   6    3.00    1.20
  -5  -3   6    2.50    1.40
   5  -3  -6    3.70    1.30
  -5  -3   6    2.80    3.40
  -5   3   6    5.00    1.70
  -5   3   6    3.40    1.30
   5   3  -6    4.80    1.00
  -5   3   6    5.90    4.50
  -5   3   6    3.90    1.50
   5   3  -6    5.20    1.30
  -4  -3   6   75.29    6.20
  -4  -3   6   71.09    5.70
   4  -3  -6   89.59   13.50
  -4  -3   6   71.09    6.10
   4  -3  -6   85.69    6.20
   4   3  -6   78.79    6.10
  -4   3   6  101.59   12.20
   4   3  -6   77.39    5.70
  -4   3   6   78.39    6.30
  -4   3   6   71.89    6.40
  -3  -3   6   50.39    4.60
   3  -3  -6   57.89    4.70
   3  -3  -6   50.29    9.80
  -3  -3   6   61.09    4.90
   3   3  -6   59.69    4.70
  -3   3   6   61.99    4.90
   2  -3  -6   58.19   11.10
  -2  -3   6   36.80    3.30
   2  -3  -6   40.90    3.30
  -2   3   6   53.59   10.00
  -2   3   6   41.00    3.50
  -2   3   6   37.40    3.40
   2   3  -6   35.80    3.20
   1  -3  -6  294.77   19.90
  -1  -3   6  271.67   20.00
  -1   3   6  282.37   25.20
  -1   3   6  263.27   19.90
  -1   3   6  267.97   19.90
   1   3  -6  265.97   19.80
   1   3  -6  268.37   19.70
   0  -3  -6   99.49    6.50
   0  -3  -6   99.09   12.60
   0  -3   6   81.59    6.70
[truncated: 936,540 more chars]
