# Supplementary material for: A Boratafulvene
Source: Angew Chem Int Ed Engl. 2021 Aug 6;60(36):20055–60. doi: 10.1002/anie.202107968 (PMC8456924; doi:10.1002/anie.202107968)
Supplement: Supplementary file 1 — Supporting Information [file ANIE-60-20055-s001.zip › CompoundB_cif.cif]

 
data_sad_a
 
_audit_creation_method            'SHELXL-2018/3'
_shelx_SHELXL_version_number      '2018/3'
_chemical_name_systematic         ?
_chemical_name_common             ?
_chemical_melting_point           ?
_chemical_formula_moiety          ?
_chemical_formula_sum
 'C57 H105 B K N O6 Si4' 
_chemical_formula_weight          1062.68

loop_
 _atom_type_symbol
 _atom_type_description
 _atom_type_scat_dispersion_real
 _atom_type_scat_dispersion_imag
 _atom_type_scat_source
 'C'  'C'   0.0033   0.0016
 'International Tables Vol C Tables 4.2.6.8 and 6.1.1.4'
 'H'  'H'   0.0000   0.0000
 'International Tables Vol C Tables 4.2.6.8 and 6.1.1.4'
 'B'  'B'   0.0013   0.0007
 'International Tables Vol C Tables 4.2.6.8 and 6.1.1.4'
 'N'  'N'   0.0061   0.0033
 'International Tables Vol C Tables 4.2.6.8 and 6.1.1.4'
 'O'  'O'   0.0106   0.0060
 'International Tables Vol C Tables 4.2.6.8 and 6.1.1.4'
 'Si'  'Si'   0.0817   0.0704
 'International Tables Vol C Tables 4.2.6.8 and 6.1.1.4'
 'K'  'K'   0.2009   0.2494
 'International Tables Vol C Tables 4.2.6.8 and 6.1.1.4'
 
_space_group_crystal_system       triclinic
_space_group_IT_number            2
_space_group_name_H-M_alt         'P -1'
_space_group_name_Hall            '-P 1'
 
_shelx_space_group_comment
;
The symmetry employed for this shelxl refinement is uniquely defined
by the following loop, which should always be used as a source of
symmetry information in preference to the above space-group names.
They are only intended as comments.
;
 
loop_
 _space_group_symop_operation_xyz
 'x, y, z'
 '-x, -y, -z'
 
_cell_length_a                    11.484(2)
_cell_length_b                    12.945(2)
_cell_length_c                    22.483(4)
_cell_angle_alpha                 89.139(4)
_cell_angle_beta                  77.745(3)
_cell_angle_gamma                 77.169(3)
_cell_volume                      3182.9(10)
_cell_formula_units_Z             2
_cell_measurement_temperature     100(2)
_cell_measurement_reflns_used      8921
_cell_measurement_theta_min        2.17
_cell_measurement_theta_max       24.64
 
_exptl_crystal_description       'block'
_exptl_crystal_colour            'colourless'
_exptl_crystal_density_meas       ?
_exptl_crystal_density_method     ?
_exptl_crystal_density_diffrn     1.109          
_exptl_crystal_F_000              1164
_exptl_transmission_factor_min    ?
_exptl_transmission_factor_max    ?
_exptl_crystal_size_max           0.175
_exptl_crystal_size_mid           0.071
_exptl_crystal_size_min           0.066
_exptl_absorpt_coefficient_mu     0.203
_shelx_estimated_absorpt_T_min    0.965
_shelx_estimated_absorpt_T_max    0.987
_exptl_absorpt_correction_type    'multi-scan'
_exptl_absorpt_correction_T_min   0.6989
_exptl_absorpt_correction_T_max   0.7454
_exptl_absorpt_process_details    
;
 Reference: Krause, L., Herbst-Irmer, R.,
 Sheldrick G.M. & Stalke D.,
 J. Appl. Cryst. 48 (2015) 3-10.
;
_exptl_absorpt_special_details    ?
_diffrn_ambient_temperature       100(2)
_diffrn_radiation_wavelength      0.71073
_diffrn_radiation_type            MoK\a
_diffrn_source                    ?
_diffrn_measurement_device_type  'Bruker APEX-II CCD'
_diffrn_measurement_method       '\f and \w scans'
_diffrn_detector_area_resol_mean  ?
_diffrn_reflns_number             67288
_diffrn_reflns_av_unetI/netI      0.0535
_diffrn_reflns_av_R_equivalents   0.0635
_diffrn_reflns_limit_h_min        -14
_diffrn_reflns_limit_h_max        14
_diffrn_reflns_limit_k_min        -16
_diffrn_reflns_limit_k_max        16
_diffrn_reflns_limit_l_min        -28
_diffrn_reflns_limit_l_max        28
_diffrn_reflns_theta_min          1.614
_diffrn_reflns_theta_max          26.822
_diffrn_reflns_theta_full         25.242
_diffrn_measured_fraction_theta_max   0.995
_diffrn_measured_fraction_theta_full  1.000
_diffrn_reflns_Laue_measured_fraction_max    0.995
_diffrn_reflns_Laue_measured_fraction_full   1.000
_diffrn_reflns_point_group_measured_fraction_max   0.995
_diffrn_reflns_point_group_measured_fraction_full  1.000
_reflns_number_total              13587
_reflns_number_gt                 10032
_reflns_threshold_expression      'I > 2\s(I)'
_reflns_Friedel_coverage          0.000
_reflns_Friedel_fraction_max      .
_reflns_Friedel_fraction_full     .
 
_reflns_special_details
;
 Reflections were merged by SHELXL according to the crystal
 class for the calculation of statistics and refinement.
 
 _reflns_Friedel_fraction is defined as the number of unique
 Friedel pairs measured divided by the number that would be
 possible theoretically, ignoring centric projections and
 systematic absences.
;
 
_computing_data_collection       'Bruker APEX2'
_computing_cell_refinement       'Bruker SAINT'
_computing_data_reduction        'Bruker SAINT'
_computing_structure_solution     'SHELXT 2014/5 (Sheldrick, 2014)'
_computing_structure_refinement 'SHELXL-2018/3 (Sheldrick, 2018)'
_computing_molecular_graphics    'Bruker SHELXTL'
_computing_publication_material  'Bruker SHELXTL'
_refine_special_details           
;
Hydrogen atoms at C1 H1 H2 and H3 were found in the difference
map as Q-peaks and refined without contraints.
A t-Bu group was found to reveal a minor disordered contribution
and this disorder was modelled using SADI, RIGU and SIMU 
restraints. 
;
_refine_ls_structure_factor_coef  Fsqd
_refine_ls_matrix_type            full
_refine_ls_weighting_scheme       calc
_refine_ls_weighting_details
'w=1/[\s^2^(Fo^2^)+(0.0378P)^2^+1.2164P] where P=(Fo^2^+2Fc^2^)/3'
_atom_sites_solution_primary      ?
_atom_sites_solution_secondary    ?
_atom_sites_solution_hydrogens    mixed
_refine_ls_hydrogen_treatment     mixed
_refine_ls_extinction_method      none
_refine_ls_extinction_coef        .
_refine_ls_number_reflns          13587
_refine_ls_number_parameters      698
_refine_ls_number_restraints      138
_refine_ls_R_factor_all           0.0658
_refine_ls_R_factor_gt            0.0410
_refine_ls_wR_factor_ref          0.0979
_refine_ls_wR_factor_gt           0.0879
_refine_ls_goodness_of_fit_ref    1.011
_refine_ls_restrained_S_all       1.009
_refine_ls_shift/su_max           0.001
_refine_ls_shift/su_mean          0.000
 
loop_
 _atom_site_label
 _atom_site_type_symbol
 _atom_site_fract_x
 _atom_site_fract_y
 _atom_site_fract_z
 _atom_site_U_iso_or_equiv
 _atom_site_adp_type
 _atom_site_occupancy
 _atom_site_site_symmetry_order  
 _atom_site_calc_flag
 _atom_site_refinement_flags_posn
 _atom_site_refinement_flags_adp
 _atom_site_refinement_flags_occupancy
 _atom_site_disorder_assembly
 _atom_site_disorder_group
K1 K 0.51525(4) 0.71717(3) 0.69919(2) 0.02141(10) Uani 1 1 d . . . . .
C1 C 0.68219(18) 0.48529(15) 0.65643(9) 0.0175(4) Uani 1 1 d . . . . .
H3 H 0.6526(18) 0.5112(16) 0.6988(10) 0.024(5) Uiso 1 1 d . . . . .
H2 H 0.6131(18) 0.5188(15) 0.6345(9) 0.024(5) Uiso 1 1 d . . . . .
H1 H 0.7532(18) 0.5157(15) 0.6387(9) 0.022(5) Uiso 1 1 d . . . . .
B1 B 0.71334(18) 0.35477(16) 0.65530(9) 0.0139(4) Uani 1 1 d . . . . .
N1 N 0.75059(13) 0.29785(11) 0.58860(6) 0.0146(3) Uani 1 1 d . . . . .
Si1 Si 0.97710(4) 0.34012(4) 0.67890(2) 0.01706(11) Uani 1 1 d . . . . .
O1 O 0.74938(12) 0.70920(10) 0.71762(6) 0.0264(3) Uani 1 1 d . . . . .
Si2 Si 0.43822(4) 0.33858(4) 0.68768(2) 0.01430(11) Uani 1 1 d . . . . .
C2 C 0.81705(16) 0.32226(13) 0.69773(8) 0.0145(4) Uani 1 1 d . . . . .
O2 O 0.57637(12) 0.64808(10) 0.81095(6) 0.0225(3) Uani 1 1 d . . . . .
Si3 Si 0.80107(5) 0.16126(4) 0.58451(2) 0.01781(12) Uani 1 1 d . . . . .
C3 C 0.76182(15) 0.28830(13) 0.75173(8) 0.0129(4) Uani 1 1 d . . . . .
O3 O 0.34759(12) 0.63975(10) 0.78676(6) 0.0238(3) Uani 1 1 d . . . . .
O4 O 0.25653(13) 0.80191(11) 0.71468(6) 0.0282(3) Uani 1 1 d . . . . .
Si4 Si 0.74432(5) 0.35934(4) 0.52018(2) 0.01793(12) Uani 1 1 d . . . . .
C4 C 0.63148(15) 0.28388(13) 0.75329(8) 0.0124(3) Uani 1 1 d . . . . .
O5 O 0.42355(14) 0.85723(11) 0.61711(6) 0.0307(3) Uani 1 1 d . . . . .
C5 C 0.59596(15) 0.31924(13) 0.70100(8) 0.0125(3) Uani 1 1 d . . . . .
O6 O 0.66683(13) 0.82823(11) 0.62500(6) 0.0300(3) Uani 1 1 d . . . . .
C6 C 0.99358(17) 0.46731(15) 0.71300(9) 0.0231(4) Uani 1 1 d . . . . .
H6A H 1.075803 0.478535 0.696576 0.035 Uiso 1 1 calc R U . . .
H6B H 0.980782 0.462472 0.757366 0.035 Uiso 1 1 calc R U . . .
H6C H 0.932684 0.526880 0.702746 0.035 Uiso 1 1 calc R U . . .
C9 C 0.42528(17) 0.22746(16) 0.63819(9) 0.0232(4) Uani 1 1 d . . . . .
H9A H 0.347724 0.246436 0.624717 0.035 Uiso 1 1 calc R U . . .
H9B H 0.427988 0.162704 0.661493 0.035 Uiso 1 1 calc R U . . .
H9C H 0.493384 0.215393 0.602594 0.035 Uiso 1 1 calc R U . . .
C8 C 1.03091(18) 0.35809(17) 0.59532(9) 0.0272(5) Uani 1 1 d . . . . .
H8A H 1.020017 0.298730 0.572125 0.041 Uiso 1 1 calc R U . . .
H8B H 1.117626 0.360259 0.586796 0.041 Uiso 1 1 calc R U . . .
H8C H 0.983174 0.424650 0.583401 0.041 Uiso 1 1 calc R U . . .
C7 C 1.08562(17) 0.22530(16) 0.70437(9) 0.0247(4) Uani 1 1 d . . . . .
H7A H 1.071313 0.158601 0.690642 0.037 Uiso 1 1 calc R U . . .
H7B H 1.071991 0.227780 0.748911 0.037 Uiso 1 1 calc R U . . .
H7C H 1.170027 0.229758 0.686828 0.037 Uiso 1 1 calc R U . . .
C10 C 0.39799(17) 0.46276(16) 0.64500(9) 0.0235(4) Uani 1 1 d . . . . .
H10A H 0.458608 0.459634 0.606748 0.035 Uiso 1 1 calc R U . . .
H10B H 0.397572 0.524428 0.669866 0.035 Uiso 1 1 calc R U . . .
H10C H 0.316806 0.468979 0.636140 0.035 Uiso 1 1 calc R U . . .
C12 C 0.7477(2) 0.08728(15) 0.65325(9) 0.0286(5) Uani 1 1 d . . . . .
H12A H 0.658165 0.101734 0.662760 0.043 Uiso 1 1 calc R U . . .
H12B H 0.776153 0.110258 0.687905 0.043 Uiso 1 1 calc R U . . .
H12C H 0.780821 0.011083 0.645123 0.043 Uiso 1 1 calc R U . . .
C11 C 0.31388(16) 0.35866(15) 0.75874(8) 0.0199(4) Uani 1 1 d . . . . .
H11A H 0.234959 0.388756 0.748227 0.030 Uiso 1 1 calc R U . . .
H11B H 0.330458 0.407324 0.787229 0.030 Uiso 1 1 calc R U . . .
H11C H 0.311437 0.290372 0.777797 0.030 Uiso 1 1 calc R U . . .
C15 C 0.88545(18) 0.30535(17) 0.45919(9) 0.0276(5) Uani 1 1 d . . . . .
H15A H 0.874113 0.335762 0.420085 0.041 Uiso 1 1 calc R U . . .
H15B H 0.898851 0.228020 0.455878 0.041 Uiso 1 1 calc R U . . .
H15C H 0.956521 0.324306 0.470008 0.041 Uiso 1 1 calc R U . . .
C14 C 0.74943(18) 0.09660(15) 0.52279(9) 0.0229(4) Uani 1 1 d . . . . .
H14A H 0.773638 0.129300 0.483864 0.034 Uiso 1 1 calc R U . . .
H14B H 0.660289 0.106324 0.533167 0.034 Uiso 1 1 calc R U . . .
H14C H 0.787623 0.020692 0.519391 0.034 Uiso 1 1 calc R U . . .
C13 C 0.97194(18) 0.10995(16) 0.56766(10) 0.0296(5) Uani 1 1 d . . . . .
H13A H 0.991200 0.032510 0.562831 0.044 Uiso 1 1 calc R U . . .
H13B H 1.004888 0.130395 0.601384 0.044 Uiso 1 1 calc R U . . .
H13C H 1.008624 0.140264 0.530000 0.044 Uiso 1 1 calc R U . . .
C16 C 0.60908(18) 0.34475(16) 0.48849(9) 0.0240(4) Uani 1 1 d . . . . .
H16A H 0.616389 0.373070 0.447525 0.036 Uiso 1 1 calc R U . . .
H16B H 0.533493 0.384005 0.514997 0.036 Uiso 1 1 calc R U . . .
H16C H 0.607102 0.269609 0.486486 0.036 Uiso 1 1 calc R U . . .
C17 C 0.7393(2) 0.50510(16) 0.51700(9) 0.0281(5) Uani 1 1 d . . . . .
H17A H 0.747927 0.526776 0.474631 0.042 Uiso 1 1 calc R U . . .
H17B H 0.806315 0.520229 0.533566 0.042 Uiso 1 1 calc R U . . .
H17C H 0.660984 0.544439 0.541154 0.042 Uiso 1 1 calc R U . . .
C18 C 0.81829(15) 0.24980(14) 0.80458(8) 0.0134(4) Uani 1 1 d . . . . .
C19 C 0.82783(15) 0.14443(14) 0.81949(8) 0.0139(4) Uani 1 1 d . . . . .
H19 H 0.798044 0.099760 0.796052 0.017 Uiso 1 1 calc R U . . .
C20 C 0.87979(15) 0.10159(14) 0.86782(8) 0.0142(4) Uani 1 1 d . . . . .
C21 C 0.88311(16) -0.01490(14) 0.88228(8) 0.0183(4) Uani 1 1 d D U . . .
C22 C 0.9531(2) -0.08489(16) 0.82528(10) 0.0265(5) Uani 0.932(2) 1 d D U P A 1
H22A H 0.911703 -0.065132 0.791549 0.040 Uiso 0.932(2) 1 calc R U P A 1
H22B H 0.955317 -0.159540 0.834203 0.040 Uiso 0.932(2) 1 calc R U P A 1
H22C H 1.036853 -0.074414 0.813915 0.040 Uiso 0.932(2) 1 calc R U P A 1
C23 C 0.75189(19) -0.03042(17) 0.89780(11) 0.0275(5) Uani 0.932(2) 1 d D U P A 1
H23A H 0.711074 -0.005208 0.864502 0.041 Uiso 0.932(2) 1 calc R U P A 1
H23B H 0.707431 0.009864 0.935440 0.041 Uiso 0.932(2) 1 calc R U P A 1
H23C H 0.753140 -0.105848 0.903398 0.041 Uiso 0.932(2) 1 calc R U P A 1
C24 C 0.9450(2) -0.05150(18) 0.93469(11) 0.0302(6) Uani 0.932(2) 1 d D U P A 1
H24A H 0.944093 -0.126161 0.942010 0.045 Uiso 0.932(2) 1 calc R U P A 1
H24B H 0.901189 -0.008477 0.971479 0.045 Uiso 0.932(2) 1 calc R U P A 1
H24C H 1.029814 -0.043485 0.924396 0.045 Uiso 0.932(2) 1 calc R U P A 1
C22B C 0.813(2) -0.017(2) 0.9512(7) 0.024(4) Uani 0.068(2) 1 d D U P A 2
H22D H 0.724169 0.003252 0.953626 0.036 Uiso 0.068(2) 1 calc R U P A 2
H22E H 0.836087 0.033197 0.976124 0.036 Uiso 0.068(2) 1 calc R U P A 2
H22F H 0.833912 -0.088519 0.966422 0.036 Uiso 0.068(2) 1 calc R U P A 2
C23B C 0.833(2) -0.087(2) 0.8466(11) 0.026(4) Uani 0.068(2) 1 d D U P A 2
H23D H 0.874781 -0.090413 0.803718 0.039 Uiso 0.068(2) 1 calc R U P A 2
H23E H 0.744930 -0.058133 0.850076 0.039 Uiso 0.068(2) 1 calc R U P A 2
H23F H 0.845741 -0.157847 0.863100 0.039 Uiso 0.068(2) 1 calc R U P A 2
C24B C 1.0159(14) -0.0709(19) 0.8862(13) 0.023(4) Uani 0.068(2) 1 d D U P A 2
H24D H 1.018752 -0.145052 0.896587 0.035 Uiso 0.068(2) 1 calc R U P A 2
H24E H 1.041334 -0.034916 0.917653 0.035 Uiso 0.068(2) 1 calc R U P A 2
H24F H 1.071205 -0.067890 0.846799 0.035 Uiso 0.068(2) 1 calc R U P A 2
C25 C 0.92315(16) 0.16860(14) 0.90121(8) 0.0156(4) Uani 1 1 d . . . . .
H25 H 0.960171 0.140519 0.933720 0.019 Uiso 1 1 calc R U . . .
C26 C 0.91420(16) 0.27569(14) 0.88864(8) 0.0165(4) Uani 1 1 d . . . . .
C27 C 0.96092(17) 0.34559(15) 0.92896(9) 0.0200(4) Uani 1 1 d . . . . .
C28 C 0.9436(2) 0.46045(16) 0.90921(10) 0.0347(5) Uani 1 1 d . . . . .
H28A H 0.991532 0.462949 0.867792 0.052 Uiso 1 1 calc R U . . .
H28B H 0.971366 0.502304 0.937121 0.052 Uiso 1 1 calc R U . . .
H28C H 0.856919 0.489769 0.910057 0.052 Uiso 1 1 calc R U . . .
C29 C 0.89000(19) 0.34557(17) 0.99532(9) 0.0279(5) Uani 1 1 d . . . . .
H29A H 0.803081 0.376588 0.997689 0.042 Uiso 1 1 calc R U . . .
H29B H 0.921906 0.387511 1.021349 0.042 Uiso 1 1 calc R U . . .
H29C H 0.899890 0.272595 1.009146 0.042 Uiso 1 1 calc R U . . .
C30 C 1.09720(18) 0.30100(17) 0.92650(10) 0.0299(5) Uani 1 1 d . . . . .
H30A H 1.143301 0.301201 0.884494 0.045 Uiso 1 1 calc R U . . .
H30B H 1.109292 0.228247 0.940723 0.045 Uiso 1 1 calc R U . . .
H30C H 1.126172 0.345051 0.952700 0.045 Uiso 1 1 calc R U . . .
C31 C 0.86099(15) 0.31501(14) 0.84004(8) 0.0152(4) Uani 1 1 d . . . . .
H31 H 0.853643 0.387745 0.830874 0.018 Uiso 1 1 calc R U . . .
C32 C 0.55784(15) 0.24075(13) 0.80684(8) 0.0124(3) Uani 1 1 d . . . . .
C33 C 0.50548(15) 0.15547(13) 0.79951(8) 0.0134(4) Uani 1 1 d . . . . .
H33 H 0.516542 0.125627 0.759815 0.016 Uiso 1 1 calc R U . . .
C34 C 0.43748(15) 0.11276(13) 0.84865(8) 0.0142(4) Uani 1 1 d . . . . .
C35 C 0.37947(17) 0.02034(14) 0.83780(8) 0.0179(4) Uani 1 1 d . . . . .
C36 C 0.2815(2) 0.05814(17) 0.80041(10) 0.0294(5) Uani 1 1 d . . . . .
H36A H 0.318381 0.086498 0.762099 0.044 Uiso 1 1 calc R U . . .
H36B H 0.216035 0.113702 0.823655 0.044 Uiso 1 1 calc R U . . .
H36C H 0.247667 -0.001633 0.791597 0.044 Uiso 1 1 calc R U . . .
C37 C 0.4773(2) -0.07101(17) 0.80340(11) 0.0384(6) Uani 1 1 d . . . . .
H37A H 0.440781 -0.131369 0.799170 0.058 Uiso 1 1 calc R U . . .
H37B H 0.542531 -0.092073 0.826016 0.058 Uiso 1 1 calc R U . . .
H37C H 0.511497 -0.048282 0.762928 0.058 Uiso 1 1 calc R U . . .
C38 C 0.3179(2) -0.02252(16) 0.89739(9) 0.0286(5) Uani 1 1 d . . . . .
H38A H 0.283843 -0.081931 0.888184 0.043 Uiso 1 1 calc R U . . .
H38B H 0.252115 0.033828 0.919725 0.043 Uiso 1 1 calc R U . . .
H38C H 0.378478 -0.046843 0.922339 0.043 Uiso 1 1 calc R U . . .
C39 C 0.42372(15) 0.15705(13) 0.90678(8) 0.0146(4) Uani 1 1 d . . . . .
H39 H 0.377657 0.128861 0.940764 0.018 Uiso 1 1 calc R U . . .
C40 C 0.47578(15) 0.24155(14) 0.91630(8) 0.0143(4) Uani 1 1 d . . . . .
C41 C 0.46439(16) 0.28918(14) 0.98015(8) 0.0172(4) Uani 1 1 d . . . . .
C42 C 0.59249(18) 0.28428(17) 0.99145(9) 0.0268(5) Uani 1 1 d . . . . .
H42A H 0.636827 0.210107 0.990487 0.040 Uiso 1 1 calc R U . . .
H42B H 0.585529 0.317228 1.031383 0.040 Uiso 1 1 calc R U . . .
H42C H 0.637019 0.322354 0.959702 0.040 Uiso 1 1 calc R U . . .
C43 C 0.39407(18) 0.40543(15) 0.98342(9) 0.0241(4) Uani 1 1 d . . . . .
H43A H 0.439282 0.445509 0.953167 0.036 Uiso 1 1 calc R U . . .
H43B H 0.385052 0.435923 1.024217 0.036 Uiso 1 1 calc R U . . .
H43C H 0.313024 0.409015 0.974948 0.036 Uiso 1 1 calc R U . . .
C44 C 0.3960(2) 0.23072(16) 1.03066(8) 0.0262(5) Uani 1 1 d . . . . .
H44A H 0.311483 0.238674 1.026113 0.039 Uiso 1 1 calc R U . . .
H44B H 0.396171 0.260683 1.070399 0.039 Uiso 1 1 calc R U . . .
H44C H 0.436517 0.155342 1.027820 0.039 Uiso 1 1 calc R U . . .
C45 C 0.54224(15) 0.28183(14) 0.86592(8) 0.0138(4) Uani 1 1 d . . . . .
H45 H 0.578291 0.339177 0.871775 0.017 Uiso 1 1 calc R U . . .
C46 C 0.76636(19) 0.69955(16) 0.77843(10) 0.0285(5) Uani 1 1 d . . . . .
H46A H 0.730035 0.767743 0.801472 0.034 Uiso 1 1 calc R U . . .
H46B H 0.854684 0.680305 0.778585 0.034 Uiso 1 1 calc R U . . .
C47 C 0.70523(18) 0.61507(15) 0.80715(9) 0.0251(4) Uani 1 1 d . . . . .
H47A H 0.738154 0.548197 0.782476 0.030 Uiso 1 1 calc R U . . .
H47B H 0.721613 0.602116 0.848422 0.030 Uiso 1 1 calc R U . . .
C48 C 0.51523(18) 0.56615(15) 0.83283(9) 0.0249(4) Uani 1 1 d . . . . .
H48A H 0.537696 0.539802 0.871360 0.030 Uiso 1 1 calc R U . . .
H48B H 0.539861 0.506200 0.802634 0.030 Uiso 1 1 calc R U . . .
C49 C 0.38028(19) 0.60978(17) 0.84330(9) 0.0270(5) Uani 1 1 d . . . . .
H49A H 0.336325 0.555532 0.861775 0.032 Uiso 1 1 calc R U . . .
H49B H 0.356565 0.672199 0.871745 0.032 Uiso 1 1 calc R U . . .
C50 C 0.21981(18) 0.68368(18) 0.79465(10) 0.0310(5) Uani 1 1 d . . . . .
H50A H 0.194858 0.743646 0.824848 0.037 Uiso 1 1 calc R U . . .
H50B H 0.173387 0.629306 0.810011 0.037 Uiso 1 1 calc R U . . .
C51 C 0.19227(19) 0.72152(17) 0.73471(10) 0.0315(5) Uani 1 1 d . . . . .
H51A H 0.217941 0.661773 0.704356 0.038 Uiso 1 1 calc R U . . .
H51B H 0.103278 0.750038 0.739314 0.038 Uiso 1 1 calc R U . . .
C52 C 0.2199(2) 0.85409(18) 0.66281(10) 0.0358(6) Uani 1 1 d . . . . .
H52A H 0.135377 0.897283 0.674909 0.043 Uiso 1 1 calc R U . . .
H52B H 0.221443 0.800713 0.631411 0.043 Uiso 1 1 calc R U . . .
C53 C 0.3049(2) 0.92350(17) 0.63748(10) 0.0352(5) Uani 1 1 d . . . . .
H53A H 0.277588 0.963267 0.603099 0.042 Uiso 1 1 calc R U . . .
H53B H 0.306427 0.975084 0.669213 0.042 Uiso 1 1 calc R U . . .
C54 C 0.5060(2) 0.91034(18) 0.57880(10) 0.0388(6) Uani 1 1 d . . . . .
H54A H 0.505611 0.978224 0.598629 0.047 Uiso 1 1 calc R U . . .
H54B H 0.480608 0.925890 0.539598 0.047 Uiso 1 1 calc R U . . .
C55 C 0.6306(2) 0.84048(18) 0.56795(10) 0.0368(6) Uani 1 1 d . . . . .
H55A H 0.629985 0.770593 0.550904 0.044 Uiso 1 1 calc R U . . .
H55B H 0.688590 0.872696 0.538643 0.044 Uiso 1 1 calc R U . . .
C56 C 0.7926(2) 0.77939(18) 0.61989(11) 0.0359(5) Uani 1 1 d . . . . .
H56A H 0.844363 0.820614 0.593129 0.043 Uiso 1 1 calc R U . . .
H56B H 0.810429 0.706698 0.601992 0.043 Uiso 1 1 calc R U . . .
C57 C 0.8190(2) 0.77579(17) 0.68232(11) 0.0343(5) Uani 1 1 d . . . . .
H57A H 0.907342 0.747190 0.680055 0.041 Uiso 1 1 calc R U . . .
H57B H 0.796207 0.848013 0.701271 0.041 Uiso 1 1 calc R U . . .
 
loop_
 _atom_site_aniso_label
 _atom_site_aniso_U_11
 _atom_site_aniso_U_22
 _atom_site_aniso_U_33
 _atom_site_aniso_U_23
 _atom_site_aniso_U_13
 _atom_site_aniso_U_12
K1 0.0229(2) 0.0178(2) 0.0231(2) 0.00138(17) -0.00572(18) -0.00300(17)
C1 0.0208(10) 0.0171(10) 0.0146(10) 0.0005(7) -0.0017(8) -0.0061(8)
B1 0.0124(10) 0.0160(10) 0.0136(10) 0.0005(8) -0.0024(8) -0.0041(8)
N1 0.0157(8) 0.0155(8) 0.0115(7) 0.0003(6) -0.0013(6) -0.0027(6)
Si1 0.0121(2) 0.0198(3) 0.0199(3) 0.0024(2) -0.0028(2) -0.0054(2)
O1 0.0266(8) 0.0206(7) 0.0353(8) 0.0023(6) -0.0091(6) -0.0094(6)
Si2 0.0119(2) 0.0180(3) 0.0134(2) 0.00057(19) -0.00363(19) -0.0033(2)
C2 0.0148(9) 0.0126(9) 0.0166(9) 0.0002(7) -0.0046(7) -0.0031(7)
O2 0.0229(7) 0.0175(7) 0.0264(8) 0.0016(6) -0.0076(6) -0.0010(6)
Si3 0.0200(3) 0.0160(3) 0.0153(3) -0.0017(2) -0.0016(2) -0.0012(2)
C3 0.0128(9) 0.0121(9) 0.0144(9) -0.0004(7) -0.0043(7) -0.0025(7)
O3 0.0221(7) 0.0262(8) 0.0214(7) -0.0016(6) -0.0035(6) -0.0026(6)
O4 0.0305(8) 0.0299(8) 0.0255(8) -0.0023(6) -0.0142(6) -0.0017(6)
Si4 0.0215(3) 0.0202(3) 0.0121(3) 0.0023(2) -0.0018(2) -0.0065(2)
C4 0.0131(9) 0.0111(8) 0.0129(9) -0.0005(7) -0.0018(7) -0.0034(7)
O5 0.0418(9) 0.0231(8) 0.0299(8) 0.0031(6) -0.0133(7) -0.0074(7)
C5 0.0125(8) 0.0111(8) 0.0137(9) -0.0016(7) -0.0019(7) -0.0027(7)
O6 0.0343(8) 0.0270(8) 0.0291(8) 0.0025(6) -0.0044(7) -0.0103(7)
C6 0.0177(10) 0.0238(10) 0.0290(11) 0.0023(8) -0.0037(8) -0.0089(8)
C9 0.0185(10) 0.0309(11) 0.0222(10) -0.0043(8) -0.0056(8) -0.0083(8)
C8 0.0212(10) 0.0362(12) 0.0254(11) 0.0033(9) 0.0000(9) -0.0138(9)
C7 0.0131(9) 0.0276(11) 0.0331(12) 0.0017(9) -0.0053(8) -0.0034(8)
C10 0.0181(10) 0.0291(11) 0.0225(10) 0.0057(8) -0.0066(8) -0.0017(8)
C12 0.0445(13) 0.0149(10) 0.0219(11) -0.0013(8) -0.0023(9) -0.0015(9)
C11 0.0138(9) 0.0240(10) 0.0204(10) 0.0003(8) -0.0030(8) -0.0019(8)
C15 0.0278(11) 0.0383(13) 0.0165(10) 0.0008(9) 0.0012(8) -0.0125(10)
C14 0.0251(11) 0.0194(10) 0.0218(10) -0.0039(8) -0.0009(8) -0.0038(8)
C13 0.0256(11) 0.0262(11) 0.0327(12) -0.0089(9) -0.0063(9) 0.0041(9)
C16 0.0296(11) 0.0258(11) 0.0171(10) 0.0036(8) -0.0077(8) -0.0052(9)
C17 0.0429(13) 0.0276(11) 0.0164(10) 0.0082(8) -0.0060(9) -0.0144(10)
C18 0.0091(8) 0.0157(9) 0.0153(9) 0.0010(7) -0.0010(7) -0.0039(7)
C19 0.0112(8) 0.0164(9) 0.0146(9) -0.0017(7) -0.0027(7) -0.0041(7)
C20 0.0120(9) 0.0149(9) 0.0148(9) 0.0004(7) -0.0015(7) -0.0025(7)
C21 0.0191(9) 0.0147(9) 0.0225(10) 0.0047(7) -0.0068(8) -0.0050(7)
C22 0.0302(12) 0.0158(11) 0.0315(12) 0.0012(9) -0.0057(10) -0.0022(9)
C23 0.0251(11) 0.0226(11) 0.0367(13) 0.0097(10) -0.0057(10) -0.0107(9)
C24 0.0419(14) 0.0218(12) 0.0337(13) 0.0107(10) -0.0213(11) -0.0094(10)
C22B 0.027(7) 0.023(9) 0.025(4) 0.005(6) -0.006(5) -0.011(7)
C23B 0.030(8) 0.021(8) 0.031(7) 0.001(7) -0.010(6) -0.010(7)
C24B 0.022(4) 0.011(8) 0.039(9) 0.013(8) -0.009(5) -0.008(5)
C25 0.0142(9) 0.0198(9) 0.0132(9) 0.0025(7) -0.0054(7) -0.0026(7)
C26 0.0134(9) 0.0187(9) 0.0180(9) -0.0019(7) -0.0041(7) -0.0041(7)
C27 0.0210(10) 0.0200(10) 0.0227(10) -0.0021(8) -0.0116(8) -0.0054(8)
C28 0.0520(15) 0.0245(11) 0.0391(13) 0.0002(10) -0.0268(11) -0.0164(11)
C29 0.0282(11) 0.0322(12) 0.0259(11) -0.0092(9) -0.0107(9) -0.0070(9)
C30 0.0211(11) 0.0359(12) 0.0362(13) -0.0100(10) -0.0109(9) -0.0084(9)
C31 0.0139(9) 0.0142(9) 0.0183(9) 0.0020(7) -0.0042(7) -0.0042(7)
C32 0.0096(8) 0.0135(9) 0.0133(9) 0.0018(7) -0.0030(7) -0.0005(7)
C33 0.0120(8) 0.0144(9) 0.0132(9) -0.0016(7) -0.0036(7) -0.0008(7)
C34 0.0113(8) 0.0135(9) 0.0175(9) 0.0021(7) -0.0034(7) -0.0019(7)
C35 0.0191(9) 0.0151(9) 0.0202(10) -0.0010(7) -0.0021(8) -0.0071(8)
C36 0.0336(12) 0.0319(12) 0.0311(12) 0.0032(9) -0.0130(10) -0.0189(10)
C37 0.0322(12) 0.0204(11) 0.0564(16) -0.0143(10) 0.0090(11) -0.0091(10)
C38 0.0364(12) 0.0261(11) 0.0285(12) 0.0046(9) -0.0062(10) -0.0188(10)
C39 0.0132(9) 0.0151(9) 0.0145(9) 0.0038(7) -0.0012(7) -0.0029(7)
C40 0.0130(9) 0.0153(9) 0.0141(9) 0.0007(7) -0.0035(7) -0.0016(7)
C41 0.0196(10) 0.0207(10) 0.0120(9) 0.0000(7) -0.0016(7) -0.0076(8)
C42 0.0264(11) 0.0406(13) 0.0157(10) -0.0032(9) -0.0067(8) -0.0096(9)
C43 0.0290(11) 0.0232(10) 0.0194(10) -0.0050(8) -0.0012(8) -0.0080(9)
C44 0.0381(12) 0.0279(11) 0.0134(10) -0.0003(8) -0.0007(9) -0.0138(9)
C45 0.0122(9) 0.0143(9) 0.0164(9) 0.0020(7) -0.0042(7) -0.0053(7)
C46 0.0241(11) 0.0239(11) 0.0382(13) -0.0080(9) -0.0131(9) -0.0002(9)
C47 0.0255(11) 0.0227(11) 0.0261(11) -0.0028(8) -0.0122(9) 0.0035(8)
C48 0.0351(12) 0.0189(10) 0.0197(10) 0.0028(8) -0.0054(9) -0.0044(9)
C49 0.0324(12) 0.0283(11) 0.0188(10) 0.0012(8) -0.0025(9) -0.0065(9)
C50 0.0205(11) 0.0340(12) 0.0339(12) -0.0047(10) 0.0005(9) -0.0022(9)
C51 0.0201(11) 0.0351(13) 0.0374(13) -0.0101(10) -0.0077(9) -0.0003(9)
C52 0.0368(13) 0.0409(14) 0.0296(12) -0.0060(10) -0.0199(10) 0.0043(11)
C53 0.0498(15) 0.0274(12) 0.0284(12) -0.0002(9) -0.0216(11) 0.0042(10)
C54 0.0630(17) 0.0296(12) 0.0336(13) 0.0124(10) -0.0220(12) -0.0207(12)
C55 0.0559(16) 0.0351(13) 0.0256(12) 0.0059(10) -0.0059(11) -0.0263(12)
C56 0.0347(13) 0.0257(12) 0.0436(14) 0.0022(10) 0.0038(11) -0.0106(10)
C57 0.0257(11) 0.0247(11) 0.0530(15) 0.0043(10) -0.0038(10) -0.0112(9)
 
_geom_special_details
;
 All esds (except the esd in the dihedral angle between two l.s. planes)
 are estimated using the full covariance matrix.  The cell esds are taken
 into account individually in the estimation of esds in distances, angles
 and torsion angles; correlations between esds in cell parameters are only
 used when they are defined by crystal symmetry.  An approximate (isotropic)
 treatment of cell esds is used for estimating esds involving l.s. planes.
;
 
loop_
 _geom_bond_atom_site_label_1
 _geom_bond_atom_site_label_2
 _geom_bond_distance
 _geom_bond_site_symmetry_2
 _geom_bond_publ_flag
K1 O5 2.7710(14) . ?
K1 O6 2.7724(15) . ?
K1 O1 2.7857(15) . ?
K1 O3 2.7887(14) . ?
K1 O2 2.8301(14) . ?
K1 O4 2.8769(15) . ?
K1 C1 3.218(2) . ?
K1 C55 3.485(2) . ?
K1 C37 3.525(2) 1_565 ?
K1 H3 2.78(2) . ?
K1 H2 2.847(19) . ?
C1 B1 1.647(3) . ?
C1 H3 0.98(2) . ?
C1 H2 1.03(2) . ?
C1 H1 0.99(2) . ?
B1 N1 1.611(2) . ?
B1 C2 1.659(2) . ?
B1 C5 1.660(3) . ?
N1 Si4 1.7292(15) . ?
N1 Si3 1.7316(15) . ?
Si1 C2 1.8618(18) . ?
Si1 C8 1.878(2) . ?
Si1 C7 1.8828(19) . ?
Si1 C6 1.890(2) . ?
O1 C46 1.421(2) . ?
O1 C57 1.424(2) . ?
Si2 C5 1.8602(18) . ?
Si2 C10 1.8789(19) . ?
Si2 C11 1.8810(19) . ?
Si2 C9 1.8822(19) . ?
C2 C3 1.360(2) . ?
O2 C48 1.424(2) . ?
O2 C47 1.430(2) . ?
Si3 C12 1.870(2) . ?
Si3 C13 1.884(2) . ?
Si3 C14 1.8927(19) . ?
C3 C18 1.499(2) . ?
C3 C4 1.504(2) . ?
O3 C50 1.425(2) . ?
O3 C49 1.425(2) . ?
O4 C51 1.420(3) . ?
O4 C52 1.432(2) . ?
Si4 C17 1.876(2) . ?
Si4 C16 1.887(2) . ?
Si4 C15 1.891(2) . ?
C4 C5 1.365(2) . ?
C4 C32 1.495(2) . ?
O5 C53 1.425(3) . ?
O5 C54 1.427(3) . ?
O6 C56 1.423(3) . ?
O6 C55 1.426(3) . ?
C6 H6A 0.9800 . ?
C6 H6B 0.9800 . ?
C6 H6C 0.9800 . ?
C9 H9A 0.9800 . ?
C9 H9B 0.9800 . ?
C9 H9C 0.9800 . ?
C8 H8A 0.9800 . ?
C8 H8B 0.9800 . ?
C8 H8C 0.9800 . ?
C7 H7A 0.9800 . ?
C7 H7B 0.9800 . ?
C7 H7C 0.9800 . ?
C10 H10A 0.9800 . ?
C10 H10B 0.9800 . ?
C10 H10C 0.9800 . ?
C12 H12A 0.9800 . ?
C12 H12B 0.9800 . ?
C12 H12C 0.9800 . ?
C11 H11A 0.9800 . ?
C11 H11B 0.9800 . ?
C11 H11C 0.9800 . ?
C15 H15A 0.9800 . ?
C15 H15B 0.9800 . ?
C15 H15C 0.9800 . ?
C14 H14A 0.9800 . ?
C14 H14B 0.9800 . ?
C14 H14C 0.9800 . ?
C13 H13A 0.9800 . ?
C13 H13B 0.9800 . ?
C13 H13C 0.9800 . ?
C16 H16A 0.9800 . ?
C16 H16B 0.9800 . ?
C16 H16C 0.9800 . ?
C17 H17A 0.9800 . ?
C17 H17B 0.9800 . ?
C17 H17C 0.9800 . ?
C18 C19 1.386(2) . ?
C18 C31 1.400(2) . ?
C19 C20 1.398(2) . ?
C19 H19 0.9500 . ?
C20 C25 1.391(2) . ?
C20 C21 1.532(2) . ?
C21 C23B 1.516(13) . ?
C21 C24 1.519(3) . ?
C21 C23 1.530(3) . ?
C21 C22 1.544(3) . ?
C21 C24B 1.556(13) . ?
C21 C22B 1.593(13) . ?
C22 H22A 0.9800 . ?
C22 H22B 0.9800 . ?
C22 H22C 0.9800 . ?
C23 H23A 0.9800 . ?
C23 H23B 0.9800 . ?
C23 H23C 0.9800 . ?
C24 H24A 0.9800 . ?
C24 H24B 0.9800 . ?
C24 H24C 0.9800 . ?
C22B H22D 0.9800 . ?
C22B H22E 0.9800 . ?
C22B H22F 0.9800 . ?
C23B H23D 0.9800 . ?
C23B H23E 0.9800 . ?
C23B H23F 0.9800 . ?
C24B H24D 0.9800 . ?
C24B H24E 0.9800 . ?
C24B H24F 0.9800 . ?
C25 C26 1.396(2) . ?
C25 H25 0.9500 . ?
C26 C31 1.398(2) . ?
C26 C27 1.541(2) . ?
C27 C28 1.528(3) . ?
C27 C30 1.532(3) . ?
C27 C29 1.541(3) . ?
C28 H28A 0.9800 . ?
C28 H28B 0.9800 . ?
C28 H28C 0.9800 . ?
C29 H29A 0.9800 . ?
C29 H29B 0.9800 . ?
C29 H29C 0.9800 . ?
C30 H30A 0.9800 . ?
C30 H30B 0.9800 . ?
C30 H30C 0.9800 . ?
C31 H31 0.9500 . ?
C32 C33 1.396(2) . ?
C32 C45 1.399(2) . ?
C33 C34 1.394(2) . ?
C33 H33 0.9500 . ?
C34 C39 1.399(2) . ?
C34 C35 1.538(2) . ?
C35 C37 1.526(3) . ?
C35 C38 1.534(3) . ?
C35 C36 1.535(3) . ?
C36 H36A 0.9800 . ?
C36 H36B 0.9800 . ?
C36 H36C 0.9800 . ?
C37 H37A 0.9800 . ?
C37 H37B 0.9800 . ?
C37 H37C 0.9800 . ?
C38 H38A 0.9800 . ?
C38 H38B 0.9800 . ?
C38 H38C 0.9800 . ?
C39 C40 1.397(2) . ?
C39 H39 0.9500 . ?
C40 C45 1.389(2) . ?
C40 C41 1.539(2) . ?
C41 C44 1.529(3) . ?
C41 C42 1.533(3) . ?
C41 C43 1.536(3) . ?
C42 H42A 0.9800 . ?
C42 H42B 0.9800 . ?
C42 H42C 0.9800 . ?
C43 H43A 0.9800 . ?
C43 H43B 0.9800 . ?
C43 H43C 0.9800 . ?
C44 H44A 0.9800 . ?
C44 H44B 0.9800 . ?
C44 H44C 0.9800 . ?
C45 H45 0.9500 . ?
C46 C47 1.494(3) . ?
C46 H46A 0.9900 . ?
C46 H46B 0.9900 . ?
C47 H47A 0.9900 . ?
C47 H47B 0.9900 . ?
C48 C49 1.496(3) . ?
C48 H48A 0.9900 . ?
C48 H48B 0.9900 . ?
C49 H49A 0.9900 . ?
C49 H49B 0.9900 . ?
C50 C51 1.500(3) . ?
C50 H50A 0.9900 . ?
C50 H50B 0.9900 . ?
C51 H51A 0.9900 . ?
C51 H51B 0.9900 . ?
C52 C53 1.491(3) . ?
C52 H52A 0.9900 . ?
C52 H52B 0.9900 . ?
C53 H53A 0.9900 . ?
C53 H53B 0.9900 . ?
C54 C55 1.486(3) . ?
C54 H54A 0.9900 . ?
C54 H54B 0.9900 . ?
C55 H55A 0.9900 . ?
C55 H55B 0.9900 . ?
C56 C57 1.496(3) . ?
C56 H56A 0.9900 . ?
C56 H56B 0.9900 . ?
C57 H57A 0.9900 . ?
C57 H57B 0.9900 . ?
 
loop_
 _geom_angle_atom_site_label_1
 _geom_angle_atom_site_label_2
 _geom_angle_atom_site_label_3
 _geom_angle
 _geom_angle_site_symmetry_1
 _geom_angle_site_symmetry_3
 _geom_angle_publ_flag
O5 K1 O6 60.16(4) . . ?
O5 K1 O1 119.56(4) . . ?
O6 K1 O1 59.91(4) . . ?
O5 K1 O3 117.50(4) . . ?
O6 K1 O3 169.50(4) . . ?
O1 K1 O3 119.85(4) . . ?
O5 K1 O2 157.58(4) . . ?
O6 K1 O2 117.48(4) . . ?
O1 K1 O2 59.87(4) . . ?
O3 K1 O2 60.21(4) . . ?
O5 K1 O4 59.15(4) . . ?
O6 K1 O4 116.34(4) . . ?
O1 K1 O4 155.46(4) . . ?
O3 K1 O4 58.92(4) . . ?
O2 K1 O4 111.06(4) . . ?
O5 K1 C1 121.75(5) . . ?
O6 K1 C1 95.81(5) . . ?
O1 K1 C1 71.59(5) . . ?
O3 K1 C1 93.83(5) . . ?
O2 K1 C1 80.24(4) . . ?
O4 K1 C1 131.70(5) . . ?
O5 K1 C55 42.51(5) . . ?
O6 K1 C55 22.92(5) . . ?
O1 K1 C55 80.84(5) . . ?
O3 K1 C55 159.21(5) . . ?
O2 K1 C55 140.03(5) . . ?
O4 K1 C55 101.65(5) . . ?
C1 K1 C55 95.01(6) . . ?
O5 K1 C37 90.44(5) . 1_565 ?
O6 K1 C37 82.96(5) . 1_565 ?
O1 K1 C37 75.39(5) . 1_565 ?
O3 K1 C37 86.88(5) . 1_565 ?
O2 K1 C37 67.41(5) . 1_565 ?
O4 K1 C37 80.08(5) . 1_565 ?
C1 K1 C37 142.19(6) . 1_565 ?
C55 K1 C37 97.46(6) . 1_565 ?
O5 K1 H3 138.5(4) . . ?
O6 K1 H3 105.8(4) . . ?
O1 K1 H3 67.2(4) . . ?
O3 K1 H3 82.6(4) . . ?
O2 K1 H3 63.7(4) . . ?
O4 K1 H3 132.1(4) . . ?
C1 K1 H3 16.8(4) . . ?
C55 K1 H3 109.5(4) . . ?
C37 K1 H3 128.6(4) 1_565 . ?
O5 K1 H2 106.1(4) . . ?
O6 K1 H2 96.2(4) . . ?
O1 K1 H2 87.3(4) . . ?
O3 K1 H2 94.3(4) . . ?
O2 K1 H2 96.3(4) . . ?
O4 K1 H2 117.1(4) . . ?
C1 K1 H2 18.3(4) . . ?
C55 K1 H2 88.3(4) . . ?
C37 K1 H2 160.5(4) 1_565 . ?
H3 K1 H2 33.0(5) . . ?
B1 C1 K1 154.06(12) . . ?
B1 C1 H3 108.4(12) . . ?
K1 C1 H3 55.3(11) . . ?
B1 C1 H2 114.1(11) . . ?
K1 C1 H2 60.1(11) . . ?
H3 C1 H2 105.4(16) . . ?
B1 C1 H1 114.0(11) . . ?
K1 C1 H1 91.3(11) . . ?
H3 C1 H1 107.9(16) . . ?
H2 C1 H1 106.7(15) . . ?
N1 B1 C1 115.42(15) . . ?
N1 B1 C2 115.23(14) . . ?
C1 B1 C2 104.29(14) . . ?
N1 B1 C5 113.81(14) . . ?
C1 B1 C5 106.95(14) . . ?
C2 B1 C5 99.48(13) . . ?
B1 N1 Si4 126.56(12) . . ?
B1 N1 Si3 117.18(11) . . ?
Si4 N1 Si3 116.26(8) . . ?
C2 Si1 C8 112.10(8) . . ?
C2 Si1 C7 111.50(8) . . ?
C8 Si1 C7 109.32(9) . . ?
C2 Si1 C6 112.73(8) . . ?
C8 Si1 C6 101.77(9) . . ?
C7 Si1 C6 108.97(9) . . ?
C46 O1 C57 113.38(16) . . ?
C46 O1 K1 117.35(11) . . ?
C57 O1 K1 117.84(12) . . ?
C5 Si2 C10 110.81(8) . . ?
C5 Si2 C11 114.85(8) . . ?
C10 Si2 C11 103.46(9) . . ?
C5 Si2 C9 110.96(8) . . ?
C10 Si2 C9 105.55(9) . . ?
C11 Si2 C9 110.57(9) . . ?
C3 C2 B1 107.94(14) . . ?
C3 C2 Si1 125.08(13) . . ?
B1 C2 Si1 126.75(12) . . ?
C48 O2 C47 111.43(14) . . ?
C48 O2 K1 109.09(10) . . ?
C47 O2 K1 113.39(11) . . ?
N1 Si3 C12 117.11(8) . . ?
N1 Si3 C13 115.75(9) . . ?
C12 Si3 C13 103.06(10) . . ?
N1 Si3 C14 112.76(8) . . ?
C12 Si3 C14 102.29(9) . . ?
C13 Si3 C14 104.14(9) . . ?
C2 C3 C18 127.72(15) . . ?
C2 C3 C4 112.40(14) . . ?
C18 C3 C4 119.72(15) . . ?
C50 O3 C49 111.50(15) . . ?
C50 O3 K1 120.50(12) . . ?
C49 O3 K1 117.88(11) . . ?
C51 O4 C52 112.12(16) . . ?
C51 O4 K1 109.71(11) . . ?
C52 O4 K1 114.75(12) . . ?
N1 Si4 C17 118.57(8) . . ?
N1 Si4 C16 113.48(8) . . ?
C17 Si4 C16 103.93(9) . . ?
N1 Si4 C15 112.01(8) . . ?
C17 Si4 C15 100.92(10) . . ?
C16 Si4 C15 106.56(9) . . ?
C5 C4 C32 127.32(15) . . ?
C5 C4 C3 111.98(15) . . ?
C32 C4 C3 120.66(14) . . ?
C53 O5 C54 112.79(17) . . ?
C53 O5 K1 117.39(12) . . ?
C54 O5 K1 117.71(12) . . ?
C4 C5 B1 108.03(14) . . ?
C4 C5 Si2 125.39(13) . . ?
B1 C5 Si2 126.23(12) . . ?
C56 O6 C55 113.68(17) . . ?
C56 O6 K1 111.91(12) . . ?
C55 O6 K1 107.88(12) . . ?
Si1 C6 H6A 109.5 . . ?
Si1 C6 H6B 109.5 . . ?
H6A C6 H6B 109.5 . . ?
Si1 C6 H6C 109.5 . . ?
H6A C6 H6C 109.5 . . ?
H6B C6 H6C 109.5 . . ?
Si2 C9 H9A 109.5 . . ?
Si2 C9 H9B 109.5 . . ?
H9A C9 H9B 109.5 . . ?
Si2 C9 H9C 109.5 . . ?
H9A C9 H9C 109.5 . . ?
H9B C9 H9C 109.5 . . ?
Si1 C8 H8A 109.5 . . ?
Si1 C8 H8B 109.5 . . ?
H8A C8 H8B 109.5 . . ?
Si1 C8 H8C 109.5 . . ?
H8A C8 H8C 109.5 . . ?
H8B C8 H8C 109.5 . . ?
Si1 C7 H7A 109.5 . . ?
Si1 C7 H7B 109.5 . . ?
H7A C7 H7B 109.5 . . ?
Si1 C7 H7C 109.5 . . ?
H7A C7 H7C 109.5 . . ?
H7B C7 H7C 109.5 . . ?
Si2 C10 H10A 109.5 . . ?
Si2 C10 H10B 109.5 . . ?
H10A C10 H10B 109.5 . . ?
Si2 C10 H10C 109.5 . . ?
H10A C10 H10C 109.5 . . ?
H10B C10 H10C 109.5 . . ?
Si3 C12 H12A 109.5 . . ?
Si3 C12 H12B 109.5 . . ?
H12A C12 H12B 109.5 . . ?
Si3 C12 H12C 109.5 . . ?
H12A C12 H12C 109.5 . . ?
H12B C12 H12C 109.5 . . ?
Si2 C11 H11A 109.5 . . ?
Si2 C11 H11B 109.5 . . ?
H11A C11 H11B 109.5 . . ?
Si2 C11 H11C 109.5 . . ?
H11A C11 H11C 109.5 . . ?
H11B C11 H11C 109.5 . . ?
Si4 C15 H15A 109.5 . . ?
Si4 C15 H15B 109.5 . . ?
H15A C15 H15B 109.5 . . ?
Si4 C15 H15C 109.5 . . ?
H15A C15 H15C 109.5 . . ?
H15B C15 H15C 109.5 . . ?
Si3 C14 H14A 109.5 . . ?
Si3 C14 H14B 109.5 . . ?
H14A C14 H14B 109.5 . . ?
Si3 C14 H14C 109.5 . . ?
H14A C14 H14C 109.5 . . ?
H14B C14 H14C 109.5 . . ?
Si3 C13 H13A 109.5 . . ?
Si3 C13 H13B 109.5 . . ?
H13A C13 H13B 109.5 . . ?
Si3 C13 H13C 109.5 . . ?
H13A C13 H13C 109.5 . . ?
H13B C13 H13C 109.5 . . ?
Si4 C16 H16A 109.5 . . ?
Si4 C16 H16B 109.5 . . ?
H16A C16 H16B 109.5 . . ?
Si4 C16 H16C 109.5 . . ?
H16A C16 H16C 109.5 . . ?
H16B C16 H16C 109.5 . . ?
Si4 C17 H17A 109.5 . . ?
Si4 C17 H17B 109.5 . . ?
H17A C17 H17B 109.5 . . ?
Si4 C17 H17C 109.5 . . ?
H17A C17 H17C 109.5 . . ?
H17B C17 H17C 109.5 . . ?
C19 C18 C31 118.22(15) . . ?
C19 C18 C3 118.38(15) . . ?
C31 C18 C3 123.39(15) . . ?
C18 C19 C20 122.27(16) . . ?
C18 C19 H19 118.9 . . ?
C20 C19 H19 118.9 . . ?
C25 C20 C19 117.68(16) . . ?
C25 C20 C21 123.53(15) . . ?
C19 C20 C21 118.76(15) . . ?
C24 C21 C23 109.31(17) . . ?
C23B C21 C20 123.2(11) . . ?
C24 C21 C20 113.08(15) . . ?
C23 C21 C20 108.71(15) . . ?
C24 C21 C22 108.28(17) . . ?
C23 C21 C22 108.28(16) . . ?
C20 C21 C22 109.08(15) . . ?
C23B C21 C24B 108.9(13) . . ?
C20 C21 C24B 108.7(10) . . ?
C23B C21 C22B 105.7(12) . . ?
C20 C21 C22B 106.8(10) . . ?
C24B C21 C22B 101.4(12) . . ?
C21 C22 H22A 109.5 . . ?
C21 C22 H22B 109.5 . . ?
H22A C22 H22B 109.5 . . ?
C21 C22 H22C 109.5 . . ?
H22A C22 H22C 109.5 . . ?
H22B C22 H22C 109.5 . . ?
C21 C23 H23A 109.5 . . ?
C21 C23 H23B 109.5 . . ?
H23A C23 H23B 109.5 . . ?
C21 C23 H23C 109.5 . . ?
H23A C23 H23C 109.5 . . ?
H23B C23 H23C 109.5 . . ?
C21 C24 H24A 109.5 . . ?
C21 C24 H24B 109.5 . . ?
H24A C24 H24B 109.5 . . ?
C21 C24 H24C 109.5 . . ?
H24A C24 H24C 109.5 . . ?
H24B C24 H24C 109.5 . . ?
C21 C22B H22D 109.5 . . ?
C21 C22B H22E 109.5 . . ?
H22D C22B H22E 109.5 . . ?
C21 C22B H22F 109.5 . . ?
H22D C22B H22F 109.5 . . ?
H22E C22B H22F 109.5 . . ?
C21 C23B H23D 109.5 . . ?
C21 C23B H23E 109.5 . . ?
H23D C23B H23E 109.5 . . ?
C21 C23B H23F 109.5 . . ?
H23D C23B H23F 109.5 . . ?
H23E C23B H23F 109.5 . . ?
C21 C24B H24D 109.5 . . ?
C21 C24B H24E 109.5 . . ?
H24D C24B H24E 109.5 . . ?
C21 C24B H24F 109.5 . . ?
H24D C24B H24F 109.5 . . ?
H24E C24B H24F 109.5 . . ?
C20 C25 C26 122.33(16) . . ?
C20 C25 H25 118.8 . . ?
C26 C25 H25 118.8 . . ?
C25 C26 C31 117.88(16) . . ?
C25 C26 C27 119.23(15) . . ?
C31 C26 C27 122.88(16) . . ?
C28 C27 C30 108.54(17) . . ?
C28 C27 C29 107.89(17) . . ?
C30 C27 C29 108.79(16) . . ?
C28 C27 C26 112.45(15) . . ?
C30 C27 C26 109.78(15) . . ?
C29 C27 C26 109.31(15) . . ?
C27 C28 H28A 109.5 . . ?
C27 C28 H28B 109.5 . . ?
H28A C28 H28B 109.5 . . ?
C27 C28 H28C 109.5 . . ?
H28A C28 H28C 109.5 . . ?
H28B C28 H28C 109.5 . . ?
C27 C29 H29A 109.5 . . ?
C27 C29 H29B 109.5 . . ?
H29A C29 H29B 109.5 . . ?
C27 C29 H29C 109.5 . . ?
H29A C29 H29C 109.5 . . ?
H29B C29 H29C 109.5 . . ?
C27 C30 H30A 109.5 . . ?
C27 C30 H30B 109.5 . . ?
H30A C30 H30B 109.5 . . ?
C27 C30 H30C 109.5 . . ?
H30A C30 H30C 109.5 . . ?
H30B C30 H30C 109.5 . . ?
C26 C31 C18 121.59(16) . . ?
C26 C31 H31 119.2 . . ?
C18 C31 H31 119.2 . . ?
C33 C32 C45 117.82(16) . . ?
C33 C32 C4 120.71(15) . . ?
C45 C32 C4 121.43(15) . . ?
C34 C33 C32 122.04(16) . . ?
C34 C33 H33 119.0 . . ?
C32 C33 H33 119.0 . . ?
C33 C34 C39 117.99(16) . . ?
C33 C34 C35 119.87(15) . . ?
C39 C34 C35 122.13(16) . . ?
C37 C35 C38 107.63(17) . . ?
C37 C35 C36 109.49(17) . . ?
C38 C35 C36 107.76(16) . . ?
C37 C35 C34 109.95(15) . . ?
C38 C35 C34 112.50(15) . . ?
C36 C35 C34 109.43(15) . . ?
C35 C36 H36A 109.5 . . ?
C35 C36 H36B 109.5 . . ?
H36A C36 H36B 109.5 . . ?
C35 C36 H36C 109.5 . . ?
H36A C36 H36C 109.5 . . ?
H36B C36 H36C 109.5 . . ?
C35 C37 K1 141.15(14) . 1_545 ?
C35 C37 H37A 109.5 . . ?
K1 C37 H37A 41.3 1_545 . ?
C35 C37 H37B 109.5 . . ?
K1 C37 H37B 105.7 1_545 . ?
H37A C37 H37B 109.5 . . ?
C35 C37 H37C 109.5 . . ?
K1 C37 H37C 72.6 1_545 . ?
H37A C37 H37C 109.5 . . ?
H37B C37 H37C 109.5 . . ?
C35 C38 H38A 109.5 . . ?
C35 C38 H38B 109.5 . . ?
H38A C38 H38B 109.5 . . ?
C35 C38 H38C 109.5 . . ?
H38A C38 H38C 109.5 . . ?
H38B C38 H38C 109.5 . . ?
C40 C39 C34 121.89(16) . . ?
C40 C39 H39 119.1 . . ?
C34 C39 H39 119.1 . . ?
C45 C40 C39 118.06(16) . . ?
C45 C40 C41 119.42(15) . . ?
C39 C40 C41 122.50(16) . . ?
C44 C41 C42 108.58(15) . . ?
C44 C41 C43 108.11(16) . . ?
C42 C41 C43 109.26(16) . . ?
C44 C41 C40 112.58(15) . . ?
C42 C41 C40 109.27(15) . . ?
C43 C41 C40 109.00(14) . . ?
C41 C42 H42A 109.5 . . ?
C41 C42 H42B 109.5 . . ?
H42A C42 H42B 109.5 . . ?
C41 C42 H42C 109.5 . . ?
H42A C42 H42C 109.5 . . ?
H42B C42 H42C 109.5 . . ?
C41 C43 H43A 109.5 . . ?
C41 C43 H43B 109.5 . . ?
H43A C43 H43B 109.5 . . ?
C41 C43 H43C 109.5 . . ?
H43A C43 H43C 109.5 . . ?
H43B C43 H43C 109.5 . . ?
C41 C44 H44A 109.5 . . ?
C41 C44 H44B 109.5 . . ?
H44A C44 H44B 109.5 . . ?
C41 C44 H44C 109.5 . . ?
H44A C44 H44C 109.5 . . ?
H44B C44 H44C 109.5 . . ?
C40 C45 C32 122.18(16) . . ?
C40 C45 H45 118.9 . . ?
C32 C45 H45 118.9 . . ?
O1 C46 C47 107.93(16) . . ?
O1 C46 H46A 110.1 . . ?
C47 C46 H46A 110.1 . . ?
O1 C46 H46B 110.1 . . ?
C47 C46 H46B 110.1 . . ?
H46A C46 H46B 108.4 . . ?
O2 C47 C46 109.30(15) . . ?
O2 C47 H47A 109.8 . . ?
C46 C47 H47A 109.8 . . ?
O2 C47 H47B 109.8 . . ?
C46 C47 H47B 109.8 . . ?
H47A C47 H47B 108.3 . . ?
O2 C48 C49 108.77(16) . . ?
O2 C48 H48A 109.9 . . ?
C49 C48 H48A 109.9 . . ?
O2 C48 H48B 109.9 . . ?
C49 C48 H48B 109.9 . . ?
H48A C48 H48B 108.3 . . ?
O3 C49 C48 109.50(16) . . ?
O3 C49 H49A 109.8 . . ?
C48 C49 H49A 109.8 . . ?
O3 C49 H49B 109.8 . . ?
C48 C49 H49B 109.8 . . ?
H49A C49 H49B 108.2 . . ?
O3 C50 C51 109.17(16) . . ?
O3 C50 H50A 109.8 . . ?
C51 C50 H50A 109.8 . . ?
O3 C50 H50B 109.8 . . ?
C51 C50 H50B 109.8 . . ?
H50A C50 H50B 108.3 . . ?
O4 C51 C50 108.77(17) . . ?
O4 C51 H51A 109.9 . . ?
C50 C51 H51A 109.9 . . ?
O4 C51 H51B 109.9 . . ?
C50 C51 H51B 109.9 . . ?
H51A C51 H51B 108.3 . . ?
O4 C52 C53 109.44(17) . . ?
O4 C52 H52A 109.8 . . ?
C53 C52 H52A 109.8 . . ?
O4 C52 H52B 109.8 . . ?
C53 C52 H52B 109.8 . . ?
H52A C52 H52B 108.2 . . ?
O5 C53 C52 107.74(17) . . ?
O5 C53 H53A 110.2 . . ?
C52 C53 H53A 110.2 . . ?
O5 C53 H53B 110.2 . . ?
C52 C53 H53B 110.2 . . ?
H53A C53 H53B 108.5 . . ?
O5 C54 C55 108.42(17) . . ?
O5 C54 H54A 110.0 . . ?
C55 C54 H54A 110.0 . . ?
O5 C54 H54B 110.0 . . ?
C55 C54 H54B 110.0 . . ?
H54A C54 H54B 108.4 . . ?
O6 C55 C54 107.66(18) . . ?
O6 C55 K1 49.20(9) . . ?
C54 C55 K1 84.66(12) . . ?
O6 C55 H55A 110.2 . . ?
C54 C55 H55A 110.2 . . ?
K1 C55 H55A 78.9 . . ?
O6 C55 H55B 110.2 . . ?
C54 C55 H55B 110.2 . . ?
K1 C55 H55B 158.7 . . ?
H55A C55 H55B 108.5 . . ?
O6 C56 C57 108.04(18) . . ?
O6 C56 H56A 110.1 . . ?
C57 C56 H56A 110.1 . . ?
O6 C56 H56B 110.1 . . ?
C57 C56 H56B 110.1 . . ?
H56A C56 H56B 108.4 . . ?
O1 C57 C56 107.91(17) . . ?
O1 C57 H57A 110.1 . . ?
C56 C57 H57A 110.1 . . ?
O1 C57 H57B 110.1 . . ?
C56 C57 H57B 110.1 . . ?
H57A C57 H57B 108.4 . . ?
 
_refine_diff_density_max    0.376
_refine_diff_density_min   -0.287
_refine_diff_density_rms    0.052

_shelx_res_file
;
TITL sad_a.res in P-1
    sad_a.res
    created by SHELXL-2018/3 at 12:45:05 on 26-Mar-2021
REM Old TITL sad in P-1
REM SHELXT solution in P-1
REM R1 0.128,  Rweak 0.006,  Alpha 0.043,  Orientation as input
REM Formula found by SHELXT:  C58 N4 O3 Si4 K
CELL  0.71073  11.4836  12.9455  22.4834   89.139   77.745   77.169
ZERR   2.0  0.0022   0.0024   0.0042    0.004    0.003    0.003
LATT  1
SFAC C H B N O SI K
UNIT 114 210 2 2 12 8 2
TEMP -173(2)
SIZE 0.066 0.071 0.175
L.S. 20
ACTA
OMIT 0 0 1
BOND $H
LIST 6
FMAP 2
PLAN 20
WGHT    0.037800    1.216400
FVAR       0.44183   0.93220
K1    7    0.515254    0.717168    0.699186    11.00000    0.02290    0.01779 =
         0.02315    0.00138   -0.00572   -0.00300
C1    1    0.682188    0.485286    0.656429    11.00000    0.02077    0.01706 =
         0.01461    0.00046   -0.00167   -0.00613
H3    2    0.652602    0.511174    0.698841    11.00000    0.02425
H2    2    0.613078    0.518847    0.634489    11.00000    0.02400
H1    2    0.753229    0.515713    0.638663    11.00000    0.02168
B1    3    0.713341    0.354770    0.655304    11.00000    0.01236    0.01600 =
         0.01363    0.00049   -0.00240   -0.00409
N1    4    0.750586    0.297853    0.588605    11.00000    0.01570    0.01550 =
         0.01149    0.00033   -0.00129   -0.00265
SI1   6    0.977102    0.340118    0.678903    11.00000    0.01205    0.01981 =
         0.01986    0.00242   -0.00276   -0.00544
O1    5    0.749385    0.709201    0.717619    11.00000    0.02656    0.02055 =
         0.03527    0.00231   -0.00914   -0.00943
SI2   6    0.438218    0.338581    0.687683    11.00000    0.01188    0.01798 =
         0.01343    0.00057   -0.00363   -0.00327
C2    1    0.817050    0.322261    0.697733    11.00000    0.01481    0.01260 =
         0.01658    0.00015   -0.00463   -0.00309
O2    5    0.576374    0.648078    0.810952    11.00000    0.02289    0.01748 =
         0.02641    0.00157   -0.00758   -0.00100
SI3   6    0.801072    0.161258    0.584507    11.00000    0.01996    0.01596 =
         0.01525   -0.00165   -0.00163   -0.00120
C3    1    0.761820    0.288303    0.751733    11.00000    0.01281    0.01213 =
         0.01441   -0.00043   -0.00430   -0.00252
O3    5    0.347588    0.639755    0.786765    11.00000    0.02211    0.02622 =
         0.02140   -0.00164   -0.00354   -0.00258
O4    5    0.256532    0.801915    0.714680    11.00000    0.03052    0.02990 =
         0.02552   -0.00228   -0.01421   -0.00166
SI4   6    0.744318    0.359336    0.520179    11.00000    0.02149    0.02019 =
         0.01208    0.00230   -0.00177   -0.00648
C4    1    0.631480    0.283882    0.753286    11.00000    0.01312    0.01108 =
         0.01289   -0.00051   -0.00175   -0.00343
O5    5    0.423546    0.857231    0.617112    11.00000    0.04175    0.02315 =
         0.02989    0.00313   -0.01331   -0.00740
C5    1    0.595964    0.319243    0.701001    11.00000    0.01246    0.01105 =
         0.01369   -0.00156   -0.00191   -0.00267
O6    5    0.666825    0.828233    0.624997    11.00000    0.03431    0.02703 =
         0.02907    0.00252   -0.00444   -0.01030
C6    1    0.993576    0.467313    0.713003    11.00000    0.01775    0.02377 =
         0.02903    0.00234   -0.00368   -0.00889
AFIX 137
H6A   2    1.075803    0.478535    0.696576    11.00000   -1.50000
H6B   2    0.980782    0.462472    0.757366    11.00000   -1.50000
H6C   2    0.932684    0.526880    0.702746    11.00000   -1.50000
AFIX   0
C9    1    0.425278    0.227463    0.638191    11.00000    0.01852    0.03095 =
         0.02219   -0.00434   -0.00557   -0.00825
AFIX 137
H9A   2    0.347724    0.246436    0.624717    11.00000   -1.50000
H9B   2    0.427988    0.162704    0.661493    11.00000   -1.50000
H9C   2    0.493384    0.215393    0.602594    11.00000   -1.50000
AFIX   0
C8    1    1.030910    0.358087    0.595316    11.00000    0.02115    0.03619 =
         0.02539    0.00328   -0.00004   -0.01381
AFIX 137
H8A   2    1.020017    0.298730    0.572125    11.00000   -1.50000
H8B   2    1.117626    0.360259    0.586796    11.00000   -1.50000
H8C   2    0.983174    0.424650    0.583401    11.00000   -1.50000
AFIX   0
C7    1    1.085616    0.225301    0.704374    11.00000    0.01307    0.02762 =
         0.03310    0.00171   -0.00529   -0.00339
AFIX 137
H7A   2    1.071313    0.158601    0.690642    11.00000   -1.50000
H7B   2    1.071991    0.227780    0.748911    11.00000   -1.50000
H7C   2    1.170027    0.229758    0.686828    11.00000   -1.50000
AFIX   0
C10   1    0.397989    0.462758    0.645005    11.00000    0.01813    0.02906 =
         0.02253    0.00565   -0.00665   -0.00174
AFIX 137
H10A  2    0.458608    0.459634    0.606748    11.00000   -1.50000
H10B  2    0.397572    0.524428    0.669866    11.00000   -1.50000
H10C  2    0.316806    0.468979    0.636140    11.00000   -1.50000
AFIX   0
C12   1    0.747704    0.087283    0.653251    11.00000    0.04451    0.01486 =
         0.02189   -0.00129   -0.00228   -0.00150
AFIX 137
H12A  2    0.658165    0.101734    0.662760    11.00000   -1.50000
H12B  2    0.776153    0.110258    0.687905    11.00000   -1.50000
H12C  2    0.780821    0.011083    0.645123    11.00000   -1.50000
AFIX   0
C11   1    0.313878    0.358663    0.758744    11.00000    0.01384    0.02399 =
         0.02042    0.00032   -0.00296   -0.00188
AFIX 137
H11A  2    0.234959    0.388756    0.748227    11.00000   -1.50000
H11B  2    0.330458    0.407324    0.787229    11.00000   -1.50000
H11C  2    0.311437    0.290372    0.777797    11.00000   -1.50000
AFIX   0
C15   1    0.885454    0.305353    0.459190    11.00000    0.02776    0.03826 =
         0.01654    0.00084    0.00121   -0.01246
AFIX 137
H15A  2    0.874113    0.335762    0.420085    11.00000   -1.50000
H15B  2    0.898851    0.228020    0.455878    11.00000   -1.50000
H15C  2    0.956521    0.324306    0.470008    11.00000   -1.50000
AFIX   0
C14   1    0.749430    0.096598    0.522792    11.00000    0.02508    0.01938 =
         0.02180   -0.00392   -0.00089   -0.00379
AFIX 137
H14A  2    0.773638    0.129300    0.483864    11.00000   -1.50000
H14B  2    0.660289    0.106324    0.533167    11.00000   -1.50000
H14C  2    0.787623    0.020692    0.519391    11.00000   -1.50000
AFIX   0
C13   1    0.971938    0.109954    0.567660    11.00000    0.02558    0.02617 =
         0.03268   -0.00887   -0.00625    0.00407
AFIX 137
H13A  2    0.991200    0.032510    0.562831    11.00000   -1.50000
H13B  2    1.004888    0.130395    0.601384    11.00000   -1.50000
H13C  2    1.008624    0.140264    0.530000    11.00000   -1.50000
AFIX   0
C16   1    0.609078    0.344753    0.488490    11.00000    0.02963    0.02578 =
         0.01715    0.00356   -0.00768   -0.00520
AFIX 137
H16A  2    0.616389    0.373070    0.447525    11.00000   -1.50000
H16B  2    0.533493    0.384005    0.514997    11.00000   -1.50000
H16C  2    0.607102    0.269609    0.486486    11.00000   -1.50000
AFIX   0
C17   1    0.739285    0.505096    0.517004    11.00000    0.04292    0.02764 =
         0.01635    0.00818   -0.00604   -0.01440
AFIX 137
H17A  2    0.747927    0.526776    0.474631    11.00000   -1.50000
H17B  2    0.806315    0.520229    0.533566    11.00000   -1.50000
H17C  2    0.660984    0.544439    0.541154    11.00000   -1.50000
AFIX   0
C18   1    0.818291    0.249800    0.804582    11.00000    0.00912    0.01572 =
         0.01525    0.00101   -0.00100   -0.00394
C19   1    0.827834    0.144426    0.819486    11.00000    0.01123    0.01640 =
         0.01461   -0.00171   -0.00268   -0.00412
AFIX  43
H19   2    0.798044    0.099760    0.796052    11.00000   -1.20000
AFIX   0
C20   1    0.879787    0.101591    0.867817    11.00000    0.01200    0.01494 =
         0.01484    0.00038   -0.00147   -0.00253

SAME C21 C23 C24 C22
SAME C21 C22B C23B C24B
SIMU 0.02 0.02 C21 > C24B
RIGU 0.002 0.002 C21 > C24B

C21   1    0.883110   -0.014902    0.882278    11.00000    0.01912    0.01474 =
         0.02254    0.00466   -0.00675   -0.00504
PART 1 21
C22   1    0.953140   -0.084887    0.825282    21.00000    0.03021    0.01583 =
         0.03150    0.00123   -0.00570   -0.00218
AFIX 137
H22A  2    0.911703   -0.065132    0.791549    21.00000   -1.50000
H22B  2    0.955317   -0.159540    0.834203    21.00000   -1.50000
H22C  2    1.036853   -0.074414    0.813915    21.00000   -1.50000
AFIX   0
C23   1    0.751892   -0.030418    0.897800    21.00000    0.02511    0.02260 =
         0.03665    0.00966   -0.00567   -0.01074
AFIX 137
H23A  2    0.711074   -0.005208    0.864502    21.00000   -1.50000
H23B  2    0.707431    0.009864    0.935440    21.00000   -1.50000
H23C  2    0.753140   -0.105848    0.903398    21.00000   -1.50000
AFIX   0
C24   1    0.945049   -0.051505    0.934693    21.00000    0.04193    0.02182 =
         0.03372    0.01066   -0.02132   -0.00943
AFIX 137
H24A  2    0.944093   -0.126161    0.942010    21.00000   -1.50000
H24B  2    0.901189   -0.008477    0.971479    21.00000   -1.50000
H24C  2    1.029814   -0.043485    0.924396    21.00000   -1.50000
AFIX   0
PART 0
PART 2 -21
C22B  1    0.812532   -0.016939    0.951246   -21.00000    0.02721    0.02278 =
         0.02548    0.00488   -0.00633   -0.01117
AFIX 137
H22D  2    0.724169    0.003252    0.953626   -21.00000   -1.50000
H22E  2    0.836087    0.033197    0.976124   -21.00000   -1.50000
H22F  2    0.833912   -0.088519    0.966422   -21.00000   -1.50000
AFIX   0
C23B  1    0.832683   -0.086668    0.846643   -21.00000    0.02999    0.02094 =
         0.03138    0.00118   -0.00983   -0.00999
AFIX 137
H23D  2    0.874781   -0.090413    0.803718   -21.00000   -1.50000
H23E  2    0.744930   -0.058133    0.850076   -21.00000   -1.50000
H23F  2    0.845741   -0.157847    0.863100   -21.00000   -1.50000
AFIX   0
C24B  1    1.015893   -0.070871    0.886192   -21.00000    0.02208    0.01131 =
         0.03870    0.01260   -0.00867   -0.00769
AFIX 137
H24D  2    1.018752   -0.145052    0.896587   -21.00000   -1.50000
H24E  2    1.041334   -0.034916    0.917653   -21.00000   -1.50000
H24F  2    1.071205   -0.067890    0.846799   -21.00000   -1.50000
AFIX   0
PART 0

C25   1    0.923151    0.168604    0.901209    11.00000    0.01423    0.01976 =
         0.01319    0.00251   -0.00537   -0.00259
AFIX  43
H25   2    0.960171    0.140519    0.933720    11.00000   -1.20000
AFIX   0
C26   1    0.914205    0.275688    0.888645    11.00000    0.01336    0.01874 =
         0.01799   -0.00192   -0.00405   -0.00410
C27   1    0.960922    0.345586    0.928963    11.00000    0.02105    0.01999 =
         0.02267   -0.00210   -0.01162   -0.00542
C28   1    0.943636    0.460448    0.909213    11.00000    0.05198    0.02451 =
         0.03914    0.00016   -0.02682   -0.01639
AFIX 137
H28A  2    0.991532    0.462949    0.867792    11.00000   -1.50000
H28B  2    0.971366    0.502304    0.937121    11.00000   -1.50000
H28C  2    0.856919    0.489769    0.910057    11.00000   -1.50000
AFIX   0
C29   1    0.889997    0.345568    0.995324    11.00000    0.02816    0.03220 =
         0.02587   -0.00923   -0.01070   -0.00700
AFIX 137
H29A  2    0.803081    0.376588    0.997689    11.00000   -1.50000
H29B  2    0.921906    0.387511    1.021349    11.00000   -1.50000
H29C  2    0.899890    0.272595    1.009146    11.00000   -1.50000
AFIX   0
C30   1    1.097204    0.301003    0.926498    11.00000    0.02114    0.03589 =
         0.03621   -0.00997   -0.01094   -0.00843
AFIX 137
H30A  2    1.143301    0.301201    0.884494    11.00000   -1.50000
H30B  2    1.109292    0.228247    0.940723    11.00000   -1.50000
H30C  2    1.126172    0.345051    0.952700    11.00000   -1.50000
AFIX   0
C31   1    0.860991    0.315010    0.840045    11.00000    0.01390    0.01421 =
         0.01834    0.00195   -0.00417   -0.00418
AFIX  43
H31   2    0.853643    0.387745    0.830874    11.00000   -1.20000
AFIX   0
C32   1    0.557840    0.240749    0.806837    11.00000    0.00964    0.01346 =
         0.01329    0.00180   -0.00303   -0.00050
C33   1    0.505478    0.155466    0.799515    11.00000    0.01204    0.01441 =
         0.01321   -0.00162   -0.00357   -0.00080
AFIX  43
H33   2    0.516542    0.125627    0.759815    11.00000   -1.20000
AFIX   0
C34   1    0.437480    0.112757    0.848647    11.00000    0.01127    0.01349 =
         0.01751    0.00213   -0.00338   -0.00190
C35   1    0.379474    0.020343    0.837802    11.00000    0.01907    0.01514 =
         0.02020   -0.00096   -0.00205   -0.00713
C36   1    0.281538    0.058144    0.800409    11.00000    0.03363    0.03186 =
         0.03108    0.00316   -0.01297   -0.01891
AFIX 137
H36A  2    0.318381    0.086498    0.762099    11.00000   -1.50000
H36B  2    0.216035    0.113702    0.823655    11.00000   -1.50000
H36C  2    0.247667   -0.001633    0.791597    11.00000   -1.50000
AFIX   0
C37   1    0.477320   -0.071014    0.803403    11.00000    0.03215    0.02037 =
         0.05642   -0.01434    0.00903   -0.00914
AFIX 137
H37A  2    0.440781   -0.131369    0.799170    11.00000   -1.50000
H37B  2    0.542531   -0.092073    0.826016    11.00000   -1.50000
H37C  2    0.511497   -0.048282    0.762928    11.00000   -1.50000
AFIX   0
C38   1    0.317922   -0.022519    0.897391    11.00000    0.03640    0.02615 =
         0.02852    0.00464   -0.00618   -0.01877
AFIX 137
H38A  2    0.283843   -0.081931    0.888184    11.00000   -1.50000
H38B  2    0.252115    0.033828    0.919725    11.00000   -1.50000
H38C  2    0.378478   -0.046843    0.922339    11.00000   -1.50000
AFIX   0
C39   1    0.423722    0.157049    0.906783    11.00000    0.01324    0.01508 =
         0.01453    0.00376   -0.00124   -0.00289
AFIX  43
H39   2    0.377657    0.128861    0.940764    11.00000   -1.20000
AFIX   0
C40   1    0.475783    0.241546    0.916302    11.00000    0.01298    0.01532 =
         0.01407    0.00071   -0.00346   -0.00157
C41   1    0.464391    0.289182    0.980152    11.00000    0.01958    0.02069 =
         0.01202   -0.00002   -0.00156   -0.00759
C42   1    0.592490    0.284276    0.991449    11.00000    0.02638    0.04060 =
         0.01567   -0.00320   -0.00674   -0.00965
AFIX 137
H42A  2    0.636827    0.210107    0.990487    11.00000   -1.50000
H42B  2    0.585529    0.317228    1.031383    11.00000   -1.50000
H42C  2    0.637019    0.322354    0.959702    11.00000   -1.50000
AFIX   0
C43   1    0.394070    0.405433    0.983417    11.00000    0.02900    0.02317 =
         0.01941   -0.00499   -0.00124   -0.00802
AFIX 137
H43A  2    0.439282    0.445509    0.953167    11.00000   -1.50000
H43B  2    0.385052    0.435923    1.024217    11.00000   -1.50000
H43C  2    0.313024    0.409015    0.974948    11.00000   -1.50000
AFIX   0
C44   1    0.396000    0.230721    1.030656    11.00000    0.03805    0.02794 =
         0.01342   -0.00025   -0.00072   -0.01377
AFIX 137
H44A  2    0.311483    0.238674    1.026113    11.00000   -1.50000
H44B  2    0.396171    0.260683    1.070399    11.00000   -1.50000
H44C  2    0.436517    0.155342    1.027820    11.00000   -1.50000
AFIX   0
C45   1    0.542239    0.281829    0.865919    11.00000    0.01224    0.01432 =
         0.01640    0.00201   -0.00418   -0.00529
AFIX  43
H45   2    0.578291    0.339177    0.871775    11.00000   -1.20000
AFIX   0
C46   1    0.766358    0.699550    0.778433    11.00000    0.02409    0.02391 =
         0.03821   -0.00800   -0.01314   -0.00021
AFIX  23
H46A  2    0.730035    0.767743    0.801472    11.00000   -1.20000
H46B  2    0.854684    0.680305    0.778585    11.00000   -1.20000
AFIX   0
C47   1    0.705229    0.615069    0.807148    11.00000    0.02547    0.02270 =
         0.02608   -0.00280   -0.01218    0.00348
AFIX  23
H47A  2    0.738154    0.548197    0.782476    11.00000   -1.20000
H47B  2    0.721613    0.602116    0.848422    11.00000   -1.20000
AFIX   0
C48   1    0.515234    0.566148    0.832833    11.00000    0.03509    0.01889 =
         0.01970    0.00283   -0.00539   -0.00442
AFIX  23
H48A  2    0.537696    0.539802    0.871360    11.00000   -1.20000
H48B  2    0.539861    0.506200    0.802634    11.00000   -1.20000
AFIX   0
C49   1    0.380276    0.609777    0.843297    11.00000    0.03235    0.02826 =
         0.01884    0.00122   -0.00249   -0.00651
AFIX  23
H49A  2    0.336325    0.555532    0.861775    11.00000   -1.20000
H49B  2    0.356565    0.672199    0.871745    11.00000   -1.20000
AFIX   0
C50   1    0.219814    0.683677    0.794654    11.00000    0.02052    0.03401 =
         0.03391   -0.00471    0.00047   -0.00223
AFIX  23
H50A  2    0.194858    0.743646    0.824848    11.00000   -1.20000
H50B  2    0.173387    0.629306    0.810011    11.00000   -1.20000
AFIX   0
C51   1    0.192272    0.721522    0.734710    11.00000    0.02009    0.03512 =
         0.03737   -0.01013   -0.00767   -0.00026
AFIX  23
H51A  2    0.217941    0.661773    0.704356    11.00000   -1.20000
H51B  2    0.103278    0.750038    0.739314    11.00000   -1.20000
AFIX   0
C52   1    0.219894    0.854087    0.662814    11.00000    0.03678    0.04089 =
         0.02960   -0.00597   -0.01987    0.00432
AFIX  23
H52A  2    0.135377    0.897283    0.674909    11.00000   -1.20000
H52B  2    0.221443    0.800713    0.631411    11.00000   -1.20000
AFIX   0
C53   1    0.304897    0.923503    0.637479    11.00000    0.04976    0.02739 =
         0.02841   -0.00017   -0.02160    0.00417
AFIX  23
H53A  2    0.277588    0.963267    0.603099    11.00000   -1.20000
H53B  2    0.306427    0.975084    0.669213    11.00000   -1.20000
AFIX   0
C54   1    0.506016    0.910345    0.578797    11.00000    0.06301    0.02958 =
         0.03357    0.01237   -0.02202   -0.02067
AFIX  23
H54A  2    0.505611    0.978224    0.598629    11.00000   -1.20000
H54B  2    0.480608    0.925890    0.539598    11.00000   -1.20000
AFIX   0
C55   1    0.630631    0.840477    0.567955    11.00000    0.05594    0.03513 =
         0.02563    0.00585   -0.00589   -0.02628
AFIX  23
H55A  2    0.629985    0.770593    0.550904    11.00000   -1.20000
H55B  2    0.688590    0.872696    0.538643    11.00000   -1.20000
AFIX   0
C56   1    0.792568    0.779386    0.619891    11.00000    0.03466    0.02573 =
         0.04357    0.00222    0.00376   -0.01056
AFIX  23
H56A  2    0.844363    0.820614    0.593129    11.00000   -1.20000
H56B  2    0.810429    0.706698    0.601992    11.00000   -1.20000
AFIX   0
C57   1    0.819025    0.775789    0.682323    11.00000    0.02567    0.02468 =
         0.05298    0.00426   -0.00376   -0.01121
AFIX  23
H57A  2    0.907342    0.747190    0.680055    11.00000   -1.20000
H57B  2    0.796207    0.848013    0.701271    11.00000   -1.20000
REM #####
AFIX   0
HKLF 4


REM  sad_a.res in P-1
REM wR2 = 0.0979, GooF = S = 1.011, Restrained GooF = 1.009 for all data
REM R1 = 0.0410 for 10032 Fo > 4sig(Fo) and 0.0658 for all 13587 data
REM 698 parameters refined using 138 restraints

END

WGHT      0.0378      1.2165

REM Highest difference peak  0.376,  deepest hole -0.287,  1-sigma level  0.052
Q1    1   0.8816  0.0417  0.8784  11.00000  0.05    0.38
Q2    1   0.3580  0.3585  0.7222  11.00000  0.05    0.35
Q3    1   0.5217  0.3377  0.7003  11.00000  0.05    0.35
Q4    1   0.7853  0.2758  0.7810  11.00000  0.05    0.33
Q5    1   0.4584  0.2647  0.9478  11.00000  0.05    0.32
Q6    1   0.6495  0.3430  0.6799  11.00000  0.05    0.31
Q7    1   0.7603  0.3404  0.6754  11.00000  0.05    0.30
Q8    1   0.9984  0.4126  0.6831  11.00000  0.05    0.30
Q9    1   0.4202  0.0583  0.8463  11.00000  0.05    0.29
Q10   1   0.9348  0.3123  0.9093  11.00000  0.05    0.29
Q11   1   0.9922  0.3571  0.6334  11.00000  0.05    0.29
Q12   1   0.8855  0.2906  0.8687  11.00000  0.05    0.28
Q13   1   0.5806  0.2729  0.7810  11.00000  0.05    0.28
Q14   1   0.8833  0.3245  0.6884  11.00000  0.05    0.28
Q15   1   0.4557  0.1099  0.8769  11.00000  0.05    0.28
Q16   1   0.4252 -0.0824  0.8798  11.00000  0.05    0.27
Q17   1   0.4763  0.1853  0.9109  11.00000  0.05    0.27
Q18   1   0.7620  0.1415  0.6326  11.00000  0.05    0.27
Q19   1   0.7447  0.4391  0.5196  11.00000  0.05    0.27
Q20   1   0.4567  0.2753  0.6521  11.00000  0.05    0.27
;
_shelx_res_checksum   38573

_shelx_hkl_file
;
  -1   0   0 2373.96   68.19
  -1   0   0 2468.65   68.29
  -1   0   0 2408.86   68.39
  -1   0   0 2311.27   68.19
  -1   0   0 2461.45   68.39
  -1   0   0 2476.15   68.09
   1   0   0 2446.36   68.39
   1   0   0 2346.37   68.19
   1   0   0 2391.06   68.09
   1   0   0 2382.86   68.19
   1   0   0 2400.46   68.29
   1   0   0 2452.05   68.39
   1   0   0 2437.36   68.39
  -2   0   0   25.40    3.80
  -2   0   0   26.90    2.20
  -2   0   0   20.90    4.10
  -2   0   0   32.40    4.40
   2   0   0   20.30    3.70
   2   0   0   23.90    3.60
   2   0   0   17.60    3.60
   2   0   0   26.90    2.20
   2   0   0   24.40    4.20
  -3   0   0  124.09    5.30
  -3   0   0  136.39    8.70
  -3   0   0  119.29    8.30
  -3   0   0  113.09    8.00
   3   0   0  127.99    8.30
   3   0   0  132.29    8.40
   3   0   0  135.29    8.00
   3   0   0  125.59    5.40
  -4   0   0 1379.76   45.40
  -4   0   0 1508.55   41.30
  -4   0   0 1423.86   45.90
  -4   0   0 1412.06   46.40
   4   0   0 1461.05   45.10
   4   0   0 1393.46   41.30
   4   0   0 1378.66   45.50
   4   0   0 1398.96   45.70
  -5   0   0  201.48   13.70
  -5   0   0  210.58   12.80
  -5   0   0  218.58   13.60
   5   0   0  218.08    8.40
   5   0   0  207.48   12.90
   5   0   0  193.18   12.50
   5   0   0  209.48   12.20
  -6   0   0  425.16   21.30
  -6   0   0  482.55   22.10
  -6   0   0  427.36   20.20
   6   0   0  469.15   21.10
   6   0   0  390.26   19.30
   6   0   0  444.56   20.80
   6   0   0  411.96   14.40
  -7   0   0    7.30    6.50
  -7   0   0    3.10    5.10
  -7   0   0   -2.10    5.00
   7   0   0    7.10    5.40
   7   0   0   -0.20    4.60
   7   0   0    6.40    2.20
   7   0   0   -1.40    4.70
  -8   0   0   32.00    8.30
  -8   0   0   42.40   10.00
  -8   0   0   42.00    9.50
   8   0   0   40.00    9.30
   8   0   0   31.10    8.80
   8   0   0   31.20    7.70
  -9   0   0    3.80    7.10
  -9   0   0    6.30    6.30
  -9   0   0   15.90    8.50
   9   0   0    9.80    7.70
   9   0   0    5.60    6.50
   9   0   0    9.80    8.20
 -10   0   0    4.40    7.90
 -10   0   0    9.40    8.60
 -10   0   0   11.80    6.80
  10   0   0   19.20    9.30
  10   0   0   12.20    7.60
 -11   0   0   20.00    9.30
 -11   0   0    5.70    9.10
 -11   0   0    3.90    8.10
  11   0   0    8.60    8.00
  11   0   0   -0.30    6.20
 -12   0   0   26.90   11.30
 -12   0   0   29.10   12.10
 -12   0   0   19.30   10.10
  12   0   0   25.00    9.90
 -13   0   0   70.49   17.30
 -13   0   0   94.49   18.50
  13   0   0   76.59   15.60
  13  -1   0   32.90   13.40
 -13   1   0   32.10   13.20
 -13   1   0   17.50   13.10
  12  -1   0  102.39   16.00
  12  -1   0  119.89   17.60
 -12   1   0  129.19   20.10
 -12   1   0  149.09   21.60
  11  -1   0   26.30   11.10
  11  -1   0   29.50   10.40
 -11   1   0   13.90    8.70
 -11   1   0    6.70    9.70
 -11   1   0   24.60   10.70
  10  -1   0    3.50    7.10
  10  -1   0   -1.60    6.30
 -10   1   0  -18.60    5.70
 -10   1   0   -0.70    7.30
 -10   1   0    0.80    7.20
   9  -1   0   36.60    9.50
   9  -1   0   57.49   10.70
  -9   1   0   25.50    8.00
  -9   1   0   18.60    8.50
  -9   1   0   17.90    8.90
   8  -1   0  154.58   15.40
   8  -1   0  145.29   14.30
  -8   1   0  150.08   16.40
  -8   1   0  151.38   14.10
  -8   1   0  174.38   17.10
   7  -1   0    2.00    2.80
   7  -1   0   -0.80    4.70
   7  -1   0   -4.30    3.90
  -7   1   0   -0.40    5.30
  -7   1   0    3.40    4.70
  -7   1   0    2.60    5.70
   6  -1   0  505.35   18.90
   6  -1   0  567.14   24.30
   6  -1   0  557.34   24.30
  -6   1   0  547.55   25.20
  -6   1   0  540.75   24.80
  -6   1   0  549.35   23.00
   5  -1   0   24.50    6.70
   5  -1   0   24.20    6.40
   5  -1   0   18.30    5.60
   5  -1   0   25.70    4.00
  -5   1   0   32.10    7.20
  -5   1   0   30.10    5.60
  -5   1   0   10.50    5.70
   4  -1   0    9.40    4.80
   4  -1   0    9.10    4.70
   4  -1   0   10.70    4.70
   4  -1   0    5.70    2.80
  -4   1   0   11.50    3.80
  -4   1   0    3.90    4.50
  -4   1   0    6.90    5.00
   3  -1   0    4.50    4.20
   3  -1   0    3.40    3.50
   3  -1   0    4.20    2.60
  -3   1   0   10.20    3.20
  -3   1   0    9.70    4.60
  -3   1   0    6.80    4.50
   2  -1   0 2702.03   77.99
   2  -1   0 2707.53   76.59
   2  -1   0 2674.83   77.49
   2  -1   0 2618.14   76.99
  -2   1   0 2739.93   76.39
  -2   1   0 2641.64   78.39
  -2   1   0 2625.54   77.99
   1  -1   0 1515.25   45.50
   1  -1   0 1534.75   44.90
   1  -1   0 1548.05   43.70
   1  -1   0 1516.55   45.00
  -1   1   0 1570.34   43.70
  -1   1   0 1593.84   45.70
  -1   1   0 1573.74   45.60
  -1   1   0 1538.85   44.90
   0  -1   0  111.69    4.80
   0  -1   0  110.19    4.50
   0  -1   0  115.99    4.70
   0  -1   0  110.89    4.50
   0   1   0  107.59    4.50
   0   1   0  110.19    4.00
   0   1   0  111.09    4.70
   0   1   0  100.99    4.40
   0   1   0  115.19    5.00
  -1  -1   0 2474.35   73.39
  -1  -1   0 2524.45   72.09
  -1  -1   0 2594.64   72.69
  -1  -1   0 2580.94   72.29
  -1  -1   0 2631.14   73.19
  -1  -1   0 2530.55   71.99
   1   1   0 2617.14   71.99
   1   1   0 2654.83   72.79
   1   1   0 2629.64   72.39
   1   1   0 2576.14   72.09
   1   1   0 2565.74   72.69
   1   1   0 2447.46   73.09
   1   1   0 2631.74   73.49
  -2  -1   0  708.33   22.30
  -2  -1   0  692.63   21.00
  -2  -1   0  658.53   19.90
  -2  -1   0  698.03   23.00
   2   1   0  692.03   19.90
   2   1   0  682.13   22.70
   2   1   0  687.53   22.00
   2   1   0  688.63   22.00
   2   1   0  676.13   21.00
  -3  -1   0 2039.40   62.79
  -3  -1   0 2182.08   62.39
   3   1   0 2048.59   58.09
   3   1   0 2037.80   61.59
   3   1   0 2119.29   58.09
   3   1   0 2092.49   60.69
   3   1   0 2023.80   62.29
   3   1   0 2033.10   61.89
  -4  -1   0   38.70    6.30
  -4  -1   0   37.70    6.30
  -4  -1   0   27.70    5.30
   4   1   0   21.20    5.30
   4   1   0   25.20    1.90
   4   1   0   27.70    2.10
   4   1   0   35.00    5.80
   4   1   0   31.40    5.60
   4   1   0   21.50    4.40
  -5  -1   0  207.48   13.20
  -5  -1   0  205.38   13.30
  -5  -1   0  200.28   12.30
   5   1   0  177.28   11.50
   5   1   0  203.28   12.60
   5   1   0  196.98   11.20
   5   1   0  176.88   12.00
  -6  -1   0  763.12   31.50
  -6  -1   0  828.22   32.40
  -6  -1   0  846.22   32.10
   6   1   0  789.22   31.40
   6   1   0  794.52   30.80
   6   1   0  817.22   29.60
  -7  -1   0  463.85   22.60
  -7  -1   0  462.95   22.70
  -7  -1   0  434.66   22.70
   7   1   0  399.66   22.00
   7   1   0  465.95   20.60
   7   1   0  466.45   22.10
  -8  -1   0   -5.50    5.50
  -8  -1   0    6.10    6.10
  -8  -1   0    0.60    5.90
   8   1   0    6.50    6.60
   8   1   0    1.60    4.90
   8   1   0   -0.10    5.50
  -9  -1   0   52.79   11.30
  -9  -1   0   35.60    9.60
  -9  -1   0   23.70    9.70
   9   1   0   24.80    8.70
   9   1   0   37.30    8.30
   9   1   0   42.30    9.10
 -10  -1   0   -1.70    6.90
 -10  -1   0    9.50    8.80
 -10  -1   0    7.70    8.10
  10   1   0    6.50    6.30
  10   1   0    0.90    7.50
  10   1   0    5.40    8.40
 -11  -1   0   16.70    9.80
 -11  -1   0   22.30   10.00
 -11  -1   0   19.40    9.70
  11   1   0   22.30    9.60
  11   1   0   19.30    8.30
  11   1   0   11.90    9.20
 -12  -1   0   33.10   11.30
 -12  -1   0   41.10   12.60
 -12  -1   0   35.50   12.30
  12   1   0   56.09   13.20
 -13  -1   0   -4.10    8.60
 -13  -1   0   -2.20    9.00
 -13  -1   0    9.70   12.40
  13   1   0    0.10    7.90
 -14  -1   0   -4.50    9.60
 -14  -1   0    6.20   13.90
  14   1   0    5.50   10.80
  13  -2   0   36.30   12.30
 -13   2   0   79.59   17.00
 -13   2   0   36.20   14.40
  12  -2   0  -11.10    6.80
  12  -2   0   -2.20    8.50
 -12   2   0   -0.60   10.30
 -12   2   0   -8.60    8.70
  11  -2   0   46.10   11.30
  11  -2   0   59.29   12.30
 -11   2   0   37.30   12.70
 -11   2   0   64.09   14.80
  10  -2   0  -14.30    5.80
  10  -2   0   12.40    8.10
 -10   2   0   -5.10    5.70
 -10   2   0   -3.80    8.00
 -10   2   0   -4.00    7.60
   9  -2   0   43.50   10.60
   9  -2   0   60.29   11.80
  -9   2   0   57.39    9.90
  -9   2   0   55.69   12.90
  -9   2   0   78.59   13.50
   8  -2   0  128.29   14.20
   8  -2   0  114.29   14.00
  -8   2   0  129.59   15.70
  -8   2   0  157.08   16.80
  -8   2   0  145.39   13.50
   7  -2   0    0.70    5.10
   7  -2   0    2.80    5.10
   7  -2   0    5.90    3.70
  -7   2   0    3.70    4.40
  -7   2   0    1.90    6.10
  -7   2   0   -7.10    5.10
   6  -2   0  642.94   26.70
   6  -2   0  627.04   27.20
   6  -2   0  585.84   22.30
  -6   2   0  566.44   27.30
  -6   2   0  641.54   24.30
  -6   2   0  588.64   27.30
   5  -2   0  671.13   27.40
   5  -2   0  701.53   28.00
   5  -2   0  706.93   24.60
  -5   2   0  684.83   28.50
  -5   2   0  663.93   28.50
  -5   2   0  685.53   25.00
   4  -2   0  364.66   15.20
   4  -2   0  368.96   17.10
   4  -2   0  369.06   17.90
  -4   2   0  368.76   14.80
  -4   2   0  383.56   18.50
  -4   2   0  361.86   18.00
   3  -2   0 3854.91  113.89
   3  -2   0 3878.11  114.89
   3  -2   0 3951.20  112.89
  -3   2   0 3980.50  115.29
  -3   2   0 3921.71  111.29
  -3   2   0 3890.31  115.29
   2  -2   0   51.09    5.40
   2  -2   0   51.69    3.70
   2  -2   0   55.69    5.80
   2  -2   0   38.60    5.90
  -2   2   0   45.80    3.60
  -2   2   0   42.10    5.80
  -2   2   0   53.59    6.60
   1  -2   0  614.64   20.70
   1  -2   0  609.54   20.20
   1  -2   0  616.14   21.00
  -1   2   0  610.74   20.30
  -1   2   0  604.94   20.80
  -1   2   0  590.94   20.80
   0  -2   0 6937.41  198.28
   0  -2   0 7088.69  198.08
   0  -2   0 6986.50  198.38
   0   2   0 7125.69  198.18
   0   2   0 7031.40  197.98
   0   2   0 7189.48  198.28
   0   2   0 7079.89  197.78
  -1  -2   0  177.38    8.00
  -1  -2   0  154.58    6.70
  -1  -2   0  176.98    7.90
   1   2   0  161.18    8.10
   1   2   0  160.48    7.10
   1   2   0  170.98    6.70
   1   2   0  156.88    7.60
  -2  -2   0   34.90    3.20
  -2  -2   0   39.00    3.90
  -2  -2   0   29.10    5.20
   2   2   0   28.60    3.90
   2   2   0   38.90    3.30
   2   2   0   35.60    4.30
   2   2   0   34.50    3.20
   2   2   0   38.30    5.30
  -3  -2   0 1535.45   45.20
  -3  -2   0 1531.95   49.30
   3   2   0 1606.64   45.90
   3   2   0 1533.05   48.70
   3   2   0 1594.64   45.30
   3   2   0 1613.44   47.70
   3   2   0 1507.55   47.60
  -4  -2   0  521.25   16.30
  -4  -2   0  533.25   22.30
  -4  -2   0  526.75   20.80
   4   2   0  518.15   21.10
   4   2   0  518.85   18.50
   4   2   0  512.75   20.20
   4   2   0  550.74   16.40
   4   2   0  540.95   20.40
  -5  -2   0    3.60    4.80
  -5  -2   0    0.50    4.30
   5   2   0    5.30    4.60
   5   2   0    7.80    4.90
   5   2   0    4.30    1.60
   5   2   0    7.60    5.50
   5   2   0    8.50    3.80
   5   2   0    5.40    1.50
  -6  -2   0  125.49   11.60
  -6  -2   0  113.29   11.60
  -6  -2   0  112.49   12.30
   6   2   0  114.99   11.80
   6   2   0  114.09    9.50
   6   2   0  124.49   12.00
   6   2   0  118.69   11.30
  -7  -2   0  369.36   20.70
  -7  -2   0  347.17   19.10
  -7  -2   0  349.87   19.50
   7   2   0  354.96   19.90
   7   2   0  384.56   17.40
   7   2   0  364.96   19.20
   7   2   0  334.77   19.60
  -8  -2   0   32.10    8.80
  -8  -2   0   32.00    7.80
  -8  -2   0   49.90   10.00
   8   2   0   23.60    6.30
   8   2   0   34.10    8.50
   8   2   0   26.50    7.90
  -9  -2   0  299.67   21.20
  -9  -2   0  398.06   23.40
  -9  -2   0  334.37   21.50
   9   2   0  335.57   21.40
   9   2   0  359.56   19.00
   9   2   0  387.56   21.80
 -10  -2   0    3.00    7.90
 -10  -2   0    5.30    7.60
 -10  -2   0   -3.90    6.10
  10   2   0   -0.80    7.40
  10   2   0   -1.50    6.00
  10   2   0    2.00    6.90
 -11  -2   0   19.10   10.50
 -11  -2   0   21.50   10.90
 -11  -2   0    7.10    9.60
  11   2   0   31.40   10.00
  11   2   0   26.20   10.00
 -12  -2   0   89.09   16.40
 -12  -2   0   77.89   15.60
 -12  -2   0  101.89   16.90
  12   2   0  102.69   17.30
  12   2   0   91.39   15.70
 -13  -2   0   13.80   11.70
 -13  -2   0    3.60    9.50
 -13  -2   0    3.40    9.50
  13   2   0   10.40    9.50
 -14  -2   0  -16.50    9.30
 -14  -2   0    0.30    9.80
 -14  -2   0    6.10   10.90
  14   2   0    0.90    8.70
  13  -3   0   52.89   15.50
  13  -3   0   71.59   16.20
 -13   3   0   59.79   16.40
 -13   3   0   76.09   17.80
  12  -3   0    0.40    9.40
  12  -3   0   -0.10    8.10
 -12   3   0   -8.60    8.70
 -12   3   0   12.50   10.60
  11  -3   0   11.50   10.00
  11  -3   0   33.90   11.90
 -11   3   0   24.50   11.30
 -11   3   0   27.10   12.60
  10  -3   0   21.10   10.00
  10  -3   0   34.30    9.90
 -10   3   0   25.60   10.60
 -10   3   0   19.90   10.00
   9  -3   0   49.10   10.90
   9  -3   0   32.00    9.50
  -9   3   0   45.00   12.20
  -9   3   0   53.99   12.00
   8  -3   0  447.36   22.30
   8  -3   0  437.56   25.00
   8  -3   0  444.66   24.40
  -8   3   0  472.65   27.20
  -8   3   0  490.45   21.90
  -8   3   0  454.75   26.50
   7  -3   0   63.29   10.30
   7  -3   0   59.49   10.30
   7  -3   0   63.59    7.80
  -7   3   0   72.39   11.90
  -7   3   0   69.09    8.20
  -7   3   0   55.89   10.70
   6  -3   0   58.59    7.50
   6  -3   0   58.99    8.80
   6  -3   0   50.09    9.10
  -6   3   0   47.30    6.50
  -6   3   0   36.20    8.60
  -6   3   0   43.10    8.90
   5  -3   0   92.89   10.50
   5  -3   0   87.49   10.50
   5  -3   0   88.19    8.60
  -5   3   0   99.29    7.40
  -5   3   0   70.29   10.10
  -5   3   0  100.79   12.20
   4  -3   0    4.10    4.80
   4  -3   0    0.80    5.20
   4  -3   0   10.40    4.40
  -4   3   0    7.50    5.50
  -4   3   0    7.00    2.90
  -4   3   0   -3.30    4.50
   3  -3   0  158.48   10.90
   3  -3   0  184.68   10.70
   3  -3   0  163.88    9.90
   3  -3   0  181.88   12.40
  -3   3   0  189.98   12.60
  -3   3   0  192.08   12.20
  -3   3   0  184.68    7.50
   2  -3   0   31.30    5.90
   2  -3   0   22.30    2.10
   2  -3   0   34.50    5.50
   2  -3   0   25.50    4.90
  -2   3   0   24.60    2.00
  -2   3   0   21.70    5.90
  -2   3   0   19.40    5.40
  -2   3   0   20.20    4.70
   1  -3   0   98.39    4.00
   1  -3   0  100.39    7.00
   1  -3   0  108.69    8.40
   1  -3   0  102.69    8.50
   1  -3   0  100.49    4.20
  -1   3   0   95.19    7.70
  -1   3   0  111.39    8.70
  -1   3   0   82.59    7.80
   0  -3   0 3255.57   91.49
   0  -3   0 3172.48   93.99
   0  -3   0 3203.18   93.29
   0   3   0 3214.78   93.59
   0   3   0 3145.89   92.79
   0   3   0 3367.56   92.39
   0   3   0 3178.98   93.09
  -1  -3   0   28.50    3.90
  -1  -3   0   23.80    4.10
  -1  -3   0   25.70    4.60
   1   3   0   19.70    4.30
   1   3   0   19.40    4.50
   1   3   0   16.40    3.60
  -2  -3   0   80.39    7.90
  -2  -3   0   68.69    4.90
  -2  -3   0   89.29    6.90
   2   3   0   59.49    5.80
   2   3   0   74.29    5.90
   2   3   0   60.49    6.40
  -3  -3   0   13.00    5.00
  -3  -3   0   15.80    3.40
   3   3   0   13.60    2.80
   3   3   0   20.20    4.30
   3   3   0   16.10    4.10
   3   3   0   10.90    4.40
  -4  -3   0   90.69    5.90
  -4  -3   0   97.69   10.20
   4   3   0   97.09    6.30
   4   3   0   89.59    8.90
   4   3   0  110.19    8.90
   4   3   0  106.39    8.90
  -5  -3   0   53.79    8.60
  -5  -3   0   75.39    8.80
  -5  -3   0   62.39    4.70
   5   3   0   63.39    8.80
   5   3   0   51.79    7.00
   5   3   0   50.89    6.90
   5   3   0   53.59    5.60
  -6  -3   0  215.48   14.30
  -6  -3   0  221.38    8.40
  -6  -3   0  230.28   15.60
   6   3   0  251.97   14.30
   6   3   0  250.77    8.60
   6   3   0  239.88   11.70
   6   3   0  220.68    8.30
   6   3   0  235.78   15.60
   6   3   0  195.28   13.50
  -7  -3   0  334.67   20.90
  -7  -3   0  334.77   19.00
   7   3   0  371.76   18.70
   7   3   0  305.57   15.30
   7   3   0  347.87   18.50
   7   3   0  320.27   19.50
  -8  -3   0   81.79   12.90
  -8  -3   0   85.39   11.70
  -8  -3   0  101.89   13.00
   8   3   0  101.19   11.90
   8   3   0   70.19   10.70
   8   3   0  103.19    9.80
   8   3   0  110.89   12.90
  -9  -3   0  170.28   17.60
  -9  -3   0  186.28   18.70
  -9  -3   0  163.88   16.80
   9   3   0  188.28   13.10
   9   3   0  219.28   18.70
   9   3   0  200.88   18.90
 -10  -3   0  100.49   15.10
 -10  -3   0  107.79   15.40
 -10  -3   0  124.09   16.20
  10   3   0  140.79   17.50
  10   3   0  145.19   16.50
  10   3   0  102.89   11.70
 -11  -3   0    2.40    8.60
 -11  -3   0   32.10   11.50
 -11  -3   0    5.00    9.80
  11   3   0    5.00    8.10
  11   3   0   -5.30    8.20
 -12  -3   0   54.29   13.90
 -12  -3   0   69.09   15.30
 -12  -3   0   35.80   13.60
  12   3   0   55.89   12.70
  12   3   0   57.29   13.00
 -13  -3   0   62.69   15.50
 -13  -3   0   85.39   16.90
 -13  -3   0   58.69   15.40
  13   3   0   65.29   14.70
  13   3   0   85.29   17.00
 -14  -3   0  127.39   21.10
 -14  -3   0  154.68   22.30
 -14  -3   0  177.88   25.20
  14   3   0  169.18   23.00
  12  -4   0    1.80    9.70
  12  -4   0   22.10   10.90
 -12   4   0   -2.10    9.10
 -12   4   0   -4.80   10.10
  11  -4   0    0.50    9.10
  11  -4   0   -1.50    8.40
 -11   4   0    4.50   10.20
 -11   4   0   -1.90    8.70
  10  -4   0   -9.60    7.90
  10  -4   0   14.40    8.10
 -10   4   0   -8.60    7.40
 -10   4   0  -12.20    6.90
   9  -4   0   46.40   11.20
   9  -4   0   61.49   13.10
  -9   4   0   50.19   12.80
  -9   4   0   66.79   14.30
   8  -4   0    6.70    6.30
   8  -4   0   17.60    5.70
   8  -4   0   16.10    8.20
  -8   4   0   16.90    9.50
  -8   4   0   22.90    9.40
   7  -4   0   17.40    5.90
   7  -4   0   21.00    6.50
   7  -4   0   24.70    8.30
  -7   4   0    7.20    7.40
  -7   4   0   32.90    9.70
  -7   4   0   12.70    4.90
   6  -4   0   13.80    6.20
   6  -4   0   13.10    5.60
   6  -4   0   22.10    8.10
  -6   4   0   16.80    7.50
  -6   4   0    2.50    6.60
  -6   4   0   22.70    4.60
   5  -4   0    6.20    5.40
   5  -4   0   -2.40    5.00
   5  -4   0   -0.60    4.40
  -5   4   0    2.20    2.70
  -5   4   0   -0.10    5.30
  -5   4   0    4.60    5.90
   4  -4   0   54.49    8.20
   4  -4   0   48.40    8.40
   4  -4   0   63.39    8.30
  -4   4   0   71.69   10.60
  -4   4   0   54.89    4.40
  -4   4   0   51.29    8.70
   3  -4   0  575.14   17.30
   3  -4   0  551.04   24.20
   3  -4   0  563.34   23.20
   3  -4   0  555.84   22.70
  -3   4   0  568.64   23.10
  -3   4   0  567.94   17.20
  -3   4   0  579.24   24.60
  -3   4   0  590.44   24.60
   2  -4   0  115.69   10.40
   2  -4   0  122.39    9.60
   2  -4   0  131.19   10.40
  -2   4   0  147.49   11.80
  -2   4   0  109.79   10.30
  -2   4   0  122.99   10.00
   1  -4   0 1013.20   29.30
   1  -4   0  988.90   34.30
   1  -4   0 1005.90   29.10
   1  -4   0  990.90   34.00
  -1   4   0  975.90   33.80
  -1   4   0  977.50   34.20
  -1   4   0  985.70   33.30
   0  -4   0  281.77   11.00
   0  -4   0  276.77   12.90
   0  -4   0  273.57   14.10
   0   4   0  287.07   13.30
   0   4   0  278.27   13.50
   0   4   0  252.07   12.70
  -1  -4   0  794.52   26.30
  -1  -4   0  767.12   27.40
  -1  -4   0  783.02   26.10
   1   4   0  783.12   26.90
   1   4   0  777.82   26.00
   1   4   0  765.32   27.00
  -2  -4   0  259.97   13.30
  -2  -4   0  274.47   11.40
  -2  -4   0  290.17   13.30
   2   4   0  276.27   13.30
   2   4   0  280.97   13.00
   2   4   0  273.17   11.90
  -3  -4   0  184.98    8.60
  -3  -4   0  194.28   10.40
  -3  -4   0  201.28   12.30
   3   4   0  175.38   11.40
   3   4   0  211.48    9.10
   3   4   0  197.48   10.10
   3   4   0  193.08   10.80
  -4  -4   0   22.70    4.40
  -4  -4   0   24.30    6.40
   4   4   0   24.70    6.10
   4   4   0   24.10    5.10
   4   4   0   27.40    5.50
   4   4   0   22.80    3.90
  -5  -4   0 1233.48   38.40
  -5  -4   0 1193.48   44.50
   5   4   0 1245.38   38.40
   5   4   0 1246.68   41.60
   5   4   0 1241.28   43.60
   5   4   0 1240.58   41.60
  -6  -4   0  124.79    7.20
  -6  -4   0  126.19   11.70
  -6  -4   0  129.49   13.90
   6   4   0  130.99   11.50
   6   4   0  125.59   12.60
   6   4   0  142.09   12.50
   6   4   0  130.49    8.30
  -7  -4   0  499.85   24.20
  -7  -4   0  517.25   17.30
  -7  -4   0  515.85   26.70
   7   4   0  527.95   23.80
   7   4   0  535.55   20.50
   7   4   0  556.54   26.20
   7   4   0  547.45   24.60
  -8  -4   0  175.28   16.20
  -8  -4   0  184.58   18.10
   8   4   0  162.98   15.90
   8   4   0  164.38   11.10
   8   4   0  189.98   14.40
   8   4   0  168.38   15.00
  -9  -4   0   12.40    7.10
  -9  -4   0    2.10    7.40
  -9  -4   0    3.50    7.10
   9   4   0    4.30    4.70
   9   4   0   -7.10    6.20
   9   4   0   -0.10    6.10
   9   4   0    5.10    6.00
 -10  -4   0  130.99   15.90
 -10  -4   0  143.99   16.60
 -10  -4   0  145.49   18.00
  10   4   0  163.98   18.80
  10   4   0  145.79   16.60
 -11  -4   0   92.89   16.50
 -11  -4   0   70.89   13.30
 -11  -4   0  103.99   15.20
  11   4   0   79.09   15.20
  11   4   0   99.59   14.90
 -12  -4   0    8.70    8.90
 -12  -4   0   19.30   11.80
 -12  -4   0    5.00    9.50
  12   4   0    6.70   10.00
  12   4   0    4.60    9.30
 -13  -4   0  367.16   27.80
 -13  -4   0  286.57   27.90
 -13  -4   0  362.66   33.70
  13   4   0  353.06   31.30
  13   4   0  316.37   28.90
 -14  -4   0    1.50   11.10
 -14  -4   0    5.40    9.60
 -14  -4   0   -0.40   12.00
  14   4   0   -4.10   11.50
  14   4   0    7.00   10.50
  12  -5   0   17.60   11.50
  12  -5   0   -9.00    9.40
 -12   5   0    5.50   11.90
 -12   5   0   19.10   13.30
  11  -5   0  269.07   25.80
  11  -5   0  245.48   25.40
 -11   5   0  272.17   29.10
 -11   5   0  244.68   26.90
  10  -5   0   19.90    9.20
  10  -5   0   32.60   11.10
 -10   5   0   24.60   11.60
 -10   5   0   36.10   12.40
   9  -5   0   37.60   10.00
   9  -5   0   36.60   10.80
  -9   5   0   41.90   12.00
  -9   5   0   45.80   12.80
   8  -5   0   26.70    8.70
   8  -5   0   27.90    9.60
   8  -5   0   22.00    7.40
  -8   5   0   52.49   12.20
  -8   5   0   49.70   12.30
   7  -5   0   57.19   12.10
   7  -5   0   45.80    9.60
   7  -5   0   31.90    7.60
  -7   5   0   36.00   10.40
  -7   5   0   39.50   11.10
   6  -5   0  319.17   19.20
   6  -5   0  292.97   19.90
   6  -5   0  291.47   17.70
  -6   5   0  351.76   21.80
   5  -5   0  109.59   11.70
   5  -5   0  113.29   11.80
   5  -5   0  101.09   12.70
  -5   5   0   81.29   11.90
  -5   5   0  102.69   11.60
  -5   5   0  108.19   13.40
  -5   5   0  102.59    5.70
   4  -5   0  519.55   15.10
   4  -5   0  499.45   24.20
   4  -5   0  463.65   22.20
   4  -5   0  506.65   22.80
  -4   5   0  511.95   24.80
  -4   5   0  439.66   21.80
  -4   5   0  451.65   23.60
   3  -5   0  116.89   10.60
   3  -5   0  117.29   11.20
   3  -5   0  111.99   11.70
  -3   5   0   95.09   10.90
  -3   5   0  103.69   11.60
  -3   5   0  112.79   10.60
   2  -5   0   -1.00    4.30
   2  -5   0   -1.90    4.60
   2  -5   0    2.90    4.80
  -2   5   0   15.20    6.40
  -2   5   0   -1.10    4.80
  -2   5   0    4.30    4.90
   1  -5   0 1034.30   29.90
   1  -5   0  941.21   34.90
   1  -5   0  977.30   29.20
   1  -5   0  958.50   34.60
  -1   5   0  962.60   33.90
  -1   5   0  955.80   34.30
  -1   5   0  914.51   34.50
   0  -5   0 2961.10   84.29
   0  -5   0 2846.02   87.19
   0  -5   0 2875.01   88.39
   0   5   0 2904.11   87.69
   0   5   0 2896.91   87.09
   0   5   0 2920.21   86.89
  -1  -5   0  958.10   33.00
  -1  -5   0  999.30   34.90
  -1  -5   0 1025.00   33.00
   1   5   0  999.10   34.00
   1   5   0  959.50   32.80
   1   5   0  973.10   34.10
  -2  -5   0 1446.66   48.40
  -2  -5   0 1517.75   46.50
  -2  -5   0 1554.04   48.70
   2   5   0 1443.46   47.60
   2   5   0 1545.05   46.90
   2   5   0 1482.15   48.80
  -3  -5   0  725.83   24.40
  -3  -5   0  714.43   26.50
  -3  -5   0  737.73   28.30
   3   5   0  714.43   25.50
   3   5   0  723.03   28.20
   3   5   0  740.03   26.60
  -4  -5   0  531.25   18.50
  -4  -5   0  523.55   20.50
  -4  -5   0  507.75   23.50
   4   5   0  517.55   20.60
   4   5   0  517.45   18.60
   4   5   0  489.45   21.10
   4   5   0  545.75   23.10
  -5  -5   0   33.40    8.40
  -5  -5   0   40.10    5.70
   5   5   0   39.30    8.20
   5   5   0   37.60    6.30
   5   5   0   20.00    5.60
   5   5   0   31.30    4.60
  -6  -5   0  175.18   16.20
  -6  -5   0  192.18   10.10
   6   5   0  198.88   12.60
   6   5   0  185.08    9.70
   6   5   0  188.38   12.60
   6   5   0  183.78   15.70
  -7  -5   0   52.09    5.50
  -7  -5   0   40.50    9.90
  -7  -5   0   47.40    8.60
   7   5   0   57.79    8.70
   7   5   0   48.30    9.30
   7   5   0   55.39    6.40
   7   5   0   37.10    8.00
  -8  -5   0  185.58   18.80
  -8  -5   0  162.58   15.20
   8   5   0  201.98   17.00
   8   5   0  153.48   15.70
   8   5   0  167.38   15.10
   8   5   0  171.98   10.60
  -9  -5   0  293.77   22.30
  -9  -5   0  306.97   20.60
   9   5   0  328.27   22.60
   9   5   0  309.67   20.20
   9   5   0  303.47   19.30
 -10  -5   0  262.37   24.50
 -10  -5   0  253.17   22.40
 -10  -5   0  281.07   20.80
  10   5   0  247.78   22.60
  10   5   0  272.87   20.30
  10   5   0  247.88   21.20
 -11  -5   0  138.29   17.70
 -11  -5   0   94.19   16.50
 -11  -5   0  113.09   16.20
  11   5   0  113.99   15.80
  11   5   0  131.99   18.00
 -12  -5   0    7.40    9.70
 -12  -5   0    4.60    9.00
 -12  -5   0   -2.90    7.90
  12   5   0   -5.00    8.80
  12   5   0  -12.10    7.20
 -13  -5   0   88.69   16.80
 -13  -5   0   97.39   17.50
 -13  -5   0  128.69   20.70
  13   5   0  136.79   20.30
  13   5   0  121.59   18.90
 -14  -5   0  156.68   22.10
 -14  -5   0  150.68   21.80
 -14  -5   0  156.78   24.20
  14   5   0  142.49   21.40
  14   5   0  122.89   19.50
  11  -6   0    7.10   10.70
  11  -6   0   19.10   10.60
 -11   6   0   -2.30   10.30
 -11   6   0   -6.30    7.10
 -11   6   0    3.90   11.50
  10  -6   0   41.60   12.40
  10  -6   0   53.19   14.30
 -10   6   0   35.40   14.40
 -10   6   0   49.99   13.80
   9  -6   0   15.60    9.30
   9  -6   0    5.20    7.20
  -9   6   0    6.30    9.50
  -9   6   0   24.50   10.80
  -9   6   0   10.00    8.80
   8  -6   0    1.00    7.20
   8  -6   0   -3.10    6.40
   8  -6   0    8.70    6.30
  -8   6   0   11.00    9.20
  -8   6   0    7.50    8.40
  -8   6   0   -5.60    6.60
   7  -6   0   50.39    9.50
   7  -6   0   43.00   10.60
   7  -6   0   45.40    9.50
  -7   6   0   52.89   10.90
  -7   6   0   54.39   12.90
  -7   6   0   48.00   11.80
   6  -6   0   15.40    8.20
   6  -6   0   22.00    7.40
   6  -6   0   11.20    6.00
  -6   6   0   11.30    9.00
  -6   6   0   17.80    8.20
  -6   6   0   10.50    8.30
   5  -6   0  122.49   14.60
   5  -6   0  113.19   12.50
   5  -6   0  102.89   12.10
  -5   6   0  135.09   13.40
  -5   6   0  115.19   13.80
  -5   6   0  151.38   15.70
   4  -6   0   76.49   11.30
   4  -6   0   74.79   10.10
   4  -6   0   70.19    9.50
  -4   6   0   73.39   11.40
  -4   6   0   55.79    9.90
  -4   6   0   60.29    9.20
   3  -6   0  430.96   21.20
   3  -6   0  409.96   21.50
   3  -6   0  424.66   20.60
  -3   6   0  409.36   20.20
  -3   6   0  415.16   22.20
  -3   6   0  396.56   21.40
   2  -6   0   11.30    5.90
   2  -6   0    6.30    5.50
  -2   6   0    4.00    5.40
  -2   6   0    7.60    6.20
  -2   6   0    4.10    4.60
   1  -6   0  618.84   26.40
   1  -6   0  651.83   27.10
   1  -6   0  641.24   20.40
  -1   6   0  574.04   25.30
  -1   6   0  667.03   27.60
  -1   6   0  617.74   25.60
   0  -6   0 1515.25   45.10
   0  -6   0 1497.65   48.80
   0  -6   0 1441.86   49.70
   0   6   0 1393.16   48.70
   0   6   0 1433.76   48.20
   0   6   0 1422.46   48.00
  -1  -6   0   10.30    5.70
  -1  -6   0   21.10    4.90
  -1  -6   0   17.90    5.00
   1   6   0   13.70    6.10
   1   6   0    8.60    4.80
   1   6   0    7.90    5.10
  -2  -6   0  747.43   26.60
  -2  -6   0  716.53   28.60
  -2  -6   0  737.63   27.90
   2   6   0  720.23   26.30
   2   6   0  714.33   27.80
   2   6   0  747.53   28.60
  -3  -6   0    9.60    3.90
  -3  -6   0   20.20    6.10
  -3  -6   0    8.20    5.40
   3   6   0   11.50    5.70
   3   6   0   13.80    5.50
   3   6   0   18.00    4.80
  -4  -6   0    0.20    3.00
  -4  -6   0   -1.00    4.80
  -4  -6   0    9.20    4.90
   4   6   0    0.20    3.70
   4   6   0    1.20    3.10
   4   6   0   -6.60    4.00
   4   6   0   -3.00    4.60
  -5  -6   0  669.03   26.20
  -5  -6   0  685.43   30.50
   5   6   0  734.63   24.40
   5   6   0  650.83   29.10
   5   6   0  724.13   27.70
   5   6   0  693.13   26.70
  -6  -6   0  272.67   18.30
  -6  -6   0  249.58   13.10
   6   6   0  266.27   12.10
   6   6   0  241.28   15.10
   6   6   0  249.58   17.00
   6   6   0  266.77   15.20
  -7  -6   0   86.59    8.10
  -7  -6   0   79.79   12.60
   7   6   0   85.49   10.50
   7   6   0   74.89   10.40
   7   6   0   81.19   12.30
   7   6   0   84.99    7.60
  -8  -6   0  120.39   13.00
  -8  -6   0  104.39   15.80
   8   6   0  106.09   14.40
   8   6   0  135.39   13.90
   8   6   0  114.09   12.90
  -9  -6   0  810.62   39.40
  -9  -6   0  776.52   34.90
   9   6   0  815.52   35.00
   9   6   0  770.12   33.90
   9   6   0  758.92   36.50
 -10  -6   0  106.59   16.90
 -10  -6   0   88.29   14.20
  10   6   0   95.49   14.20
  10   6   0   81.59   12.70
  10   6   0   81.39   14.10
 -11  -6   0    0.00    9.20
 -11  -6   0   -2.00    7.40
 -11  -6   0    0.50    7.60
  11   6   0   11.70    8.70
  11   6   0   -5.70    7.70
  11   6   0    4.60    8.30
 -12  -6   0    1.60    8.90
 -12  -6   0    1.90   10.60
 -12  -6   0    6.70    9.20
  12   6   0   -0.60    8.10
  12   6   0    1.00    8.40
 -13  -6   0    0.30   10.80
 -13  -6   0   11.00   10.40
 -13  -6   0   -4.20    9.40
  13   6   0    7.50    9.20
  13   6   0    7.80   10.80
 -14  -6   0   10.10   13.60
 -14  -6   0    7.10   12.10
 -14  -6   0   24.30   13.10
  14   6   0    9.30   11.40
  14   6   0    9.00   10.40
  11  -7   0  104.69   18.20
  11  -7   0   99.59   19.50
 -11   7   0  100.89   17.80
 -11   7   0   95.99   19.60
 -11   7   0  113.89   20.40
  10  -7   0   54.79   14.10
  10  -7   0   72.39   14.70
 -10   7   0   28.50   13.40
 -10   7   0   53.09   15.80
 -10   7   0   56.69   13.50
   9  -7   0    7.10    8.80
   9  -7   0   13.60   10.40
  -9   7   0    4.10    8.40
  -9   7   0    4.60    9.20
  -9   7   0   12.70   10.30
   8  -7   0    3.90    7.70
   8  -7   0   11.70    7.80
   8  -7   0    4.10    7.50
  -8   7   0   11.90    9.80
  -8   7   0    6.90    9.20
  -8   7   0    4.70    7.60
   7  -7   0  646.94   31.40
   7  -7   0  563.84   32.00
   7  -7   0  582.64   29.40
  -7   7   0  642.14   31.50
  -7   7   0  565.54   33.30
  -7   7   0  607.94   33.80
   6  -7   0   -7.90    5.60
   6  -7   0    2.50    6.30
   6  -7   0    0.00    6.20
  -6   7   0    6.70    6.50
  -6   7   0   -0.20    7.60
  -6   7   0    3.10    8.00
   5  -7   0  -10.40    5.90
   5  -7   0   -8.60    4.00
   5  -7   0   -7.20    5.40
  -5   7   0   -5.10    6.20
  -5   7   0   -5.70    4.80
  -5   7   0    6.00    7.60
   4  -7   0   22.00    7.90
   4  -7   0   27.60    7.80
   4  -7   0   19.70    7.40
  -4   7   0   24.00    8.80
  -4   7   0   20.80    8.80
  -4   7   0   35.50    8.60
   3  -7   0  621.04   26.50
   3  -7   0  555.04   26.80
   3  -7   0  539.35   27.30
  -3   7   0  588.94   26.40
  -3   7   0  591.94   28.40
  -3   7   0  588.24   28.00
   2  -7   0   10.70    6.80
   2  -7   0   18.60    7.00
  -2   7   0   18.70    7.20
  -2   7   0   18.90    7.10
  -2   7   0    8.00    6.20
   1  -7   0  183.68   14.20
   1  -7   0  189.88   14.40
   1  -7   0  201.08    8.90
  -1   7   0  223.98   15.60
  -1   7   0  197.08   13.70
  -1   7   0  189.98   14.00
   0  -7   0   10.60    6.30
   0  -7   0   14.60    5.50
   0  -7   0   10.40    3.70
   0   7   0   11.60    5.90
   0   7   0    8.20    5.40
   0   7   0    9.70    6.00
  -1  -7   0  118.39   11.20
  -1  -7   0  142.29   13.90
  -1  -7   0  126.09    9.50
   1   7   0  139.29   12.90
   1   7   0  144.69   10.80
   1   7   0  119.39   11.80
  -2  -7   0  204.38   14.30
  -2  -7   0  223.68   12.90
  -2  -7   0  257.97   14.30
   2   7   0  241.78   13.20
   2   7   0  241.98   15.10
   2   7   0  221.98   14.20
  -3  -7   0 1214.88   42.60
  -3  -7   0 1180.98   42.10
  -3  -7   0 1160.78   39.00
   3   7   0 1133.79   40.90
   3   7   0 1152.68   42.30
   3   7   0 1167.98   39.60
  -4  -7   0    1.80    4.70
  -4  -7   0   -4.00    4.50
  -4  -7   0   -0.20    3.00
   4   7   0    4.70    4.20
   4   7   0    1.40    3.40
   4   7   0    2.10    5.10
   4   7   0    3.10    5.70
  -5  -7   0    2.70    3.20
  -5  -7   0   -1.20    4.00
  -5  -7   0   -3.40    4.90
   5   7   0    4.20    5.80
   5   7   0    9.50    4.70
   5   7   0    3.40    5.10
   5   7   0   -2.20    3.10
  -6  -7   0  242.08   14.20
  -6  -7   0  264.37   18.50
   6   7   0  252.77   15.70
   6   7   0  256.47   12.30
   6   7   0  239.78   14.90
   6   7   0  220.88   16.70
  -7  -7   0  122.19   10.90
  -7  -7   0  153.18   17.70
   7   7   0  146.09   16.50
   7   7   0  159.68   14.80
   7   7   0  124.29   12.40
   7   7   0  135.49    9.00
  -8  -7   0  125.89   13.10
  -8  -7   0  101.49   16.00
  -8  -7   0  112.69   13.20
   8   7   0   91.99   11.50
   8   7   0   99.59   12.60
   8   7   0  115.79   15.40
  -9  -7   0   18.70    7.80
  -9  -7   0   14.70    9.60
   9   7   0   15.50    7.60
   9   7   0   28.50    9.90
   9   7   0   17.60    7.60
 -10  -7   0  133.59   16.20
 -10  -7   0   99.29   16.70
  10   7   0  112.09   14.70
  10   7   0  112.59   16.50
  10   7   0  124.59   15.40
 -11  -7   0   99.49   15.40
 -11  -7   0   87.99   17.20
  11   7   0  105.59   17.50
  11   7   0   73.29   13.10
  11   7   0   90.19   14.50
 -12  -7   0   15.20    9.60
 -12  -7   0   12.40    9.70
 -12  -7   0   31.80   12.90
  12   7   0   12.90   10.90
  12   7   0   17.60   11.30
  12   7   0   13.70   10.40
 -13  -7   0   85.99   17.30
 -13  -7   0   64.39   14.80
 -13  -7   0  111.09   20.50
  13   7   0   82.89   15.80
  13   7   0   94.69   17.40
  10  -8   0   -6.70    9.40
  10  -8   0    3.90   10.00
 -10   8   0    1.80    9.10
 -10   8   0   -2.40    9.90
 -10   8   0   -3.60   10.90
   9  -8   0  424.16   28.20
   9  -8   0  444.46   31.50
  -9   8   0  400.66   27.20
  -9   8   0  369.06   33.80
  -9   8   0  438.26   32.80
   8  -8   0   -2.80    7.80
   8  -8   0    7.30    8.10
   8  -8   0   -0.90    7.40
  -8   8   0   13.70   11.10
  -8   8   0    8.80    8.60
  -8   8   0   -8.60    9.30
   7  -8   0    0.00    8.30
   7  -8   0   -2.80    6.80
   7  -8   0   11.80    7.20
  -7   8   0   -0.30    8.60
  -7   8   0    1.40    8.90
  -7   8   0   10.00    7.70
   6  -8   0   24.80   10.00
   6  -8   0   21.00    8.70
   6  -8   0   28.40    9.30
  -6   8   0   12.30    8.50
  -6   8   0   14.80    9.20
  -6   8   0    4.80    9.50
   5  -8   0    8.50    6.80
   5  -8   0   21.30    9.30
   5  -8   0   25.90    8.40
  -5   8   0   27.20    9.00
  -5   8   0   16.20    9.30
  -5   8   0   15.90   10.20
   4  -8   0  318.27   21.80
   4  -8   0  281.27   17.80
   4  -8   0  302.87   20.40
  -4   8   0  258.27   18.80
  -4   8   0  289.47   20.70
  -4   8   0  311.57   21.90
   3  -8   0    1.00    6.20
   3  -8   0   21.80    7.40
  -3   8   0   -4.50    5.80
  -3   8   0   27.40    9.30
  -3   8   0   18.80    7.90
   2  -8   0    7.60    6.20
   2  -8   0    1.20    5.60
  -2   8   0   -1.60    5.40
  -2   8   0   19.00    8.80
  -2   8   0    5.90    5.80
   1  -8   0    7.60    6.50
   1  -8   0    5.40    5.50
   1  -8   0    3.00    2.60
  -1   8   0   16.60    7.20
  -1   8   0    8.90    7.00
  -1   8   0   11.00    6.90
   0  -8   0    7.20    5.40
   0  -8   0   12.80    3.90
   0  -8   0    9.10    6.50
   0   8   0    8.50    5.80
   0   8   0   13.40    6.10
   0   8   0   17.90    7.00
  -1  -8   0   90.49   10.80
  -1  -8   0   81.49   11.10
  -1  -8   0   89.09    9.10
   1   8   0   67.49    8.90
   1   8   0   74.49   10.90
   1   8   0  105.39   11.90
  -2  -8   0   -1.20    4.10
  -2  -8   0    3.50    4.50
  -2  -8   0    2.50    5.10
   2   8   0   -1.50    5.20
   2   8   0   -1.50    5.60
   2   8   0   -7.90    3.60
  -3  -8   0  255.47   16.60
  -3  -8   0  274.77   16.10
  -3  -8   0  231.58   13.50
   3   8   0  225.18   16.50
   3   8   0  239.28   14.00
   3   8   0  285.87   16.00
  -4  -8   0 1222.48   44.90
  -4  -8   0 1168.68   43.30
  -4  -8   0 1142.39   39.20
   4   8   0 1136.89   40.40
   4   8   0 1195.68   42.50
   4   8   0 1170.78   44.60
  -5  -8   0    3.40    5.40
  -5  -8   0    5.30    3.70
  -5  -8   0   -2.30    5.30
   5   8   0   -4.20    3.00
   5   8   0    2.00    6.10
   5   8   0   -2.70    4.80
   5   8   0    5.70    4.60
  -6  -8   0    7.00    5.20
  -6  -8   0   19.40    7.70
   6   8   0   20.30    5.00
   6   8   0   18.10    6.80
   6   8   0   23.10    8.80
   6   8   0   18.50    6.20
  -7  -8   0  185.48   12.90
  -7  -8   0  204.18   20.60
   7   8   0  138.69   16.20
   7   8   0  152.78   14.90
   7   8   0  185.78   14.00
  -8  -8   0   88.59   14.80
  -8  -8   0   88.99   10.00
   8   8   0  109.29   15.00
   8   8   0  110.09   12.40
   8   8   0  104.69   12.90
  -9  -8   0  825.12   36.50
  -9  -8   0  807.12   41.40
   9   8   0  815.42   39.30
   9   8   0  835.12   36.50
   9   8   0  844.62   35.90
 -10  -8   0    7.80    7.70
 -10  -8   0    1.90    8.70
  10   8   0    3.40    8.00
  10   8   0   -1.10    7.70
  10   8   0   -7.60    7.80
 -11  -8   0   14.40    9.60
 -11  -8   0    5.80   10.30
  11   8   0   14.60    9.50
  11   8   0   10.30    9.20
  11   8   0   10.90   11.20
 -12  -8   0   30.50   11.40
 -12  -8   0   25.90   14.10
  12   8   0    7.40    9.50
  12   8   0   -5.70    7.90
  12   8   0    6.10   11.00
 -13  -8   0  208.78   23.50
 -13  -8   0  124.19   22.40
  13   8   0  186.58   22.60
  13   8   0  176.88   23.50
   9  -9   0   45.60   14.20
   9  -9   0   17.40   10.90
  -9   9   0   22.00   11.50
  -9   9   0   12.90   13.30
  -9   9   0   41.60   15.30
   8  -9   0    0.10    8.60
   8  -9   0   -2.60    6.50
   8  -9   0    4.30    9.40
  -8   9   0  -11.30    8.80
  -8   9   0   -4.90    7.10
  -8   9   0    5.90   10.70
   7  -9   0   87.19   16.70
   7  -9   0   74.79   13.20
   7  -9   0   71.09   13.20
  -7   9   0   86.49   17.50
  -7   9   0   64.19   13.00
  -7   9   0   86.99   16.30
   6  -9   0  111.19   15.70
   6  -9   0  133.79   19.10
   6  -9   0  104.99   15.20
  -6   9   0  103.59   18.10
  -6   9   0  140.39   19.50
  -6   9   0  133.19   16.80
   5  -9   0  100.89   15.20
   5  -9   0   88.59   14.20
   5  -9   0  107.49   14.40
  -5   9   0   99.09   16.00
  -5   9   0   96.39   16.20
  -5   9   0   85.99   13.60
   4  -9   0   91.29   14.40
   4  -9   0   88.89   13.30
  -4   9   0   95.29   15.20
  -4   9   0  100.49   14.30
  -4   9   0  108.19   15.90
   3  -9   0  104.09   14.70
   3  -9   0  124.59   15.60
  -3   9   0  123.89   14.70
  -3   9   0   84.19   13.80
  -3   9   0  109.59   15.30
   2  -9   0   40.10    9.50
   2  -9   0   49.30   10.30
  -2   9   0   59.29   10.70
  -2   9   0   54.99   12.10
  -2   9   0   37.10    8.80
   1  -9   0  113.39   14.10
   1  -9   0   98.39   13.00
  -1   9   0   85.89   12.60
  -1   9   0  147.19   15.10
  -1   9   0   87.39   12.00
   0  -9   0   24.90    7.70
   0  -9   0   17.50    6.90
   0  -9   0   10.50    4.20
   0   9   0   19.80    8.00
   0   9   0   14.50    6.40
   0   9   0    5.40    6.50
  -1  -9   0  167.38   11.50
  -1  -9   0  167.78   16.40
  -1  -9   0  170.78   13.20
   1   9   0  163.88   15.30
   1   9   0  150.78   15.00
   1   9   0  146.69   13.40
  -2  -9   0  301.47   16.80
  -2  -9   0  300.77   17.30
  -2  -9   0  289.27   19.50
   2   9   0  327.77   19.80
   2   9   0  269.27   16.20
   2   9   0  324.27   18.60
  -3  -9   0    3.40    6.10
  -3  -9   0    9.60    6.10
  -3  -9   0   -2.30    4.30
   3   9   0    2.30    4.50
   3   9   0   -4.00    4.80
   3   9   0   -4.10    5.90
  -4  -9   0    0.90    5.70
  -4  -9   0    5.80    5.50
  -4  -9   0    3.20    4.40
   4   9   0    7.90    5.60
   4   9   0    1.30    4.50
   4   9   0    9.20    6.80
  -5  -9   0  220.78   16.20
  -5  -9   0  275.57   19.20
  -5  -9   0  219.38   12.70
   5   9   0  227.98   19.80
   5   9   0  220.38   14.40
   5   9   0  238.58   13.30
   5   9   0  192.88   14.60
  -6  -9   0   10.00    4.30
  -6  -9   0    8.20    7.50
  -6  -9   0   -0.80    5.00
   6   9   0    4.00    7.70
   6   9   0    3.70    4.30
   6   9   0   11.50    6.30
   6   9   0    5.30    5.40
  -7  -9   0 1071.49   46.60
  -7  -9   0  995.90   39.20
   7   9   0 1088.99   41.60
   7   9   0 1049.00   40.10
   7   9   0 1023.20   44.50
  -8  -9   0   34.70    7.80
  -8  -9   0   25.60   10.60
   8   9   0   28.80   10.80
   8   9   0   34.90    8.90
   8   9   0   19.90    7.60
  -9  -9   0   95.09   13.30
  -9  -9   0   75.99   15.60
   9   9   0   84.89   15.60
   9   9   0   60.59   10.80
   9   9   0   98.69   13.40
 -10  -9   0   52.99   11.20
 -10  -9   0   79.89   17.00
  10   9   0   50.59   11.50
  10   9   0   78.19   14.70
  10   9   0   55.19   11.70
 -11  -9   0    3.30    8.00
 -11  -9   0   -0.80   11.30
  11   9   0   -0.20    8.30
  11   9   0   -2.60    8.30
  11   9   0   -3.40    7.20
 -12  -9   0   -7.70   11.80
  12   9   0   -2.10    8.30
  12   9   0   -9.60    8.10
 -13  -9   0   -6.70   10.10
  13   9   0   -0.50   10.30
   9 -10   0   16.60   10.00
   9 -10   0   11.00   10.60
  -9  10   0   20.80   11.40
  -9  10   0   24.30   13.40
  -9  10   0   10.30   14.20
   8 -10   0   36.10   12.80
   8 -10   0   33.90   13.10
  -8  10   0   45.00   13.70
  -8  10   0   27.60   12.80
  -8  10   0   44.60   15.80
   7 -10   0   93.19   17.70
   7 -10   0   95.99   15.50
   7 -10   0  139.79   18.40
  -7  10   0  129.29   19.80
  -7  10   0   96.69   18.70
  -7  10   0  135.29   17.90
   6 -10   0   -8.20    7.10
   6 -10   0   -8.10    9.40
  -6  10   0   -3.40    8.00
  -6  10   0    2.20   10.60
  -6  10   0    4.80   12.10
   5 -10   0   42.70   11.30
   5 -10   0   53.29   13.30
  -5  10   0   47.80   14.00
  -5  10   0   58.69   14.10
  -5  10   0   51.19   12.00
   4 -10   0   28.10   10.90
   4 -10   0   25.80    9.90
  -4  10   0   32.60   10.90
  -4  10   0   58.59   13.00
  -4  10   0   51.09   12.50
   3 -10   0   17.00    8.10
   3 -10   0   11.60    7.80
  -3  10   0   14.20    8.90
  -3  10   0   29.70   11.30
  -3  10   0   16.60    9.80
   2 -10   0  111.49   15.60
   2 -10   0  125.99   16.30
  -2  10   0  113.49   15.00
  -2  10   0  113.49   16.00
  -2  10   0  121.79   14.90
   1 -10   0  115.49   15.40
   1 -10   0   92.29   13.20
  -1  10   0   94.49   13.00
  -1  10   0   95.69   13.50
  -1  10   0   88.39   14.30
   0 -10   0  237.68   20.90
   0 -10   0  207.18   18.40
   0  10   0  214.28   19.20
   0  10   0  157.28   16.60
   0  10   0  173.28   15.90
  -1 -10   0  101.99   12.50
  -1 -10   0   89.99   13.40
  -1 -10   0   98.29   10.30
   1  10   0  101.69   13.50
   1  10   0   93.49   13.60
   1  10   0   87.29   11.40
  -2 -10   0  167.68   14.50
  -2 -10   0  155.98   16.70
  -2 -10   0  188.98   16.30
   2  10   0  144.89   16.00
   2  10   0  175.58   16.70
   2  10   0  182.58   14.10
  -3 -10   0    8.70    6.90
  -3 -10   0   34.80    8.30
  -3 -10   0   32.00    7.20
   3  10   0   40.40    7.80
   3  10   0   31.00    8.50
   3  10   0   42.70   10.20
  -4 -10   0   52.79   10.70
  -4 -10   0   56.19    8.70
  -4 -10   0   68.49   11.30
   4  10   0   39.40    8.10
   4  10   0   69.09   12.00
   4  10   0   64.19   10.40
  -5 -10   0  346.87   22.50
  -5 -10   0  379.36   18.20
  -5 -10   0  356.86   21.90
   5  10   0  332.07   23.10
   5  10   0  411.06   22.00
   5  10   0  360.46   18.50
   5  10   0  364.56   19.80
  -6 -10   0   43.50    9.70
  -6 -10   0   35.90   11.00
   6  10   0   47.00    9.70
   6  10   0   43.40    8.20
   6  10   0   47.30   11.80
  -7 -10   0   -0.90    7.30
  -7 -10   0   14.40    7.20
   7  10   0    0.40    5.60
   7  10   0   11.00    6.70
   7  10   0    7.20    7.70
  -8 -10   0  637.34   28.60
  -8 -10   0  546.75   33.50
   8  10   0  543.45   31.70
   8  10   0  618.04   28.80
   8  10   0  618.24   30.10
  -9 -10   0   55.79   13.80
   9  10   0   59.09   13.60
   9  10   0   57.89   10.90
   9  10   0   53.59   11.40
 -10 -10   0   30.70   13.50
  10  10   0    1.30    9.80
  10  10   0   17.20    9.50
 -11 -10   0    0.40    9.60
  11  10   0   12.80    9.90
  11  10   0   10.20    8.70
 -12 -10   0   25.50   13.70
  12  10   0   23.20   13.70
   8 -11   0   28.10   14.40
  -8  11   0   20.90   13.50
  -8  11   0   34.60   13.80
  -8  11   0   32.00   17.40
   7 -11   0   -0.30    9.50
   7 -11   0    6.90    8.70
  -7  11   0   -7.10   11.10
  -7  11   0   -7.50   12.10
  -7  11   0   -3.80    7.80
   6 -11   0   50.49   14.10
   6 -11   0   51.89   13.70
  -6  11   0   24.70   13.50
  -6  11   0   26.00   13.20
  -6  11   0   44.20   11.50
   5 -11   0   69.09   14.70
   5 -11   0   27.20   11.50
  -5  11   0   62.39   15.60
  -5  11   0   82.49   15.70
  -5  11   0   45.40   12.30
   4 -11   0   47.00   12.40
   4 -11   0   90.49   15.80
  -4  11   0   51.89   14.80
  -4  11   0   42.90   11.00
  -4  11   0   46.40   13.00
   3 -11   0   10.80    8.30
   3 -11   0    9.40    8.90
  -3  11   0   -1.10    8.00
  -3  11   0   -2.90    9.90
  -3  11   0    3.30    8.40
   2 -11   0  168.08   19.50
   2 -11   0  110.29   15.50
  -2  11   0  123.59   18.00
  -2  11   0  131.89   16.30
  -2  11   0  142.69   16.90
   1 -11   0    8.80    7.90
   1 -11   0    6.90    7.90
  -1  11   0    6.00    7.50
  -1  11   0   25.60   10.10
  -1  11   0   14.60    9.10
   0 -11   0  127.79   15.70
   0 -11   0  138.99   17.60
   0  11   0  127.59   16.40
   0  11   0  116.29   14.60
   0  11   0  155.28   15.20
  -1 -11   0  116.09   16.40
   1  11   0  137.39   14.40
   1  11   0   86.29   14.00
   1  11   0   85.29   14.20
  -2 -11   0  107.49   12.50
  -2 -11   0  128.89   15.70
  -2 -11   0  111.09   13.60
   2  11   0   91.89   13.70
   2  11   0  127.19   15.70
   2  11   0  118.59   13.20
  -3 -11   0  117.09   16.00
  -3 -11   0  148.19   15.20
  -3 -11   0  120.99   13.20
   3  11   0   95.49   13.90
   3  11   0  121.59   14.70
   3  11   0  142.49   14.40
  -4 -11   0  267.07   16.30
  -4 -11   0  247.58   19.50
  -4 -11   0  271.47   20.60
   4  11   0  249.78   16.90
   4  11   0  239.28   18.20
   4  11   0  286.97   21.40
  -5 -11   0  280.77   20.70
  -5 -11   0  293.77   21.90
  -5 -11   0  291.67   16.70
   5  11   0  250.97   18.60
   5  11   0  315.77   19.60
   5  11   0  287.27   18.20
   5  11   0  311.17   22.50
  -6 -11   0    9.80    7.70
  -6 -11   0   13.90    9.60
   6  11   0   36.90   10.90
   6  11   0   22.60    9.10
   6  11   0   31.90    8.30
  -7 -11   0  107.59   14.20
  -7 -11   0  114.69   17.70
   7  11   0  114.99   16.50
   7  11   0  104.79   12.60
   7  11   0  116.89   14.00
  -8 -11   0  132.19   18.60
  -8 -11   0   52.39    8.50
   8  11   0   59.19    8.20
   8  11   0  133.29   17.60
   8  11   0  106.49   14.20
  -9 -11   0   15.20   10.20
   9  11   0   -1.10    8.80
   9  11   0   10.20    9.30
 -10 -11   0    1.40    9.30
  10  11   0    7.00   11.00
  10  11   0    5.80    8.60
 -11 -11   0   93.89   18.90
  11  11   0  113.89   18.90
 -12 -11   0    0.50    9.60
  12  11   0    4.80   12.20
   7 -12   0  115.49   20.40
   7 -12   0   92.49   18.20
  -7  12   0  117.89   22.70
  -7  12   0   70.29   17.00
  -7  12   0  124.79   19.20
   6 -12   0    5.70   10.30
   6 -12   0    9.50    8.60
  -6  12   0  -12.40    7.80
  -6  12   0  -10.60   10.10
  -6  12   0  -14.70    8.40
   5 -12   0   13.20   10.90
   5 -12   0   16.40   10.10
  -5  12   0    1.80   10.80
  -5  12   0   -0.20    9.10
  -5  12   0   11.70   10.00
   4 -12   0  274.57   26.40
   4 -12   0  224.98   24.40
  -4  12   0  213.38   23.00
  -4  12   0  256.77   24.40
  -4  12   0  264.27   27.50
   3 -12   0   43.10   12.70
   3 -12   0   28.80   11.00
  -3  12   0   20.50    9.80
  -3  12   0   26.60   12.10
  -3  12   0   20.50   10.50
   2 -12   0  -10.10    6.20
   2 -12   0   -2.00    8.60
  -2  12   0    8.60    8.60
  -2  12   0    2.60    7.70
  -2  12   0    1.40    8.40
   1 -12   0   32.40   11.40
   1 -12   0    2.20    7.00
  -1  12   0    8.10    8.10
  -1  12   0  -14.40    8.00
  -1  12   0   17.30    9.60
   0 -12   0   16.90    9.50
   0 -12   0   32.70   10.30
   0  12   0   36.00   11.10
   0  12   0   29.20   10.90
   0  12   0   32.40   10.00
  -1 -12   0   50.29   12.80
  -1 -12   0   47.50   11.00
   1  12   0   70.59   13.60
   1  12   0   63.49   11.50
   1  12   0   79.89   14.20
  -2 -12   0   33.10    9.10
  -2 -12   0   37.00   11.00
   2  12   0   71.89   13.10
   2  12   0   63.49   10.20
   2  12   0   42.00   10.80
  -3 -12   0   45.60    9.90
  -3 -12   0   32.50   10.50
  -3 -12   0   54.39   11.10
   3  12   0   51.99   10.00
   3  12   0   50.29   12.30
   3  12   0   43.50   11.00
  -4 -12   0   78.29   10.70
  -4 -12   0   57.29   11.30
  -4 -12   0   57.39   13.20
   4  12   0   77.09   13.90
   4  12   0   96.09   12.40
   4  12   0   71.69   12.20
  -5 -12   0  122.29   17.00
  -5 -12   0  174.98   19.40
   5  12   0  178.08   17.50
   5  12   0  155.08   18.70
   5  12   0  205.48   17.10
  -6 -12   0  100.59   16.10
  -6 -12   0   91.19   14.30
   6  12   0   89.89   15.50
   6  12   0   91.39   11.90
   6  12   0   98.09   14.00
  -7 -12   0   26.00   10.20
  -7 -12   0   36.30   12.00
   7  12   0   38.30   11.80
   7  12   0   45.70   10.80
  -8 -12   0   25.40   11.90
   8  12   0   37.50   11.80
   8  12   0   43.90   12.00
  -9 -12   0   31.00   13.20
   9  12   0    7.40    9.60
   9  12   0   31.50   10.10
 -10 -12   0   -9.90    9.80
  10  12   0    0.40    9.10
  10  12   0   -4.80    8.20
 -11 -12   0   -3.30   10.50
  11  12   0    3.10   10.90
   5 -13   0    8.30   10.50
   5 -13   0    0.00   10.30
  -5  13   0   15.40   12.80
  -5  13   0    8.00   12.30
  -5  13   0    8.30   10.20
   4 -13   0   21.00   12.20
   4 -13   0   15.60   11.60
  -4  13   0   13.60   12.00
  -4  13   0   20.70   11.80
  -4  13   0   14.00   11.60
   3 -13   0   51.89   13.30
   3 -13   0   37.80   12.20
  -3  13   0   33.70   12.90
  -3  13   0   35.70   14.30
  -3  13   0   31.30   11.20
   2 -13   0  232.08   25.10
   2 -13   0  264.07   26.30
  -2  13   0  199.58   23.70
  -2  13   0  219.38   22.80
  -2  13   0  260.77   24.50
   1 -13   0   -9.50    7.20
   1 -13   0    3.90    9.10
  -1  13   0   -8.70    7.80
  -1  13   0   10.20    9.90
  -1  13   0  -10.60    8.80
   0 -13   0    5.50   10.60
   0 -13   0   18.10    9.60
   0  13   0    3.90    9.50
   0  13   0    7.50    8.40
   0  13   0   11.50    9.90
  -1 -13   0   -3.50    7.60
  -1 -13   0   -2.40    8.00
   1  13   0    7.60    7.90
   1  13   0    4.20    9.10
   1  13   0   12.10    8.70
  -2 -13   0   14.30    8.60
  -2 -13   0    0.60    7.70
   2  13   0   -8.70    6.20
   2  13   0   11.20    8.80
   2  13   0   -1.10    8.80
  -3 -13   0   94.39   13.60
  -3 -13   0   71.99   14.30
   3  13   0  104.69   16.80
   3  13   0   72.89   11.70
   3  13   0   87.89   14.90
  -4 -13   0   37.70   10.90
  -4 -13   0   42.00   12.50
   4  13   0   48.20   10.40
   4  13   0   33.70   11.10
   4  13   0   45.10   11.60
  -5 -13   0   42.40   11.60
  -5 -13   0   11.60    9.30
   5  13   0    8.00    9.40
   5  13   0   25.00   11.80
  -6 -13   0   -0.80    7.80
  -6 -13   0   11.60    8.90
   6  13   0   -2.00    9.00
   6  13   0   -7.40    7.30
  -7 -13   0   20.90   11.50
  -7 -13   0   11.10    9.80
   7  13   0   30.70   12.20
   7  13   0   20.40   10.10
  -8 -13   0   17.40   12.30
   8  13   0   10.10    9.60
   8  13   0   16.40    9.30
  -9 -13   0   45.10   15.30
   9  13   0   50.09   15.00
   9  13   0   53.99   12.10
 -10 -13   0  125.39   22.00
  10  13   0   76.19   17.10
   4 -14   0  325.77   32.20
   4 -14   0  310.57   31.30
  -4  14   0  276.87   29.00
  -4  14   0  315.97   31.30
  -4  14   0  331.47   30.80
   3 -14   0   11.40   11.70
   3 -14   0    1.00    9.20
  -3  14   0   -7.30    9.30
  -3  14   0   -2.60   11.20
  -3  14   0   -4.70    9.50
   2 -14   0    1.90    9.00
   2 -14   0  -15.50    7.20
  -2  14   0    1.70    9.50
  -2  14   0    0.90   10.30
  -2  14   0    8.50   11.80
   1 -14   0   88.59   17.10
   1 -14   0   99.79   18.70
  -1  14   0  120.49   19.80
  -1  14   0  134.59   19.20
  -1  14   0   93.59   16.30
   0 -14   0  212.38   24.40
   0 -14   0  198.08   22.30
   0  14   0  222.78   24.40
   0  14   0  209.28   21.60
   0  14   0  180.88   21.90
  -1 -14   0   62.59   14.30
  -1 -14   0   63.09   14.80
   1  14   0   73.69   14.90
   1  14   0   76.59   13.50
   1  14   0   67.49   14.80
  -2 -14   0   -6.80    7.10
  -2 -14   0    8.40    8.70
   2  14   0   -6.70    6.90
   2  14   0   -2.00    9.20
   2  14   0   -2.50    7.40
  -3 -14   0  104.49   14.90
  -3 -14   0  125.89   18.70
   3  14   0   98.49   15.70
   3  14   0   91.39   15.70
  -4 -14   0    4.00    8.60
   4  14   0   12.50   11.40
   4  14   0   13.40   10.20
  -5 -14   0   13.80   10.30
   5  14   0   13.30   10.10
   5  14   0    6.50   10.90
  -6 -14   0   48.70   13.80
  -6 -14   0   62.79   14.70
   6  14   0   50.49   13.30
   6  14   0   49.70   13.70
  -7 -14   0   26.50   11.90
  -7 -14   0   21.10   11.10
   7  14   0   20.50   10.20
   7  14   0   36.10   13.30
  -8 -14   0    3.90   10.30
   8  14   0    5.50   11.30
   8  14   0   -1.10    8.00
  -9 -14   0   76.39   18.20
   9  14   0   42.00   14.80
   2 -15   0  173.88   25.00
   2 -15   0  104.19   20.00
  -2  15   0  135.69   20.10
  -2  15   0  118.09   19.40
  -2  15   0  114.59   21.40
   1 -15   0   12.20   12.80
   1 -15   0    4.40    9.00
  -1  15   0    2.40   10.50
  -1  15   0    8.60   11.40
  -1  15   0    4.20   10.10
   0 -15   0  117.19   20.80
   0 -15   0   84.89   16.60
   0  15   0   96.29   17.00
   0  15   0   56.29   15.40
   0  15   0  106.29   24.50
  -1 -15   0   31.70   12.70
  -1 -15   0   22.10   12.60
   1  15   0   39.40   14.30
   1  15   0   20.40   11.90
  -2 -15   0  105.09   16.90
  -2 -15   0   95.89   17.20
   2  15   0  118.59   18.50
   2  15   0  136.39   19.70
  -3 -15   0   14.20   11.10
   3  15   0   13.70   11.50
   3  15   0    5.80   10.50
  -4 -15   0   23.10   11.70
   4  15   0   30.50   12.60
   4  15   0   13.20   11.40
  -5 -15   0   48.80   14.70
   5  15   0   46.60   14.50
   5  15   0   48.90   14.00
  -6 -15   0   49.60   14.80
   6  15   0   33.00   11.10
   6  15   0   22.30   13.20
  -7 -15   0   44.10   13.20
  -7 -15   0   85.59   16.80
   7  15   0   67.59   14.50
   7  15   0   97.79   19.60
  -8 -15   0   22.10   13.10
   8  15   0    8.70   12.70
  -1 -16   0    6.20   10.80
  -1 -16   0   12.20   11.50
   1  16   0    2.20   12.30
   1  16   0   14.20   11.90
  -2 -16   0  104.79   19.90
   2  16   0  110.69   19.90
   2  16   0   86.89   17.90
  -3 -16   0   32.10   13.70
   3  16   0   17.10   11.50
   3  16   0   24.10   12.90
  -4 -16   0   50.49   16.00
   4  16   0   82.19   17.60
   4  16   0   75.09   17.10
  -5 -16   0   19.10   13.30
   5  16   0   52.39   16.60
   5  16   0   16.40   10.40
  -6 -16   0   13.80   12.90
   6  16   0    3.40    9.40
   6  16   0   13.20   12.20
   5  16  -1   10.10   12.30
   5  16  -1   25.80   10.80
  -5 -16   1   14.30   12.20
   4  16  -1   14.40   11.40
   4  16  -1    6.30   12.00
  -4 -16   1   -1.40    9.20
   3  16  -1   10.60   10.90
   3  16  -1    6.00   10.80
  -3 -16   1    5.60   10.20
   2  16  -1   36.70   15.30
   2  16  -1   63.49   16.10
  -2 -16   1   50.49   15.20
   1  16  -1    1.30    9.90
   1  16  -1    9.00   12.30
  -1 -16   1    1.90    9.70
  -1 -16   1   10.80   11.70
   8  15  -1   -2.50   10.40
  -8 -15   1   -7.80   11.50
   7  15  -1   34.90   14.90
  -7 -15   1   21.10   11.60
  -7 -15   1   13.60   12.10
   6  15  -1    5.50   10.80
   6  15  -1   12.20   10.00
  -6 -15   1    9.30   10.90
   5  15  -1   27.70   13.30
   5  15  -1   39.10   12.40
  -5 -15   1   21.10   12.70
   4  15  -1  137.49   19.30
   4  15  -1  173.38   23.00
  -4 -15   1  149.69   21.40
   3  15  -1    5.50    9.80
   3  15  -1   14.50   10.40
  -3 -15   1  -13.60    8.70
   2  15  -1    8.30   10.20
   2  15  -1   31.20   12.60
  -2 -15   1   11.00    9.70
  -2 -15   1    8.30    9.10
   1  15  -1  164.98   20.90
   1  15  -1  139.59   20.80
  -1 -15   1  130.89   18.80
  -1 -15   1   89.49   17.00
   0  15  -1   20.30   12.70
   0  15  -1   16.80   12.60
   0 -15   1   11.70   11.40
   0 -15   1   17.40   11.80
  -1  15  -1  138.69   21.10
  -1  15  -1  132.79   19.80
   1 -15   1   74.89   18.60
   1 -15   1  108.99   18.00
  -2  15  -1   57.99   15.20
  -2  15  -1   79.29   19.20
  -2  15  -1   51.29   14.20
   2 -15   1   47.00   15.30
   2 -15   1   63.09   16.40
   9  14  -1  193.68   24.90
  -9 -14   1  179.38   26.00
   8  14  -1   46.40   13.90
  -8 -14   1   32.50   14.20
   7  14  -1   29.90   13.20
   7  14  -1   40.40   11.40
  -7 -14   1   69.29   15.80
  -7 -14   1   27.80   12.20
   6  14  -1   83.79   13.90
   6  14  -1  102.69   17.50
  -6 -14   1   99.29   17.10
  -6 -14   1  102.89   17.80
   5  14  -1   16.40   11.30
   5  14  -1    8.80    9.80
  -5 -14   1   14.70   11.20
   4  14  -1   -3.90    9.20
   4  14  -1    6.80    9.30
  -4 -14   1   11.10   10.50
   3  14  -1   71.79   14.50
   3  14  -1   63.39   13.00
  -3 -14   1   83.49   15.60
  -3 -14   1   80.09   13.60
   2  14  -1   12.00    9.40
   2  14  -1   10.00   11.30
  -2 -14   1   -4.30    8.30
  -2 -14   1    0.50    8.20
   1  14  -1   15.10   11.10
   1  14  -1   20.90   10.00
   1  14  -1   10.20    9.50
  -1 -14   1    2.30    8.70
  -1 -14   1    5.80    9.20
   0  14  -1   -3.80    9.70
   0  14  -1   14.00   11.10
   0  14  -1   -2.30    8.10
   0 -14   1   11.80   11.00
   0 -14   1    1.30    9.00
  -1  14  -1   74.29   15.50
  -1  14  -1   73.79   16.70
  -1  14  -1   53.39   12.90
   1 -14   1   62.39   14.90
   1 -14   1   59.19   13.50
  -2  14  -1  191.88   21.90
  -2  14  -1  205.98   23.00
  -2  14  -1  186.68   23.70
   2 -14   1  171.78   23.20
   2 -14   1  178.28   22.30
  -3  14  -1   21.30   11.50
  -3  14  -1   35.40   14.80
  -3  14  -1   15.90   12.20
   3 -14   1   29.50   11.90
   3 -14   1   17.50   10.90
  -4  14  -1   -4.80   10.90
  -4  14  -1   16.50   12.00
  -4  14  -1   19.60   12.60
   4 -14   1   26.30   12.00
   4 -14   1   32.40   14.50
  10  13  -1   46.80   14.50
 -10 -13   1   30.90   15.70
   9  13  -1   73.99   16.50
  -9 -13   1   41.20   15.80
   8  13  -1   16.90   11.00
   8  13  -1   15.80    9.70
  -8 -13   1    3.70    9.70
   7  13  -1   14.70   11.30
   7  13  -1   26.40   10.30
  -7 -13   1   11.20   10.70
  -7 -13   1   -3.00    8.90
   6  13  -1  101.29   15.30
   6  13  -1   88.19   16.80
  -6 -13   1   84.19   15.40
  -6 -13   1   66.69   13.90
   5  13  -1   34.50   12.40
   5  13  -1   48.50   11.30
  -5 -13   1   58.89   13.10
  -5 -13   1   49.90   12.10
   4  13  -1   -5.80    7.70
   4  13  -1   19.70   10.00
  -4 -13   1    1.60    8.50
  -4 -13   1   20.60    8.20
  -4 -13   1    0.60    8.10
   3  13  -1   23.80   10.70
   3  13  -1   37.90    7.60
   3  13  -1   51.59   12.90
  -3 -13   1   39.90   12.80
  -3 -13   1   33.10    9.90
   2  13  -1    7.00    9.50
   2  13  -1   13.80    7.90
   2  13  -1   12.40    9.70
  -2 -13   1    8.60    7.50
  -2 -13   1   20.20    9.90
   1  13  -1   95.59   16.70
   1  13  -1  127.49   17.20
   1  13  -1  115.79   14.70
  -1 -13   1   98.89   16.50
  -1 -13   1  104.59   15.90
   0  13  -1  191.88   19.30
   0  13  -1  206.68   22.50
   0  13  -1  158.18   19.00
   0 -13   1  176.38   22.30
   0 -13   1  176.48   20.00
  -1  13  -1    7.30    9.90
  -1  13  -1   -0.40    8.20
  -1  13  -1    5.60    8.20
   1 -13   1   12.20    9.00
   1 -13   1    0.60    8.10
  -2  13  -1   12.90   11.60
  -2  13  -1   22.60   10.40
  -2  13  -1    5.30    9.90
   2 -13   1   11.60    9.60
   2 -13   1    1.70    8.10
  -3  13  -1  334.47   29.50
  -3  13  -1  373.86   27.90
  -3  13  -1  299.97   27.60
   3 -13   1  279.07   28.20
   3 -13   1  361.66   27.60
  -4  13  -1   17.60   13.30
  -4  13  -1   -0.20    8.80
  -4  13  -1  -11.60    9.90
   4 -13   1  -17.00    7.40
   4 -13   1    7.80   10.50
  -5  13  -1   37.40   14.20
  -5  13  -1   40.60   13.70
  -5  13  -1   19.50   13.60
   5 -13   1   35.30   13.20
   5 -13   1   39.20   14.30
  -6  13  -1   -5.10   12.90
  -6  13  -1    6.90   12.30
  -6  13  -1   -3.80   10.00
   6 -13   1   -9.90    8.80
   6 -13   1   -3.40    9.80
  11  12  -1   -4.90   11.20
 -11 -12   1   -3.10   12.30
  10  12  -1  106.89   18.30
 -10 -12   1  125.09   21.90
   9  12  -1  352.96   23.30
   9  12  -1  301.87   28.90
  -9 -12   1  235.08   26.80
   8  12  -1   37.80   11.90
   8  12  -1   73.29   12.80
  -8 -12   1   64.19   14.70
   7  12  -1   96.99   14.10
   7  12  -1   93.39   15.90
  -7 -12   1   85.59   16.30
  -7 -12   1   98.49   15.20
   6  12  -1   90.79   13.60
   6  12  -1  126.09   18.20
  -6 -12   1   99.19   15.10
  -6 -12   1  100.29   16.20
   5  12  -1  455.05   26.10
   5  12  -1  388.66   24.10
   5  12  -1  384.76   26.20
  -5 -12   1  407.56   25.60
  -5 -12   1  430.36   26.40
   4  12  -1   47.60    9.10
   4  12  -1   30.40   10.10
   4  12  -1   43.90   10.90
  -4 -12   1   22.50    8.90
  -4 -12   1   40.70   11.50
  -4 -12   1   41.90    9.50
   3  12  -1   -3.70    7.80
   3  12  -1    0.10    5.80
   3  12  -1    2.80    8.40
  -3 -12   1    2.50    6.90
  -3 -12   1    4.20    6.70
  -3 -12   1    1.40    4.50
   2  12  -1   83.09   12.10
   2  12  -1  107.59   16.00
   2  12  -1   94.69   14.50
  -2 -12   1   89.39   13.30
  -2 -12   1  122.49   16.90
   1  12  -1   43.30   11.80
   1  12  -1    4.20    8.50
   1  12  -1   37.30    8.00
  -1 -12   1   10.50    8.60
  -1 -12   1   23.10    8.90
   0  12  -1    6.20    7.90
   0  12  -1    0.30    7.00
   0  12  -1   -2.80    7.30
   0 -12   1    1.10    8.00
   0 -12   1    6.80    8.90
  -1  12  -1   18.50   10.40
  -1  12  -1   23.10    9.60
  -1  12  -1   25.70   11.80
   1 -12   1   -2.30    7.70
   1 -12   1   14.10    8.90
  -2  12  -1    3.10    8.50
  -2  12  -1   -4.40    8.30
  -2  12  -1    8.90    8.20
   2 -12   1   -4.10    7.30
   2 -12   1    7.70    8.10
  -3  12  -1  240.88   24.00
  -3  12  -1  253.07   24.40
  -3  12  -1  279.97   26.90
   3 -12   1  244.78   25.50
   3 -12   1  247.08   24.10
  -4  12  -1   19.30   10.20
  -4  12  -1   22.20   13.80
  -4  12  -1   21.30   11.30
   4 -12   1   18.20   10.50
   4 -12   1   38.50   12.50
  -5  12  -1   30.60   12.90
  -5  12  -1    3.10    9.20
  -5  12  -1   13.70   10.70
   5 -12   1   -4.00    8.20
   5 -12   1  -17.50    6.90
  -6  12  -1    9.70   13.40
  -6  12  -1   24.60   12.00
  -6  12  -1   11.20   10.40
   6 -12   1    8.20   10.70
   6 -12   1   -8.10    8.40
  -7  12  -1   41.00   14.50
  -7  12  -1   56.19   17.00
  -7  12  -1   45.50   13.80
   7 -12   1   46.40   13.80
   7 -12   1   28.90   14.80
  12  11  -1   38.10   15.10
 -12 -11   1   48.20   17.10
  11  11  -1   95.69   17.50
 -11 -11   1  119.49   21.00
  10  11  -1   19.20   10.80
  10  11  -1   -8.50    8.20
 -10 -11   1    1.70   10.10
   9  11  -1    7.20    9.00
   9  11  -1   20.50    8.90
  -9 -11   1   19.40   11.40
   8  11  -1  207.38   19.40
   8  11  -1  216.48   22.50
  -8 -11   1  264.07   26.40
  -8 -11   1  241.98   24.00
   7  11  -1   16.70    8.00
   7  11  -1    6.90    9.10
  -7 -11   1    2.00    7.50
  -7 -11   1    2.10    8.90
   6  11  -1   -0.90    8.40
   6  11  -1    2.20    5.00
   6  11  -1    0.70    6.40
  -6 -11   1   -1.90    6.10
  -6 -11   1    2.70    8.20
   5  11  -1  230.68   17.50
   5  11  -1  210.58   20.40
   5  11  -1  225.48   15.50
   5  11  -1  245.18   15.90
  -5 -11   1  266.27   23.20
  -5 -11   1  257.87   19.50
  -5 -11   1  207.08   14.80
   4  11  -1    0.50    5.40
   4  11  -1    5.60    7.80
   4  11  -1    5.90    6.00
  -4 -11   1   -9.30    5.30
  -4 -11   1    5.20    5.50
  -4 -11   1   -3.50    6.00
   3  11  -1   44.50   10.00
   3  11  -1   59.89   11.60
   3  11  -1   48.70    8.90
  -3 -11   1   66.69   12.30
  -3 -11   1   66.59   10.70
  -3 -11   1   63.49   10.30
   2  11  -1   16.10    8.20
   2  11  -1    4.60    5.40
   2  11  -1   16.00    7.80
  -2 -11   1   10.00    6.80
  -2 -11   1   16.20    6.90
  -2 -11   1   16.00    8.80
   1  11  -1   67.09   10.90
   1  11  -1   63.49   11.70
   1  11  -1   72.39   12.60
  -1 -11   1   57.79   12.50
  -1 -11   1   69.29   11.40
   0  11  -1   73.39   13.30
   0  11  -1   86.79   13.80
   0  11  -1   92.89   12.70
   0 -11   1   65.29   13.40
   0 -11   1   95.69   14.00
  -1  11  -1    8.30    7.70
  -1  11  -1    2.00    8.90
  -1  11  -1  -11.90    6.60
   1 -11   1   -2.50    6.30
   1 -11   1   -2.30    6.30
  -2  11  -1   55.79   13.30
  -2  11  -1   53.69   11.90
  -2  11  -1   77.79   13.80
   2 -11   1   58.69   12.50
   2 -11   1   70.49   14.30
  -3  11  -1   83.79   14.30
  -3  11  -1   91.19   16.90
  -3  11  -1   68.49   13.40
   3 -11   1  103.39   16.10
   3 -11   1   79.39   14.30
  -4  11  -1   36.20   13.60
  -4  11  -1   15.70   10.20
  -4  11  -1   44.10   12.50
   4 -11   1   52.09   13.60
   4 -11   1   24.90   10.70
  -5  11  -1   64.29   14.90
  -5  11  -1   59.49   13.20
  -5  11  -1   51.49   13.10
   5 -11   1   47.40   13.40
   5 -11   1   66.09   15.40
  -6  11  -1    1.70    8.60
  -6  11  -1  -11.30    9.20
  -6  11  -1  -10.10    8.90
   6 -11   1   -0.80   10.30
   6 -11   1  -11.90    7.80
  -7  11  -1   17.30   10.60
  -7  11  -1   35.70   15.00
  -7  11  -1    3.20   11.60
   7 -11   1   10.70   11.40
   7 -11   1   21.20   11.10
  -8  11  -1   29.30   13.10
  -8  11  -1   29.60   14.80
  -8  11  -1   18.00   15.20
   8 -11   1   26.60   13.30
  12  10  -1   93.89   18.80
 -12 -10   1   51.99   18.50
  11  10  -1   13.70   10.50
 -11 -10   1   25.40   12.20
  10  10  -1  124.59   18.70
  10  10  -1  128.19   15.80
 -10 -10   1  126.69   21.00
   9  10  -1   19.60    8.90
   9  10  -1   13.80   10.60
  -9 -10   1   33.60   12.80
   8  10  -1   21.70    8.40
   8  10  -1   30.60    8.30
   8  10  -1   38.50   12.10
  -8 -10   1   15.60    7.80
  -8 -10   1   22.00   10.00
   7  10  -1    0.40    4.30
   7  10  -1   -1.90    7.10
   7  10  -1   -7.30    4.80
  -7 -10   1   -0.30    8.20
  -7 -10   1   -1.80    5.50
   6  10  -1  388.66   20.20
   6  10  -1  416.06   25.70
   6  10  -1  376.66   21.70
  -6 -10   1  404.96   22.70
  -6 -10   1  366.06   25.20
  -6 -10   1  354.16   19.50
   5  10  -1  154.48   16.80
   5  10  -1  169.38   12.90
   5  10  -1  196.88   14.50
   5  10  -1  172.58   13.10
  -5 -10   1  183.58   12.70
  -5 -10   1  152.68   17.90
  -5 -10   1  184.08   17.30
   4  10  -1   97.79   14.40
   4  10  -1  111.69   12.70
   4  10  -1  117.99   11.70
  -4 -10   1  104.79   13.70
  -4 -10   1  136.39   12.70
  -4 -10   1  123.79   14.50
   3  10  -1   56.49   10.90
   3  10  -1   70.89    9.40
   3  10  -1   86.79   11.40
  -3 -10   1   42.30   10.20
  -3 -10   1   76.99   10.30
  -3 -10   1   69.69   10.50
   2  10  -1  503.15   23.20
   2  10  -1  494.65   26.40
   2  10  -1  476.65   24.80
  -2 -10   1  518.65   24.70
  -2 -10   1  519.45   23.80
  -2 -10   1  503.65   27.20
   1  10  -1  205.28   15.10
   1  10  -1  231.08   19.80
   1  10  -1  244.08   18.10
  -1 -10   1  224.68   16.50
  -1 -10   1  215.98   13.70
  -1 -10   1  215.78   20.30
   0  10  -1   37.00    8.70
   0  10  -1   39.00    8.70
   0  10  -1   60.99   11.10
   0 -10   1   56.69   10.10
   0 -10   1   49.20   10.60
  -1  10  -1   -5.10    6.60
  -1  10  -1   14.60    8.00
  -1  10  -1    9.10    6.70
   1 -10   1   -7.50    5.50
   1 -10   1    5.20    6.90
  -2  10  -1  153.58   17.80
  -2  10  -1   81.49   12.80
  -2  10  -1  137.69   15.40
   2 -10   1  159.38   17.70
   2 -10   1  153.08   17.70
  -3  10  -1  233.98   21.10
  -3  10  -1  228.28   22.60
  -3  10  -1  248.68   21.70
   3 -10   1  195.98   20.10
   3 -10   1  214.08   20.60
  -4  10  -1   -4.70    7.60
  -4  10  -1  -10.00    7.60
  -4  10  -1    1.70    8.90
   4 -10   1   -0.50    7.00
   4 -10   1  -12.50    6.60
  -5  10  -1   38.70   11.60
  -5  10  -1   37.60   12.30
  -5  10  -1   37.50   11.20
   5 -10   1   56.89   13.30
   5 -10   1   50.59   12.40
  -6  10  -1   16.60   12.50
  -6  10  -1    3.60    9.80
  -6  10  -1    2.10    8.80
   6 -10   1    7.30    8.50
   6 -10   1   14.30   10.10
   6 -10   1    9.00    8.00
  -7  10  -1   11.20   13.10
  -7  10  -1    1.10    8.00
  -7  10  -1    6.20   10.10
   7 -10   1   -3.90    7.40
   7 -10   1    4.70    8.30
   7 -10   1   -0.30   10.00
  -8  10  -1   34.00   14.90
  -8  10  -1   20.40   13.10
  -8  10  -1   21.20   11.00
   8 -10   1   35.10   12.30
   8 -10   1   43.00   14.40
  -9  10  -1   16.10   14.70
  -9  10  -1   33.70   17.40
  -9  10  -1   30.80   12.00
   9 -10   1   27.20   11.50
   9 -10   1   64.59   16.80
  13   9  -1   -7.20   10.40
 -13  -9   1    4.20   13.40
  12   9  -1    5.90   10.50
 -12  -9   1   13.70   14.10
  11   9  -1   24.90    9.70
  11   9  -1   23.20   11.90
 -11  -9   1   -7.40   10.90
  10   9  -1   18.30    8.50
  10   9  -1   19.00    8.60
  10   9  -1    8.40    8.80
 -10  -9   1   22.90    9.20
 -10  -9   1    5.40    9.70
   9   9  -1   24.30    8.10
   9   9  -1   22.80    7.90
   9   9  -1   18.50   10.70
  -9  -9   1    9.50   10.30
  -9  -9   1   38.90    9.80
   8   9  -1  354.56   20.40
   8   9  -1  340.87   19.70
   8   9  -1  309.37   23.10
  -8  -9   1  316.37   19.00
  -8  -9   1  316.67   28.20
   7   9  -1   12.60    8.10
   7   9  -1   -0.90    4.90
   7   9  -1   -2.80    5.40
  -7  -9   1   -3.80    7.50
  -7  -9   1   -1.90    4.90
   6   9  -1   86.29   11.20
   6   9  -1   91.59   13.20
   6   9  -1   67.99    9.60
   6   9  -1   76.69    8.80
  -6  -9   1   77.59    8.60
  -6  -9   1   97.19   14.50
  -6  -9   1   99.39   12.40
   5   9  -1  180.88   17.60
   5   9  -1  196.38   12.80
   5   9  -1  162.58   14.60
   5   9  -1  178.18   12.70
  -5  -9   1  176.78   15.90
  -5  -9   1  200.18   19.20
  -5  -9   1  191.88   12.40
   4   9  -1   36.40    8.20
   4   9  -1   61.89    8.40
   4   9  -1   78.49   12.20
  -4  -9   1   74.69    9.10
  -4  -9   1   61.99   10.70
  -4  -9   1   62.79   10.00
   3   9  -1    0.80    4.70
   3   9  -1    6.50    6.30
   3   9  -1    2.40    5.60
  -3  -9   1   -4.60    5.60
  -3  -9   1    0.70    4.30
  -3  -9   1    2.20    5.40
   2   9  -1   17.70    7.60
   2   9  -1   11.30    7.00
   2   9  -1   10.20    5.30
  -2  -9   1    5.80    5.10
  -2  -9   1   11.60    6.20
  -2  -9   1   20.70    8.00
   1   9  -1  110.09   11.40
   1   9  -1  120.89   14.00
   1   9  -1  114.59   12.70
  -1  -9   1  127.39   14.20
  -1  -9   1  128.89   12.90
  -1  -9   1  135.29   10.50
   0   9  -1  296.67   17.80
   0   9  -1  298.47   19.00
   0   9  -1  307.27   19.30
   0  -9   1  331.87   14.80
   0  -9   1  319.67   20.30
   0  -9   1  301.87   18.60
  -1   9  -1   83.69   11.60
  -1   9  -1   63.49   11.20
  -1   9  -1   52.59    9.80
   1  -9   1   82.29   12.00
   1  -9   1   50.69   10.50
  -2   9  -1  721.13   33.60
  -2   9  -1  766.42   33.90
  -2   9  -1  890.31   37.20
   2  -9   1  765.82   35.50
   2  -9   1  750.12   34.90
  -3   9  -1   57.39   11.30
  -3   9  -1   21.20    7.70
  -3   9  -1   46.90   11.00
   3  -9   1   45.70   10.30
   3  -9   1   41.20   10.10
  -4   9  -1  509.75   29.00
  -4   9  -1  459.45   26.40
  -4   9  -1  530.35   28.50
   4  -9   1  498.35   27.70
   4  -9   1  461.55   28.40
  -5   9  -1   36.30   11.40
  -5   9  -1   42.00   12.00
  -5   9  -1   42.40   11.10
   5  -9   1   26.20    9.50
   5  -9   1   26.40   10.20
   5  -9   1   27.30   10.10
  -6   9  -1   52.09   13.40
  -6   9  -1   33.10    9.90
  -6   9  -1   72.99   15.20
   6  -9   1   43.40   12.10
   6  -9   1   58.79   12.70
   6  -9   1   62.59   12.00
  -7   9  -1   45.00   12.60
  -7   9  -1   52.29   14.70
  -7   9  -1   40.20   12.20
   7  -9   1   36.10   10.80
   7  -9   1   43.90   12.60
   7  -9   1   46.90   11.50
  -8   9  -1   47.50   13.00
  -8   9  -1   53.89   15.50
  -8   9  -1   73.69   17.20
   8  -9   1   49.30   13.90
   8  -9   1   52.79   13.70
   8  -9   1   45.70   11.50
  -9   9  -1   16.30   14.20
  -9   9  -1   50.39   16.00
  -9   9  -1   14.00    9.70
   9  -9   1   27.10   12.30
   9  -9   1   30.20   11.90
  13   8  -1   -3.00   10.50
 -13  -8   1   -2.40   10.90
  12   8  -1   10.30    8.90
  12   8  -1    6.90   11.10
 -12  -8   1   -4.20    8.10
 -12  -8   1   -7.70   10.80
  11   8  -1   36.50   10.70
  11   8  -1   11.50   10.10
  11   8  -1   24.60    9.50
 -11  -8   1   39.20   15.50
 -11  -8   1   19.80    9.80
  10   8  -1   15.20    8.90
  10   8  -1    5.90    7.70
  10   8  -1    1.40    9.30
 -10  -8   1    0.70    7.50
 -10  -8   1   -0.40    9.60
   9   8  -1  169.28   19.30
   9   8  -1  204.28   18.10
  -9  -8   1  168.08   16.70
  -9  -8   1  209.48   22.10
   8   8  -1   46.00    9.20
   8   8  -1   59.99   12.70
   8   8  -1   53.09    9.50
  -8  -8   1   31.00   11.60
  -8  -8   1   26.40    6.90
  -8  -8   1   15.90    7.30
   7   8  -1  118.29   12.20
   7   8  -1   89.19   11.30
   7   8  -1  136.09   15.70
   7   8  -1  115.59   15.30
  -7  -8   1  128.09   17.20
  -7  -8   1  107.29   11.20
   6   8  -1   23.00    6.40
   6   8  -1   24.60    7.20
   6   8  -1   22.20    5.60
   6   8  -1   14.80    7.70
  -6  -8   1   16.80    7.70
  -6  -8   1   37.80    7.50
   5   8  -1   14.40    4.70
   5   8  -1    2.30    4.10
   5   8  -1    5.00    6.80
   5   8  -1   -1.60    4.90
  -5  -8   1   -2.40    6.40
  -5  -8   1    2.90    3.80
  -5  -8   1   -3.70    4.80
   4   8  -1  267.37   14.30
   4   8  -1  265.57   15.90
   4   8  -1  285.17   14.70
   4   8  -1  251.07   17.60
  -4  -8   1  259.67   14.20
  -4  -8   1  320.97   18.00
  -4  -8   1  276.07   17.80
   3   8  -1  116.69   11.70
   3   8  -1   68.09   10.40
   3   8  -1  103.79    9.80
  -3  -8   1  116.69   10.60
  -3  -8   1  104.09   11.90
  -3  -8   1   77.09   10.70
   2   8  -1   47.30    8.00
   2   8  -1   45.40    7.00
   2   8  -1   64.39   10.10
  -2  -8   1   47.50    7.80
  -2  -8   1   44.80    7.90
  -2  -8   1   38.00    8.30
   1   8  -1   77.99   10.60
   1   8  -1  106.69   10.40
   1   8  -1  104.79   11.60
  -1  -8   1  109.59   11.60
  -1  -8   1  111.89   10.10
  -1  -8   1  104.19   12.40
   0   8  -1  485.65   23.90
   0   8  -1  455.15   21.50
   0   8  -1  468.05   23.50
   0  -8   1  433.96   22.20
   0  -8   1  463.55   24.10
   0  -8   1  500.25   18.80
  -1   8  -1   24.20    8.30
  -1   8  -1   11.30    6.40
  -1   8  -1   15.50    7.20
   1  -8   1   14.20    3.30
   1  -8   1   19.70    6.80
   1  -8   1    4.90    6.10
  -2   8  -1  371.56   20.80
  -2   8  -1  358.46   21.10
  -2   8  -1  386.56   21.90
   2  -8   1  340.27   20.70
   2  -8   1  372.56   21.80
  -3   8  -1  101.59   12.30
  -3   8  -1  112.99   13.90
  -3   8  -1  123.89   14.10
   3  -8   1   90.89   12.10
   3  -8   1   51.49   10.10
  -4   8  -1   32.70    9.30
  -4   8  -1   49.70   10.40
  -4   8  -1   49.00   11.50
   4  -8   1   48.50    9.80
   4  -8   1   33.60    9.80
   4  -8   1   31.50    9.60
  -5   8  -1   33.60   10.40
  -5   8  -1   26.50   10.50
  -5   8  -1   23.70    8.50
   5  -8   1   16.80    7.10
   5  -8   1   20.70    9.70
   5  -8   1   43.10   10.20
  -6   8  -1  242.98   23.30
  -6   8  -1  229.48   22.40
  -6   8  -1  218.58   19.90
   6  -8   1  227.68   20.10
   6  -8   1  253.57   18.80
   6  -8   1  294.87   25.40
  -7   8  -1   62.49   14.50
  -7   8  -1   95.59   16.40
  -7   8  -1   95.59   14.70
   7  -8   1   84.49   13.30
   7  -8   1   65.19   13.20
   7  -8   1   63.59   12.60
  -8   8  -1   22.20   12.00
  -8   8  -1   25.90   12.50
  -8   8  -1   19.10    9.80
   8  -8   1   22.40    9.60
   8  -8   1   19.50   11.30
   8  -8   1   40.50   10.80
  -9   8  -1    1.20   10.70
  -9   8  -1    3.80    9.00
  -9   8  -1   11.50   10.40
   9  -8   1   18.30   10.50
   9  -8   1   21.50    9.00
 -10   8  -1   61.99   13.90
 -10   8  -1   65.29   17.20
 -10   8  -1   77.79   17.10
  10  -8   1   73.19   16.80
  10  -8   1   83.09   16.50
  13   7  -1   32.50   12.60
 -13  -7   1   27.10   14.30
 -13  -7   1   35.70   14.20
  12   7  -1   10.10    9.20
  12   7  -1   18.40   11.60
 -12  -7   1   -7.40    8.20
 -12  -7   1   13.90    9.40
 -12  -7   1   10.40   11.00
  11   7  -1   28.20   10.20
  11   7  -1   21.40    9.90
  11   7  -1   34.50   12.10
 -11  -7   1   18.80    9.00
 -11  -7   1    3.70    8.80
  10   7  -1  463.55   29.30
  10   7  -1  471.45   26.20
  10   7  -1  448.36   25.80
 -10  -7   1  463.85   26.60
 -10  -7   1  472.65   31.00
   9   7  -1  287.67   18.90
   9   7  -1  305.37   22.70
   9   7  -1  283.77   19.20
  -9  -7   1  297.17   23.40
  -9  -7   1  292.37   19.50
   8   7  -1   47.10    9.30
   8   7  -1   65.89   10.20
   8   7  -1   63.69   12.20
  -8  -7   1   63.39   13.10
  -8  -7   1   69.59   10.70
  -8  -7   1   85.49   12.70
   7   7  -1   23.50    8.40
   7   7  -1   13.10    6.20
   7   7  -1   16.00    6.30
   7   7  -1   22.60    5.10
  -7  -7   1   19.80    5.70
  -7  -7   1    3.90    7.10
   6   7  -1  784.72   34.50
   6   7  -1  803.22   31.50
   6   7  -1  851.31   28.90
   6   7  -1  782.02   30.60
  -6  -7   1  737.63   35.30
  -6  -7   1  803.32   30.30
   5   7  -1   67.69    8.40
   5   7  -1   71.39   11.00
   5   7  -1   59.29    7.10
   5   7  -1   74.19    9.40
  -5  -7   1   63.99   10.50
  -5  -7   1   78.59    7.70
  -5  -7   1   68.89    8.80
   4   7  -1  200.78   11.70
   4   7  -1  199.18   12.80
   4   7  -1  194.98   11.70
   4   7  -1  206.38   15.50
  -4  -7   1  220.88   14.10
  -4  -7   1  193.08   11.20
  -4  -7   1  195.38   14.60
   3   7  -1    0.80    3.90
   3   7  -1    5.30    5.50
   3   7  -1   13.60    5.60
  -3  -7   1    4.40    3.80
  -3  -7   1    5.20    5.60
  -3  -7   1    7.00    5.00
   2   7  -1 1102.19   37.10
   2   7  -1 1062.59   38.90
   2   7  -1 1097.49   40.40
  -2  -7   1 1108.09   38.20
  -2  -7   1 1101.09   40.80
  -2  -7   1 1133.19   39.00
   1   7  -1   22.70    6.90
   1   7  -1   34.90    7.70
   1   7  -1   36.20    6.60
  -1  -7   1   37.00    8.20
  -1  -7   1   21.10    5.50
  -1  -7   1   29.80    6.80
   0   7  -1   56.99    9.50
   0   7  -1   60.39    8.50
   0   7  -1   62.59    8.80
   0  -7   1   66.39    6.70
   0  -7   1   64.19    9.50
   0  -7   1   66.79    9.10
  -1   7  -1  351.36   18.50
  -1   7  -1  308.77   17.50
  -1   7  -1  321.37   19.20
   1  -7   1  342.97   12.70
   1  -7   1  343.97   19.20
   1  -7   1  333.87   18.50
  -2   7  -1   -1.40    5.20
  -2   7  -1    3.60    5.30
  -2   7  -1    1.30    5.90
   2  -7   1    4.90    5.50
   2  -7   1    3.00    5.30
  -3   7  -1   11.60    6.50
  -3   7  -1   -1.40    5.30
  -3   7  -1   13.60    7.10
   3  -7   1    4.90    5.20
   3  -7   1    3.80    5.90
   3  -7   1   11.10    6.00
  -4   7  -1   -0.80    5.80
  -4   7  -1    1.70    6.70
  -4   7  -1    7.40    7.30
   4  -7   1    6.80    5.50
   4  -7   1   -5.30    5.40
   4  -7   1   -4.90    5.40
  -5   7  -1  235.18   21.30
  -5   7  -1  255.77   18.40
  -5   7  -1  291.97   20.70
   5  -7   1  187.58   17.40
   5  -7   1  281.97   20.60
   5  -7   1  306.77   18.90
  -6   7  -1   -3.20    7.00
  -6   7  -1    0.90    7.10
  -6   7  -1    0.00    7.80
   6  -7   1    9.60    8.80
   6  -7   1    6.30    6.90
   6  -7   1    4.10    6.60
  -7   7  -1    5.00    8.00
  -7   7  -1    8.90    7.90
  -7   7  -1   -1.40    9.40
   7  -7   1    5.10    6.80
   7  -7   1   -5.50    5.90
   7  -7   1  -14.30    6.80
  -8   7  -1  208.88   22.90
  -8   7  -1  206.98   20.30
  -8   7  -1  215.38   22.80
   8  -7   1  262.87   19.00
   8  -7   1  221.28   22.70
   8  -7   1  206.68   20.20
  -9   7  -1   24.70   11.40
  -9   7  -1   19.00   12.80
  -9   7  -1    9.40    8.90
   9  -7   1   26.20    9.90
   9  -7   1   43.20   13.10
 -10   7  -1    2.30   10.10
 -10   7  -1   11.30   11.30
 -10   7  -1    0.90    9.00
  10  -7   1    2.40    9.10
  10  -7   1   -3.60    6.60
 -11   7  -1   78.39   15.70
 -11   7  -1   54.39   16.60
 -11   7  -1   38.80   14.70
  11  -7   1   54.39   16.30
  11  -7   1   84.19   16.30
  13   6  -1   67.39   15.20
  13   6  -1   59.09   13.80
 -13  -6   1   76.49   15.60
 -13  -6   1   60.79   15.30
 -13  -6   1   42.20   14.70
  12   6  -1  116.09   16.90
  12   6  -1   94.29   16.80
 -12  -6   1  106.39   16.80
 -12  -6   1  109.69   17.40
 -12  -6   1  104.99   19.40
  11   6  -1   74.29   13.40
  11   6  -1   58.99   12.90
 -11  -6   1   65.79   15.40
 -11  -6   1   75.69   14.20
 -11  -6   1   61.69   12.80
  10   6  -1   20.90    9.70
  10   6  -1    6.20    7.70
  10   6  -1   13.00    8.30
 -10  -6   1   17.50   11.00
 -10  -6   1   30.10    9.60
   9   6  -1  -10.80    5.70
   9   6  -1    1.20    8.00
   9   6  -1    5.40    6.50
  -9  -6   1    9.80    9.20
  -9  -6   1   -2.30    5.80
   8   6  -1   12.70    6.60
   8   6  -1   -1.10    3.80
   8   6  -1    1.90    6.40
   8   6  -1    1.00    5.10
  -8  -6   1    4.20    5.90
  -8  -6   1    0.10    7.60
   7   6  -1  248.18   12.90
   7   6  -1  236.18   18.10
   7   6  -1  259.77   15.80
   7   6  -1  255.77   15.70
  -7  -6   1  231.98   12.50
  -7  -6   1  243.48   15.70
  -7  -6   1  220.88   20.60
   6   6  -1   62.79   10.40
   6   6  -1   85.19    8.00
   6   6  -1   84.39    9.30
   6   6  -1   78.39    9.40
  -6  -6   1   77.69    8.30
  -6  -6   1   99.19   13.40
   5   6  -1  274.77   14.20
   5   6  -1  263.57   14.70
   5   6  -1  279.67   12.90
   5   6  -1  260.37   17.30
  -5  -6   1  262.67   18.00
  -5  -6   1  259.87   13.90
   4   6  -1  262.77   15.70
   4   6  -1  215.78   12.00
   4   6  -1  246.78   12.00
   4   6  -1  236.58   13.30
  -4  -6   1  216.28   14.90
  -4  -6   1  202.78   12.90
  -4  -6   1  213.48   11.30
   3   6  -1  101.79    9.30
   3   6  -1  115.69   11.50
   3   6  -1   99.59    7.80
  -3  -6   1  105.19    7.90
  -3  -6   1  109.69   11.10
  -3  -6   1   93.69   10.10
   2   6  -1   59.39    6.70
   2   6  -1   64.79    9.20
   2   6  -1   72.69    8.50
  -2  -6   1   64.59    7.50
  -2  -6   1   57.89    8.20
  -2  -6   1   66.29    8.20
   1   6  -1  261.07   15.10
   1   6  -1  230.18   14.40
   1   6  -1  252.47   12.90
  -1  -6   1  259.37   13.90
  -1  -6   1  243.78   12.60
  -1  -6   1  244.48   15.20
   0   6  -1  112.09   11.20
   0   6  -1   90.39   10.20
   0   6  -1   98.09    9.60
   0  -6   1  107.89   10.50
   0  -6   1   95.79    7.20
   0  -6   1   76.19    9.80
  -1   6  -1  287.07   15.10
  -1   6  -1  256.17   15.80
  -1   6  -1  280.37   16.10
   1  -6   1  276.37   16.60
   1  -6   1  264.37   16.10
   1  -6   1  284.97   10.60
  -2   6  -1  171.38   13.30
  -2   6  -1  202.78   14.50
  -2   6  -1  196.98   14.00
   2  -6   1  198.98   14.20
   2  -6   1  185.98   13.60
  -3   6  -1   35.50    8.00
  -3   6  -1   59.69   10.10
  -3   6  -1   36.50    7.50
   3  -6   1   34.00    7.80
   3  -6   1   29.10    8.00
   3  -6   1   47.80    8.50
  -4   6  -1  390.76   20.40
  -4   6  -1  360.56   21.20
  -4   6  -1  380.36   21.60
   4  -6   1  396.06   20.30
   4  -6   1  371.06   19.90
   4  -6   1  393.26   21.70
  -5   6  -1    8.00    7.30
  -5   6  -1   24.00    8.60
  -5   6  -1   13.60    6.30
   5  -6   1   24.90    7.30
   5  -6   1   25.70    9.00
   5  -6   1   28.40    7.80
  -6   6  -1   66.79   12.50
  -6   6  -1   49.70   11.40
  -6   6  -1   76.89   11.70
   6  -6   1   68.99   10.60
   6  -6   1   73.79   11.00
   6  -6   1   83.39   13.20
  -7   6  -1   36.80    9.50
  -7   6  -1   23.50    9.40
  -7   6  -1   60.19   12.60
   7  -6   1   47.20    9.90
   7  -6   1   32.20    8.30
   7  -6   1   31.50   10.40
  -8   6  -1   -4.60    8.00
  -8   6  -1  -12.60    7.30
  -8   6  -1    1.90    7.10
   8  -6   1    0.20    5.80
   8  -6   1   13.10    7.30
   8  -6   1    0.50    8.00
  -9   6  -1   60.49   14.20
  -9   6  -1   17.90    8.90
  -9   6  -1   21.30   12.10
   9  -6   1   12.00    8.70
   9  -6   1   16.60    9.70
 -10   6  -1  143.99   21.00
 -10   6  -1   94.09   18.20
 -10   6  -1   85.89   15.50
  10  -6   1   92.19   14.70
  10  -6   1   74.49   15.20
 -11   6  -1   25.00   13.30
 -11   6  -1   19.10   13.60
 -11   6  -1   42.60   13.10
  11  -6   1   39.50   13.40
  11  -6   1   47.40   12.30
  14   5  -1   64.39   15.20
  14   5  -1   81.69   17.90
 -14  -5   1   44.00   16.00
 -14  -5   1   58.79   15.30
 -14  -5   1   98.09   19.10
  13   5  -1  161.28   22.10
  13   5  -1  147.09   19.20
 -13  -5   1  149.49   21.70
 -13  -5   1  173.18   22.00
 -13  -5   1  157.78   21.00
  12   5  -1  186.28   20.30
  12   5  -1  162.28   20.50
 -12  -5   1  152.98   22.20
 -12  -5   1  167.78   20.00
 -12  -5   1  164.68   19.60
  11   5  -1   47.60   11.90
  11   5  -1   65.79   14.00
 -11  -5   1   50.29   11.50
 -11  -5   1   74.69   16.00
 -11  -5   1   40.10   11.50
  10   5  -1   93.59   13.30
  10   5  -1   95.59   14.80
 -10  -5   1  110.59   15.00
 -10  -5   1   55.59   11.50
 -10  -5   1  101.89   16.40
   9   5  -1 1068.59   42.80
   9   5  -1 1103.69   42.20
   9   5  -1 1068.19   45.00
  -9  -5   1 1069.99   43.20
  -9  -5   1 1038.90   46.70
   8   5  -1  140.39   10.50
   8   5  -1  142.39   13.60
   8   5  -1  133.79   13.90
   8   5  -1  144.99   16.30
  -8  -5   1  143.79   17.50
  -8  -5   1  164.18   15.30
   7   5  -1   48.60    9.50
   7   5  -1   39.80    7.70
   7   5  -1   44.20    6.30
   7   5  -1   54.99    8.60
  -7  -5   1   49.40   10.70
  -7  -5   1   34.90    7.50
  -7  -5   1   56.09    5.80
   6   5  -1  110.19   10.60
   6   5  -1  112.09    8.40
   6   5  -1  124.29   13.30
   6   5  -1  117.39   11.00
  -6  -5   1  107.69    8.00
  -6  -5   1   79.89   11.90
  -6  -5   1  115.29   11.30
   5   5  -1   56.79    9.00
   5   5  -1   60.39    7.70
   5   5  -1   68.09    6.80
   5   5  -1   60.39    7.50
  -5  -5   1   71.59   10.70
  -5  -5   1   81.19    7.70
   4   5  -1   41.00    6.00
   4   5  -1   45.30    5.70
   4   5  -1   43.80    6.50
   4   5  -1   36.70    7.30
  -4  -5   1   43.10    6.50
  -4  -5   1   40.60    5.30
  -4  -5   1   34.70    7.70
   3   5  -1  276.77   12.80
   3   5  -1  275.57   13.70
   3   5  -1  282.87   12.80
   3   5  -1  262.57   15.10
  -3  -5   1  293.57   14.40
  -3  -5   1  301.27   12.80
  -3  -5   1  269.07   15.50
   2   5  -1   78.69    7.90
   2   5  -1   56.89    6.00
   2   5  -1   58.09    8.20
  -2  -5   1   72.69    7.90
  -2  -5   1   75.69    8.50
  -2  -5   1   72.49    7.10
   1   5  -1  162.98   11.40
   1   5  -1  148.09    9.20
   1   5  -1  154.38   10.10
  -1  -5   1  154.48    9.50
  -1  -5   1  164.98   10.10
  -1  -5   1  151.88   12.20
   0   5  -1 1169.08   38.70
   0   5  -1 1148.19   37.60
   0   5  -1 1147.99   38.60
   0  -5   1 1118.49   38.40
   0  -5   1 1149.19   35.50
   0  -5   1 1096.79   39.10
  -1   5  -1   50.29    7.80
  -1   5  -1   28.90    6.20
  -1   5  -1   40.80    7.00
  -1   5  -1   33.90    3.20
   1  -5   1   30.70    3.10
   1  -5   1   38.30    3.40
   1  -5   1   19.30    5.90
   1  -5   1   50.89    7.90
  -2   5  -1   42.50    7.80
  -2   5  -1   40.20    7.90
  -2   5  -1   28.70    7.00
   2  -5   1   43.10    8.00
   2  -5   1   21.50    5.90
   2  -5   1   39.30    7.10
  -3   5  -1    8.60    5.80
  -3   5  -1   -2.40    5.30
  -3   5  -1    7.90    5.40
   3  -5   1    7.80    5.40
   3  -5   1    1.80    4.80
   3  -5   1    6.50    5.00
  -4   5  -1 1872.21   64.09
  -4   5  -1 1881.01   62.49
  -4   5  -1 1873.81   64.19
   4  -5   1 1876.01   62.29
   4  -5   1 1973.50   62.49
   4  -5   1 1914.71   64.19
  -5   5  -1   57.39    9.90
  -5   5  -1   49.90    4.10
  -5   5  -1   42.70    3.40
  -5   5  -1   41.50    9.70
  -5   5  -1   31.90    8.20
   5  -5   1   29.20    8.00
   5  -5   1   40.50    7.60
   5  -5   1   44.20    8.10
  -6   5  -1   65.59   10.90
  -6   5  -1   84.19   12.80
   6  -5   1   86.49   12.60
   6  -5   1   87.39   10.60
   6  -5   1   94.69   12.50
  -7   5  -1    0.10    7.30
  -7   5  -1  -10.80    5.90
   7  -5   1   -3.40    4.60
   7  -5   1   -4.50    5.70
   7  -5   1   -9.00    6.00
  -8   5  -1   12.10    8.70
  -8   5  -1    8.60    8.90
   8  -5   1   16.40    7.50
   8  -5   1    4.10    7.70
   8  -5   1   -2.60    5.00
  -9   5  -1  126.19   17.40
  -9   5  -1  124.69   18.10
   9  -5   1  145.29   18.20
   9  -5   1  105.29   15.50
 -10   5  -1   12.50   10.10
 -10   5  -1   -7.90    8.00
  10  -5   1   -9.00    7.50
  10  -5   1  -15.60    7.00
 -11   5  -1   78.09   16.00
 -11   5  -1   33.00   13.90
  11  -5   1   56.69   14.40
  11  -5   1   59.69   13.50
 -12   5  -1   45.70   15.70
 -12   5  -1   72.69   17.00
  12  -5   1   72.59   16.80
  12  -5   1   46.80   12.70
  14   4  -1   -3.70   10.50
  14   4  -1   -0.50    9.30
 -14  -4   1   12.10   11.40
 -14  -4   1   19.30   14.80
 -14  -4   1    4.00   11.20
  13   4  -1   43.70   12.80
  13   4  -1   48.60   14.50
 -13  -4   1   46.40   13.70
 -13  -4   1   27.00   13.20
 -13  -4   1   54.09   14.50
  12   4  -1    5.60    9.20
  12   4  -1   -2.90    8.70
 -12  -4   1  -11.60    7.30
 -12  -4   1  -14.20    7.60
 -12  -4   1    3.80    8.60
  11   4  -1   22.20    9.70
  11   4  -1   17.50   10.30
 -11  -4   1    3.80    8.90
 -11  -4   1   11.00    9.00
 -11  -4   1    6.90    8.90
  10   4  -1   85.79   13.40
  10   4  -1   94.49   13.70
 -10  -4   1   76.69   13.40
 -10  -4   1   91.59   14.30
 -10  -4   1   83.69   15.10
   9   4  -1   57.49   10.50
   9   4  -1   72.39    9.10
   9   4  -1   37.90    9.60
  -9  -4   1   68.99   12.90
  -9  -4   1   43.80    9.20
  -9  -4   1   59.99   11.10
   8   4  -1  131.29   11.10
   8   4  -1   83.79   12.00
   8   4  -1  134.39   13.50
   8   4  -1  143.09   13.60
  -8  -4   1  137.29   16.10
  -8  -4   1  154.58   15.00
   7   4  -1   41.00    8.10
   7   4  -1   26.80    5.40
   7   4  -1   19.10    7.40
   7   4  -1   20.20    6.40
   7   4  -1   28.70    3.70
  -7  -4   1   26.60    3.70
  -7  -4   1   33.80    9.20
  -7  -4   1   19.50    6.60
   6   4  -1   56.49    8.20
   6   4  -1   38.10    8.00
   6   4  -1   41.30    7.00
   6   4  -1   44.00    6.10
  -6  -4   1   43.80    4.80
  -6  -4   1   39.10    7.30
  -6  -4   1   70.89   11.30
   5   4  -1   27.60    5.90
   5   4  -1   25.10    4.60
   5   4  -1   19.40    6.30
   5   4  -1   20.90    5.80
  -5  -4   1   14.50    5.20
  -5  -4   1   20.20    4.10
  -5  -4   1   27.90    7.60
   4   4  -1   93.99    8.20
   4   4  -1   83.79    9.30
   4   4  -1   93.09    8.40
   4   4  -1  105.59    7.30
  -4  -4   1  128.59   12.00
  -4  -4   1  119.99    7.80
   3   4  -1    3.10    3.10
   3   4  -1   -0.30    2.80
   3   4  -1   -0.30    3.40
   3   4  -1   -5.80    3.80
  -3  -4   1    0.90    3.30
  -3  -4   1    3.60    4.40
  -3  -4   1    1.90    2.80
   2   4  -1   26.90    5.80
   2   4  -1   31.20    4.10
   2   4  -1   29.80    4.90
  -2  -4   1   23.80    5.30
  -2  -4   1   18.40    4.70
  -2  -4   1   30.80    4.60
   1   4  -1  133.99    7.60
   1   4  -1  130.79    9.60
   1   4  -1  136.79    9.10
  -1  -4   1  123.29    9.50
  -1  -4   1  135.19    8.50
  -1  -4   1  137.49    8.30
   0   4  -1  437.56   16.50
   0   4  -1  424.76   17.70
   0   4  -1  412.16   17.20
   0  -4   1  417.06   17.20
   0  -4   1  437.76   18.10
   0  -4   1  424.76   15.10
  -1   4  -1   19.20    5.40
  -1   4  -1   29.60    2.60
  -1   4  -1   24.70    5.20
  -1   4  -1   25.10    5.50
   1  -4   1   19.90    5.50
   1  -4   1   23.00    2.40
   1  -4   1   30.10    2.60
   1  -4   1   30.80    6.20
  -2   4  -1 1131.99   38.40
  -2   4  -1 1182.98   38.20
  -2   4  -1 1107.49   38.40
   2  -4   1 1073.49   37.90
   2  -4   1 1085.99   37.40
   2  -4   1 1125.19   38.70
  -3   4  -1  349.47   17.90
  -3   4  -1  337.77   18.00
  -3   4  -1  365.46   17.50
   3  -4   1  339.17   16.70
   3  -4   1  334.67   17.90
   3  -4   1  367.56   16.90
  -4   4  -1 2142.99   70.49
  -4   4  -1 2174.28   70.69
  -4   4  -1 2152.08   62.29
   4  -4   1 2120.39   68.19
   4  -4   1 2312.37   62.59
   4  -4   1 2174.88   70.79
   4  -4   1 2136.99   69.09
  -5   4  -1    9.20    6.40
  -5   4  -1    9.20    6.30
  -5   4  -1   11.60    3.10
   5  -4   1    7.30    5.00
   5  -4   1    9.80    5.00
   5  -4   1   14.30    6.60
  -6   4  -1  133.09   14.60
  -6   4  -1  123.79   14.40
  -6   4  -1  126.39    8.30
   6  -4   1  146.39   14.30
   6  -4   1  143.69   12.10
   6  -4   1  129.49   14.20
  -7   4  -1  477.55   18.80
  -7   4  -1  391.86   24.70
  -7   4  -1  433.16   25.00
   7  -4   1  499.35   25.90
   7  -4   1  362.16   22.20
   7  -4   1  455.25   20.60
  -8   4  -1  290.27   21.80
  -8   4  -1  304.47   21.50
   8  -4   1  264.47   15.60
   8  -4   1  244.08   19.00
   8  -4   1  212.28   19.30
  -9   4  -1   -9.00    7.50
  -9   4  -1    6.90    9.00
   9  -4   1   -5.70    6.50
   9  -4   1    6.30    8.30
 -10   4  -1    9.80    9.80
 -10   4  -1   -0.20    8.50
  10  -4   1   11.80    8.80
  10  -4   1    4.10    7.40
 -11   4  -1   -2.10    8.10
 -11   4  -1    7.40    9.80
  11  -4   1    1.40    9.00
  11  -4   1   -2.40    7.70
 -12   4  -1   26.50   12.80
 -12   4  -1   16.20   12.30
  12  -4   1   25.80   12.60
  12  -4   1   22.00   11.10
  14   3  -1   -2.50    8.80
 -14  -3   1   -8.60    9.70
 -14  -3   1   10.00   12.50
 -14  -3   1   26.50   14.40
  13   3  -1  124.69   19.40
  13   3  -1  145.89   20.10
 -13  -3   1  183.38   22.20
 -13  -3   1  133.49   20.80
 -13  -3   1  157.28   22.20
  12   3  -1   91.59   16.10
  12   3  -1  119.99   17.10
 -12  -3   1  132.79   19.30
 -12  -3   1  124.19   19.00
 -12  -3   1  132.39   18.90
  11   3  -1   73.69   13.60
  11   3  -1   75.09   13.60
 -11  -3   1   76.59   13.70
 -11  -3   1   94.89   16.30
 -11  -3   1   75.79   14.40
  10   3  -1   12.10    7.70
  10   3  -1   14.10    8.10
  10   3  -1    1.70    5.70
 -10  -3   1   14.50    9.70
 -10  -3   1   13.30    8.90
 -10  -3   1   22.50    9.30
   9   3  -1  433.26   25.10
   9   3  -1  428.36   23.90
   9   3  -1  436.16   21.40
  -9  -3   1  439.56   24.30
  -9  -3   1  470.95   26.60
  -9  -3   1  445.66   25.30
   8   3  -1   30.00    8.00
   8   3  -1   46.80    7.30
   8   3  -1   41.90    8.90
  -8  -3   1   33.10    8.40
  -8  -3   1   33.40    9.90
  -8  -3   1   25.80    8.20
   7   3  -1  631.14   29.10
   7   3  -1  683.83   20.50
   7   3  -1  699.03   27.90
   7   3  -1  708.33   28.70
   7   3  -1  640.24   25.50
   7   3  -1  663.43   22.20
  -7  -3   1  651.83   28.40
  -7  -3   1  730.83   29.30
  -7  -3   1  618.14   29.90
   6   3  -1   51.89    7.40
   6   3  -1   39.40    7.90
   6   3  -1   49.20    7.90
   6   3  -1   53.99    4.40
   6   3  -1   52.69    6.70
  -6  -3   1   55.49    7.90
  -6  -3   1   55.59    9.50
   5   3  -1   89.89    8.90
   5   3  -1   69.39    9.30
   5   3  -1   67.49    6.70
   5   3  -1   66.29    7.60
  -5  -3   1   53.69    7.60
  -5  -3   1   53.09    8.80
  -5  -3   1   68.19    5.40
   4   3  -1 1592.24   49.30
   4   3  -1 1588.34   49.30
   4   3  -1 1573.14   51.39
   4   3  -1 1537.75   47.90
  -4  -3   1 1602.84   52.49
  -4  -3   1 1605.84   49.70
  -4  -3   1 1558.34   47.20
   3   3  -1  196.48    9.50
   3   3  -1  184.98    8.80
   3   3  -1  195.88   11.20
   3   3  -1  193.98    9.40
  -3  -3   1  162.98   11.10
  -3  -3   1  183.78    8.90
   2   3  -1  157.98    8.30
   2   3  -1  158.18    7.70
   2   3  -1  134.99    9.20
   2   3  -1  162.18    7.90
  -2  -3   1  160.58    8.60
  -2  -3   1  159.38    7.80
  -2  -3   1  161.08    9.60
   1   3  -1 1772.92   51.09
   1   3  -1 1751.72   52.19
   1   3  -1 1655.53   49.99
  -1  -3   1 1692.53   50.89
  -1  -3   1 1730.13   51.49
  -1  -3   1 1682.03   51.89
   0   3  -1 1076.99   33.40
   0   3  -1 1040.30   32.20
   0   3  -1 1014.00   32.80
   0  -3   1 1024.20   33.00
   0  -3   1 1023.70   33.50
   0  -3   1 1047.80   31.30
  -1   3  -1   60.99    6.40
  -1   3  -1   69.29    6.80
  -1   3  -1   74.99    7.50
  -1   3  -1   71.49    3.00
   1  -3   1   80.19    7.10
   1  -3   1   65.19    7.00
   1  -3   1   77.99    7.50
   1  -3   1   66.59    2.90
  -2   3  -1  203.78   11.10
  -2   3  -1  213.08   11.80
  -2   3  -1  218.48   12.00
   2  -3   1  196.98   10.90
   2  -3   1  219.68   11.40
   2  -3   1  184.28   11.30
  -3   3  -1    2.00    1.70
  -3   3  -1    0.30    4.20
  -3   3  -1   -1.60    4.10
   3  -3   1    1.90    4.20
   3  -3   1    0.30    1.90
   3  -3   1   -2.80    3.50
   3  -3   1   -1.10    4.10
  -4   3  -1  750.82   29.80
  -4   3  -1  687.73   29.10
  -4   3  -1  772.02   24.10
   4  -3   1  746.53   26.90
   4  -3   1  724.93   28.10
   4  -3   1  762.72   29.40
  -5   3  -1   96.79   11.40
  -5   3  -1   95.29    7.20
  -5   3  -1   88.29   11.50
   5  -3   1  109.79    9.40
   5  -3   1  110.99   11.10
   5  -3   1  104.79   11.10
  -6   3  -1   24.40    7.80
  -6   3  -1   23.70    4.90
  -6   3  -1   14.50    7.30
   6  -3   1   23.50    6.60
   6  -3   1   19.10    6.70
   6  -3   1   16.40    4.80
  -7   3  -1   32.80    9.40
  -7   3  -1    9.40    8.20
  -7   3  -1   27.50    5.80
   7  -3   1   18.80    6.90
   7  -3   1   28.80    8.10
   7  -3   1   15.80    4.90
  -8   3  -1  406.36   25.50
  -8   3  -1  442.56   25.80
  -8   3  -1  432.16   20.40
   8  -3   1  407.96   24.40
   8  -3   1  436.36   21.40
   8  -3   1  461.55   24.90
  -9   3  -1   38.60   11.20
  -9   3  -1   13.30    9.40
   9  -3   1   32.70    9.80
   9  -3   1   23.40    8.30
 -10   3  -1   -4.40    7.30
 -10   3  -1   -1.30    8.40
  10  -3   1    8.40    7.20
  10  -3   1   -8.20    5.60
 -11   3  -1   18.50   11.90
 -11   3  -1   28.30   11.50
  11  -3   1   21.30   10.10
  11  -3   1   18.70   10.30
 -12   3  -1    1.70    9.80
 -12   3  -1   20.10   12.40
  12  -3   1  -12.30    7.60
  12  -3   1    9.50    9.90
 -13   3  -1   19.10   12.30
 -13   3  -1    8.70   11.00
  13  -3   1    1.40   10.00
  13  -3   1   14.00   12.20
  14   2  -1  -13.80    8.50
 -14  -2   1    5.10   10.90
 -14  -2   1   18.70   13.60
 -14  -2   1   36.50   14.50
  13   2  -1    4.10    8.30
 -13  -2   1    5.30   10.90
 -13  -2   1   11.00   10.90
 -13  -2   1    7.80   10.70
  12   2  -1    8.30    9.60
 -12  -2   1   13.80   10.60
 -12  -2   1   11.70    9.90
 -12  -2   1    5.40    9.20
  11   2  -1   69.09   13.70
  11   2  -1   84.09   14.50
 -11  -2   1  104.59   16.10
 -11  -2   1   77.99   14.20
 -11  -2   1   79.69   15.40
  10   2  -1   20.90    7.80
  10   2  -1    7.80    7.20
  10   2  -1   32.30   10.00
 -10  -2   1    2.20    8.40
 -10  -2   1   12.80    8.40
 -10  -2   1   13.30    8.30
   9   2  -1   23.00    9.10
   9   2  -1   19.20    8.00
   9   2  -1   19.20    6.60
  -9  -2   1   24.70    8.60
  -9  -2   1   20.40    7.00
  -9  -2   1    8.60    7.60
   8   2  -1    8.40    5.20
   8   2  -1   -7.30    3.70
   8   2  -1   -5.50    4.60
  -8  -2   1   -3.90    6.00
  -8  -2   1    2.40    5.70
  -8  -2   1    6.60    5.80
   7   2  -1    7.90    5.40
   7   2  -1    4.00    5.10
   7   2  -1   15.20    5.20
  -7  -2   1   11.00    6.10
  -7  -2   1    9.50    5.60
  -7  -2   1    3.30    5.60
   6   2  -1  150.48   10.60
   6   2  -1  159.88   12.00
   6   2  -1  162.48    6.60
   6   2  -1  157.88   13.70
   6   2  -1  166.68   11.50
   6   2  -1  160.98    6.50
  -6  -2   1  163.58   12.60
  -6  -2   1  181.68   13.50
  -6  -2   1  173.28   12.70
   5   2  -1   -1.20    4.00
   5   2  -1    0.00    1.90
   5   2  -1    0.70    3.70
   5   2  -1    1.60    3.70
   5   2  -1    2.70    4.70
  -5  -2   1   -0.20    4.50
  -5  -2   1    6.80    5.20
   4   2  -1 1270.47   42.80
   4   2  -1 1363.26   41.80
   4   2  -1 1332.97   42.10
   4   2  -1 1329.07   40.80
  -4  -2   1 1271.67   44.00
  -4  -2   1 1282.07   42.10
  -4  -2   1 1298.07   38.50
   3   2  -1  533.85   18.90
   3   2  -1  542.45   18.90
   3   2  -1  530.25   20.50
   3   2  -1  542.25   18.30
  -3  -2   1  499.05   20.80
  -3  -2   1  526.85   19.10
  -3  -2   1  529.25   17.30
   2   2  -1  108.49    6.10
   2   2  -1  102.19    7.70
   2   2  -1   99.29    6.00
   2   2  -1   89.69    6.00
  -2  -2   1  109.79    6.20
  -2  -2   1   96.49    7.70
   1   2  -1   30.40    4.50
   1   2  -1   24.00    3.30
   1   2  -1   26.70    2.70
  -1  -2   1   28.60    2.80
  -1  -2   1   17.80    3.60
  -1  -2   1   26.00    3.90
  -1  -2   1   27.00    3.40
   0   2  -1  805.42   24.60
   0   2  -1  786.52   25.00
   0   2  -1  790.72   23.70
   0   2  -1  789.42   24.10
   0  -2   1  776.52   24.80
   0  -2   1  811.82   25.30
   0  -2   1  792.22   23.70
   0  -2   1  765.22   24.00
  -1   2  -1 3411.76   97.09
  -1   2  -1 3330.07   97.29
  -1   2  -1 3490.55   97.29
   1  -2   1 3391.76   97.19
   1  -2   1 3371.96   97.59
   1  -2   1 3313.77   96.99
  -2   2  -1   83.39    7.50
  -2   2  -1   71.39    6.80
  -2   2  -1   76.69    3.90
   2  -2   1   85.49    7.40
   2  -2   1   82.79    7.50
   2  -2   1   80.19    4.00
   2  -2   1   79.69    6.50
  -3   2  -1  741.03   27.50
  -3   2  -1  784.62   23.90
  -3   2  -1  761.72   27.60
   3  -2   1  755.72   27.40
   3  -2   1  770.22   27.00
   3  -2   1  721.53   25.30
  -4   2  -1  264.37   11.10
  -4   2  -1  227.18   13.90
  -4   2  -1  230.58   14.00
   4  -2   1  244.98   14.00
   4  -2   1  243.78   13.30
   4  -2   1  224.28   11.20
  -5   2  -1  362.16   19.00
  -5   2  -1  385.96   19.10
  -5   2  -1  370.56   15.50
   5  -2   1  347.27   17.90
   5  -2   1  337.37   17.90
   5  -2   1  325.67   14.50
  -6   2  -1  213.38   12.30
  -6   2  -1  199.38   15.00
  -6   2  -1  212.28   15.40
   6  -2   1  217.48   14.70
   6  -2   1  200.38   10.70
   6  -2   1  216.38   14.80
  -7   2  -1  491.85   25.20
  -7   2  -1  458.85   21.30
  -7   2  -1  503.55   26.30
   7  -2   1  464.25   23.60
   7  -2   1  499.35   19.00
   7  -2   1  468.55   23.50
  -8   2  -1   19.30    6.70
  -8   2  -1    8.00    7.10
  -8   2  -1   17.80    8.20
   8  -2   1    4.30    6.90
   8  -2   1   10.30    7.50
  -9   2  -1   11.50    6.50
  -9   2  -1   22.40    9.80
  -9   2  -1   35.50   10.80
   9  -2   1   14.30    7.80
   9  -2   1   17.50    8.30
 -10   2  -1   63.39   13.70
 -10   2  -1   53.99   11.20
 -10   2  -1   53.09   12.80
  10  -2   1   64.29   12.90
  10  -2   1   69.19   12.90
 -11   2  -1   39.10   12.50
 -11   2  -1   26.40   11.30
  11  -2   1   11.80    9.00
  11  -2   1    9.40    8.30
 -12   2  -1   30.60   11.90
 -12   2  -1   26.40   12.80
  12  -2   1   32.60   11.30
  12  -2   1   20.60   11.00
 -13   2  -1   12.80   12.60
 -13   2  -1   -0.20   11.40
  13  -2   1    7.90   10.20
  13   1  -1   73.29   16.00
 -13  -1   1   78.69   16.80
 -13  -1   1   79.29   17.10
 -13  -1   1   80.69   16.80
  12   1  -1   17.90    9.90
 -12  -1   1   11.90   11.00
 -12  -1   1   35.90   13.00
 -12  -1   1   17.90    9.70
  11   1  -1  202.08   21.20
  11   1  -1  219.48   19.70
 -11  -1   1  239.98   22.60
 -11  -1   1  204.78   22.20
 -11  -1   1  274.07   25.10
  10   1  -1   -1.60    6.50
  10   1  -1   13.20    7.20
  10   1  -1    7.20    7.40
 -10  -1   1    6.70    7.80
 -10  -1   1    8.70    8.10
 -10  -1   1   -5.90    7.70
   9   1  -1  177.08   17.70
   9   1  -1  198.28   17.20
  -9  -1   1  192.48   18.10
  -9  -1   1  187.78   18.50
  -9  -1   1  182.38   18.00
   8   1  -1   17.10    6.40
   8   1  -1    8.50    6.00
   8   1  -1   12.80    6.40
  -8  -1   1   16.80    7.30
  -8  -1   1   13.80    7.80
  -8  -1   1   12.90    6.70
   7   1  -1   -7.20    3.90
   7   1  -1   11.30    6.10
   7   1  -1    6.20    4.90
   7   1  -1    4.20    2.80
   7   1  -1    2.50    1.70
  -7  -1   1   -8.00    4.20
  -7  -1   1    0.50    5.40
  -7  -1   1    5.30    5.30
   6   1  -1   37.10    3.20
   6   1  -1   28.60    6.40
   6   1  -1   23.70    6.00
   6   1  -1   30.00    7.40
  -6  -1   1   25.00    6.90
  -6  -1   1   27.50    6.60
  -6  -1   1   35.90    8.00
   5   1  -1 2329.87   72.99
   5   1  -1 2335.97   67.79
   5   1  -1 2373.46   72.39
   5   1  -1 2329.97   73.79
   5   1  -1 2542.35   70.29
  -5  -1   1 2370.46   74.49
  -5  -1   1 2328.17   73.89
  -5  -1   1 2393.26   73.59
   4   1  -1  525.05   16.20
   4   1  -1  525.05   19.90
   4   1  -1  493.55   16.10
   4   1  -1  493.75   19.20
   4   1  -1  526.95   20.50
   4   1  -1  514.45   20.80
  -4  -1   1  504.65   21.20
  -4  -1   1  520.55   20.60
  -4  -1   1  536.25   20.30
   3   1  -1  871.31   28.60
   3   1  -1  845.62   25.70
   3   1  -1  876.81   25.70
   3   1  -1  873.21   28.00
   3   1  -1  889.91   28.20
   3   1  -1  859.71   29.00
  -3  -1   1  886.51   29.90
  -3  -1   1  835.92   28.60
   2   1  -1  101.29    6.00
   2   1  -1  105.39    4.80
   2   1  -1  100.99    6.20
   2   1  -1  102.69    6.00
   2   1  -1   97.29    6.70
  -2  -1   1  103.09    6.30
  -2  -1   1  100.69    7.10
  -2  -1   1  101.39    4.90
   1   1  -1 2093.29   58.29
   1   1  -1 2055.19   58.69
   1   1  -1 2072.49   59.39
   1   1  -1 2041.20   58.29
   1   1  -1 2045.10   58.89
   1   1  -1 2041.40   58.69
  -1  -1   1 2119.69   58.29
  -1  -1   1 2106.29   58.89
  -1  -1   1 2093.29   58.29
  -1  -1   1 2025.30   59.69
  -1  -1   1 2025.20   58.69
   0   1  -1  193.08    6.50
   0   1  -1  190.08    6.10
   0   1  -1  194.38    7.10
   0   1  -1  190.68    7.00
   0   1  -1  187.78    6.50
   0   1  -1  186.68    7.10
   0  -1   1  191.78    6.50
   0  -1   1  186.18    7.10
   0  -1   1  185.68    6.10
   0  -1   1  188.48    6.50
   0  -1   1  186.98    7.00
  -1   1  -1  157.48    5.30
  -1   1  -1  159.68    7.20
  -1   1  -1  155.38    6.70
  -1   1  -1  155.88    7.10
  -1   1  -1  161.48    5.40
   1  -1   1  151.28    5.30
   1  -1   1  154.48    7.10
   1  -1   1  157.38    6.70
  -2   1  -1 3970.70  112.09
  -2   1  -1 3912.41  114.09
  -2   1  -1 4016.20  114.19
   2  -1   1 3904.21  112.29
   2  -1   1 4139.49  112.19
   2  -1   1 3915.11  113.79
   2  -1   1 4000.10  113.79
   2  -1   1 3946.41  113.69
  -3   1  -1  575.24   21.40
  -3   1  -1  548.85   19.10
  -3   1  -1  575.44   21.40
   3  -1   1  531.45   20.40
   3  -1   1  566.04   18.50
   3  -1   1  557.44   20.70
  -4   1  -1  112.29   10.00
  -4   1  -1  103.59    9.90
  -4   1  -1  115.39    7.80
   4  -1   1  122.39    9.50
   4  -1   1  121.09    9.80
   4  -1   1  131.29    9.50
   4  -1   1  116.79    6.60
  -5   1  -1  241.88   15.10
  -5   1  -1  243.28   15.00
  -5   1  -1  250.27   13.40
   5  -1   1  238.38   13.90
   5  -1   1  259.37   14.80
   5  -1   1  256.67   14.70
   5  -1   1  248.18   10.50
  -6   1  -1   99.19   12.00
  -6   1  -1   99.79    9.70
  -6   1  -1   95.79   11.30
   6  -1   1  102.19   11.20
   6  -1   1   91.29    6.30
   6  -1   1  107.59   11.10
   6  -1   1   95.39   10.90
  -7   1  -1  300.87   16.90
  -7   1  -1  334.87   19.70
  -7   1  -1  303.87   19.10
   7  -1   1  300.67   12.30
   7  -1   1  291.67   17.40
   7  -1   1  314.27   18.20
   7  -1   1  306.07   18.50
  -8   1  -1  984.40   38.30
  -8   1  -1  919.81   41.10
  -8   1  -1  965.00   41.20
   8  -1   1 1148.69   41.50
   8  -1   1  962.70   38.80
  -9   1  -1    4.20    7.20
  -9   1  -1    1.50    6.20
  -9   1  -1    1.50    6.40
   9  -1   1    5.10    7.10
   9  -1   1   14.20    7.20
 -10   1  -1    3.10    8.70
 -10   1  -1   -4.90    6.80
 -10   1  -1   10.90    8.70
  10  -1   1    0.70    6.10
  10  -1   1    5.10    7.80
 -11   1  -1    1.00    7.20
 -11   1  -1   -5.50    7.60
 -11   1  -1   12.30   10.50
  11  -1   1   -8.30    7.60
  11  -1   1   -9.90    6.20
 -12   1  -1   15.20   12.00
 -12   1  -1    6.00    9.80
  12  -1   1   16.30   10.10
  12  -1   1   11.60    9.30
 -13   1  -1   44.70   15.00
 -13   1  -1   71.59   16.40
  13  -1   1   38.00   12.60
  13   0  -1  327.17   30.30
 -13   0   1  326.17   30.40
 -13   0   1  361.06   33.30
  12   0  -1   19.70    9.90
  12   0  -1   29.30   11.70
 -12   0   1   55.99   13.50
 -12   0   1   40.70   13.30
 -12   0   1   51.49   14.60
  11   0  -1   46.00   11.20
  11   0  -1   36.30   11.00
 -11   0   1   44.30   12.90
 -11   0   1   63.49   13.00
 -11   0   1   54.79   13.70
  10   0  -1   30.90   10.00
  10   0  -1   17.60    7.90
 -10   0   1   24.80   10.20
 -10   0   1   18.70    9.50
 -10   0   1   20.00    8.30
   9   0  -1  176.58   16.70
   9   0  -1  144.59   16.10
  -9   0   1  159.18   17.30
  -9   0   1  153.38   16.00
  -9   0   1  151.38   17.30
   8   0  -1   17.00    6.90
   8   0  -1   18.90    7.00
  -8   0   1    8.40    7.30
  -8   0   1   14.60    8.00
  -8   0   1   16.80    7.10
   7   0  -1   97.99    6.10
   7   0  -1  117.19   12.20
   7   0  -1   97.39   11.10
   7   0  -1  112.59   12.80
  -7   0   1  111.59   12.70
  -7   0   1  102.59   12.00
  -7   0   1  125.39   12.80
   6   0  -1   21.30    6.20
   6   0  -1   17.50    3.10
   6   0  -1    2.60    5.20
   6   0  -1    7.00    5.00
  -6   0   1    8.50    5.50
  -6   0   1   12.30    6.50
  -6   0   1   21.40    6.40
   5   0  -1   31.80    6.50
   5   0  -1   45.70    7.60
   5   0  -1   38.60    4.10
   5   0  -1   36.60    6.80
  -5   0   1   34.10    7.40
  -5   0   1   36.30    7.10
  -5   0   1   38.60    7.80
   4   0  -1 1739.93   54.69
   4   0  -1 1793.72   55.19
   4   0  -1 1792.32   51.19
   4   0  -1 1734.93   54.79
  -4   0   1 1736.33   55.09
  -4   0   1 1716.13   54.89
  -4   0   1 1757.62   55.79
   3   0  -1  403.76   13.60
   3   0  -1  411.86   16.00
   3   0  -1  410.36   16.00
   3   0  -1  405.66   16.10
  -3   0   1  428.96   14.30
  -3   0   1  407.56   16.30
  -3   0   1  374.66   16.20
  -3   0   1  411.76   16.50
   2   0  -1 8636.04  239.08
   2   0  -1 8665.73  239.28
   2   0  -1 8314.87  239.18
   2   0  -1 8410.56  239.28
  -2   0   1 8489.45  239.48
  -2   0   1 8617.14  239.28
  -2   0   1 8586.54  239.58
  -2   0   1 8569.94  237.58
   1   0  -1 1314.77   37.60
   1   0  -1 1307.27   38.00
   1   0  -1 1301.87   37.90
   1   0  -1 1337.37   38.30
   1   0  -1 1327.17   38.00
   1   0  -1 1313.97   38.40
  -1   0   1 1339.47   38.00
  -1   0   1 1284.77   38.00
  -1   0   1 1267.07   38.20
  -1   0   1 1288.67   38.40
  -1   0   1 1321.47   38.30
  -1   0   1 1360.26   37.60
   0   0  -1   58.69    2.50
  -1   0  -1 1135.99   32.20
  -1   0  -1 1124.29   32.00
  -1   0  -1 1133.29   31.50
  -1   0  -1 1104.49   31.00
  -1   0  -1 1018.10   31.80
  -1   0  -1 1081.19   32.00
   1   0   1 1101.69   32.00
   1   0   1  977.70   30.90
   1   0   1 1124.19   32.10
   1   0   1 1116.29   31.90
   1   0   1 1111.69   31.90
   1   0   1 1106.39   31.50
  -2   0  -1   67.99    5.90
  -2   0  -1   76.79    3.40
  -2   0  -1   76.19    5.60
  -2   0  -1   81.89    6.30
   2   0   1   75.29    5.90
   2   0   1   72.79    3.30
   2   0   1   72.09    5.00
   2   0   1   63.29    5.50
   2   0   1   78.49    5.70
  -3   0  -1   18.70    5.00
  -3   0  -1   24.20    4.70
  -3   0  -1   15.60    2.00
  -3   0  -1   12.40    4.20
   3   0   1   21.70    4.50
   3   0   1   21.40    4.10
   3   0   1   17.90    4.80
   3   0   1   14.20    4.50
   3   0   1   19.80    2.10
  -4   0  -1 1562.94   43.60
  -4   0  -1 1508.55   48.10
  -4   0  -1 1478.25   48.70
  -4   0  -1 1508.05   49.30
   4   0   1 1550.44   48.70
   4   0   1 1505.35   48.50
   4   0   1 1502.65   43.70
   4   0   1 1546.55   47.50
   4   0   1 1535.85   49.20
  -5   0  -1  985.60   36.20
  -5   0  -1  990.40   29.10
  -5   0  -1  972.20   35.70
  -5   0  -1 1048.20   35.00
   5   0   1  992.10   34.00
   5   0   1  996.30   29.20
   5   0   1  970.70   35.20
   5   0   1  947.71   35.20
  -6   0  -1  195.58   14.60
  -6   0  -1  173.18   13.40
  -6   0  -1  215.08   13.70
  -6   0  -1  203.78    7.40
   6   0   1  184.08    7.50
   6   0   1  202.38   12.50
   6   0   1  193.28   13.40
   6   0   1  210.28   13.80
  -7   0  -1  134.09   13.10
  -7   0  -1  138.09   14.60
  -7   0  -1  134.19    5.50
  -7   0  -1  131.99   14.10
   7   0   1  146.09   14.10
   7   0   1  120.29   11.50
   7   0   1  137.39    5.70
   7   0   1  125.59   12.90
  -8   0  -1  122.59   13.30
  -8   0  -1  134.89   15.00
  -8   0  -1  141.09   15.60
   8   0   1  128.39   12.70
   8   0   1  131.79   14.60
   8   0   1  136.49   14.60
  -9   0  -1  302.17   21.80
  -9   0  -1  292.37   19.50
  -9   0  -1  331.47   22.40
   9   0   1  323.77   21.60
   9   0   1  298.07   20.80
   9   0   1  305.77   18.80
 -10   0  -1   30.60    9.90
 -10   0  -1   24.30    8.40
 -10   0  -1   46.50   11.50
  10   0   1   28.30    9.40
  10   0   1   42.10   10.90
  10   0   1   45.50   10.00
 -11   0  -1  131.19   17.20
 -11   0  -1  160.98   19.10
 -11   0  -1  117.49   18.10
  11   0   1  114.49   16.50
  11   0   1  124.59   15.50
 -12   0  -1    0.20    8.00
 -12   0  -1   10.10    9.60
 -12   0  -1   -1.60    8.20
  12   0   1    7.80    8.20
 -13   0  -1    1.90   10.10
 -13   0  -1   42.60   14.30
  13   0   1    1.00    9.00
  13  -1  -1    4.50    9.50
 -13   1   1   -6.60    9.90
 -13   1   1   -0.20   10.30
  12  -1  -1   14.70   10.60
  12  -1  -1   24.70   11.20
 -12   1   1   30.20   12.20
 -12   1   1   23.90   13.40
  11  -1  -1   81.99   14.90
  11  -1  -1   77.99   13.70
 -11   1   1   46.40   11.10
 -11   1   1   91.69   16.10
 -11   1   1   85.99   16.20
  10  -1  -1    9.40    8.10
  10  -1  -1   21.00    8.60
 -10   1   1   22.70    9.30
 -10   1   1   20.30    9.60
 -10   1   1   14.10    8.90
   9  -1  -1   12.40    7.90
   9  -1  -1   30.90    8.90
  -9   1   1   13.70    8.50
  -9   1   1    7.30    7.90
  -9   1   1   25.90    8.10
   8  -1  -1   78.09   11.30
   8  -1  -1   66.49   10.30
  -8   1   1   76.99   12.10
  -8   1   1   61.69   11.50
  -8   1   1   58.59    9.50
   7  -1  -1  141.99   13.70
   7  -1  -1  176.48    9.30
   7  -1  -1  162.78   14.80
  -7   1   1  166.08   15.40
  -7   1   1  162.68   15.70
  -7   1   1  182.58   13.10
   6  -1  -1   36.70    5.00
   6  -1  -1   38.30    7.90
   6  -1  -1   37.30    7.30
  -6   1   1   41.30    7.20
  -6   1   1   40.70    8.90
  -6   1   1   34.10    7.60
   5  -1  -1   73.69    8.90
   5  -1  -1   60.09    8.40
   5  -1  -1   86.19    6.50
  -5   1   1   87.99    9.80
  -5   1   1   69.09    8.00
  -5   1   1   84.29   10.00
   4  -1  -1  380.26   17.60
   4  -1  -1  371.66   16.80
   4  -1  -1  393.86   14.60
  -4   1   1  383.46   16.20
  -4   1   1  390.56   17.60
  -4   1   1  388.46   18.40
   3  -1  -1    3.60    3.90
   3  -1  -1    2.40    2.70
   3  -1  -1    5.40    3.90
  -3   1   1    1.90    3.20
  -3   1   1    0.80    3.70
  -3   1   1    9.30    4.40
   2  -1  -1 1116.69   33.10
   2  -1  -1 1072.49   33.70
   2  -1  -1 1070.19   34.60
  -2   1   1 1091.19   33.10
  -2   1   1 1073.39   34.80
  -2   1   1 1099.89   34.50
   1  -1  -1 1727.03   48.60
   1  -1  -1 1728.83   49.00
   1  -1  -1 1694.13   48.20
   1  -1  -1 1634.74   49.40
  -1   1   1 1680.43   49.10
  -1   1   1 1651.13   49.50
  -1   1   1 1623.84   49.30
  -1   1   1 1705.13   48.10
   0  -1  -1 1125.19   33.30
   0  -1  -1 1177.88   34.20
   0  -1  -1 1152.58   34.20
   0  -1  -1 1150.18   33.60
   0  -1  -1 1165.08   33.90
   0   1   1 1163.08   33.70
   0   1   1 1196.18   34.20
   0   1   1 1177.48   34.20
   0   1   1 1212.08   34.30
   0   1   1 1166.68   33.40
   0   1   1 1189.08   34.00
  -1  -1  -1  244.08    8.10
  -1  -1  -1  230.38    9.10
  -1  -1  -1  237.08    8.50
  -1  -1  -1  249.88    8.70
   1   1   1  228.48    8.70
   1   1   1  242.98    8.80
   1   1   1  240.28    8.50
   1   1   1  243.88    8.10
  -2  -1  -1  281.47    8.60
  -2  -1  -1  284.07    9.00
  -2  -1  -1  253.57   11.40
   2   1   1  259.47    9.00
   2   1   1  272.47   11.00
   2   1   1  277.37   11.20
   2   1   1  283.97    8.50
   2   1   1  273.47   10.90
  -3  -1  -1  939.51   31.10
  -3  -1  -1  916.01   30.70
   3   1   1  912.41   30.60
   3   1   1  941.51   28.40
   3   1   1  928.11   30.60
   3   1   1  919.71   30.30
  -4  -1  -1    5.60    4.20
  -4  -1  -1    4.20    4.50
   4   1   1   -2.90    4.00
   4   1   1    5.40    4.30
   4   1   1    2.90    3.10
   4   1   1    2.40    3.90
  -5  -1  -1    1.60    4.60
  -5  -1  -1    4.30    5.10
  -5  -1  -1   11.10    5.70
   5   1   1   -2.60    3.90
   5   1   1    4.80    4.60
   5   1   1    7.70    4.80
   5   1   1    3.20    3.50
  -6  -1  -1  625.04   26.80
  -6  -1  -1  688.53   27.40
  -6  -1  -1  681.73   27.90
   6   1   1  635.54   26.80
   6   1   1  600.84   26.60
   6   1   1  631.64   26.30
   6   1   1  631.04   24.40
  -7  -1  -1 1696.63   59.29
  -7  -1  -1 1687.73   58.79
  -7  -1  -1 1740.93   59.09
   7   1   1 1749.62   55.99
   7   1   1 1776.42   58.79
   7   1   1 1651.53   58.39
  -8  -1  -1   17.60    7.60
  -8  -1  -1   32.00    8.50
  -8  -1  -1   50.69   10.30
   8   1   1   28.50    7.80
   8   1   1   32.20    8.30
   8   1   1   45.30    7.80
  -9  -1  -1   24.10    8.70
  -9  -1  -1   13.30    7.10
  -9  -1  -1   13.50    7.70
   9   1   1   13.30    7.10
   9   1   1   17.00    6.60
   9   1   1   14.00    7.10
 -10  -1  -1   51.39   11.90
 -10  -1  -1   51.89   12.00
 -10  -1  -1   59.69   12.10
  10   1   1   62.49   11.90
  10   1   1   78.59   13.10
  10   1   1   60.09   10.30
 -11  -1  -1   83.59   14.50
 -11  -1  -1   77.69   15.20
 -11  -1  -1   94.79   15.50
  11   1   1   83.49   14.60
  11   1   1  104.69   13.30
  11   1   1  101.39   16.00
 -12  -1  -1    3.30   10.60
 -12  -1  -1   -0.30    9.30
 -12  -1  -1   12.40   10.30
  12   1   1    6.60    8.60
 -13  -1  -1   -4.40   10.40
 -13  -1  -1   -7.10    8.70
 -13  -1  -1   23.10   11.30
  13   1   1    4.50    8.90
 -14  -1  -1   -6.00   11.60
 -14  -1  -1   -4.20   10.30
  14   1   1   13.20   10.50
  13  -2  -1  303.07   28.90
 -13   2   1  284.77   29.90
 -13   2   1  335.57   33.40
  12  -2  -1   33.00   12.00
  12  -2  -1   58.69   14.00
 -12   2   1   39.90   13.70
 -12   2   1   34.00   13.70
  11  -2  -1   24.90   10.20
  11  -2  -1   12.90    9.40
 -11   2   1   32.00   12.60
 -11   2   1   35.20   13.10
  10  -2  -1  313.67   22.90
  10  -2  -1  336.27   23.20
 -10   2   1  335.97   25.10
 -10   2   1  330.87   24.90
 -10   2   1  321.07   20.90
   9  -2  -1  233.58   21.00
   9  -2  -1  287.47   20.40
  -9   2   1  267.07   17.80
  -9   2   1  286.87   24.40
  -9   2   1  251.27   23.60
   8  -2  -1   17.10    7.80
   8  -2  -1   15.90    8.00
  -8   2   1   13.90    7.80
  -8   2   1    0.00    6.10
  -8   2   1   11.90    6.30
   7  -2  -1  157.28   10.30
   7  -2  -1  183.18   16.30
   7  -2  -1  165.48   15.20
  -7   2   1  173.98   12.40
  -7   2   1  189.98   17.80
  -7   2   1  183.28   17.30
   6  -2  -1   48.40    8.10
   6  -2  -1   45.90    9.00
   6  -2  -1   38.70    5.70
  -6   2   1   35.30    6.50
  -6   2   1   36.20    8.50
  -6   2   1   45.00    9.30
   5  -2  -1   77.59    8.80
   5  -2  -1   75.09   10.00
   5  -2  -1   76.59    7.50
  -5   2   1   75.69   10.10
  -5   2   1   71.19    9.60
  -5   2   1   97.39    8.80
   4  -2  -1   16.30    5.60
   4  -2  -1    5.30    4.40
   4  -2  -1    8.20    3.80
  -4   2   1    7.80    3.70
  -4   2   1    1.80    5.30
  -4   2   1    1.90    4.50
   3  -2  -1   83.79    7.30
   3  -2  -1   93.99    9.00
   3  -2  -1  109.99    8.90
  -3   2   1   83.09    8.70
  -3   2   1   89.59    6.20
  -3   2   1  117.09   10.10
   2  -2  -1    4.40    3.80
   2  -2  -1    1.60    2.90
   2  -2  -1    2.50    3.40
  -2   2   1    0.90    2.10
  -2   2   1   -0.90    3.80
  -2   2   1    5.50    4.40
   1  -2  -1  470.55   14.10
   1  -2  -1  462.45   16.50
   1  -2  -1  404.36   16.50
   1  -2  -1  444.86   15.60
  -1   2   1  450.65   15.70
  -1   2   1  440.46   16.80
  -1   2   1  432.96   16.70
  -1   2   1  461.85   14.10
   0  -2  -1    1.10    2.00
   0  -2  -1    2.60    3.00
   0  -2  -1   -1.20    2.80
   0  -2  -1    0.90    2.00
   0   2   1   -0.10    3.10
   0   2   1    3.40    3.00
   0   2   1    0.10    2.10
   0   2   1   -0.20    1.80
   0   2   1    1.30    2.10
  -1  -2  -1  277.77    9.50
  -1  -2  -1  282.37   11.20
  -1  -2  -1  270.47   10.60
   1   2   1  274.37   11.10
   1   2   1  284.37    9.50
   1   2   1  274.07   10.50
   1   2   1  266.07   10.60
  -2  -2  -1 2903.11   81.89
  -2  -2  -1 2820.62   79.59
   2   2   1 2657.23   80.59
   2   2   1 2738.23   80.49
   2   2   1 2735.03   80.89
   2   2   1 2826.92   78.09
   2   2   1 2831.92   78.09
  -3  -2  -1 1098.09   32.20
  -3  -2  -1 1086.99   36.70
  -3  -2  -1 1061.99   32.30
   3   2   1 1116.79   35.90
   3   2   1 1106.09   35.10
   3   2   1 1046.00   35.00
   3   2   1 1164.08   32.40
   3   2   1 1114.29   32.30
  -4  -2  -1   36.60    6.20
  -4  -2  -1   44.20    2.80
  -4  -2  -1   46.90    7.50
   4   2   1   43.20    6.30
   4   2   1   47.40    6.50
   4   2   1   41.20    4.30
   4   2   1   34.30    5.60
   4   2   1   40.40    2.90
  -5  -2  -1  247.18   14.90
  -5  -2  -1  243.08   13.70
   5   2   1  239.18   13.30
   5   2   1  219.38   13.70
   5   2   1  226.88   10.70
   5   2   1  233.68   13.90
  -6  -2  -1   -3.70    4.40
  -6  -2  -1    0.70    4.70
   6   2   1   -0.50    5.00
   6   2   1    5.10    5.10
   6   2   1    1.40    3.30
   6   2   1    4.30    5.30
  -7  -2  -1  550.14   25.40
  -7  -2  -1  547.55   25.20
  -7  -2  -1  531.95   25.80
   7   2   1  539.05   25.20
   7   2   1  495.95   24.80
   7   2   1  524.65   21.50
   7   2   1  549.15   24.80
  -8  -2  -1   49.50    9.50
  -8  -2  -1   65.49   10.60
  -8  -2  -1   72.99   11.70
   8   2   1   79.89   11.50
   8   2   1   66.09    8.50
   8   2   1   84.39   12.60
   8   2   1   81.79   11.60
  -9  -2  -1   44.00    9.80
  -9  -2  -1   60.59   11.60
  -9  -2  -1   39.80   11.10
   9   2   1   32.70    9.10
   9   2   1   61.69    8.90
   9   2   1   45.50    9.10
 -10  -2  -1   84.09   13.50
 -10  -2  -1  101.79   14.90
 -10  -2  -1   99.29   15.00
  10   2   1  119.19   15.40
  10   2   1  120.49   12.60
  10   2   1  112.39   14.70
 -11  -2  -1   37.50   11.90
 -11  -2  -1   33.00   10.50
 -11  -2  -1   25.30   10.80
  11   2   1   30.00   10.20
  11   2   1   33.30   10.90
 -12  -2  -1   40.30   13.40
 -12  -2  -1   25.70   11.80
 -12  -2  -1   20.60   11.20
  12   2   1   19.50   11.10
  12   2   1   23.40   11.40
 -13  -2  -1   26.30   12.90
 -13  -2  -1    5.40   11.60
 -13  -2  -1   21.90   11.60
  13   2   1   32.10   11.30
  13   2   1    8.10    9.80
 -14  -2  -1   40.60   13.90
 -14  -2  -1   46.20   14.60
 -14  -2  -1   44.60   15.80
  14   2   1   39.80   13.00
  12  -3  -1    5.60    9.90
  12  -3  -1   13.60    9.80
 -12   3   1   22.20   13.30
 -12   3   1   21.10   12.80
  11  -3  -1   15.90    9.10
  11  -3  -1   21.90   11.20
 -11   3   1   22.70   11.10
 -11   3   1   22.00   10.30
  10  -3  -1  137.39   17.80
  10  -3  -1  143.49   16.80
 -10   3   1  101.49   17.00
 -10   3   1  116.19   17.40
   9  -3  -1  190.38   19.00
   9  -3  -1  178.28   19.70
  -9   3   1  182.68   19.20
  -9   3   1  171.38   19.80
   8  -3  -1  203.48   19.30
   8  -3  -1  224.18   16.80
   8  -3  -1  232.08   20.90
  -8   3   1  236.48   21.70
  -8   3   1  227.08   21.20
  -8   3   1  223.78   14.70
   7  -3  -1  417.66   23.50
   7  -3  -1  403.06   21.70
   7  -3  -1  445.16   19.50
  -7   3   1  415.86   25.00
  -7   3   1  402.06   23.60
  -7   3   1  427.16   19.40
   6  -3  -1   75.39   10.20
   6  -3  -1   56.79    7.60
   6  -3  -1   45.10    9.40
  -6   3   1   51.59    9.90
  -6   3   1   69.49   10.50
  -6   3   1   64.89    7.50
   5  -3  -1 1708.23   54.59
   5  -3  -1 1537.15   51.99
   5  -3  -1 1657.33   56.19
  -5   3   1 1612.34   56.49
  -5   3   1 1661.73   50.79
  -5   3   1 1577.44   55.39
   4  -3  -1   83.89    8.60
   4  -3  -1   97.19    9.10
   4  -3  -1   91.89   10.90
  -4   3   1   68.89    9.60
  -4   3   1   96.09    6.90
  -4   3   1  108.99   11.70
   3  -3  -1   48.40    6.20
   3  -3  -1   35.80    6.80
   3  -3  -1   47.50    6.60
  -3   3   1   48.60    7.60
  -3   3   1   54.39    4.60
  -3   3   1   45.60    7.90
   2  -3  -1 1288.87   41.90
   2  -3  -1 1308.17   37.00
   2  -3  -1 1198.88   39.60
   2  -3  -1 1229.48   40.70
  -2   3   1 1216.08   41.30
  -2   3   1 1261.97   40.20
  -2   3   1 1290.57   41.70
  -2   3   1 1267.07   36.80
   1  -3  -1 1125.29   37.50
   1  -3  -1 1134.49   36.20
   1  -3  -1 1175.08   37.80
   1  -3  -1 1194.38   33.90
   1  -3  -1 1166.48   34.00
  -1   3   1 1142.59   37.80
  -1   3   1 1170.48   34.00
  -1   3   1 1160.68   37.80
  -1   3   1 1159.28   36.40
   0  -3  -1  734.43   25.40
   0  -3  -1  778.62   24.10
   0  -3  -1  783.32   26.40
   0   3   1  770.52   26.20
   0   3   1  764.02   25.80
   0   3   1  782.82   25.20
  -1  -3  -1  150.98    8.80
  -1  -3  -1  159.58    7.60
  -1  -3  -1  153.68    8.30
   1   3   1  155.78    8.80
   1   3   1  142.79    8.30
   1   3   1  145.59    8.70
  -2  -3  -1 1195.28   39.00
  -2  -3  -1 1226.38   35.70
  -2  -3  -1 1219.08   37.70
   2   3   1 1167.88   37.90
   2   3   1 1260.67   35.90
   2   3   1 1221.88   38.40
   2   3   1 1214.18   37.70
  -3  -3  -1   15.10    3.60
  -3  -3  -1    3.90    4.30
   3   3   1   13.20    4.90
   3   3   1   18.20    2.50
   3   3   1   18.20    4.10
   3   3   1   17.40    4.20
   3   3   1   12.00    2.30
  -4  -3  -1  372.16   13.30
  -4  -3  -1  364.26   18.00
   4   3   1  365.56   17.20
   4   3   1  371.16   12.90
   4   3   1  369.66   16.10
   4   3   1  375.96   16.40
  -5  -3  -1 1159.48   42.10
  -5  -3  -1 1178.38   34.70
   5   3   1 1207.08   40.00
   5   3   1 1179.88   40.10
   5   3   1 1140.59   40.60
   5   3   1 1153.48   36.00
  -6  -3  -1  145.09   14.00
  -6  -3  -1  100.59   11.00
  -6  -3  -1  122.59    4.80
   6   3   1  135.39    8.20
   6   3   1  100.99   10.70
   6   3   1  127.49   12.70
   6   3   1  123.79   11.40
  -7  -3  -1  123.99   12.90
  -7  -3  -1  121.79   13.90
   7   3   1  108.69    8.40
   7   3   1  107.19   11.90
   7   3   1  130.89   12.40
   7   3   1  104.39   11.60
  -8  -3  -1  231.08   18.60
  -8  -3  -1  244.58   17.70
  -8  -3  -1  301.37   18.40
   8   3   1  259.17   13.80
   8   3   1  235.18   17.20
   8   3   1  280.97   18.20
   8   3   1  243.18   16.20
  -9  -3  -1   12.10    7.90
  -9  -3  -1   17.60    8.80
  -9  -3  -1   23.10    8.70
   9   3   1   21.80    9.00
   9   3   1    4.80    4.80
   9   3   1   19.90    7.20
   9   3   1   18.10    6.90
 -10  -3  -1  122.29   16.10
 -10  -3  -1  112.99   16.50
 -10  -3  -1   70.69   12.80
  10   3   1   87.49   13.90
  10   3   1   99.19   13.70
 -11  -3  -1    2.30    8.90
 -11  -3  -1   14.90    9.60
 -11  -3  -1    3.00    8.00
  11   3   1   -2.80    7.60
  11   3   1    7.90    8.90
 -12  -3  -1   24.30   10.80
 -12  -3  -1   20.50   10.40
 -12  -3  -1   22.60   11.40
  12   3   1    8.30    9.80
  12   3   1   14.20   10.00
 -13  -3  -1  133.39   19.90
 -13  -3  -1  204.78   25.20
 -13  -3  -1  130.49   19.40
  13   3   1  150.58   19.70
  13   3   1  164.08   21.10
 -14  -3  -1  -16.30    8.10
 -14  -3  -1    0.30   10.50
 -14  -3  -1    9.10   12.80
  14   3   1  -12.80    9.90
  14   3   1  -12.70    9.10
  12  -4  -1   23.70   11.40
  12  -4  -1   25.00   12.20
 -12   4   1   29.40   15.00
 -12   4   1   14.20   12.50
  11  -4  -1    1.40    7.00
  11  -4  -1   15.40   10.10
 -11   4   1   -3.40    8.50
 -11   4   1  -15.90    7.50
  10  -4  -1  109.99   17.60
  10  -4  -1  120.39   16.80
 -10   4   1   68.99   15.80
 -10   4   1  107.29   17.80
   9  -4  -1  169.78   17.80
   9  -4  -1  130.49   17.00
  -9   4   1  159.28   19.50
  -9   4   1  155.98   19.60
   8  -4  -1   18.20    6.20
   8  -4  -1    8.00    6.90
   8  -4  -1   15.90    8.40
  -8   4   1   18.20    8.80
  -8   4   1    1.40    7.30
   7  -4  -1  109.19   11.40
   7  -4  -1  122.89   13.30
   7  -4  -1  116.59   14.90
  -7   4   1   96.09   13.90
  -7   4   1  126.59    9.80
  -7   4   1  139.69   15.60
   6  -4  -1  173.48   15.40
   6  -4  -1  178.88   12.40
   6  -4  -1  157.98   16.20
  -6   4   1  167.38    9.90
  -6   4   1  151.08   15.60
  -6   4   1  133.19   14.90
   5  -4  -1  398.26   18.90
   5  -4  -1  395.36   19.30
   5  -4  -1  358.46   21.10
  -5   4   1  394.16   15.40
  -5   4   1  383.66   21.60
  -5   4   1  366.96   21.00
   4  -4  -1   79.89   10.70
   4  -4  -1   70.39    8.50
   4  -4  -1   64.29    8.20
  -4   4   1   62.79    9.70
  -4   4   1   71.19    5.30
  -4   4   1   92.69   11.60
   3  -4  -1  257.87   14.00
   3  -4  -1  273.77   15.70
   3  -4  -1  277.67   14.90
  -3   4   1  262.67   14.40
  -3   4   1  267.97   10.00
  -3   4   1  272.37   16.30
  -3   4   1  285.77   16.70
   2  -4  -1  692.03   27.20
   2  -4  -1  677.33   25.30
   2  -4  -1  723.53   27.10
   2  -4  -1  728.33   21.60
  -2   4   1  715.33   21.60
  -2   4   1  741.03   27.70
  -2   4   1  693.33   27.40
  -2   4   1  677.53   25.60
   1  -4  -1  734.13   22.70
   1  -4  -1  745.13   27.40
   1  -4  -1  697.43   26.70
   1  -4  -1  774.02   23.30
  -1   4   1  720.23   25.80
  -1   4   1  734.43   22.80
  -1   4   1  706.03   26.70
  -1   4   1  724.03   27.10
   0  -4  -1  997.20   33.60
   0  -4  -1  943.91   30.20
   0  -4  -1  953.80   32.30
   0   4   1 1015.60   32.20
   0   4   1  959.20   32.40
   0   4   1  942.21   32.90
  -1  -4  -1  941.41   31.90
  -1  -4  -1  946.21   30.70
  -1  -4  -1  929.51   30.10
   1   4   1  929.61   31.00
   1   4   1  912.21   30.50
   1   4   1  898.71   31.20
  -2  -4  -1   55.39    5.00
  -2  -4  -1   62.49    7.30
  -2  -4  -1   56.49    6.80
   2   4   1   49.99    6.40
   2   4   1   50.79    5.90
   2   4   1   46.00    6.10
  -3  -4  -1  614.34   21.70
  -3  -4  -1  593.04   19.20
  -3  -4  -1  561.04   23.50
   3   4   1  588.84   22.20
   3   4   1  616.24   19.40
   3   4   1  595.54   21.90
   3   4   1  596.74   22.90
  -4  -4  -1    4.30    5.50
  -4  -4  -1    4.10    3.10
   4   4   1    5.40    4.70
   4   4   1    5.30    4.10
   4   4   1    6.00    2.50
   4   4   1    8.20    4.10
  -5  -4  -1   26.20    7.40
  -5  -4  -1   23.90    4.00
   5   4   1   23.20    6.70
   5   4   1   28.40    6.30
   5   4   1   28.10    3.80
   5   4   1   33.70    6.20
  -6  -4  -1   76.29    5.50
  -6  -4  -1   83.39    9.70
  -6  -4  -1   81.79   11.60
   6   4   1   78.39    9.20
   6   4   1   83.49    6.30
   6   4   1   80.89    9.90
   6   4   1   83.19   10.10
  -7  -4  -1  449.56   22.60
  -7  -4  -1  465.45   25.20
  -7  -4  -1  480.05   15.40
   7   4   1  472.25   18.30
   7   4   1  474.25   23.70
   7   4   1  474.35   23.00
   7   4   1  515.75   23.00
  -8  -4  -1  169.38   17.50
  -8  -4  -1  172.38   15.80
   8   4   1  196.48   14.40
   8   4   1  219.98   17.80
   8   4   1  160.08   10.30
   8   4   1  150.18   15.50
  -9  -4  -1    2.80    7.50
  -9  -4  -1   12.20    7.50
   9   4   1   14.40    5.30
   9   4   1   10.90    6.70
   9   4   1   14.60    6.60
   9   4   1   15.60    8.40
 -10  -4  -1   83.79   13.30
 -10  -4  -1   93.99   14.80
 -10  -4  -1   93.69   14.90
  10   4   1   98.09   14.60
  10   4   1   76.39   12.80
  10   4   1   79.09   13.90
 -11  -4  -1  466.35   28.20
 -11  -4  -1  502.05   29.30
 -11  -4  -1  463.05   30.50
  11   4   1  466.45   28.70
  11   4   1  484.75   28.60
 -12  -4  -1   24.20   10.80
 -12  -4  -1   39.30   11.90
 -12  -4  -1   37.10   11.90
  12   4   1   39.80   11.80
  12   4   1   10.20   10.20
 -13  -4  -1    9.90   11.60
 -13  -4  -1   -1.40    9.50
 -13  -4  -1   12.40   10.40
  13   4   1   -6.30    9.40
  13   4   1   -5.40   10.20
 -14  -4  -1  152.38   23.90
 -14  -4  -1  141.89   21.80
 -14  -4  -1  148.89   22.50
  14   4   1  157.68   21.90
  14   4   1  139.49   22.00
  12  -5  -1   20.40   11.70
  12  -5  -1   14.90   12.10
 -12   5   1   -3.80   11.00
 -12   5   1    4.30   13.10
  11  -5  -1    6.40    8.90
  11  -5  -1    5.90   10.20
 -11   5   1   12.60   12.00
 -11   5   1    9.30   11.30
  10  -5  -1  -11.20    7.00
  10  -5  -1    0.70    9.30
 -10   5   1   -9.30    7.80
 -10   5   1   -0.40    9.10
   9  -5  -1   60.59   12.40
   9  -5  -1  100.29   16.40
  -9   5   1   94.49   16.80
  -9   5   1   94.29   16.90
   8  -5  -1   48.10    8.80
   8  -5  -1   33.50   10.40
   8  -5  -1   42.40   10.50
  -8   5   1   32.00   11.80
  -8   5   1   44.30   11.70
   7  -5  -1   68.59   12.40
   7  -5  -1   61.49   10.50
   7  -5  -1   79.99   10.60
  -7   5   1   57.09   12.00
  -7   5   1   49.30   11.90
   6  -5  -1  381.06   20.00
   6  -5  -1  352.06   20.30
   6  -5  -1  352.96   22.50
  -6   5   1  345.27   23.00
  -6   5   1  355.36   15.40
  -6   5   1  356.36   22.40
   5  -5  -1  194.08   13.90
   5  -5  -1  200.28   14.30
   5  -5  -1  201.98   15.90
  -5   5   1  215.18    9.40
  -5   5   1  197.18   17.70
  -5   5   1  187.68   17.70
  -5   5   1  197.88   14.20
   4  -5  -1    7.10    6.30
   4  -5  -1   12.40    5.80
   4  -5  -1    9.80    5.50
  -4   5   1   11.70    5.30
  -4   5   1   26.30    8.00
  -4   5   1   13.00    2.60
  -4   5   1   11.60    6.50
   3  -5  -1  998.90   34.90
   3  -5  -1  954.80   36.80
   3  -5  -1  885.91   35.30
   3  -5  -1  972.70   28.60
  -3   5   1  980.50   28.70
  -3   5   1  967.90   35.00
  -3   5   1  926.81   37.10
  -3   5   1 1011.60   37.50
   2  -5  -1  186.78   12.50
   2  -5  -1  178.48   12.60
   2  -5  -1  187.68    6.90
   2  -5  -1  157.38   11.10
   2  -5  -1  169.68    6.90
  -2   5   1  151.78   13.40
  -2   5   1  169.98   12.70
  -2   5   1  151.48   11.40
   1  -5  -1 2253.97   63.79
   1  -5  -1 2163.38   68.89
   1  -5  -1 2198.78   69.39
  -1   5   1 2159.78   68.69
  -1   5   1 2166.88   67.69
  -1   5   1 2237.58   69.39
   0  -5  -1   11.20    5.10
   0  -5  -1   17.30    4.90
   0  -5  -1   11.60    3.40
   0   5   1    9.80    4.80
   0   5   1   11.40    4.50
   0   5   1   10.20    5.50
  -1  -5  -1  261.57   14.20
  -1  -5  -1  275.77   12.80
  -1  -5  -1  268.37   12.90
   1   5   1  260.87   14.40
   1   5   1  250.77   13.20
   1   5   1  285.47   14.00
  -2  -5  -1  880.81   30.20
  -2  -5  -1  819.92   27.50
  -2  -5  -1  819.42   29.70
   2   5   1  830.42   29.60
   2   5   1  783.52   28.30
   2   5   1  814.32   29.60
  -3  -5  -1  537.65   21.20
  -3  -5  -1  526.55   18.30
  -3  -5  -1  507.35   22.40
   3   5   1  523.85   22.10
   3   5   1  534.25   21.50
   3   5   1  511.75   20.30
  -4  -5  -1  695.73   29.50
  -4  -5  -1  715.43   26.10
  -4  -5  -1  717.43   23.20
   4   5   1  711.83   26.60
   4   5   1  698.63   28.20
   4   5   1  723.63   27.10
   4   5   1  751.12   23.50
  -5  -5  -1  538.55   26.00
  -5  -5  -1  556.94   21.00
   5   5   1  560.04   23.00
   5   5   1  549.25   23.00
   5   5   1  570.34   18.90
   5   5   1  545.15   24.70
  -6  -5  -1    4.80    3.40
  -6  -5  -1    4.90    5.70
   6   5   1   -1.20    4.40
   6   5   1    3.20    5.40
   6   5   1    9.30    3.20
   6   5   1    3.30    5.00
  -7  -5  -1  127.19   12.70
  -7  -5  -1  116.99    7.20
  -7  -5  -1  106.39   13.60
   7   5   1  113.09   12.80
   7   5   1  110.79    7.40
   7   5   1  123.79   12.60
   7   5   1  102.69   11.50
  -8  -5  -1  250.77   17.50
   8   5   1  284.97   12.80
   8   5   1  265.27   17.10
   8   5   1  236.68   16.90
   8   5   1  232.88   17.70
  -9  -5  -1   84.79   12.80
  -9  -5  -1   93.29   15.50
   9   5   1   83.39   13.00
   9   5   1  104.79   13.00
   9   5   1   77.49   12.30
 -10  -5  -1    5.50    7.30
 -10  -5  -1   20.70   10.40
  10   5   1   -2.00    6.60
  10   5   1   14.90    8.50
  10   5   1    8.00    8.50
 -11  -5  -1    5.90    8.70
 -11  -5  -1   13.30    9.10
 -11  -5  -1  -12.10    8.30
  11   5   1   -0.40    8.30
  11   5   1   -7.40    6.30
  11   5   1    3.70    8.50
 -12  -5  -1    4.30    8.60
 -12  -5  -1    5.90   10.70
 -12  -5  -1    2.10    8.60
  12   5   1   13.10   10.30
  12   5   1   12.30   10.00
 -13  -5  -1  402.76   29.50
 -13  -5  -1  405.76   29.00
 -13  -5  -1  433.46   32.10
  13   5   1  383.96   28.80
  13   5   1  401.26   29.80
 -14  -5  -1    7.10   11.10
 -14  -5  -1    6.80   11.90
 -14  -5  -1   -4.40   11.80
  14   5   1   14.50   12.00
  14   5   1   14.60   11.20
  11  -6  -1    0.70    9.20
  11  -6  -1   -5.70    9.50
 -11   6   1    3.20   10.40
 -11   6   1   12.50   12.10
  10  -6  -1   18.30   10.10
  10  -6  -1   13.90   10.00
 -10   6   1    6.70   10.70
 -10   6   1   29.50   12.80
   9  -6  -1    3.30    8.80
   9  -6  -1   -3.50    7.60
  -9   6   1   -9.30    7.20
  -9   6   1    5.80   10.60
  -9   6   1   -5.20    6.10
   8  -6  -1  129.69   18.20
   8  -6  -1  146.09   16.20
   8  -6  -1  163.28   16.10
  -8   6   1  184.68   21.60
  -8   6   1  173.88   17.90
  -8   6   1  192.48   22.10
   7  -6  -1   47.40    9.60
   7  -6  -1   73.89   12.00
   7  -6  -1   53.79   11.80
  -7   6   1   53.69   12.20
  -7   6   1   53.29   12.90
  -7   6   1   43.90   10.60
   6  -6  -1   48.50    9.30
   6  -6  -1   28.20    7.40
   6  -6  -1   43.10   10.40
  -6   6   1   44.60   11.30
  -6   6   1   46.80   11.10
  -6   6   1   63.19   10.80
   5  -6  -1  430.36   22.40
   5  -6  -1  412.06   24.30
   5  -6  -1  417.26   21.70
  -5   6   1  424.06   24.00
  -5   6   1  391.86   21.70
  -5   6   1  431.26   24.50
   4  -6  -1  404.56   20.60
   4  -6  -1  418.66   23.00
   4  -6  -1  439.86   22.10
  -4   6   1  405.96   21.10
  -4   6   1  396.26   22.60
  -4   6   1  421.66   24.00
   3  -6  -1  252.27   14.80
   3  -6  -1  261.87   16.90
   3  -6  -1  251.57   16.00
  -3   6   1  251.87   15.40
  -3   6   1  250.27   16.70
  -3   6   1  248.88   17.30
   2  -6  -1  293.57   17.00
   2  -6  -1  298.77   10.30
   2  -6  -1  294.37   10.10
   2  -6  -1  322.07   17.60
  -2   6   1  263.57   16.80
  -2   6   1  278.67   16.00
  -2   6   1  262.07   17.80
   1  -6  -1   83.89    5.80
   1  -6  -1   75.69    9.70
   1  -6  -1   84.99   10.30
  -1   6   1   61.89    8.90
  -1   6   1   92.39    9.80
  -1   6   1   58.09    9.20
   0  -6  -1 1338.17   46.60
   0  -6  -1 1355.56   41.70
   0  -6  -1 1273.27   44.60
   0   6   1 1331.77   45.80
   0   6   1 1319.07   44.80
   0   6   1 1340.97   44.80
  -1  -6  -1   28.20    5.50
  -1  -6  -1   25.60    7.20
  -1  -6  -1   31.60    6.00
   1   6   1   19.00    5.80
   1   6   1   29.70    6.90
   1   6   1   25.60    6.40
  -2  -6  -1   97.89   10.50
  -2  -6  -1  102.19    8.60
  -2  -6  -1   82.39    8.80
   2   6   1   83.89    9.30
   2   6   1   89.59    9.50
   2   6   1   84.79    8.60
  -3  -6  -1   93.89    9.70
  -3  -6  -1   97.29    7.70
  -3  -6  -1   81.89    9.80
   3   6   1   76.09    8.40
   3   6   1   94.19   10.00
   3   6   1   82.79    9.70
  -4  -6  -1   11.40    5.10
  -4  -6  -1    9.00    6.40
  -4  -6  -1   16.70    3.80
   4   6   1    7.40    3.30
   4   6   1    6.00    4.30
   4   6   1   14.50    5.30
   4   6   1   17.70    6.10
  -5  -6  -1  415.16   22.40
  -5  -6  -1  409.96   18.20
   5   6   1  388.76   19.30
   5   6   1  371.16   20.20
   5   6   1  416.66   19.00
   5   6   1  420.56   15.40
  -6  -6  -1    3.40    3.70
  -6  -6  -1    5.10    6.80
   6   6   1   11.30    3.10
   6   6   1    0.50    6.10
   6   6   1    6.30    4.60
   6   6   1    8.20    5.40
  -7  -6  -1    5.10    7.10
  -7  -6  -1    4.00    3.30
   7   6   1   -6.30    4.60
   7   6   1    7.80    5.80
   7   6   1   -4.50    2.30
   7   6   1   -1.00    6.40
  -8  -6  -1  109.49   13.40
  -8  -6  -1  128.79   16.30
   8   6   1  115.29   13.00
   8   6   1  127.29   14.10
   8   6   1  106.89   14.10
  -9  -6  -1   56.79   10.90
  -9  -6  -1   59.09   12.90
   9   6   1   77.29   12.90
   9   6   1   33.40    8.10
   9   6   1   81.49   11.90
 -10  -6  -1   68.09   14.40
 -10  -6  -1   80.49   13.00
  10   6   1   99.09   14.20
  10   6   1   85.89   15.20
  10   6   1   77.29   12.40
 -11  -6  -1  238.88   24.80
 -11  -6  -1  208.48   20.90
  11   6   1  202.28   22.00
  11   6   1  238.78   21.30
  11   6   1  244.08   22.80
 -12  -6  -1   78.19   14.90
 -12  -6  -1   80.09   15.20
 -12  -6  -1   45.60   14.10
  12   6   1   48.80   13.40
  12   6   1   60.09   12.70
  12   6   1   66.39   14.20
 -13  -6  -1   96.49   17.40
 -13  -6  -1  127.59   21.40
 -13  -6  -1   63.49   14.80
  13   6   1  121.39   19.40
  13   6   1   94.99   17.30
 -14  -6  -1  113.29   19.90
 -14  -6  -1  128.59   24.10
 -14  -6  -1  111.89   19.30
  14   6   1   93.29   18.00
  14   6   1   87.69   17.60
  11  -7  -1   39.50   14.30
  11  -7  -1   16.30   11.80
 -11   7   1   33.60   15.00
 -11   7   1   18.00   13.10
 -11   7   1   57.99   14.40
  10  -7  -1   30.50   11.90
  10  -7  -1   33.30   12.70
 -10   7   1    8.90    9.50
 -10   7   1   29.00   12.80
 -10   7   1   25.60   12.60
   9  -7  -1    8.20   10.20
   9  -7  -1    6.90    8.90
  -9   7   1   12.10    9.90
  -9   7   1   13.70   10.90
  -9   7   1    8.20    8.70
   8  -7  -1  168.68   18.50
   8  -7  -1  169.78   17.50
   8  -7  -1  170.88   20.70
  -8   7   1  219.78   20.70
  -8   7   1  184.38   21.70
  -8   7   1  180.18   22.60
   7  -7  -1   98.29   13.40
   7  -7  -1   58.69   11.00
   7  -7  -1   89.89   14.80
  -7   7   1  100.79   13.80
  -7   7   1   65.09   13.50
  -7   7   1   85.99   16.00
   6  -7  -1   81.59   14.10
   6  -7  -1   77.59   12.00
   6  -7  -1   66.09   11.50
  -6   7   1   79.19   14.20
  -6   7   1   77.89   12.50
  -6   7   1   57.89   13.00
   5  -7  -1   24.10    7.40
   5  -7  -1   38.30   10.10
   5  -7  -1   19.90    8.10
  -5   7   1   23.50    8.20
  -5   7   1   17.90    9.10
  -5   7   1    2.30    7.70
   4  -7  -1   10.80    5.90
   4  -7  -1   10.00    7.00
   4  -7  -1   31.50    8.40
  -4   7   1   13.20    6.90
  -4   7   1   18.30    7.90
  -4   7   1   19.90    8.20
   3  -7  -1   19.50    7.40
   3  -7  -1   15.90    6.60
   3  -7  -1   14.70    5.80
  -3   7   1   12.10    7.40
  -3   7   1   19.70    7.20
  -3   7   1   26.70    9.00
   2  -7  -1  238.18    8.70
   2  -7  -1  217.88   15.40
   2  -7  -1  206.68    8.30
   2  -7  -1  209.78   15.50
  -2   7   1  218.08   14.80
  -2   7   1  221.18   15.80
  -2   7   1  224.88   16.30
   1  -7  -1  136.99   13.40
   1  -7  -1  131.09    7.40
   1  -7  -1  109.99   12.50
  -1   7   1  104.59   11.00
  -1   7   1  146.59   13.80
  -1   7   1  104.79   12.30
   0  -7  -1  724.33   29.30
   0  -7  -1  699.23   25.40
   0  -7  -1  747.93   30.80
   0   7   1  712.93   29.10
   0   7   1  775.92   30.50
   0   7   1  698.43   28.90
  -1  -7  -1  269.77   14.00
  -1  -7  -1  263.37   16.50
  -1  -7  -1  264.67   15.00
   1   7   1  288.47   16.80
   1   7   1  279.97   15.90
   1   7   1  291.67   15.80
  -2  -7  -1    5.90    4.30
  -2  -7  -1    1.00    4.20
  -2  -7  -1    5.50    5.20
   2   7   1   -3.60    4.40
   2   7   1    4.40    4.60
   2   7   1   -3.80    5.00
  -3  -7  -1  243.58   12.30
  -3  -7  -1  203.38   14.00
  -3  -7  -1  206.78   14.00
   3   7   1  215.28   14.50
   3   7   1  213.28   12.90
   3   7   1  234.28   14.40
  -4  -7  -1  246.28   12.20
  -4  -7  -1  258.77   15.40
  -4  -7  -1  275.27   17.00
   4   7   1  291.07   17.20
   4   7   1  256.87   15.20
   4   7   1  259.17   14.40
  -5  -7  -1    1.30    6.20
  -5  -7  -1    4.10    3.00
  -5  -7  -1    6.30    5.00
   5   7   1    2.40    3.00
   5   7   1    3.20    5.30
   5   7   1    6.00    4.60
   5   7   1    7.30    4.80
  -6  -7  -1   23.20    8.00
  -6  -7  -1   32.90    6.50
   6   7   1   32.80    7.80
   6   7   1   26.40    6.90
   6   7   1   19.30    7.20
   6   7   1   28.10    4.70
  -7  -7  -1  223.68   20.40
  -7  -7  -1  206.98   12.70
   7   7   1  236.58   20.70
   7   7   1  194.78   14.60
   7   7   1  218.68   15.10
  -8  -7  -1  388.26   24.70
  -8  -7  -1  334.57   19.40
   8   7   1  327.67   22.90
   8   7   1  363.36   20.50
   8   7   1  358.96   21.00
  -9  -7  -1  166.88   20.20
  -9  -7  -1  190.68   18.30
   9   7   1  192.48   20.10
   9   7   1  218.48   16.30
   9   7   1  174.08   17.10
 -10  -7  -1  166.08   17.80
 -10  -7  -1  175.18   22.20
  10   7   1  202.08   19.80
  10   7   1  169.38   20.30
  10   7   1  174.58   17.70
 -11  -7  -1   -8.40    7.30
 -11  -7  -1   -2.70    7.40
  11   7   1   12.50    9.00
  11   7   1   -1.40    8.00
  11   7   1   -2.50    7.10
 -12  -7  -1   24.80   11.50
 -12  -7  -1    8.40    9.20
 -12  -7  -1   -2.10    9.10
  12   7   1   13.60   10.80
  12   7   1    4.90    9.60
  12   7   1   25.50   10.50
 -13  -7  -1    7.10    9.90
 -13  -7  -1    7.60    9.80
 -13  -7  -1    0.30    9.30
  13   7   1    0.60   10.00
  13   7   1    6.70    9.90
 -14  -7  -1   12.30   12.30
  10  -8  -1   12.00   10.10
  10  -8  -1   27.60   14.10
 -10   8   1   16.30   13.20
 -10   8   1   -1.20   12.80
 -10   8   1   54.79   13.00
   9  -8  -1  129.39   19.90
   9  -8  -1  138.39   18.30
  -9   8   1  114.79   20.70
  -9   8   1  144.79   21.50
  -9   8   1  129.19   17.80
   8  -8  -1   11.20    9.50
   8  -8  -1   20.60    9.70
   8  -8  -1   38.10   11.90
  -8   8   1   25.70   12.40
  -8   8   1   38.40   10.40
  -8   8   1    7.40   11.40
   7  -8  -1   57.29   13.30
   7  -8  -1   71.49   12.50
   7  -8  -1   46.60   10.50
  -7   8   1   63.19   14.20
  -7   8   1   36.00   10.50
  -7   8   1   52.89   14.40
   6  -8  -1    8.60    8.20
   6  -8  -1    6.90    7.40
   6  -8  -1   21.90    8.10
  -6   8   1   -0.80    9.80
  -6   8   1    7.70    7.90
  -6   8   1    4.50    9.90
   5  -8  -1   22.80    8.90
   5  -8  -1   18.90    9.50
   5  -8  -1   34.40    9.20
  -5   8   1   37.40    9.60
  -5   8   1   27.10   10.50
  -5   8   1   31.20   10.80
   4  -8  -1  780.82   36.30
   4  -8  -1  746.13   32.70
   4  -8  -1  739.03   35.00
  -4   8   1  789.82   37.00
  -4   8   1  852.61   37.80
  -4   8   1  807.12   34.20
   3  -8  -1   47.40   10.00
   3  -8  -1   54.39   10.40
  -3   8   1   45.70   10.70
  -3   8   1   41.40   11.00
  -3   8   1   57.69    9.90
   2  -8  -1   10.20    6.40
   2  -8  -1   21.30    7.80
  -2   8   1    6.20    6.40
  -2   8   1   11.10    7.10
  -2   8   1    9.90    6.70
   1  -8  -1   -4.30    5.90
   1  -8  -1    5.10    2.90
   1  -8  -1   -1.50    5.60
  -1   8   1    7.30    6.60
  -1   8   1   -5.00    5.30
  -1   8   1    5.50    5.90
   0  -8  -1  435.26   23.50
   0  -8  -1  440.16   22.20
   0  -8  -1  478.75   18.60
   0   8   1  425.06   21.60
   0   8   1  436.96   23.50
   0   8   1  429.56   21.80
  -1  -8  -1   16.50    6.80
  -1  -8  -1   10.30    5.80
  -1  -8  -1   23.10    5.70
   1   8   1   14.30    6.40
   1   8   1   12.80    6.40
   1   8   1   24.80    6.70
  -2  -8  -1  714.73   28.60
  -2  -8  -1  738.63   28.00
  -2  -8  -1  675.93   30.40
   2   8   1  685.63   29.30
   2   8   1  671.43   29.20
   2   8   1  709.43   28.30
  -3  -8  -1   83.39   10.80
  -3  -8  -1   76.19    8.60
  -3  -8  -1   73.79   10.60
   3   8   1   64.69    9.70
   3   8   1   87.09   10.70
   3   8   1   64.19    8.60
  -4  -8  -1  112.19    8.70
  -4  -8  -1  115.49   13.30
  -4  -8  -1  110.09   12.30
   4   8   1  111.99   12.00
   4   8   1   98.89   12.10
   4   8   1  103.59   10.80
  -5  -8  -1    9.10    5.60
  -5  -8  -1   13.00    4.00
  -5  -8  -1    8.30    6.70
   5   8   1   17.50    6.80
   5   8   1    1.40    5.60
   5   8   1   14.50    4.40
   5   8   1    4.50    4.90
  -6  -8  -1  142.89   12.90
  -6  -8  -1  146.59   16.80
   6   8   1  134.39    9.00
   6   8   1  148.99   16.10
   6   8   1  165.38   12.60
   6   8   1  140.39   13.60
  -7  -8  -1  224.28   14.40
  -7  -8  -1  204.48   20.40
   7   8   1  220.38   19.60
   7   8   1  178.98   16.30
   7   8   1  209.48   15.00
  -8  -8  -1   11.90    5.50
  -8  -8  -1   14.50    8.40
   8   8   1    7.40    5.70
   8   8   1   14.70    7.00
   8   8   1   14.40    7.80
  -9  -8  -1   71.59   14.70
  -9  -8  -1  100.09   13.60
   9   8   1   85.49   14.50
   9   8   1   56.49   10.60
   9   8   1   75.49   12.30
 -10  -8  -1    0.70    7.30
 -10  -8  -1    6.00   10.30
  10   8   1   15.80    8.50
  10   8   1    7.30    8.20
  10   8   1   -2.40    7.70
 -11  -8  -1   -7.40    8.60
 -11  -8  -1  -15.30    6.80
  11   8   1    4.40    8.50
  11   8   1    4.70    9.20
  11   8   1    3.40    9.00
 -12  -8  -1  181.08   25.00
 -12  -8  -1  154.08   20.40
  12   8   1  163.18   19.20
  12   8   1  163.08   20.00
  12   8   1  158.48   21.20
 -13  -8  -1  186.28   26.40
 -13  -8  -1  153.08   20.50
 -13  -8  -1  197.68   23.30
  13   8   1  111.89   20.30
  13   8   1  178.98   21.50
  13   8   1  177.88   21.80
   9  -9  -1   -0.30    9.00
   9  -9  -1   11.00   11.20
  -9   9   1   11.70   11.50
  -9   9   1   -2.50    9.00
  -9   9   1    2.60   12.00
   8  -9  -1  118.09   16.50
   8  -9  -1   70.19   15.40
  -8   9   1   93.29   17.80
  -8   9   1   84.29   15.10
  -8   9   1  116.39   20.30
   7  -9  -1   36.70   12.60
   7  -9  -1   52.99   12.40
   7  -9  -1   48.50   12.20
  -7   9   1   43.00   11.30
  -7   9   1   42.70   14.70
  -7   9   1   47.10   14.50
   6  -9  -1  237.98   24.20
   6  -9  -1  313.87   22.40
   6  -9  -1  306.57   21.80
  -6   9   1  273.37   26.50
  -6   9   1  276.87   23.70
  -6   9   1  302.37   28.50
   5  -9  -1   61.19   13.20
   5  -9  -1   61.39   11.30
   5  -9  -1   70.99   12.70
  -5   9   1   52.39   13.00
  -5   9   1   68.99   12.30
  -5   9   1   63.49   13.90
   4  -9  -1  126.29   15.50
   4  -9  -1  108.79   15.90
  -4   9   1  123.29   14.80
  -4   9   1  105.49   15.50
  -4   9   1  118.39   16.60
   3  -9  -1  136.79   16.20
   3  -9  -1  138.89   16.20
  -3   9   1  152.78   15.90
  -3   9   1  129.89   16.40
  -3   9   1  130.79   16.60
   2  -9  -1   14.20    7.10
   2  -9  -1    3.60    7.10
  -2   9   1   10.10    7.40
  -2   9   1   -1.20    7.50
  -2   9   1    0.30    6.10
   1  -9  -1   31.90    8.60
   1  -9  -1   20.90    7.30
  -1   9   1   30.70    9.00
  -1   9   1   34.70    8.60
  -1   9   1   36.80    9.50
   0  -9  -1  138.69   15.60
   0  -9  -1  136.39   13.90
   0  -9  -1  177.48   10.60
   0   9   1  150.88   15.90
   0   9   1  143.79   13.80
   0   9   1  147.09   15.20
  -1  -9  -1   21.70    7.80
  -1  -9  -1    8.20    4.70
  -1  -9  -1   10.70    5.50
   1   9   1    8.70    6.20
   1   9   1   -1.90    5.50
   1   9   1   11.40    7.00
  -2  -9  -1   63.89    9.00
  -2  -9  -1   48.30    8.30
  -2  -9  -1   32.70    8.30
   2   9   1   64.19   10.60
   2   9   1   57.99    9.10
   2   9   1   73.49   11.10
  -3  -9  -1    0.80    5.30
  -3  -9  -1   -1.00    4.60
  -3  -9  -1   -4.40    4.80
   3   9   1    4.30    5.10
   3   9   1    8.00    6.00
   3   9   1    0.90    4.90
  -4  -9  -1  287.57   19.10
  -4  -9  -1  286.07   15.20
  -4  -9  -1  307.27   18.60
   4   9   1  288.37   19.50
   4   9   1  315.47   18.30
   4   9   1  312.67   17.10
  -5  -9  -1    7.30    6.30
  -5  -9  -1    3.90    5.90
  -5  -9  -1    4.50    4.10
   5   9   1    0.70    4.90
   5   9   1    1.60    5.90
   5   9   1    2.90    4.00
   5   9   1    4.20    7.40
  -6  -9  -1  101.89   12.20
  -6  -9  -1   74.19   12.60
  -6  -9  -1   85.79    8.30
   6   9   1   81.09   13.10
   6   9   1   89.09   11.00
   6   9   1   92.59   12.00
  -7  -9  -1   13.40    6.30
  -7  -9  -1   13.90    9.10
   7   9   1    7.00    6.60
   7   9   1   -4.50    6.50
   7   9   1    6.80    6.00
  -8  -9  -1  259.27   15.80
  -8  -9  -1  240.88   23.30
   8   9   1  230.38   17.10
   8   9   1  184.28   20.00
   8   9   1  222.48   19.40
  -9  -9  -1   56.39   13.40
   9   9   1   25.30    8.80
   9   9   1   20.60    9.90
   9   9   1   33.70    8.90
 -10  -9  -1  -11.20    8.00
 -10  -9  -1    2.50    8.30
  10   9   1   -0.20    7.90
  10   9   1   -6.70    7.80
  10   9   1    6.30    8.50
 -11  -9  -1   96.19   18.90
 -11  -9  -1   83.19   14.60
  11   9   1  113.19   16.00
  11   9   1  107.79   17.10
  11   9   1   76.29   13.80
 -12  -9  -1   34.70   14.60
 -12  -9  -1   56.49   13.40
  12   9   1   60.89   13.80
  12   9   1   64.79   16.10
  12   9   1   50.99   13.10
 -13  -9  -1   20.30   14.60
  13   9   1   40.40   14.10
  13   9   1   36.30   12.60
   8 -10  -1   55.79   14.10
   8 -10  -1   62.89   15.60
  -8  10   1   29.90   14.60
  -8  10   1   50.29   16.20
  -8  10   1   43.30   13.60
   7 -10  -1   -0.10    9.10
   7 -10  -1    6.80    7.90
   7 -10  -1    9.20    9.00
  -7  10   1    6.90   11.60
  -7  10   1    3.20   11.40
  -7  10   1   -9.40    6.40
   6 -10  -1    9.00    8.40
   6 -10  -1   -5.20    8.60
  -6  10   1    5.70    9.40
  -6  10   1    4.00    8.00
  -6  10   1    4.50   11.00
   5 -10  -1   50.69   12.70
   5 -10  -1   38.10   12.70
  -5  10   1   40.10   11.80
  -5  10   1   44.50   13.10
  -5  10   1   52.49   11.40
   4 -10  -1  -13.40    6.00
   4 -10  -1    4.50    7.80
  -4  10   1   17.70    9.10
  -4  10   1  -21.30    8.70
  -4  10   1   11.60    8.20
   3 -10  -1   80.89   14.20
   3 -10  -1  105.89   16.10
  -3  10   1   91.49   14.80
  -3  10   1   75.59   12.30
  -3  10   1   67.89   13.90
   2 -10  -1   -7.10    6.50
   2 -10  -1    2.90    7.00
  -2  10   1   -2.40    6.80
  -2  10   1   -4.10    6.70
  -2  10   1    1.90    7.80
   1 -10  -1   51.89   11.30
   1 -10  -1   53.59   10.70
  -1  10   1   60.99   10.50
  -1  10   1   57.99   10.90
  -1  10   1   69.09   12.60
   0 -10  -1  286.77   19.10
   0 -10  -1  252.57   19.40
   0  10   1  257.27   17.60
   0  10   1  229.28   20.50
   0  10   1  286.67   19.40
  -1 -10  -1  217.88   16.30
  -1 -10  -1  227.48   14.10
  -1 -10  -1  234.28   21.20
   1  10   1  234.58   19.70
   1  10   1  227.28   16.50
  -2 -10  -1  400.76   24.00
  -2 -10  -1  439.96   21.80
  -2 -10  -1  443.26   22.20
   2  10   1  449.16   24.00
   2  10   1  406.56   23.30
   2  10   1  414.96   21.90
  -3 -10  -1  187.68   14.90
  -3 -10  -1  174.28   13.20
   3  10   1  202.28   14.60
   3  10   1  163.88   16.70
   3  10   1  169.58   16.40
  -4 -10  -1   49.80   10.00
  -4 -10  -1   33.10    7.00
  -4 -10  -1   40.30    9.80
   4  10   1   40.60    8.60
   4  10   1   46.50    9.30
   4  10   1   13.50    7.90
  -5 -10  -1   41.60    7.10
  -5 -10  -1   45.50   10.10
  -5 -10  -1   61.99   11.70
   5  10   1   49.80   10.60
   5  10   1   27.40    7.50
   5  10   1   45.80    9.30
  -6 -10  -1   77.99   12.90
  -6 -10  -1   91.79   12.60
   6  10   1  109.49   15.00
   6  10   1   57.99   10.50
   6  10   1   70.99   10.60
  -7 -10  -1  230.38   22.70
  -7 -10  -1  236.38   17.00
   7  10   1  202.08   18.60
   7  10   1  214.08   18.00
   7  10   1  223.98   21.90
  -8 -10  -1   36.60   12.00
  -8 -10  -1   42.30    8.80
   8  10   1   31.60    9.20
   8  10   1   38.50   11.90
   8  10   1   42.70    8.40
  -9 -10  -1   38.40   12.70
   9  10   1   55.59   11.90
   9  10   1   45.10   10.10
   9  10   1   36.60   11.80
 -10 -10  -1   14.10    8.60
 -10 -10  -1    4.10    9.90
  10  10   1    1.20    7.80
  10  10   1    2.30    7.30
  10  10   1    1.30    9.10
 -11 -10  -1   -2.40    9.30
  11  10   1   -9.40    8.50
  11  10   1    5.30    9.70
 -12 -10  -1   22.30   15.30
  12  10   1   46.20   14.50
  12  10   1   34.00   11.80
 -13 -10  -1   41.60   17.50
  13  10   1   47.30   16.00
   8 -11  -1   76.69   18.10
  -8  11   1   59.99   17.20
  -8  11   1   49.70   14.70
  -8  11   1   66.89   20.40
   7 -11  -1   19.50   11.40
   7 -11  -1   30.20   13.70
  -7  11   1   45.20   12.90
  -7  11   1   32.40   16.90
  -7  11   1   21.10   11.90
   6 -11  -1   53.99   13.60
   6 -11  -1   86.49   17.50
  -6  11   1  109.09   18.40
  -6  11   1  112.09   17.10
  -6  11   1  116.39   20.00
   5 -11  -1   33.20   11.70
   5 -11  -1   78.39   15.60
  -5  11   1   75.09   16.30
  -5  11   1   44.90   13.90
  -5  11   1   63.39   13.80
   4 -11  -1  108.69   16.90
   4 -11  -1   93.09   15.80
  -4  11   1   92.79   14.70
  -4  11   1  106.89   17.50
  -4  11   1  108.99   18.90
   3 -11  -1  135.39   18.40
   3 -11  -1  172.18   20.30
  -3  11   1  161.38   17.70
  -3  11   1  153.28   20.10
  -3  11   1  156.58   18.90
   2 -11  -1   34.20   10.00
   2 -11  -1   35.10   11.30
  -2  11   1   18.50   11.20
  -2  11   1   40.80   11.50
  -2  11   1   26.60    9.10
   1 -11  -1    4.80    8.20
   1 -11  -1    1.10    7.10
  -1  11   1   -9.50    7.00
  -1  11   1    1.80    8.20
  -1  11   1   -4.50    6.50
   0 -11  -1  371.96   23.10
   0 -11  -1  373.56   24.80
   0  11   1  393.56   23.00
   0  11   1  349.07   24.80
   0  11   1  361.76   22.40
  -1 -11  -1   43.40   11.70
  -1 -11  -1   39.80    8.90
   1  11   1   34.50    9.30
   1  11   1   53.39   11.30
   1  11   1   38.80   11.00
  -2 -11  -1   43.60    9.00
  -2 -11  -1   46.20   11.20
  -2 -11  -1   36.00    8.50
   2  11   1   26.10    9.10
   2  11   1   53.49   10.80
   2  11   1   48.20    9.60
  -3 -11  -1    9.70    7.60
  -3 -11  -1   11.60    7.20
  -3 -11  -1   15.70    6.90
   3  11   1   14.60    9.00
   3  11   1   23.60    8.80
   3  11   1   19.40    7.50
  -4 -11  -1  800.32   37.50
  -4 -11  -1  791.02   35.70
  -4 -11  -1  779.62   32.20
   4  11   1  832.92   34.40
   4  11   1  808.62   37.60
   4  11   1  832.12   36.40
  -5 -11  -1  168.18   18.00
  -5 -11  -1  189.78   19.30
  -5 -11  -1  156.88   14.80
   5  11   1  154.48   16.40
   5  11   1  163.28   17.90
   5  11   1  149.69   15.30
  -6 -11  -1   65.59   13.50
  -6 -11  -1   76.69   13.00
   6  11   1   71.99   13.40
   6  11   1   76.59   11.60
   6  11   1   74.79   12.70
  -7 -11  -1    3.10    9.20
  -7 -11  -1   27.60    9.20
   7  11   1    7.70    8.70
   7  11   1   11.70    7.20
   7  11   1   22.90    8.90
  -8 -11  -1   14.80   10.90
  -8 -11  -1   15.40    4.90
   8  11   1    3.60    9.00
   8  11   1   21.40    9.30
   8  11   1   20.10    7.90
  -9 -11  -1    3.30   10.30
   9  11   1    3.00    8.70
   9  11   1    1.60    6.80
   9  11   1    1.30    8.20
 -10 -11  -1   -4.20    8.40
  10  11   1   16.60   10.40
  10  11   1   -7.80    9.10
 -11 -11  -1   30.50   13.90
  11  11   1    8.90   10.60
  11  11   1    8.40    9.40
 -12 -11  -1   40.00   15.30
  12  11   1   25.50   12.80
   7 -12  -1    2.30    9.60
   7 -12  -1    0.40   10.70
  -7  12   1  -13.90    8.70
  -7  12   1  -20.10   11.80
  -7  12   1   -2.30   10.10
   6 -12  -1   12.10   10.90
   6 -12  -1   27.80   12.50
  -6  12   1  -16.90   10.70
  -6  12   1  -13.10    8.00
  -6  12   1    5.80   11.40
   5 -12  -1   11.00   10.30
   5 -12  -1   -6.60    8.10
  -5  12   1   -0.70    8.80
  -5  12   1    9.00   10.40
  -5  12   1  -27.20    8.90
   4 -12  -1   12.10   10.50
   4 -12  -1    0.60    9.60
  -4  12   1   14.10   10.30
  -4  12   1    6.40   10.90
  -4  12   1   12.90   11.40
   3 -12  -1    8.70    9.20
   3 -12  -1    7.10    8.30
  -3  12   1   -1.20    9.20
  -3  12   1   -6.50    8.70
  -3  12   1    9.30    9.20
   2 -12  -1   21.70   10.10
   2 -12  -1   26.80   11.10
  -2  12   1   18.60   10.90
  -2  12   1   28.90   11.60
  -2  12   1    9.60    9.40
   1 -12  -1   77.79   15.10
   1 -12  -1   72.89   13.90
  -1  12   1   88.39   15.30
  -1  12   1  103.89   15.70
  -1  12   1   91.59   14.50
   0 -12  -1   40.80   12.30
   0 -12  -1   53.99   12.00
   0  12   1   54.49   12.90
   0  12   1   71.69   12.60
   0  12   1   55.59   12.30
  -1 -12  -1    6.10    7.90
  -1 -12  -1   -3.70    7.00
   1  12   1   10.70    7.80
   1  12   1    1.40    7.40
   1  12   1  -10.30    7.00
  -2 -12  -1   12.80    8.30
  -2 -12  -1   15.20    7.50
   2  12   1   30.70    8.90
   2  12   1   10.30    9.10
   2  12   1   12.90    9.80
  -3 -12  -1  174.08   17.10
  -3 -12  -1  123.99   16.90
  -3 -12  -1  163.98   16.30
   3  12   1  184.18   19.30
   3  12   1  155.68   17.50
  -4 -12  -1   -0.60    7.10
  -4 -12  -1   19.30    8.70
  -4 -12  -1   19.30    7.20
   4  12   1   20.40    6.20
   4  12   1   24.20    9.90
   4  12   1   25.20    9.60
  -5 -12  -1   27.40   10.20
  -5 -12  -1   45.00   11.20
   5  12   1    9.30    7.50
   5  12   1   48.20   12.20
   5  12   1   43.10   10.40
  -6 -12  -1  245.98   23.80
  -6 -12  -1  289.77   22.00
   6  12   1  250.67   24.00
   6  12   1  340.47   19.90
   6  12   1  297.07   21.70
  -7 -12  -1   21.70    9.80
  -7 -12  -1   49.50   12.80
   7  12   1   25.00   10.00
   7  12   1   19.60    8.60
   7  12   1   18.60   11.30
  -8 -12  -1   40.30   14.70
  -8 -12  -1   33.20   11.90
   8  12   1   25.40   11.30
   8  12   1   23.80   10.30
  -9 -12  -1   -3.60    9.20
   9  12   1    7.10    9.00
   9  12   1    6.70    9.60
 -10 -12  -1   10.90   11.00
  10  12   1    4.20    9.80
  10  12   1    9.60    8.90
 -11 -12  -1   -7.80   10.00
  11  12   1    6.50   11.10
  11  12   1    3.10   11.00
   5 -13  -1   -5.20   10.30
   5 -13  -1   -5.70    9.70
  -5  13   1   15.60   11.90
  -5  13   1   16.20   14.70
  -5  13   1   -1.80    9.40
   4 -13  -1  -18.00    8.70
   4 -13  -1   13.20   10.90
  -4  13   1    2.30   10.90
  -4  13   1   -1.10   10.40
  -4  13   1    7.60    9.20
   3 -13  -1   59.39   14.80
   3 -13  -1   45.10   13.50
  -3  13   1   33.30   13.10
  -3  13   1   37.70   13.30
  -3  13   1   47.60   13.40
   2 -13  -1  233.88   25.70
   2 -13  -1  151.08   19.70
  -2  13   1  171.68   20.70
  -2  13   1  178.08   21.70
  -2  13   1  176.98   19.80
   1 -13  -1    4.60    9.40
   1 -13  -1   -0.50    9.50
  -1  13   1   11.90   10.20
  -1  13   1   12.80   10.60
  -1  13   1   11.20    9.80
   0 -13  -1  197.58   23.20
   0 -13  -1  209.48   21.30
   0  13   1  222.28   23.00
   0  13   1  237.68   21.90
   0  13   1  197.68   22.70
  -1 -13  -1   89.39   14.90
  -1 -13  -1   95.99   16.10
   1  13   1  127.19   16.20
   1  13   1   95.49   15.50
   1  13   1  102.49   15.90
  -2 -13  -1   66.79   12.90
  -2 -13  -1   90.49   16.50
   2  13   1   70.59   12.80
   2  13   1   93.79   15.30
   2  13   1   85.99   15.20
  -3 -13  -1    7.80    6.70
  -3 -13  -1   20.40   10.70
   3  13   1    7.20    7.90
   3  13   1    2.30    8.50
   3  13   1   -2.90    7.70
  -4 -13  -1  322.37   24.40
  -4 -13  -1  360.16   24.40
   4  13   1  347.57   24.40
   4  13   1  338.37   25.40
   4  13   1  355.66   22.50
  -5 -13  -1   60.09   13.90
  -5 -13  -1   73.09   13.60
   5  13   1   94.69   12.90
   5  13   1   45.70   12.10
   5  13   1   26.60   11.80
  -6 -13  -1    2.50    8.70
  -6 -13  -1   24.80   10.20
   6  13   1   18.30    9.80
   6  13   1    9.00    9.80
  -7 -13  -1   19.40   11.60
  -7 -13  -1    3.80    9.00
   7  13   1    5.90    9.20
   7  13   1    8.40   10.80
  -8 -13  -1   -8.10    9.70
   8  13   1   24.90   11.90
   8  13   1   -7.80    8.30
  -9 -13  -1   -6.90    9.70
   9  13   1    2.80    8.50
   9  13   1   -4.30   10.10
 -10 -13  -1   25.80   14.90
  10  13   1   -2.10   10.50
  10  13   1   -2.10    9.10
 -11 -13  -1    1.00   11.50
  11  13   1   -4.40   10.00
   4 -14  -1  224.98   26.50
   4 -14  -1  192.18   25.50
  -4  14   1  175.28   23.90
  -4  14   1  158.48   21.60
  -4  14   1  167.78   23.70
   3 -14  -1   69.79   17.80
   3 -14  -1  112.89   18.80
  -3  14   1   91.59   17.90
  -3  14   1   89.99   17.20
  -3  14   1   74.49   16.50
   2 -14  -1    2.40   10.40
   2 -14  -1   13.50   10.60
  -2  14   1   24.10   12.10
  -2  14   1   -5.40    9.00
  -2  14   1   32.50   13.00
   1 -14  -1   10.40   10.40
   1 -14  -1   13.80   10.50
  -1  14   1    7.90   10.00
  -1  14   1   23.20   11.20
  -1  14   1   20.10   12.40
   0 -14  -1  105.49   19.20
   0 -14  -1  116.59   17.70
   0  14   1   89.79   16.20
   0  14   1   90.59   16.60
   0  14   1  107.69   17.50
  -1 -14  -1   43.30   14.00
  -1 -14  -1   61.29   13.40
   1  14   1   46.90   13.60
   1  14   1   60.79   13.50
   1  14   1   65.29   13.30
  -2 -14  -1    7.20    9.00
  -2 -14  -1    0.50    8.00
   2  14   1    7.20   10.40
   2  14   1   -2.70    9.40
   2  14   1   13.40    8.50
  -3 -14  -1   16.10   13.60
  -3 -14  -1   22.10   10.90
   3  14   1    3.70    9.00
   3  14   1    5.50    8.10
   3  14   1    0.50    9.00
  -4 -14  -1   -5.90    7.70
   4  14   1    9.60    9.20
   4  14   1   -7.90    8.20
  -5 -14  -1  114.59   17.10
   5  14   1   74.89   15.10
   5  14   1   96.99   17.30
  -6 -14  -1   20.20   10.70
  -6 -14  -1   16.50   10.90
   6  14   1   20.20   11.10
   6  14   1   16.50   10.30
  -7 -14  -1    4.80   10.60
  -7 -14  -1   -0.70    9.90
   7  14   1   -6.20    8.90
   7  14   1    4.30   10.50
  -8 -14  -1   19.50   11.20
   8  14   1   44.00   12.70
   8  14   1   51.29   14.90
  -9 -14  -1   50.89   15.80
   9  14   1   69.49   17.40
   9  14   1   73.69   14.60
 -10 -14  -1  111.69   21.20
  10  14   1  121.79   20.90
   2 -15  -1  126.39   19.70
   2 -15  -1  130.39   22.30
  -2  15   1  106.59   20.90
  -2  15   1  102.79   19.40
  -2  15   1  104.79   19.20
   1 -15  -1   24.40   12.10
   1 -15  -1    7.80   10.60
  -1  15   1   31.50   13.10
  -1  15   1   11.70   11.40
  -1  15   1   26.20   12.40
   0 -15  -1   -1.80   10.60
   0 -15  -1    1.40    8.70
   0  15   1   13.40   10.20
   0  15   1   13.40   11.10
   0  15   1   -0.80    9.90
  -1 -15  -1  131.29   19.40
  -1 -15  -1   84.99   17.00
   1  15   1  129.19   19.10
   1  15   1  101.79   15.80
   1  15   1  114.09   18.20
  -2 -15  -1  176.68   23.30
  -2 -15  -1  206.48   21.50
   2  15   1  198.18   22.30
   2  15   1  176.38   21.60
  -3 -15  -1   63.39   14.90
   3  15   1   62.29   14.10
   3  15   1   68.99   15.30
  -4 -15  -1    2.20    9.30
   4  15   1   -6.10    8.50
   4  15   1    7.80   10.60
  -5 -15  -1   46.80   14.40
   5  15   1   59.09   15.20
   5  15   1   85.29   16.40
  -6 -15  -1  115.99   19.00
   6  15   1   93.59   17.20
   6  15   1   76.09   15.60
  -7 -15  -1    3.10    9.60
  -7 -15  -1   -2.30    9.80
   7  15   1   24.30   12.20
   7  15   1   -5.50    9.50
  -8 -15  -1   11.90   12.10
   8  15   1    5.40    9.70
   8  15   1   -0.50   11.70
  -1 -16  -1   18.70   12.90
  -1 -16  -1   15.50   11.30
   1  16   1    5.00   11.70
   1  16   1   15.10   12.40
  -2 -16  -1   29.80   13.90
   2  16   1    7.70   11.70
   2  16   1   10.30   12.40
  -3 -16  -1   89.99   18.60
   3  16   1  127.29   20.80
   3  16   1  108.49   18.90
  -4 -16  -1   11.40   10.30
   4  16   1   20.20   12.90
   4  16   1   33.60   14.60
  -5 -16  -1  375.36   33.50
   5  16   1  337.47   31.00
   5  16   1  294.77   28.60
  -6 -16  -1   63.49   15.30
   6  16   1   88.29   16.80
   6  16   1  100.89   19.60
   5  16  -2  134.29   21.50
  -5 -16   2  120.39   21.00
   4  16  -2    8.10   12.60
   4  16  -2   24.90   11.30
  -4 -16   2   30.40   14.10
   3  16  -2   -4.20   10.00
   3  16  -2    9.20   12.10
  -3 -16   2   -5.70   10.30
   2  16  -2   38.80   14.10
   2  16  -2   83.29   17.70
  -2 -16   2   63.99   16.10
  -2 -16   2  117.39   27.10
   1  16  -2   12.00   13.40
   1  16  -2   20.70   13.80
  -1 -16   2   19.00   13.80
  -1 -16   2   26.10   12.50
   8  15  -2   38.70   15.10
  -8 -15   2   50.39   17.20
   7  15  -2    3.60   10.60
  -7 -15   2   21.70   12.90
  -7 -15   2   -2.40    9.40
   6  15  -2    5.90   10.00
  -6 -15   2  -15.10    8.60
   5  15  -2    6.80    9.70
   5  15  -2   -1.60    8.20
  -5 -15   2    8.10   11.40
   4  15  -2  230.88   24.80
   4  15  -2  242.28   24.10
  -4 -15   2  244.28   26.70
   3  15  -2   31.80   12.40
   3  15  -2   18.00   11.00
  -3 -15   2   -5.70    9.00
   2  15  -2    0.10   10.90
   2  15  -2   41.80   13.50
  -2 -15   2    3.00    9.80
  -2 -15   2   29.90   11.40
   1  15  -2  216.28   23.50
   1  15  -2  186.38   23.30
  -1 -15   2  294.37   27.10
  -1 -15   2  265.67   28.20
   0  15  -2   25.90   11.70
   0  15  -2   46.90   13.90
   0 -15   2   58.59   16.40
   0 -15   2   33.40   11.90
  -1  15  -2   21.80   13.90
  -1  15  -2   53.19   15.50
   1 -15   2   43.90   14.50
   1 -15   2   42.40   14.50
  -2  15  -2   -0.50   11.10
  -2  15  -2   -4.10   12.40
   2 -15   2    0.60    8.80
   2 -15   2   12.10   11.40
   9  14  -2   -8.80    9.40
  -9 -14   2    6.30   13.10
   8  14  -2   -3.20   11.30
  -8 -14   2    2.40   11.40
   7  14  -2  117.89   19.50
  -7 -14   2  102.09   18.20
  -7 -14   2   55.09   14.20
   6  14  -2    5.70    8.50
   6  14  -2  -15.80    6.50
  -6 -14   2   -6.00    9.20
  -6 -14   2   -3.80    9.30
   5  14  -2   45.20   11.70
   5  14  -2   35.60   12.80
  -5 -14   2   38.10   12.50
   4  14  -2    7.30    9.80
   4  14  -2   13.90   10.40
  -4 -14   2    3.30    9.70
   3  14  -2   10.30   10.60
   3  14  -2    8.80    9.40
  -3 -14   2   11.70    8.80
  -3 -14   2   -6.40    6.80
   2  14  -2  119.39   17.70
   2  14  -2  121.19   17.00
  -2 -14   2   94.99   16.60
  -2 -14   2   96.39   16.20
   1  14  -2   95.69   16.70
   1  14  -2   92.29   16.00
  -1 -14   2   72.09   14.80
  -1 -14   2   76.89   16.00
   0  14  -2   33.50   11.70
   0  14  -2   31.90   12.70
   0 -14   2   19.60   11.80
   0 -14   2   25.90   12.60
  -1  14  -2   21.50   10.70
  -1  14  -2    3.60    8.90
  -1  14  -2   32.70   13.30
   1 -14   2   14.20   10.80
   1 -14   2    9.70    9.80
  -2  14  -2  195.58   21.60
  -2  14  -2  219.98   24.90
  -2  14  -2  197.38   24.20
   2 -14   2  177.38   22.80
   2 -14   2  178.88   23.00
  -3  14  -2  -23.70    6.50
  -3  14  -2    4.50   10.20
  -3  14  -2  -13.40    8.30
   3 -14   2    1.70    9.30
   3 -14   2   15.20   11.40
  -4  14  -2   -3.20   10.60
  -4  14  -2   12.80   12.70
  -4  14  -2   12.40   12.00
   4 -14   2    3.70   11.00
   4 -14   2   13.00   10.90
  10  13  -2   93.39   19.20
 -10 -13   2   96.69   21.30
   9  13  -2   43.70   15.30
  -9 -13   2   37.20   15.70
   8  13  -2   45.10   13.10
  -8 -13   2   42.60   14.50
   7  13  -2   44.00   10.90
   7  13  -2   57.19   14.90
  -7 -13   2   63.89   16.00
  -7 -13   2   72.39   14.30
   6  13  -2   14.90   11.40
   6  13  -2   15.90    9.20
  -6 -13   2   33.10   11.50
  -6 -13   2   45.40   12.90
   5  13  -2   -5.30    7.60
   5  13  -2   -8.20    9.10
  -5 -13   2   -1.20    7.50
  -5 -13   2    1.70    8.60
   4  13  -2  193.28   19.90
   4  13  -2  158.18   19.80
  -4 -13   2  187.08   19.20
  -4 -13   2  192.08   18.10
  -4 -13   2  204.98   21.80
   3  13  -2    4.60    8.40
   3  13  -2    0.00    8.20
  -3 -13   2    4.80    8.00
  -3 -13   2   -3.70    7.50
   2  13  -2   24.00   11.10
   2  13  -2   11.60    9.40
  -2 -13   2   12.20    8.20
  -2 -13   2   42.50   12.70
   1  13  -2  137.19   17.90
   1  13  -2  153.78   18.80
   1  13  -2  151.38   16.20
  -1 -13   2  162.08   18.40
  -1 -13   2  191.38   22.30
   0  13  -2   60.19   13.50
   0  13  -2   40.60   12.60
   0  13  -2   48.40   11.20
   0 -13   2   69.19   14.70
   0 -13   2   61.19   13.70
  -1  13  -2    0.40    9.20
  -1  13  -2    7.10    9.00
  -1  13  -2    9.70   10.00
   1 -13   2    2.30    8.20
   1 -13   2   -6.20    7.10
  -2  13  -2    5.80    9.10
  -2  13  -2  -10.20    7.80
  -2  13  -2   17.60   10.80
   2 -13   2   14.40    9.50
   2 -13   2   12.10    9.70
  -3  13  -2   83.49   15.70
  -3  13  -2  116.29   19.70
  -3  13  -2   90.39   17.10
   3 -13   2   75.89   15.00
   3 -13   2   71.09   15.80
  -4  13  -2   36.10   13.50
  -4  13  -2   42.40   14.20
  -4  13  -2   39.10   14.10
   4 -13   2   39.40   12.60
   4 -13   2   20.10   12.30
  -5  13  -2   45.30   14.40
  -5  13  -2   69.39   15.40
  -5  13  -2   74.09   18.60
   5 -13   2   70.99   16.40
   5 -13   2   74.99   17.50
  -6  13  -2   -3.50   10.00
  -6  13  -2   21.90   12.90
  -6  13  -2   -3.30   11.40
   6 -13   2    4.10   11.30
   6 -13   2    0.50    8.00
  11  12  -2   39.50   14.10
 -11 -12   2   43.00   15.20
  10  12  -2    2.90    9.50
 -10 -12   2   -1.10   10.50
   9  12  -2   -4.30    8.40
  -9 -12   2   -2.80   11.00
   8  12  -2   51.69   13.50
   8  12  -2   94.39   14.10
  -8 -12   2   87.79   17.60
   7  12  -2   21.60   10.00
   7  12  -2   26.50    9.00
  -7 -12   2   19.30    9.40
  -7 -12   2   29.90   12.10
   6  12  -2  101.79   16.50
   6  12  -2   62.59   11.60
  -6 -12   2   80.59   15.00
  -6 -12   2   54.09   11.60
   5  12  -2   39.70   10.00
   5  12  -2   57.49   13.10
  -5 -12   2   19.20   10.20
  -5 -12   2   43.40   11.10
  -5 -12   2   39.60    9.00
   4  12  -2    3.40    7.60
   4  12  -2   23.30    8.80
  -4 -12   2   10.70    8.80
  -4 -12   2    5.60    7.00
  -4 -12   2   19.80    8.60
   3  12  -2   83.19   13.20
   3  12  -2   68.09   13.00
   3  12  -2   47.80    8.90
  -3 -12   2   58.29   11.20
  -3 -12   2   80.99   13.60
  -3 -12   2   69.99   11.60
   2  12  -2  296.57   21.50
   2  12  -2  252.57   23.00
   2  12  -2  281.77   17.70
  -2 -12   2  268.07   19.70
  -2 -12   2  303.37   26.40
   1  12  -2   -2.90    6.90
   1  12  -2    6.20    8.00
   1  12  -2   -0.60    6.40
  -1 -12   2    9.90    8.20
  -1 -12   2    4.80    8.10
   0  12  -2   54.79   11.20
   0  12  -2   51.29   12.10
   0  12  -2   26.80   10.60
   0 -12   2   32.90   10.70
   0 -12   2   45.90   10.80
  -1  12  -2   13.50    8.50
  -1  12  -2   15.20    9.20
  -1  12  -2   28.10   11.10
   1 -12   2   13.60    8.80
   1 -12   2   14.20    9.20
  -2  12  -2   -4.60    8.00
  -2  12  -2    6.40    9.30
  -2  12  -2    0.60    8.60
   2 -12   2   -2.70    7.70
   2 -12   2    3.80    8.40
  -3  12  -2   74.99   14.70
  -3  12  -2   78.19   14.60
  -3  12  -2   69.59   15.00
   3 -12   2   91.29   16.70
   3 -12   2   75.69   14.80
  -4  12  -2  111.79   17.40
  -4  12  -2   85.89   17.30
  -4  12  -2   75.09   15.50
   4 -12   2   80.99   16.00
   4 -12   2   79.19   16.10
  -5  12  -2   58.39   16.00
  -5  12  -2   52.89   13.50
  -5  12  -2   66.79   14.70
   5 -12   2   44.60   14.20
   5 -12   2   51.39   14.30
  -6  12  -2  117.19   20.20
  -6  12  -2   73.19   16.00
  -6  12  -2  101.59   18.00
   6 -12   2  130.19   20.30
   6 -12   2  119.19   18.50
  -7  12  -2   -7.30    9.40
  -7  12  -2    6.90   12.30
  -7  12  -2  -11.60    8.70
   7 -12   2    3.00   10.10
   7 -12   2  -16.90    9.10
  12  11  -2   50.59   16.70
 -12 -11   2   28.20   14.70
  11  11  -2   37.60   14.20
 -11 -11   2   29.00   14.70
  10  11  -2   27.40   12.80
 -10 -11   2   32.50   12.80
   9  11  -2    2.60    9.90
   9  11  -2   -0.30    7.60
  -9 -11   2    3.30   11.00
   8  11  -2    0.20    6.40
   8  11  -2   -1.90    7.90
  -8 -11   2   -0.10    9.70
  -8 -11   2   -3.90    9.20
   7  11  -2   42.10   12.80
   7  11  -2   89.79   12.80
  -7 -11   2   72.39   14.40
  -7 -11   2   67.19   12.50
   6  11  -2    9.30    9.00
   6  11  -2   -2.00    5.00
  -6 -11   2   -4.00    6.70
  -6 -11   2    4.70    7.40
   5  11  -2   20.20    7.60
   5  11  -2   20.30    6.70
   5  11  -2   22.40    6.70
   5  11  -2   34.80   10.10
  -5 -11   2   42.40    8.40
  -5 -11   2   30.90   10.20
  -5 -11   2   33.90   10.00
   4  11  -2    7.30    5.40
   4  11  -2   -3.00    5.00
   4  11  -2   -1.30    7.50
  -4 -11   2   -4.40    5.10
  -4 -11   2    4.20    6.90
  -4 -11   2    5.70    7.30
   3  11  -2   95.59   14.00
   3  11  -2   95.99   11.00
   3  11  -2   66.79   10.70
  -3 -11   2   56.89   10.10
  -3 -11   2   55.59   11.50
  -3 -11   2   72.69   11.30
   2  11  -2   52.09    9.40
   2  11  -2   70.99    9.80
   2  11  -2   77.39   12.80
  -2 -11   2  104.29   13.20
  -2 -11   2   77.99   13.00
  -2 -11   2   82.09   11.10
   1  11  -2    7.80    6.20
   1  11  -2   -7.70    7.20
   1  11  -2   -9.90    7.20
  -1 -11   2   -4.60    6.60
  -1 -11   2    5.60    7.20
   0  11  -2   59.99   11.50
   0  11  -2   59.19   10.70
   0  11  -2   79.49   13.30
   0 -11   2   79.89   12.80
   0 -11   2   69.59   13.40
  -1  11  -2   81.59   14.70
  -1  11  -2   64.59   10.70
  -1  11  -2   68.79   13.00
   1 -11   2   87.09   13.50
   1 -11   2   82.19   14.70
  -2  11  -2  309.37   25.80
  -2  11  -2  303.77   21.20
  -2  11  -2  301.47   22.00
   2 -11   2  307.97   22.30
   2 -11   2  288.17   22.20
  -3  11  -2   -2.70    8.20
  -3  11  -2    4.20    8.30
  -3  11  -2  -14.10    7.00
   3 -11   2    3.90    7.50
   3 -11   2    2.80    8.50
  -4  11  -2   76.39   14.80
  -4  11  -2   64.29   14.10
  -4  11  -2   80.99   15.30
   4 -11   2   69.39   15.30
   4 -11   2   52.09   12.50
  -5  11  -2   -2.90    8.90
  -5  11  -2    1.00    9.30
  -5  11  -2   11.30    9.90
   5 -11   2    2.50    8.50
   5 -11   2   17.20   10.00
  -6  11  -2   54.99   13.20
  -6  11  -2   69.49   15.60
  -6  11  -2   75.59   16.50
   6 -11   2   57.39   15.10
   6 -11   2   64.19   14.80
  -7  11  -2   -0.30    8.10
  -7  11  -2   -6.80    9.50
  -7  11  -2   -2.70   13.40
   7 -11   2   -9.60    8.20
   7 -11   2    0.40    8.90
  -8  11  -2    6.20   11.30
  -8  11  -2   -9.50   10.80
  -8  11  -2   37.50   16.80
   8 -11   2   20.70   11.50
  12  10  -2  157.98   22.50
 -12 -10   2  148.89   24.80
  11  10  -2   76.59   16.40
 -11 -10   2   82.89   18.30
  10  10  -2   31.00   12.20
 -10 -10   2   15.30   12.10
   9  10  -2   86.79   12.80
   9  10  -2  110.59   18.30
  -9 -10   2   87.99   16.50
   8  10  -2  162.78   20.30
   8  10  -2  166.18   16.30
  -8 -10   2  149.88   16.80
  -8 -10   2  141.39   19.40
   7  10  -2  108.59   13.10
   7  10  -2  105.19   11.90
   7  10  -2  117.99   16.50
  -7 -10   2  117.39   14.10
  -7 -10   2  125.89   17.50
   6  10  -2   14.40    6.10
   6  10  -2   12.80    7.40
   6  10  -2    7.90    8.00
   6  10  -2   18.80    6.40
  -6 -10   2   22.00    9.90
  -6 -10   2   10.40    7.00
  -6 -10   2    1.00    5.10
   5  10  -2  573.04   27.40
   5  10  -2  630.14   31.90
   5  10  -2  637.14   27.20
   5  10  -2  634.64   26.20
  -5 -10   2  634.64   30.30
  -5 -10   2  647.94   26.90
  -5 -10   2  614.14   31.10
   4  10  -2   65.09   12.20
   4  10  -2   65.69   10.10
   4  10  -2   65.29    8.90
  -4 -10   2   77.39   11.90
  -4 -10   2   55.69   10.70
  -4 -10   2   53.39    8.90
   3  10  -2    5.20    4.90
   3  10  -2   -1.70    6.50
   3  10  -2    0.30    6.00
  -3 -10   2   -5.30    5.50
  -3 -10   2   10.80    6.60
  -3 -10   2   10.20    6.10
   2  10  -2  701.63   28.70
   2  10  -2  732.23   33.40
   2  10  -2  706.93   30.90
  -2 -10   2  662.53   33.30
  -2 -10   2  724.83   31.00
  -2 -10   2  708.93   29.70
   1  10  -2  179.98   13.90
   1  10  -2  224.38   18.80
   1  10  -2  160.28   16.50
  -1 -10   2  169.88   17.00
  -1 -10   2  161.88   17.20
  -1 -10   2  177.18   12.70
   0  10  -2   34.80    8.50
   0  10  -2   32.40   10.10
   0  10  -2   43.80    9.50
   0 -10   2   32.50   10.10
   0 -10   2   28.00    8.00
  -1  10  -2   -7.60    6.20
  -1  10  -2   -9.30    5.60
  -1  10  -2   -1.10    7.00
   1 -10   2   -8.60    5.40
   1 -10   2   -3.00    6.50
  -2  10  -2  241.08   18.50
  -2  10  -2  266.07   19.60
  -2  10  -2  258.77   23.40
   2 -10   2  267.37   20.40
   2 -10   2  231.28   22.20
  -3  10  -2   17.20    8.90
  -3  10  -2   35.60   10.00
  -3  10  -2   29.70   11.80
   3 -10   2   34.90   10.10
   3 -10   2   36.50   10.20
  -4  10  -2   59.39   13.60
  -4  10  -2   43.80   11.60
  -4  10  -2   31.30   10.30
   4 -10   2   14.70    9.20
   4 -10   2   53.79   12.00
  -5  10  -2   24.90    9.30
  -5  10  -2   14.60   10.60
  -5  10  -2   29.50   11.20
   5 -10   2   15.90    9.40
   5 -10   2   18.20   10.10
  -6  10  -2   37.60   13.20
  -6  10  -2   40.70   12.30
  -6  10  -2   42.50   13.10
   6 -10   2   35.20   12.90
   6 -10   2   29.10   10.60
  -7  10  -2   35.60   14.60
  -7  10  -2   16.00   11.20
  -7  10  -2   12.60    9.60
   7 -10   2   17.10   10.20
   7 -10   2   17.10    8.50
   7 -10   2   49.90   12.70
  -8  10  -2    7.70   12.70
  -8  10  -2   10.00   10.50
  -8  10  -2    3.00   10.80
   8 -10   2   19.50   10.70
   8 -10   2    3.20    9.30
  -9  10  -2    9.70   11.50
  -9  10  -2    5.50   15.00
  -9  10  -2    2.90    9.50
   9 -10   2   16.30   10.20
   9 -10   2   32.60   14.00
  13   9  -2   24.70   13.10
 -13  -9   2   22.30   13.20
  12   9  -2   17.80   12.80
 -12  -9   2   15.70   12.70
  11   9  -2   68.99   15.30
 -11  -9   2   95.29   20.00
  10   9  -2   19.50   11.30
  10   9  -2   30.90    9.90
 -10  -9   2   17.60   11.70
   9   9  -2   36.70    9.50
   9   9  -2   26.50    8.50
   9   9  -2   10.20    9.80
  -9  -9   2   26.50   11.70
  -9  -9   2   16.60   11.70
   8   9  -2  132.29   14.40
   8   9  -2  122.99   16.90
   8   9  -2  150.98   14.40
  -8  -9   2  165.58   20.80
  -8  -9   2  191.78   16.50
  -8  -9   2  149.09   15.00
   7   9  -2  191.08   15.00
   7   9  -2  212.08   14.90
   7   9  -2  211.98   20.40
  -7  -9   2  203.68   15.30
  -7  -9   2  255.07   23.80
   6   9  -2   14.50    8.00
   6   9  -2    4.00    6.00
   6   9  -2    2.90    5.00
   6   9  -2    9.40    5.20
  -6  -9   2   -4.30    5.00
  -6  -9   2   13.00    8.70
   5   9  -2  383.56   20.50
   5   9  -2  408.66   19.60
   5   9  -2  431.66   19.30
   5   9  -2  380.76   23.40
  -5  -9   2  398.76   24.20
  -5  -9   2  404.26   22.10
  -5  -9   2  408.16   19.30
   4   9  -2   26.30    6.40
   4   9  -2   30.10    9.20
   4   9  -2   27.20    6.20
   4   9  -2   22.90    6.60
  -4  -9   2   34.80    7.00
  -4  -9   2   20.90    7.30
  -4  -9   2   28.80    8.70
   3   9  -2   78.19   10.40
   3   9  -2   82.49    9.10
   3   9  -2   79.49   11.70
  -3  -9   2   76.19    9.50
  -3  -9   2   78.29   10.90
  -3  -9   2   95.59   12.50
   2   9  -2  308.97   16.10
   2   9  -2  339.57   18.70
   2   9  -2  317.97   20.40
  -2  -9   2  292.57   17.10
  -2  -9   2  273.07   17.10
  -2  -9   2  313.97   20.20
   1   9  -2  109.99   11.00
   1   9  -2  103.69   12.30
   1   9  -2   87.89   11.90
  -1  -9   2  106.69   12.60
  -1  -9   2  136.09   15.70
  -1  -9   2  102.59   10.00
   0   9  -2   19.30    7.90
   0   9  -2   26.60    7.80
   0   9  -2   25.40    7.40
   0  -9   2   28.40    8.10
   0  -9   2   33.90    5.50
   0  -9   2   30.40    8.80
  -1   9  -2  236.38   17.00
  -1   9  -2  235.28   17.40
  -1   9  -2  231.98   16.30
   1  -9   2  162.58   17.20
   1  -9   2  217.38   19.20
  -2   9  -2   16.00    7.30
  -2   9  -2   17.10    7.20
  -2   9  -2   18.70    7.70
   2  -9   2   16.70    8.00
   2  -9   2   15.80    8.10
  -3   9  -2   13.90    8.10
  -3   9  -2   -9.80    6.50
  -3   9  -2  -10.40    5.30
   3  -9   2   -5.20    7.10
   3  -9   2    5.50    7.20
  -4   9  -2  176.48   18.30
  -4   9  -2  189.28   19.90
  -4   9  -2  169.38   17.80
   4  -9   2  196.78   19.40
   4  -9   2  187.78   19.40
  -5   9  -2  309.37   22.70
  -5   9  -2  323.27   24.10
  -5   9  -2  345.47   22.50
   5  -9   2  271.87   20.20
   5  -9   2  297.77   21.90
   5  -9   2  322.67   24.10
  -6   9  -2  149.09   19.60
  -6   9  -2  166.68   18.90
  -6   9  -2  173.38   19.90
   6  -9   2  164.88   17.90
   6  -9   2  239.88   22.40
   6  -9   2  208.98   22.00
  -7   9  -2   41.30   13.10
  -7   9  -2   12.40    8.50
  -7   9  -2   41.00   13.40
   7  -9   2   31.80   12.70
   7  -9   2   47.30   11.80
   7  -9   2   37.70   11.30
  -8   9  -2  222.68   26.50
  -8   9  -2  223.58   24.50
  -8   9  -2  195.48   22.40
   8  -9   2  168.38   19.40
   8  -9   2  173.88   20.20
   8  -9   2  218.28   25.00
  -9   9  -2   -9.10    8.80
  -9   9  -2   -3.50    7.90
  -9   9  -2    6.80   13.50
   9  -9   2    3.10    8.20
   9  -9   2    9.30   10.00
 -10   9  -2    0.40   10.20
 -10   9  -2   -8.20   10.20
 -10   9  -2    6.40   15.00
  10  -9   2   19.50   11.40
  10  -9   2   27.10   13.20
  13   8  -2   38.00   14.60
 -13  -8   2   37.20   15.90
  12   8  -2   28.20   12.00
 -12  -8   2   18.90   13.90
  11   8  -2   56.69   15.10
  11   8  -2   40.60   10.80
 -11  -8   2   63.99   16.90
  10   8  -2    1.40    6.30
  10   8  -2   10.50   10.30
  10   8  -2    1.90    7.10
 -10  -8   2   -6.40    8.40
 -10  -8   2    1.00    6.90
   9   8  -2   10.70    9.00
   9   8  -2   16.20    7.50
   9   8  -2   24.90    7.40
  -9  -8   2   20.80    9.70
  -9  -8   2   16.80    7.50
   8   8  -2  114.19   12.40
   8   8  -2   94.09   12.20
   8   8  -2   82.99   14.60
  -8  -8   2   71.59   10.20
  -8  -8   2  111.89   16.60
  -8  -8   2   80.49   11.40
   7   8  -2   -2.30    6.60
   7   8  -2    1.50    5.10
   7   8  -2    5.30    5.20
   7   8  -2    0.40    4.30
  -7  -8   2    3.40    4.90
  -7  -8   2    4.30    7.90
   6   8  -2    5.80    5.70
   6   8  -2   -3.70    4.00
   6   8  -2    7.20    4.70
   6   8  -2    0.60    6.60
  -6  -8   2    4.20    5.40
  -6  -8   2   -0.80    6.40
   5   8  -2    5.30    5.20
   5   8  -2    2.20    4.30
   5   8  -2    6.30    6.60
   5   8  -2    0.30    3.90
  -5  -8   2   10.00    4.50
  -5  -8   2    6.90    5.60
  -5  -8   2   10.60    7.00
   4   8  -2  131.69   12.20
   4   8  -2  131.59   11.50
   4   8  -2  120.19   10.50
   4   8  -2  141.79   15.10
  -4  -8   2  108.59   10.40
  -4  -8   2  135.99   14.30
  -4  -8   2  105.99   11.90
   3   8  -2  360.86   20.20
   3   8  -2  362.36   18.20
   3   8  -2  339.87   16.20
  -3  -8   2  321.87   18.70
  -3  -8   2  360.06   20.10
  -3  -8   2  353.96   17.50
   2   8  -2  449.26   23.70
   2   8  -2  484.65   21.70
   2   8  -2  476.95   19.80
  -2  -8   2  457.95   23.50
  -2  -8   2  455.25   21.50
  -2  -8   2  485.05   21.70
   1   8  -2  175.78   13.30
   1   8  -2  168.88   15.00
   1   8  -2  168.68   11.90
  -1  -8   2  176.48   12.90
  -1  -8   2  199.08   17.10
  -1  -8   2  175.98   11.50
   0   8  -2  277.47   17.70
   0   8  -2  284.57   17.50
   0   8  -2  242.98   15.00
   0  -8   2  271.77   17.10
   0  -8   2  260.27   12.80
   0  -8   2  278.57   18.20
  -1   8  -2  220.28   16.50
  -1   8  -2  216.28   16.40
  -1   8  -2  224.78   15.00
   1  -8   2  241.18   10.20
   1  -8   2  254.87   16.50
   1  -8   2  232.88   16.90
  -2   8  -2  971.00   37.80
  -2   8  -2  964.40   39.00
  -2   8  -2  954.80   38.80
   2  -8   2  958.50   39.20
   2  -8   2  917.31   38.80
  -3   8  -2   -0.20    6.20
  -3   8  -2   10.00    7.00
  -3   8  -2    8.80    7.10
   3  -8   2   11.60    7.20
   3  -8   2   -1.20    5.60
  -4   8  -2  142.59   15.00
  -4   8  -2  146.19   16.70
  -4   8  -2  123.59   14.20
   4  -8   2  128.89   14.50
   4  -8   2  130.29   15.60
   4  -8   2  143.59   16.30
  -5   8  -2    8.80    8.60
  -5   8  -2    7.70    8.90
  -5   8  -2   22.40    9.70
   5  -8   2   18.00    8.10
   5  -8   2   24.70    9.00
   5  -8   2    2.80    7.40
  -6   8  -2   24.60   10.50
  -6   8  -2   21.70    9.50
  -6   8  -2   18.30    9.30
   6  -8   2   49.80   11.90
   6  -8   2   22.70    9.00
   6  -8   2    8.20    7.80
  -7   8  -2   84.59   13.70
  -7   8  -2   70.19   14.30
  -7   8  -2   80.69   15.60
   7  -8   2   68.89   13.50
   7  -8   2   89.89   14.00
   7  -8   2   70.29   12.20
  -8   8  -2  110.69   17.90
  -8   8  -2   69.89   13.80
  -8   8  -2  109.09   18.00
   8  -8   2   88.19   16.30
   8  -8   2   99.29   16.20
   8  -8   2   91.19   13.60
  -9   8  -2   -2.90   11.10
  -9   8  -2    5.20   10.70
  -9   8  -2   -2.10    8.50
   9  -8   2    3.90    9.10
   9  -8   2    4.40    8.10
 -10   8  -2   11.70   10.30
 -10   8  -2    5.70   13.30
 -10   8  -2    3.80   11.00
  10  -8   2   -4.80    9.30
  10  -8   2   -5.30    7.30
  13   7  -2    8.70   11.50
 -13  -7   2   16.30   14.00
  12   7  -2   29.80   12.20
  12   7  -2   19.00   11.80
 -12  -7   2   15.00   11.10
 -12  -7   2   13.30   11.80
 -12  -7   2   34.70   12.50
  11   7  -2   72.69   15.60
  11   7  -2   61.89   12.10
 -11  -7   2   51.99   11.90
 -11  -7   2   58.59   14.60
 -11  -7   2   64.69   13.10
  10   7  -2    3.70    7.70
  10   7  -2    6.40    7.50
  10   7  -2   19.10   10.60
 -10  -7   2    6.50    7.10
 -10  -7   2   14.60   11.50
   9   7  -2  299.37   19.60
   9   7  -2  330.07   20.30
   9   7  -2  309.37   22.40
  -9  -7   2  355.66   25.50
  -9  -7   2  298.87   20.30
   8   7  -2  938.21   36.30
   8   7  -2  919.91   36.30
   8   7  -2  877.91   40.00
  -8  -7   2  901.11   42.20
  -8  -7   2  881.01   39.30
  -8  -7   2  907.01   36.50
   7   7  -2  184.78   13.90
   7   7  -2  216.38   14.00
   7   7  -2  204.08   20.00
   7   7  -2  217.48   13.00
  -7  -7   2  216.08   14.70
  -7  -7   2  222.28   13.20
  -7  -7   2  148.79   17.40
   6   7  -2   -0.10    4.20
   6   7  -2   -2.80    3.80
   6   7  -2    5.60    6.70
   6   7  -2    2.50    4.20
  -6  -7   2    2.10    4.20
  -6  -7   2    9.40    7.20
   5   7  -2   33.30    6.60
   5   7  -2   41.70    6.60
   5   7  -2   30.90    8.40
   5   7  -2   31.90    6.10
  -5  -7   2   26.60    5.40
  -5  -7   2   25.70    6.50
  -5  -7   2   19.70    7.60
   4   7  -2  140.49   13.80
   4   7  -2  136.39   10.50
   4   7  -2  132.19   10.20
   4   7  -2  130.39    9.40
  -4  -7   2  166.88   14.10
  -4  -7   2  138.59    9.80
  -4  -7   2  162.18   14.70
   3   7  -2   10.50    4.60
   3   7  -2   -5.60    4.80
   3   7  -2    7.60    3.70
  -3  -7   2    4.00    4.60
  -3  -7   2    4.30    4.70
  -3  -7   2    5.30    4.00
   2   7  -2  243.78   14.20
   2   7  -2  211.38   15.00
   2   7  -2  241.98   12.20
  -2  -7   2  224.88   14.10
  -2  -7   2  233.48   13.60
  -2  -7   2  226.58   15.00
   1   7  -2    3.50    5.70
   1   7  -2   -0.30    3.90
   1   7  -2   -1.20    4.90
  -1  -7   2    0.10    4.50
  -1  -7   2   -0.80    3.70
  -1  -7   2    1.20    5.30
   0   7  -2  153.88   13.50
   0   7  -2  123.29   12.10
   0   7  -2  140.99   12.00
   0  -7   2  131.49   13.30
   0  -7   2  136.89    8.90
   0  -7   2  123.29   12.10
  -1   7  -2    0.40    5.00
  -1   7  -2    7.40    5.60
  -1   7  -2    1.00    5.70
   1  -7   2    7.20    5.40
   1  -7   2    7.30    2.80
   1  -7   2    5.60    5.60
  -2   7  -2   71.59   10.10
  -2   7  -2   82.39   11.40
  -2   7  -2  102.49   11.90
   2  -7   2  106.79   12.40
   2  -7   2   87.69   11.20
  -3   7  -2    0.60    6.00
  -3   7  -2    5.90    5.80
  -3   7  -2    9.30    6.60
   3  -7   2    0.00    4.60
   3  -7   2   -3.60    5.10
   3  -7   2   -2.10    5.20
  -4   7  -2    3.90    6.40
  -4   7  -2   13.30    7.00
  -4   7  -2    9.40    7.20
   4  -7   2   17.70    6.60
   4  -7   2    6.30    7.40
   4  -7   2   13.90    7.00
  -5   7  -2  380.66   22.60
  -5   7  -2  317.17   21.90
  -5   7  -2  347.67   21.40
   5  -7   2  336.97   22.10
   5  -7   2  354.76   21.20
   5  -7   2  356.16   20.80
  -6   7  -2   19.00    8.90
  -6   7  -2   22.10    9.30
  -6   7  -2   16.10    9.00
   6  -7   2    9.70    7.60
   6  -7   2   15.10    8.00
   6  -7   2   10.60    6.70
  -7   7  -2  245.58   22.90
  -7   7  -2  198.18   19.20
  -7   7  -2  228.48   22.40
   7  -7   2  213.68   19.10
   7  -7   2  229.98   22.40
   7  -7   2  250.47   22.00
  -8   7  -2  337.27   29.10
  -8   7  -2  320.57   24.70
  -8   7  -2  274.87   21.20
   8  -7   2  297.27   22.20
   8  -7   2  299.07   20.50
   8  -7   2  293.67   26.40
  -9   7  -2  200.18   23.10
  -9   7  -2  216.98   24.40
  -9   7  -2  212.88   21.80
   9  -7   2  216.28   23.30
   9  -7   2  200.58   21.80
 -10   7  -2   79.89   17.60
 -10   7  -2  112.49   17.90
 -10   7  -2  100.09   18.70
  10  -7   2   91.89   16.40
  10  -7   2  103.19   18.50
 -11   7  -2    9.00   13.10
 -11   7  -2   16.40   10.90
 -11   7  -2    8.40   11.90
  11  -7   2   -6.30   10.80
  11  -7   2    7.50    9.00
  13   6  -2  112.89   19.60
 -13  -6   2  119.29   20.60
 -13  -6   2  116.79   18.90
  12   6  -2  -15.90    6.90
  12   6  -2    7.70    9.70
 -12  -6   2   -0.20    7.80
 -12  -6   2   -6.90   10.70
 -12  -6   2   -6.70    7.50
  11   6  -2    2.00    7.90
  11   6  -2    9.80    8.30
 -11  -6   2   14.20    8.70
 -11  -6   2   11.80    8.90
 -11  -6   2    7.70   10.90
  10   6  -2   25.90   10.60
  10   6  -2   43.30   10.50
 -10  -6   2   37.70    9.90
 -10  -6   2   24.70   12.10
 -10  -6   2   42.20   10.20
   9   6  -2   25.40    8.10
   9   6  -2    5.10    8.40
   9   6  -2   13.90    7.20
  -9  -6   2   15.00    9.20
  -9  -6   2   17.40    7.70
   8   6  -2   11.10    5.90
   8   6  -2    6.20    5.90
   8   6  -2   11.90    5.10
   8   6  -2   11.70    8.00
  -8  -6   2   -1.80    5.60
  -8  -6   2    8.40    8.80
   7   6  -2  114.59   13.70
   7   6  -2  126.29   10.80
   7   6  -2  132.19   12.20
   7   6  -2  116.89   12.00
  -7  -6   2  121.89   16.00
  -7  -6   2   95.09   10.60
  -7  -6   2  116.39    9.90
   6   6  -2  436.96   18.50
   6   6  -2  451.25   23.50
   6   6  -2  431.36   19.60
   6   6  -2  430.56   19.80
  -6  -6   2  397.06   18.10
  -6  -6   2  426.96   19.70
  -6  -6   2  394.66   23.40
   5   6  -2  220.88   12.30
   5   6  -2  231.88   12.70
   5   6  -2  228.68   15.90
   5   6  -2  215.28   13.00
  -5  -6   2  218.58   13.10
  -5  -6   2  221.68   16.60
   4   6  -2  200.48   11.60
   4   6  -2  211.08   11.10
   4   6  -2  199.88   14.90
   4   6  -2  225.08   12.30
  -4  -6   2  185.98   14.20
  -4  -6   2  205.28   11.40
  -4  -6   2  211.48   13.10
   3   6  -2  111.59   11.60
   3   6  -2  113.99    9.70
   3   6  -2  121.49    9.20
   3   6  -2  115.59    7.90
  -3  -6   2  106.19   10.90
  -3  -6   2  123.79    8.80
  -3  -6   2   97.19   10.10
   2   6  -2  228.48   12.90
   2   6  -2  230.78   15.00
   2   6  -2  221.88   11.20
  -2  -6   2  246.28   13.80
  -2  -6   2  217.28   12.50
  -2  -6   2  231.78   14.00
   1   6  -2    3.60    5.00
   1   6  -2    3.10    5.20
   1   6  -2    3.50    3.80
  -1  -6   2    4.70    4.80
  -1  -6   2    6.60    4.00
  -1  -6   2   -1.40    4.70
   0   6  -2  937.01   34.70
   0   6  -2  929.11   32.70
   0   6  -2  922.91   34.20
   0  -6   2  956.60   30.80
   0  -6   2  937.51   34.40
   0  -6   2  932.11   35.40
  -1   6  -2   51.19    7.70
  -1   6  -2   60.49    8.60
  -1   6  -2   70.09    9.20
   1  -6   2   67.59    9.00
   1  -6   2   45.90    8.10
   1  -6   2   67.39    4.90
  -2   6  -2   16.90    5.80
  -2   6  -2   14.90    7.30
  -2   6  -2   29.80    7.30
   2  -6   2   23.10    7.30
   2  -6   2    1.60    5.00
  -3   6  -2  329.27   18.50
  -3   6  -2  373.76   19.60
  -3   6  -2  315.27   19.00
   3  -6   2  354.76   19.80
   3  -6   2  350.96   18.80
   3  -6   2  356.06   18.90
  -4   6  -2   60.59   10.10
  -4   6  -2   95.19   11.70
  -4   6  -2   77.79   11.90
   4  -6   2   83.19   10.40
   4  -6   2   74.89   11.00
   4  -6   2   78.69   10.40
  -5   6  -2  429.46   24.70
  -5   6  -2  436.06   23.10
  -5   6  -2  394.06   23.60
   5  -6   2  459.05   22.60
   5  -6   2  438.96   22.60
   5  -6   2  421.36   23.90
  -6   6  -2   24.40    8.50
  -6   6  -2   11.40    8.20
  -6   6  -2    6.70    7.00
   6  -6   2   19.80    7.40
   6  -6   2   11.30    7.60
   6  -6   2   16.80    7.30
  -7   6  -2    0.60    7.90
  -7   6  -2    9.90    7.00
  -7   6  -2    7.40    8.40
   7  -6   2    4.20    7.40
   7  -6   2   12.60    7.00
   7  -6   2   21.40    8.20
  -8   6  -2    2.90    7.40
  -8   6  -2   -5.10    6.80
  -8   6  -2   -7.10    8.00
   8  -6   2   -9.90    6.40
   8  -6   2   -0.30    5.70
   8  -6   2    3.00    6.40
  -9   6  -2   -0.20    7.80
  -9   6  -2   12.50    9.80
  -9   6  -2   11.70    9.10
   9  -6   2    5.90    8.10
   9  -6   2   -5.40    6.90
 -10   6  -2   -5.00    7.40
 -10   6  -2   -5.40    9.90
 -10   6  -2   -7.20    7.60
  10  -6   2   12.50   10.40
  10  -6   2    4.30    9.00
 -11   6  -2  134.09   22.10
 -11   6  -2  107.09   17.60
 -11   6  -2  175.98   23.70
  11  -6   2  136.29   20.30
  11  -6   2  120.09   18.60
  13   5  -2  247.88   24.20
  13   5  -2  243.08   26.20
 -13  -5   2  259.37   27.70
 -13  -5   2  290.67   26.90
 -13  -5   2  282.17   27.50
  12   5  -2   23.30   10.50
  12   5  -2   31.80   11.20
 -12  -5   2   26.80   11.60
 -12  -5   2   52.59   15.10
 -12  -5   2   45.00   12.80
  11   5  -2   82.09   13.50
  11   5  -2   76.79   15.20
 -11  -5   2   91.69   17.50
 -11  -5   2   92.79   14.60
 -11  -5   2   80.49   14.50
  10   5  -2   30.60    9.10
  10   5  -2   28.00   10.20
 -10  -5   2   15.20    8.50
 -10  -5   2   22.50    8.10
 -10  -5   2   16.90   10.10
   9   5  -2   84.59    9.80
   9   5  -2   70.29   11.30
   9   5  -2   81.09   12.00
   9   5  -2   48.90   12.10
  -9  -5   2   71.49   12.00
  -9  -5   2   80.69   14.60
  -9  -5   2   53.39   10.60
   8   5  -2  104.69   10.50
   8   5  -2   99.19   11.70
   8   5  -2   74.79   10.60
   8   5  -2   90.49   12.90
  -8  -5   2  106.49   12.30
  -8  -5   2   69.29   12.70
   7   5  -2   41.70    9.10
   7   5  -2   48.10    8.20
   7   5  -2   37.60    6.50
   7   5  -2   39.30    7.80
  -7  -5   2   57.59    8.80
  -7  -5   2   19.70    8.50
  -7  -5   2   48.40    5.90
   6   5  -2    0.70    4.20
   6   5  -2    2.20    5.90
   6   5  -2    0.10    3.60
   6   5  -2    0.50    4.30
  -6  -5   2   13.20    6.90
  -6  -5   2    0.30    3.30
  -6  -5   2    1.40    4.10
   5   5  -2   96.29   11.10
   5   5  -2   94.59    9.00
   5   5  -2  104.39    8.80
   5   5  -2  112.49    9.30
  -5  -5   2   79.99   11.00
  -5  -5   2   96.09    8.50
   4   5  -2   22.20    6.80
   4   5  -2   39.50    5.70
   4   5  -2   41.20    5.60
   4   5  -2   51.39    6.50
  -4  -5   2   36.70    7.60
  -4  -5   2   40.70    6.40
   3   5  -2  226.48   13.80
   3   5  -2  219.08   11.60
   3   5  -2  220.58   10.50
   3   5  -2  211.48   11.30
  -3  -5   2  215.58   12.50
  -3  -5   2  213.28   11.30
  -3  -5   2  217.68   13.70
   2   5  -2   42.30    5.00
   2   5  -2   31.90    5.50
   2   5  -2   28.40    6.50
  -2  -5   2   36.00    6.40
  -2  -5   2   31.40    6.30
  -2  -5   2   34.60    5.70
   1   5  -2  546.75   22.60
   1   5  -2  579.34   21.90
   1   5  -2  596.04   20.40
  -1  -5   2  555.64   21.20
  -1  -5   2  557.14   21.80
  -1  -5   2  558.64   23.20
   0   5  -2   81.29    8.80
   0   5  -2   84.59    9.10
   0   5  -2   82.59    7.50
   0  -5   2   77.89    8.40
   0  -5   2   69.49    8.70
   0  -5   2   80.29    6.40
  -1   5  -2    2.10    4.50
  -1   5  -2    7.50    4.60
  -1   5  -2    1.90    2.30
  -1   5  -2    1.90    4.70
   1  -5   2    7.50    2.40
   1  -5   2    7.50    5.00
   1  -5   2   -1.00    4.20
  -2   5  -2   15.30    5.50
  -2   5  -2   18.20    6.00
  -2   5  -2   19.90    6.20
   2  -5   2   11.40    5.10
   2  -5   2   15.10    5.80
   2  -5   2   21.80    5.70
  -3   5  -2   68.09    9.10
  -3   5  -2   50.89    8.20
  -3   5  -2   56.19    9.30
   3  -5   2   36.40    7.90
   3  -5   2   68.19    8.60
   3  -5   2   57.49    8.60
  -4   5  -2  344.97   19.90
  -4   5  -2  356.56   20.50
  -4   5  -2  385.46   19.50
   4  -5   2  400.36   20.90
   4  -5   2  403.56   19.40
   4  -5   2  381.96   19.30
  -5   5  -2    8.00    6.00
  -5   5  -2   15.20    7.20
  -5   5  -2    3.40    6.30
   5  -5   2   11.60    6.30
   5  -5   2    9.90    5.50
   5  -5   2   26.80    7.20
  -6   5  -2   -3.40    6.90
  -6   5  -2  -11.70    5.30
   6  -5   2   -0.80    4.70
   6  -5   2   -5.60    4.20
   6  -5   2   -3.50    5.30
  -7   5  -2   45.80   11.10
  -7   5  -2   73.19   13.10
   7  -5   2   66.89   11.60
   7  -5   2   55.09    9.10
   7  -5   2   68.49   11.30
  -8   5  -2   28.00   10.50
  -8   5  -2   24.60   10.60
   8  -5   2   31.90    7.50
   8  -5   2   21.90    9.70
   8  -5   2   26.50    8.80
  -9   5  -2  116.19   17.70
  -9   5  -2  100.99   16.60
   9  -5   2  143.59   17.80
   9  -5   2  139.69   18.30
 -10   5  -2   -1.10    8.40
 -10   5  -2   12.70   10.30
  10  -5   2    7.30    9.30
  10  -5   2   -0.50    8.10
 -11   5  -2  217.88   25.60
 -11   5  -2  280.27   28.80
  11  -5   2  211.88   23.00
  11  -5   2  229.28   24.30
 -12   5  -2   78.49   18.70
 -12   5  -2  104.89   20.00
  12  -5   2   78.89   15.60
  12  -5   2   93.49   17.00
  13   4  -2    6.80    9.70
  13   4  -2    3.60   10.30
 -13  -4   2   -3.50    9.10
 -13  -4   2   -8.20    9.50
 -13  -4   2   16.80   11.40
  12   4  -2   47.60   12.00
  12   4  -2   79.29   15.90
 -12  -4   2   92.89   15.60
 -12  -4   2   81.49   15.60
 -12  -4   2   69.69   16.30
  11   4  -2  144.39   16.80
  11   4  -2  123.99   17.80
 -11  -4   2  156.28   20.20
 -11  -4   2  133.39   17.50
 -11  -4   2   99.49   14.50
  10   4  -2   93.49   13.90
  10   4  -2   79.29   13.70
 -10  -4   2  110.09   17.80
 -10  -4   2   93.69   14.20
 -10  -4   2   64.59   12.60
   9   4  -2  182.18   13.70
   9   4  -2  199.28   18.70
   9   4  -2  202.38   15.30
  -9  -4   2  176.18   19.70
  -9  -4   2  154.58   16.40
  -9  -4   2  189.28   17.50
   8   4  -2   79.19    9.30
   8   4  -2   89.49   11.00
   8   4  -2   84.69   11.70
   8   4  -2   86.89   12.20
  -8  -4   2   93.09   12.00
  -8  -4   2   62.19   10.40
  -8  -4   2   41.10    9.20
   7   4  -2   38.40    7.40
   7   4  -2   42.20    9.20
   7   4  -2   31.60    6.90
   7   4  -2   31.90    6.40
   7   4  -2   31.20    4.20
  -7  -4   2   51.39   10.50
  -7  -4   2   44.70    8.30
  -7  -4   2   32.90    4.60
   6   4  -2  115.39   10.80
   6   4  -2  111.09   12.30
   6   4  -2  114.09    9.80
   6   4  -2  117.69   10.80
  -6  -4   2  120.99   13.80
  -6  -4   2   95.79   10.10
  -6  -4   2  104.29    7.30
   5   4  -2  630.04   27.20
   5   4  -2  661.63   24.80
   5   4  -2  636.14   24.70
   5   4  -2  635.94   23.90
  -5  -4   2  697.33   25.30
  -5  -4   2  677.03   23.30
  -5  -4   2  652.43   28.60
   4   4  -2   -1.80    3.00
   4   4  -2   -1.60    3.20
   4   4  -2   -4.10    3.40
   4   4  -2    0.10    5.20
  -4  -4   2    4.30    5.10
  -4  -4   2    7.00    3.70
   3   4  -2  915.11   29.40
   3   4  -2  886.01   32.00
   3   4  -2  846.92   28.40
   3   4  -2  895.71   29.40
  -3  -4   2  874.41   29.90
  -3  -4   2  860.21   32.20
  -3  -4   2  911.31   29.30
   2   4  -2  867.81   26.90
   2   4  -2  858.91   28.00
   2   4  -2  869.51   30.40
  -2  -4   2  837.52   29.30
  -2  -4   2  830.22   30.10
  -2  -4   2  861.01   28.50
   1   4  -2  347.47   14.60
   1   4  -2  362.96   16.30
   1   4  -2  362.66   13.30
  -1  -4   2  372.06   16.30
  -1  -4   2  366.16   15.10
  -1  -4   2  356.26   15.10
   0   4  -2   38.60    6.10
   0   4  -2   26.40    4.40
   0   4  -2   32.00    5.40
   0  -4   2   37.20    5.70
   0  -4   2   30.30    5.80
   0  -4   2   28.00    4.10
  -1   4  -2  338.27   14.70
  -1   4  -2  342.07   11.30
  -1   4  -2  340.37   15.70
  -1   4  -2  309.37   15.10
   1  -4   2  326.37   11.10
   1  -4   2  354.46   15.90
   1  -4   2  316.57   15.40
  -2   4  -2  511.35   20.50
  -2   4  -2  473.85   20.00
  -2   4  -2  467.55   20.40
   2  -4   2  488.15   21.10
   2  -4   2  469.85   20.10
   2  -4   2  522.75   20.80
  -3   4  -2  459.35   20.80
  -3   4  -2  503.85   21.20
  -3   4  -2  467.25   21.30
   3  -4   2  470.55   21.70
   3  -4   2  450.35   20.10
   3  -4   2  479.65   20.50
  -4   4  -2    1.00    1.60
  -4   4  -2    1.40    1.80
  -4   4  -2   10.40    6.00
  -4   4  -2    9.80    5.70
  -4   4  -2    1.30    5.10
   4  -4   2    0.50    4.50
   4  -4   2    5.10    4.60
   4  -4   2   -4.70    4.40
  -5   4  -2   -1.20    5.80
  -5   4  -2   11.50    6.10
  -5   4  -2    2.60    2.40
   5  -4   2    0.10    4.50
   5  -4   2    2.30    4.30
   5  -4   2    3.20    5.00
  -6   4  -2    2.10    3.10
  -6   4  -2    5.10    6.00
  -6   4  -2   -2.60    6.00
   6  -4   2   -5.80    5.50
   6  -4   2    4.00    5.20
   6  -4   2    4.40    4.50
  -7   4  -2  722.13   25.60
  -7   4  -2  754.02   34.20
  -7   4  -2  722.33   33.50
   7  -4   2  738.43   33.10
   7  -4   2  524.25   28.90
   7  -4   2  734.53   28.20
  -8   4  -2  362.96   23.90
  -8   4  -2  348.87   24.20
   8  -4   2  318.47   21.00
   8  -4   2  343.17   21.90
   8  -4   2  321.47   17.50
  -9   4  -2   -7.20    8.00
  -9   4  -2    1.10    8.70
   9  -4   2    6.70    7.70
   9  -4   2    8.60    8.10
 -10   4  -2  144.29   20.80
 -10   4  -2  153.08   19.90
  10  -4   2  122.79   16.90
  10  -4   2  128.49   17.80
 -11   4  -2    1.20    9.60
 -11   4  -2    3.20    9.60
  11  -4   2   24.10   10.60
  11  -4   2   -1.90    8.10
 -12   4  -2   10.80   13.20
 -12   4  -2   -3.40   10.30
  12  -4   2   19.50   11.90
  12  -4   2   13.60    9.50
  13   3  -2  153.68   21.50
 -13  -3   2  170.98   22.20
 -13  -3   2  118.79   20.30
 -13  -3   2  150.48   20.30
  12   3  -2  176.68   21.70
  12   3  -2  191.48   21.20
 -12  -3   2  146.39   21.10
 -12  -3   2  183.88   21.30
 -12  -3   2  189.88   21.80
  11   3  -2   -5.90    7.70
  11   3  -2    5.60    7.60
 -11  -3   2    0.20    8.40
 -11  -3   2   -4.80    6.60
 -11  -3   2   -3.40    8.30
  10   3  -2   74.49   13.00
  10   3  -2   88.39   12.80
  10   3  -2   92.99   12.00
 -10  -3   2   98.79   15.00
 -10  -3   2   78.89   14.00
 -10  -3   2   86.89   13.20
   9   3  -2  261.87   19.80
   9   3  -2  242.48   17.30
   9   3  -2  270.17   17.00
  -9  -3   2  254.07   18.60
  -9  -3   2  263.67   18.60
  -9  -3   2  271.77   20.60
   8   3  -2  101.09   11.10
   8   3  -2  117.49   14.00
   8   3  -2   96.49   11.90
  -8  -3   2  116.29   13.50
  -8  -3   2  108.59   14.10
  -8  -3   2   91.19   12.30
   7   3  -2    2.70    2.30
   7   3  -2   -0.20    4.60
   7   3  -2    8.10    6.30
   7   3  -2   -2.70    3.70
  -7  -3   2    0.40    4.80
  -7  -3   2    4.40    4.80
  -7  -3   2   -7.10    5.40
   6   3  -2   31.10    5.90
   6   3  -2   53.49    8.80
   6   3  -2   38.40    4.30
   6   3  -2   30.50    6.90
   6   3  -2   25.90    5.70
  -6  -3   2   42.70    9.00
  -6  -3   2   42.50    7.30
   5   3  -2  431.66   18.70
   5   3  -2  474.95   21.10
   5   3  -2  455.15   18.50
   5   3  -2  444.76   19.20
  -5  -3   2  456.35   22.10
  -5  -3   2  456.25   19.50
  -5  -3   2  453.95   16.50
   4   3  -2   22.80    4.60
   4   3  -2   21.50    4.60
   4   3  -2   22.20    4.70
   4   3  -2   26.90    6.50
  -4  -3   2   18.10    6.40
  -4  -3   2   19.60    4.60
  -4  -3   2   14.60    3.80
   3   3  -2  232.28   10.20
   3   3  -2  220.48   10.60
   3   3  -2  224.38   10.40
   3   3  -2  229.38   12.70
  -3  -3   2  222.68   12.80
  -3  -3   2  226.08   10.40
   2   3  -2  250.97   10.90
   2   3  -2  236.68    9.30
   2   3  -2  235.78   12.00
   2   3  -2  236.08   10.00
  -2  -3   2  245.78   10.70
  -2  -3   2  225.38   12.00
  -2  -3   2  231.98   11.00
   1   3  -2 1648.73   49.10
   1   3  -2 1712.33   50.29
   1   3  -2 1684.43   51.99
  -1  -3   2 1784.32   49.40
  -1  -3   2 1700.43   51.19
  -1  -3   2 1654.13   51.69
  -1  -3   2 1736.53   51.69
   0   3  -2  449.36   16.80
   0   3  -2  425.16   14.80
   0   3  -2  418.36   15.60
   0  -3   2  431.76   16.80
   0  -3   2  412.96   14.70
   0  -3   2  390.66   16.00
  -1   3  -2  103.69    7.20
  -1   3  -2   94.29    4.50
  -1   3  -2   92.29    7.70
  -1   3  -2   90.49    7.70
   1  -3   2   82.59    7.90
   1  -3   2   99.99    8.40
   1  -3   2   96.59    4.30
   1  -3   2   98.19    7.40
  -2   3  -2  397.16   17.00
  -2   3  -2  414.36   17.10
  -2   3  -2  410.16   16.80
   2  -3   2  382.36   17.10
   2  -3   2  384.26   16.40
   2  -3   2  401.66   16.70
  -3   3  -2    9.40    5.10
  -3   3  -2    6.70    5.50
  -3   3  -2   13.10    2.20
  -3   3  -2   12.90    2.20
   3  -3   2    5.50    4.30
   3  -3   2   10.60    2.10
   3  -3   2    8.60    4.60
   3  -3   2   20.50    4.70
  -4   3  -2  539.55   23.30
  -4   3  -2  520.35   17.50
  -4   3  -2  498.75   22.60
   4  -3   2  514.05   22.60
   4  -3   2  493.95   21.70
   4  -3   2  533.25   20.60
  -5   3  -2  336.97   18.90
  -5   3  -2  350.96   19.40
  -5   3  -2  340.37   13.80
   5  -3   2  319.17   17.20
   5  -3   2  317.67   15.40
   5  -3   2  330.67   17.90
  -6   3  -2   26.20    5.20
  -6   3  -2   26.20    8.10
  -6   3  -2   28.00    8.40
   6  -3   2   27.50    6.80
   6  -3   2   27.50    7.80
   6  -3   2   20.00    5.00
  -7   3  -2  178.98   18.10
  -7   3  -2  154.08   17.00
  -7   3  -2  176.58   11.50
   7  -3   2  170.38   15.60
   7  -3   2  149.88   15.50
   7  -3   2  173.08   11.10
  -8   3  -2  157.58   17.50
  -8   3  -2  128.39   15.90
  -8   3  -2  174.48   12.30
   8  -3   2  145.89   15.20
   8  -3   2  131.69   12.40
   8  -3   2  153.58   16.80
  -9   3  -2   13.60    9.50
  -9   3  -2   -7.80    7.40
   9  -3   2    6.20    7.30
   9  -3   2    3.50    6.80
 -10   3  -2  125.49   18.10
 -10   3  -2  138.39   19.40
  10  -3   2  121.29   15.60
  10  -3   2  124.89   16.60
 -11   3  -2   98.59   17.20
 -11   3  -2   84.79   16.90
  11  -3   2   78.59   14.20
  11  -3   2  104.49   16.50
 -12   3  -2   26.70   11.90
 -12   3  -2    7.70   11.00
  12  -3   2   49.10   13.70
  12  -3   2   18.70   10.10
 -13   3  -2  135.79   22.50
 -13   3  -2  165.58   23.30
  13  -3   2  224.18   25.10
  13   2  -2   -2.40    9.40
 -13  -2   2   -2.90    9.00
 -13  -2   2    1.60   10.80
 -13  -2   2   -1.60   10.30
  12   2  -2    4.50    8.30
 -12  -2   2    4.30    9.10
 -12  -2   2   -4.40    7.90
 -12  -2   2   15.20    9.50
  11   2  -2  251.87   19.20
  11   2  -2  251.67   22.30
  11   2  -2  259.97   23.60
 -11  -2   2  244.38   22.90
 -11  -2   2  260.07   24.90
 -11  -2   2  260.47   24.80
  10   2  -2   14.40    8.70
  10   2  -2   10.90    6.90
  10   2  -2   12.10    7.80
 -10  -2   2   20.80    9.50
 -10  -2   2    9.10    8.40
 -10  -2   2    5.90    7.30
   9   2  -2    2.40    6.50
   9   2  -2    7.80    6.20
   9   2  -2    0.70    6.80
  -9  -2   2   -3.60    5.60
  -9  -2   2    8.90    6.80
  -9  -2   2    0.10    6.40
   8   2  -2   -3.40    5.70
   8   2  -2    3.00    5.20
   8   2  -2   19.20    6.80
  -8  -2   2   -2.20    6.20
  -8  -2   2   -2.10    5.10
  -8  -2   2   -1.50    5.90
   7   2  -2   56.19    9.30
   7   2  -2   70.39    9.00
   7   2  -2   55.59    4.50
   7   2  -2   43.50    7.40
  -7  -2   2   50.59    9.20
  -7  -2   2   53.49    8.50
  -7  -2   2   53.19    9.30
   6   2  -2  957.10   33.90
   6   2  -2  977.70   28.60
   6   2  -2  871.51   34.80
   6   2  -2 1005.10   33.70
  -6  -2   2  824.92   34.00
  -6  -2   2  877.41   34.00
  -6  -2   2  904.21   36.20
   5   2  -2  462.15   15.70
   5   2  -2  452.35   19.00
   5   2  -2  432.96   20.20
   5   2  -2  435.76   18.70
  -5  -2   2  471.75   21.70
  -5  -2   2  467.95   19.70
  -5  -2   2  450.15   19.60
   4   2  -2  842.72   28.70
   4   2  -2  861.91   26.60
   4   2  -2  847.52   28.60
   4   2  -2  832.02   29.00
   4   2  -2  816.92   30.10
  -4  -2   2  832.42   31.50
  -4  -2   2  862.11   26.60
  -4  -2   2  852.91   29.30
   3   2  -2 1954.80   56.99
   3   2  -2 1912.11   58.59
   3   2  -2 1916.81   56.59
   3   2  -2 1854.71   56.99
  -3  -2   2 1862.91   59.49
  -3  -2   2 1909.31   56.99
  -3  -2   2 1944.51   55.99
   2   2  -2   81.49    7.40
   2   2  -2   79.59    5.20
   2   2  -2   85.89    6.10
   2   2  -2   80.99    5.10
  -2  -2   2   75.49    7.10
  -2  -2   2   76.09    5.80
  -2  -2   2   70.19    5.20
   1   2  -2  890.21   27.60
   1   2  -2  837.32   25.90
   1   2  -2  877.81   25.30
   1   2  -2  857.11   27.80
  -1  -2   2  882.71   28.10
  -1  -2   2  870.41   27.50
  -1  -2   2  884.41   25.30
  -1  -2   2  860.01   27.20
  -1  -2   2  894.21   26.10
   0   2  -2  372.06   12.30
   0   2  -2  367.96   13.90
   0   2  -2  384.26   13.10
   0   2  -2  405.56   13.90
   0  -2   2  377.66   12.30
   0  -2   2  367.76   13.90
   0  -2   2  365.86   14.10
   0  -2   2  377.56   12.90
  -1   2  -2 2257.17   61.49
  -1   2  -2 2208.68   63.49
  -1   2  -2 2183.28   63.79
  -1   2  -2 2182.88   64.09
   1  -2   2 2223.28   61.39
   1  -2   2 2082.19   63.89
   1  -2   2 2102.59   63.89
   1  -2   2 2163.88   64.39
  -2   2  -2 2173.38   60.49
  -2   2  -2 2221.18   60.49
  -2   2  -2 2080.39   63.79
  -2   2  -2 2059.39   63.99
   2  -2   2 2178.18   64.29
   2  -2   2 2099.99   62.99
   2  -2   2 2077.89   63.59
  -3   2  -2  345.87   12.40
  -3   2  -2  351.96   16.10
  -3   2  -2  338.87   15.60
   3  -2   2  316.57   14.90
   3  -2   2  338.37   13.90
   3  -2   2  349.07   15.70
  -4   2  -2  325.47   12.90
  -4   2  -2  301.67   16.30
  -4   2  -2  322.07   16.70
   4  -2   2  301.97   15.70
   4  -2   2  325.07   15.80
   4  -2   2  289.67   13.20
  -5   2  -2  126.09   12.20
  -5   2  -2  122.89   12.30
  -5   2  -2  141.89    8.90
   5  -2   2  120.29    8.30
   5  -2   2  142.09   12.40
   5  -2   2  131.59   11.90
  -6   2  -2  437.16   22.70
  -6   2  -2  463.35   19.00
  -6   2  -2  398.56   21.80
   6  -2   2  439.46   17.40
   6  -2   2  445.86   21.50
   6  -2   2  411.56   20.90
  -7   2  -2 1052.09   42.40
  -7   2  -2 1068.99   38.20
  -7   2  -2 1081.29   43.10
   7  -2   2 1076.59   35.50
   7  -2   2 1132.59   41.60
   7  -2   2 1063.39   41.20
  -8   2  -2   21.70    8.50
  -8   2  -2   19.10    6.60
  -8   2  -2   18.50    8.10
   8  -2   2   17.70    6.90
   8  -2   2   25.10    7.80
  -9   2  -2  107.99   12.80
  -9   2  -2   73.09   13.40
  -9   2  -2   77.09   13.80
   9  -2   2   79.49   13.10
   9  -2   2   69.09   11.40
 -10   2  -2    0.80    6.80
 -10   2  -2   13.90   10.10
 -10   2  -2    7.80    8.60
  10  -2   2    9.60    7.50
  10  -2   2    0.20    6.80
 -11   2  -2  313.97   28.40
 -11   2  -2  309.77   28.40
  11  -2   2  343.17   24.30
  11  -2   2  330.17   23.20
 -12   2  -2  -10.30   10.20
 -12   2  -2    4.60   10.50
  12  -2   2    0.10    7.80
  12  -2   2    6.50    9.60
 -13   2  -2   18.00   13.00
 -13   2  -2    2.50   10.90
  13  -2   2   19.90   11.80
  13   1  -2   19.70   11.50
 -13  -1   2   36.30   12.90
 -13  -1   2   19.80   11.90
 -13  -1   2    7.90    9.90
  12   1  -2   18.50   11.60
 -12  -1   2   14.80   10.40
 -12  -1   2   17.20   10.10
 -12  -1   2   -1.90    9.10
  11   1  -2   50.99   11.60
  11   1  -2   45.20   12.00
 -11  -1   2   41.60   12.40
 -11  -1   2   46.60   12.10
 -11  -1   2   39.20   12.10
  10   1  -2   23.20    8.90
  10   1  -2    6.00    7.00
 -10  -1   2    4.70    8.20
 -10  -1   2    8.10    8.20
 -10  -1   2    9.90    8.30
   9   1  -2   95.49   12.20
   9   1  -2  120.29   13.00
   9   1  -2  102.29   14.30
  -9  -1   2   96.89   13.60
  -9  -1   2  124.69   15.80
  -9  -1   2  114.59   14.80
   8   1  -2   93.89   12.50
   8   1  -2   88.59   11.90
   8   1  -2   70.19    9.90
  -8  -1   2   89.99   12.30
  -8  -1   2   81.09   11.80
  -8  -1   2   91.29   12.40
   7   1  -2   23.10    7.00
   7   1  -2   32.90    7.60
   7   1  -2   16.10    6.70
   7   1  -2   21.50    3.30
  -7  -1   2   15.90    7.10
  -7  -1   2    6.40    5.40
  -7  -1   2   27.20    7.40
   6   1  -2  142.99    7.20
   6   1  -2  158.08   11.40
   6   1  -2  142.99   11.10
   6   1  -2  137.49   12.40
  -6  -1   2  128.49   12.60
  -6  -1   2  133.29   12.00
  -6  -1   2  168.88   14.00
   5   1  -2 2387.46   69.39
   5   1  -2 2478.35   73.79
   5   1  -2 2337.37   74.39
   5   1  -2 2302.57   73.49
  -5  -1   2 2498.45   74.19
  -5  -1   2 2407.76   74.69
  -5  -1   2 2383.36   75.59
   4   1  -2 1665.93   47.30
   4   1  -2 1556.24   50.99
   4   1  -2 1535.45   49.70
   4   1  -2 1607.84   50.39
  -4  -1   2 1549.94   51.89
  -4  -1   2 1636.44   50.99
  -4  -1   2 1652.83   50.39
   3   1  -2 1202.88   36.80
   3   1  -2 1178.08   37.90
   3   1  -2 1201.98   35.40
   3   1  -2 1182.88   37.40
  -3  -1   2 1194.48   37.10
  -3  -1   2 1206.68   39.10
  -3  -1   2 1126.99   37.30
   2   1  -2  489.05   16.20
   2   1  -2  508.95   17.50
   2   1  -2  512.95   17.90
  -2  -1   2  500.45   18.60
  -2  -1   2  496.35   16.50
  -2  -1   2  484.55   16.30
  -2  -1   2  500.35   16.90
   1   1  -2  293.17    9.00
   1   1  -2  286.97    9.20
   1   1  -2  275.07   10.60
  -1  -1   2  277.37   11.50
  -1  -1   2  291.97    9.20
  -1  -1   2  287.27    8.90
  -1  -1   2  280.77   10.50
   0   1  -2   59.29    2.50
   0   1  -2   57.39    2.90
   0   1  -2   55.39    3.90
   0   1  -2   56.89    2.50
   0   1  -2   59.99    4.10
   0  -1   2   61.59    2.90
   0  -1   2   57.89    2.40
   0  -1   2   48.80    3.80
   0  -1   2   57.19    2.40
   0  -1   2   58.69    4.10
   0  -1   2   52.59    3.60
   0  -1   2   59.39    4.40
  -1   1  -2    5.40    1.80
  -1   1  -2    1.70    2.40
  -1   1  -2    5.30    2.50
   1  -1   2    2.70    2.40
   1  -1   2    4.00    2.30
   1  -1   2    5.50    1.80
   1  -1   2    7.90    3.00
   1  -1   2    7.30    2.70
   1  -1   2    4.00    2.30
  -2   1  -2  847.22   25.20
  -2   1  -2  771.92   25.90
  -2   1  -2  766.82   25.80
  -2   1  -2  780.12   24.20
   2  -1   2  798.02   24.50
   2  -1   2  792.82   24.90
   2  -1   2  752.62   25.70
   2  -1   2  792.22   26.00
   2  -1   2  767.82   25.50
   2  -1   2  765.42   25.50
  -3   1  -2 3019.60   86.49
  -3   1  -2 2999.40   88.59
  -3   1  -2 2935.11   88.59
   3  -1   2 2941.21   88.09
   3  -1   2 3000.60   88.39
   3  -1   2 3084.39   85.69
   3  -1   2 2942.81   87.69
  -4   1  -2   57.49    7.60
  -4   1  -2   51.09    7.30
  -4   1  -2   60.59    6.40
   4  -1   2   63.59    7.70
   4  -1   2   60.49    7.70
   4  -1   2   71.99    7.80
   4  -1   2   53.29    4.90
  -5   1  -2  299.57   16.90
  -5   1  -2  343.17   17.50
  -5   1  -2  307.57   14.60
   5  -1   2  299.37   16.40
   5  -1   2  302.17   16.10
   5  -1   2  315.97   12.20
   5  -1   2  304.77   15.50
  -6   1  -2  438.86   22.70
  -6   1  -2  429.96   22.10
  -6   1  -2  466.85   20.00
   6  -1   2  466.35   16.20
   6  -1   2  430.36   20.50
   6  -1   2  440.76   21.60
   6  -1   2  432.76   21.60
  -7   1  -2  593.74   24.80
  -7   1  -2  512.55   26.50
  -7   1  -2  561.14   27.70
   7  -1   2  575.04   25.30
   7  -1   2  572.44   19.40
   7  -1   2  570.34   26.50
   7  -1   2  548.65   26.50
  -8   1  -2   34.30    9.20
  -8   1  -2   28.50    7.50
  -8   1  -2   56.09   11.50
   8  -1   2   29.40    7.30
   8  -1   2   32.90    8.40
   8  -1   2   29.90    7.90
  -9   1  -2  109.49   14.90
  -9   1  -2   98.19   12.50
  -9   1  -2   88.99   14.30
   9  -1   2   94.29   13.30
   9  -1   2   94.09   12.50
 -10   1  -2   -4.90    6.70
 -10   1  -2    9.10    7.60
 -10   1  -2   -5.20    7.30
  10  -1   2    4.50    6.50
  10  -1   2    6.70    7.40
 -11   1  -2   11.30    8.00
 -11   1  -2   12.20    9.80
 -11   1  -2   32.50   11.60
  11  -1   2    1.40    7.30
  11  -1   2   16.30    9.80
 -12   1  -2   -0.80    8.90
 -12   1  -2  -11.60    7.90
  12  -1   2    5.50    9.80
  12  -1   2   -6.10    6.90
 -13   1  -2   44.70   14.30
 -13   1  -2   68.69   16.20
  13  -1   2   67.29   14.40
  13   0  -2   61.89   14.60
 -13   0   2   74.19   17.10
 -13   0   2  124.29   21.40
  12   0  -2    7.80    8.90
  12   0  -2   26.70   11.60
 -12   0   2   28.00   12.10
 -12   0   2   18.20   10.40
 -12   0   2   18.30   11.60
  11   0  -2  141.79   17.10
  11   0  -2  140.09   17.70
 -11   0   2  135.69   18.40
 -11   0   2  121.19   16.50
 -11   0   2  116.99   17.50
  10   0  -2    0.70    7.40
  10   0  -2   20.30    8.30
 -10   0   2    1.70    7.90
 -10   0   2   16.30    8.20
 -10   0   2    7.70    8.80
   9   0  -2  127.79   14.70
   9   0  -2  130.49   15.10
  -9   0   2  132.89   15.10
  -9   0   2  186.08   19.00
  -9   0   2  137.09   16.20
   8   0  -2  218.08   16.30
   8   0  -2  199.48   18.10
  -8   0   2  235.28   16.90
  -8   0   2  235.18   18.30
  -8   0   2  225.48   16.60
   7   0  -2   77.79    6.00
   7   0  -2   97.19   11.20
   7   0  -2   71.59   10.10
  -7   0   2   72.49   10.10
  -7   0   2   84.29   11.20
  -7   0   2   67.89   10.00
   6   0  -2 1403.76   48.60
   6   0  -2 1408.96   43.40
   6   0  -2 1428.26   48.90
   6   0  -2 1405.86   48.90
  -6   0   2 1484.35   49.50
  -6   0   2 1383.26   49.80
  -6   0   2 1474.35   49.60
   5   0  -2  159.28    8.30
   5   0  -2  172.08   11.90
   5   0  -2  161.48   11.10
   5   0  -2  151.68   11.70
  -5   0   2  172.78   11.50
  -5   0   2  154.68   11.50
  -5   0   2  166.98   12.50
   4   0  -2  619.54   23.70
   4   0  -2  641.04   21.10
   4   0  -2  665.63   24.30
   4   0  -2  641.04   24.20
  -4   0   2  613.24   24.10
  -4   0   2  623.74   24.30
  -4   0   2  661.93   25.00
   3   0  -2 4524.55  128.09
   3   0  -2 4447.65  126.09
   3   0  -2 4465.25  127.79
   3   0  -2 4492.05  128.59
  -3   0   2 4433.46  128.69
  -3   0   2 4490.45  128.69
  -3   0   2 4315.77  127.99
   2   0  -2 1474.15   43.90
   2   0  -2 1476.95   43.10
  -2   0   2 1445.26   44.70
  -2   0   2 1407.56   43.60
  -2   0   2 1512.45   44.50
   1   0  -2  104.69    5.50
   1   0  -2   93.69    6.10
   1   0  -2  112.29    5.50
   1   0  -2  101.49    5.00
   1   0  -2  111.59    5.10
  -1   0   2  118.19    6.10
  -1   0   2   95.79    6.00
  -1   0   2  108.99    5.10
  -1   0   2   98.99    5.20
  -1   0   2  114.69    5.30
   0   0  -2 2489.75   69.99
   0   0  -2 2509.85   71.09
   0   0  -2 2449.95   70.99
   0   0  -2 2535.85   70.49
   0   0  -2 2516.95   70.19
   0   0   2 2487.55   71.19
   0   0   2 2592.04   71.19
   0   0   2 2512.15   71.09
   0   0   2 2587.64   70.49
   0   0   2 2402.86   69.99
   0   0   2 2526.65   70.19
  -1   0  -2 1716.13   49.50
  -1   0  -2 1752.82   49.40
  -1   0  -2 1740.13   48.90
  -1   0  -2 1795.52   49.50
  -1   0  -2 1727.03   48.90
   1   0   2 1717.43   48.90
   1   0   2 1678.53   49.10
   1   0   2 1701.03   48.90
   1   0   2 1664.53   49.40
   1   0   2 1705.33   49.30
   1   0   2 1654.33   49.40
  -2   0  -2  572.14   16.30
  -2   0  -2  516.85   18.00
  -2   0  -2  517.85   18.50
   2   0   2  527.05   18.10
   2   0   2  534.25   18.30
   2   0   2  523.05   18.40
   2   0   2  514.25   17.20
   2   0   2  536.75   16.20
  -3   0  -2 1173.88   33.00
  -3   0  -2 1131.39   36.90
  -3   0  -2 1098.29   36.80
  -3   0  -2 1182.08   36.30
   3   0   2 1151.58   36.90
   3   0   2 1094.59   35.10
   3   0   2 1117.79   36.50
   3   0   2 1098.19   36.30
   3   0   2 1188.68   33.00
  -4   0  -2  540.35   16.30
  -4   0  -2  465.25   20.60
  -4   0  -2  522.85   20.40
  -4   0  -2  551.04   21.60
   4   0   2  519.85   21.20
   4   0   2  532.45   21.10
   4   0   2  534.65   20.90
   4   0   2  535.05   16.20
   4   0   2  520.85   19.50
  -5   0  -2  339.37   16.30
  -5   0  -2  345.67   17.20
  -5   0  -2  312.07   16.90
  -5   0  -2  318.97   10.90
   5   0   2  342.37   15.20
   5   0   2  335.57   16.80
   5   0   2  342.47   11.00
   5   0   2  347.17   17.10
   5   0   2  304.17   16.70
  -6   0  -2   13.30    6.10
  -6   0  -2   13.70    6.30
  -6   0  -2   14.10    2.10
  -6   0  -2   13.50    5.30
   6   0   2   -0.60    4.40
   6   0   2   13.00    5.00
   6   0   2   11.30    2.00
   6   0   2   18.70    6.10
  -7   0  -2   94.89   11.90
  -7   0  -2  101.79   12.60
  -7   0  -2   95.29   11.10
   7   0   2  112.29   10.90
   7   0   2  102.29   11.80
   7   0   2   94.89   11.50
  -8   0  -2    6.30    6.50
  -8   0  -2    0.70    5.40
  -8   0  -2   -6.40    5.00
   8   0   2    1.10    5.40
   8   0   2   -0.80    4.80
   8   0   2    2.20    6.20
  -9   0  -2   38.30    9.00
  -9   0  -2   34.30    9.80
  -9   0  -2   38.80   10.10
   9   0   2   25.20    8.00
   9   0   2   36.60    9.80
   9   0   2   22.20    8.10
 -10   0  -2   24.20   10.40
 -10   0  -2   49.10   12.00
 -10   0  -2   17.70    7.90
  10   0   2   48.60    9.80
  10   0   2   44.90   11.00
  10   0   2   29.00   10.40
 -11   0  -2  125.59   16.50
 -11   0  -2  137.49   18.80
 -11   0  -2  139.59   19.10
  11   0   2  125.59   16.70
  11   0   2  133.79   15.30
 -12   0  -2   15.90    9.60
 -12   0  -2   16.90    9.80
 -12   0  -2   -9.70    7.60
  12   0   2   -7.10    6.80
 -13   0  -2   56.19   16.10
 -13   0  -2   46.30   14.80
  13   0   2   74.29   15.70
 -14   0  -2  134.19   22.00
 -14   0  -2   95.79   20.80
  14   0   2  103.89   18.20
  13  -1  -2   31.90   13.60
 -13   1   2   26.90   14.00
 -13   1   2   41.20   14.80
  12  -1  -2    7.60    9.50
  12  -1  -2   12.80    9.90
 -12   1   2   14.40   11.50
 -12   1   2    0.20   11.00
  11  -1  -2    6.30    7.50
  11  -1  -2    6.90    8.00
 -11   1   2    3.60    7.70
 -11   1   2    7.50   10.20
 -11   1   2    8.60   10.30
  10  -1  -2   -4.10    7.10
  10  -1  -2    7.30    8.30
 -10   1   2    8.20    7.90
 -10   1   2   19.30   11.00
 -10   1   2   18.80   10.00
   9  -1  -2  187.58   18.20
   9  -1  -2  133.19   15.20
  -9   1   2  137.29   17.00
  -9   1   2  167.48   18.40
  -9   1   2  169.78   16.20
   8  -1  -2    7.20    5.90
   8  -1  -2    6.80    6.90
  -8   1   2    0.40    6.70
  -8   1   2    5.10    6.80
  -8   1   2    4.40    5.90
   7  -1  -2   36.50    8.20
   7  -1  -2   39.00    8.40
   7  -1  -2   37.30    5.40
  -7   1   2   35.40    8.60
  -7   1   2   37.00    7.60
  -7   1   2   32.50    8.60
   6  -1  -2  847.12   28.40
   6  -1  -2  829.22   32.80
   6  -1  -2  822.02   33.10
  -6   1   2  858.61   33.60
  -6   1   2  842.92   32.00
  -6   1   2  815.92   34.00
   5  -1  -2 1484.65   47.80
   5  -1  -2 1437.36   48.50
   5  -1  -2 1369.06   43.90
  -5   1   2 1369.46   47.90
  -5   1   2 1425.76   46.90
  -5   1   2 1417.96   48.90
   4  -1  -2   20.20    5.80
   4  -1  -2   21.90    5.50
   4  -1  -2   18.00    4.10
  -4   1   2   16.90    5.70
  -4   1   2   20.20    4.90
  -4   1   2   26.30    6.20
   3  -1  -2  865.51   30.40
   3  -1  -2  850.81   28.90
   3  -1  -2  849.81   27.90
  -3   1   2  899.51   30.70
  -3   1   2  851.21   28.90
  -3   1   2  877.01   29.80
   2  -1  -2  777.02   24.70
   2  -1  -2  750.22   24.60
   2  -1  -2  755.42   26.00
  -2   1   2  758.62   25.40
  -2   1   2  782.92   26.10
  -2   1   2  746.73   24.70
   1  -1  -2  311.87   10.80
   1  -1  -2  308.37   12.60
   1  -1  -2  310.97   11.80
  -1   1   2  318.07   11.30
  -1   1   2  350.06   11.00
  -1   1   2  302.27   11.90
  -1   1   2  300.37   12.30
   0  -1  -2 1211.98   35.80
   0  -1  -2 1221.48   35.50
   0  -1  -2 1183.88   34.00
   0  -1  -2 1208.28   35.50
   0  -1  -2 1198.18   36.20
   0   1   2 1221.38   35.50
   0   1   2 1199.38   35.40
   0   1   2 1188.58   34.00
   0   1   2 1156.28   34.00
   0   1   2 1232.28   35.40
   0   1   2 1227.28   35.80
  -1  -1  -2  141.09    4.90
  -1  -1  -2  131.79    6.80
  -1  -1  -2  141.99    5.80
  -1  -1  -2  148.09    6.20
   1   1   2  138.39    6.50
   1   1   2  146.69    6.00
   1   1   2  146.69    5.00
   1   1   2  139.89    6.50
   1   1   2  140.79    6.90
   1   1   2  141.69    6.00
  -2  -1  -2   16.80    3.90
  -2  -1  -2   23.80    2.10
  -2  -1  -2   21.30    2.40
   2   1   2   22.90    2.40
   2   1   2   23.80    2.00
   2   1   2   23.20    4.00
   2   1   2   20.30    4.20
   2   1   2   19.80    3.90
  -3  -1  -2  183.38    8.30
  -3  -1  -2  193.28   10.70
  -3  -1  -2  193.28    6.50
  -3  -1  -2  206.58    6.40
   3   1   2  203.68    8.00
   3   1   2  201.38   10.40
   3   1   2  184.58   10.10
   3   1   2  191.78   10.60
  -4  -1  -2  219.68   12.70
  -4  -1  -2  215.68   12.30
   4   1   2  220.88   12.20
   4   1   2  229.08   12.30
   4   1   2  242.08   10.10
   4   1   2  220.98   12.10
  -5  -1  -2   86.19    9.40
  -5  -1  -2   74.19    8.60
   5   1   2   63.59    8.80
   5   1   2   82.69    9.00
   5   1   2   76.09    7.00
   5   1   2   67.09    8.50
  -6  -1  -2   58.29    9.10
  -6  -1  -2   66.99    9.10
  -6  -1  -2   52.59    8.60
   6   1   2   55.09    8.40
   6   1   2   49.70    8.00
   6   1   2   45.30    8.00
   6   1   2   55.79    7.00
  -7  -1  -2  152.48   13.90
  -7  -1  -2  140.89   14.20
  -7  -1  -2  146.89   14.40
   7   1   2  146.19   14.30
   7   1   2  161.38   15.40
   7   1   2  160.38   14.80
   7   1   2  166.38   11.00
  -8  -1  -2   63.19   10.60
  -8  -1  -2   49.30   10.00
  -8  -1  -2   48.80    9.70
   8   1   2   62.89    8.60
   8   1   2   55.49   10.10
   8   1   2   46.60    9.50
  -9  -1  -2   -1.80    6.20
  -9  -1  -2    0.20    6.80
  -9  -1  -2   -5.50    5.50
   9   1   2    1.30    6.60
   9   1   2   -0.10    6.30
   9   1   2    6.80    5.70
 -10  -1  -2   25.10    9.40
 -10  -1  -2   11.30    8.70
 -10  -1  -2    7.10    8.40
  10   1   2    7.90    8.60
  10   1   2    7.70    6.20
  10   1   2    9.10    8.20
 -11  -1  -2   71.49   13.90
 -11  -1  -2   64.09   13.40
 -11  -1  -2   63.29   14.30
  11   1   2   78.69   14.40
  11   1   2   68.19   13.30
 -12  -1  -2   -2.20    9.10
 -12  -1  -2   -8.80    9.00
 -12  -1  -2   -2.90    9.30
  12   1   2   -7.00    7.70
  12   1   2    0.90    8.50
 -13  -1  -2  -11.40    8.00
 -13  -1  -2   -2.10   10.20
 -13  -1  -2   -2.40    9.10
  13   1   2    9.60    9.10
 -14  -1  -2   -1.80   11.60
 -14  -1  -2    3.40   10.50
  14   1   2   -3.60   10.10
  13  -2  -2    9.50   10.30
  13  -2  -2   -2.80    9.10
 -13   2   2    6.20   10.50
 -13   2   2   -3.00   11.10
  12  -2  -2   -3.10    8.70
  12  -2  -2    8.70    9.30
 -12   2   2   -9.30    9.90
 -12   2   2    4.30    9.60
  11  -2  -2   -5.60    7.40
  11  -2  -2   -7.90    6.90
 -11   2   2    8.50    9.50
 -11   2   2   21.80   10.70
  10  -2  -2   65.29   12.60
  10  -2  -2   82.99   13.10
 -10   2   2   99.49   15.80
 -10   2   2   77.59   11.90
 -10   2   2   83.69   14.80
   9  -2  -2   91.79   13.90
   9  -2  -2  125.99   15.40
  -9   2   2  104.19   16.00
  -9   2   2   90.19   15.00
  -9   2   2  112.19   13.30
   8  -2  -2   32.00    8.80
   8  -2  -2   32.70    9.70
  -8   2   2   35.90    8.20
  -8   2   2   39.90   10.10
  -8   2   2   28.30    9.10
   7  -2  -2   -0.80    3.70
   7  -2  -2    2.90    5.20
   7  -2  -2   -1.30    5.30
  -7   2   2    3.50    6.40
  -7   2   2   11.30    7.70
  -7   2   2    5.10    4.80
   6  -2  -2  279.47   16.70
   6  -2  -2  261.67   17.20
   6  -2  -2  290.97   14.00
  -6   2   2  320.17   18.50
  -6   2   2  308.97   15.90
  -6   2   2  296.07   18.40
   5  -2  -2  685.83   24.80
   5  -2  -2  681.23   28.30
   5  -2  -2  687.43   27.10
  -5   2   2  658.63   28.70
  -5   2   2  682.63   25.40
  -5   2   2  650.43   27.90
   4  -2  -2  124.79    8.60
   4  -2  -2  140.79   11.10
   4  -2  -2  114.19   11.00
  -4   2   2  110.79    8.50
  -4   2   2  149.49   13.10
  -4   2   2  125.79   11.10
   3  -2  -2  463.55   17.90
   3  -2  -2  430.76   19.20
   3  -2  -2  466.15   17.80
  -3   2   2  449.86   19.10
  -3   2   2  440.36   16.80
  -3   2   2  443.46   19.60
   2  -2  -2  223.68   10.30
   2  -2  -2  204.38   11.50
   2  -2  -2  227.28   11.00
  -2   2   2  249.58   12.50
  -2   2   2  223.18   12.10
  -2   2   2  220.18    9.40
   1  -2  -2  371.66   14.80
   1  -2  -2  373.26   14.40
   1  -2  -2  370.76   13.00
  -1   2   2  368.36   15.00
  -1   2   2  358.36   13.10
  -1   2   2  354.86   12.70
  -1   2   2  361.16   14.80
   0  -2  -2 7292.87  209.48
   0  -2  -2 7399.76  210.08
   0  -2  -2 7569.84  209.18
   0   2   2 7516.15  208.48
   0   2   2 7481.35  210.18
   0   2   2 7584.54  210.08
   0   2   2 7426.16  209.08
  -1  -2  -2 3356.16   94.49
  -1  -2  -2 3306.07   92.59
  -1  -2  -2 3158.68   93.89
   1   2   2 3214.78   94.19
   1   2   2 3400.96   92.69
   1   2   2 3302.87   93.39
   1   2   2 3326.87   94.59
   1   2   2 3228.48   94.09
  -2  -2  -2  818.02   27.30
  -2  -2  -2  779.92   25.00
   2   2   2  803.42   26.00
   2   2   2  803.42   26.20
   2   2   2  829.92   26.50
  -3  -2  -2   21.30    2.00
  -3  -2  -2   27.20    5.30
  -3  -2  -2   20.60    3.00
   3   2   2   22.70    4.90
   3   2   2    7.80    4.30
   3   2   2   23.80    3.10
   3   2   2   20.20    2.00
   3   2   2   19.70    4.80
  -4  -2  -2  808.32   29.90
  -4  -2  -2  823.42   23.60
   4   2   2  799.92   24.70
   4   2   2  788.62   28.70
   4   2   2  774.22   28.20
   4   2   2  813.82   23.60
   4   2   2  797.22   28.50
  -5  -2  -2   27.30    6.40
  -5  -2  -2   33.30    6.70
   5   2   2   24.30    5.90
   5   2   2   23.50    6.50
   5   2   2   23.50    5.80
   5   2   2   26.70    4.10
  -6  -2  -2  210.48   14.30
  -6  -2  -2  204.48   14.30
   6   2   2  195.98   13.60
   6   2   2  189.28   13.30
   6   2   2  194.48   13.40
   6   2   2  186.18   10.30
  -7  -2  -2  284.77   17.30
  -7  -2  -2  270.27   16.90
   7   2   2  257.67   13.00
   7   2   2  245.38   16.20
   7   2   2  262.57   16.60
   7   2   2  214.58   15.50
  -8  -2  -2    0.30    6.10
  -8  -2  -2   11.30    7.10
  -8  -2  -2   -8.50    4.90
   8   2   2    5.30    4.20
   8   2   2   -3.80    5.30
   8   2   2    0.10    5.20
   8   2   2   -0.30    6.20
  -9  -2  -2   43.00   10.10
  -9  -2  -2   41.10    9.90
  -9  -2  -2   13.40    7.20
   9   2   2   20.30    8.30
   9   2   2   30.00    6.90
   9   2   2   25.70    7.80
   9   2   2   36.40    9.40
 -10  -2  -2   -1.10    7.20
 -10  -2  -2   -4.00    6.70
 -10  -2  -2    9.70    7.80
  10   2   2    4.70    5.40
  10   2   2   12.40    8.80
  10   2   2   13.50    8.00
 -11  -2  -2   -5.60    7.30
 -11  -2  -2    1.90    8.20
 -11  -2  -2   15.10    9.40
  11   2   2   -1.20    8.70
  11   2   2    6.20    7.80
 -12  -2  -2  274.77   25.80
 -12  -2  -2  255.67   24.50
 -12  -2  -2  223.88   23.90
  12   2   2  259.37   24.70
  12   2   2  188.18   21.30
 -13  -2  -2  172.48   22.20
 -13  -2  -2  136.89   20.80
 -13  -2  -2  147.89   21.40
  13   2   2  139.39   20.10
  13   2   2  148.29   20.30
 -14  -2  -2  290.27   31.00
 -14  -2  -2  217.88   26.40
 -14  -2  -2  290.37   29.50
  14   2   2  233.88   26.30
  12  -3  -2   21.10   11.40
  12  -3  -2   31.60   12.80
 -12   3   2    1.10    9.40
 -12   3   2   18.20   11.80
  11  -3  -2    7.60    8.90
  11  -3  -2   -3.50    8.50
 -11   3   2   10.10   10.60
 -11   3   2   26.50   11.10
  10  -3  -2   41.60   11.00
  10  -3  -2   34.70   11.80
 -10   3   2   22.70   10.80
 -10   3   2   26.50   11.30
   9  -3  -2   74.49   12.00
   9  -3  -2   61.49   13.00
  -9   3   2   74.29   14.80
  -9   3   2   79.39   13.80
   8  -3  -2   -0.40    7.30
   8  -3  -2    1.80    5.50
   8  -3  -2   -1.70    6.90
  -8   3   2    2.40    8.10
  -8   3   2    3.90    7.90
  -8   3   2    1.90    5.00
   7  -3  -2  175.08   15.90
   7  -3  -2  180.58   12.20
   7  -3  -2  187.68   17.70
  -7   3   2  179.28   17.20
  -7   3   2  202.48   13.00
  -7   3   2  196.38   19.10
   6  -3  -2  351.26   18.40
   6  -3  -2  330.87   20.40
   6  -3  -2  321.17   16.40
  -6   3   2  337.07   16.20
  -6   3   2  336.67   20.90
  -6   3   2  328.27   19.80
   5  -3  -2  393.66   18.10
   5  -3  -2  392.16   20.80
   5  -3  -2  392.96   19.00
  -5   3   2  384.56   16.70
  -5   3   2  404.36   21.10
  -5   3   2  371.76   20.20
   4  -3  -2  501.65   21.40
   4  -3  -2  535.45   21.60
   4  -3  -2  595.14   24.90
  -4   3   2  514.35   19.30
  -4   3   2  506.55   23.40
  -4   3   2  536.45   24.00
   3  -3  -2  196.98   11.60
   3  -3  -2  211.78   13.10
   3  -3  -2  204.28   11.30
  -3   3   2  175.48   12.60
  -3   3   2  198.28    9.20
  -3   3   2  194.08   12.80
   2  -3  -2    3.10    3.90
   2  -3  -2    3.50    3.40
   2  -3  -2    4.70    4.70
  -2   3   2    2.80    2.20
  -2   3   2    2.60    3.40
  -2   3   2    0.50    4.90
  -2   3   2    4.20    4.80
   1  -3  -2   48.30    6.40
   1  -3  -2   56.69    5.50
   1  -3  -2   60.19    6.90
  -1   3   2   44.20    6.40
  -1   3   2   64.39    7.80
  -1   3   2   65.19    6.00
  -1   3   2   63.89    4.90
   0  -3  -2 4225.08  119.69
   0  -3  -2 4202.98  121.79
   0  -3  -2 4132.29  120.79
   0   3   2 4299.67  121.59
   0   3   2 4164.18  119.79
   0   3   2 4176.98  119.89
   0   3   2 4292.27  121.69
  -1  -3  -2 1193.28   38.20
  -1  -3  -2 1250.97   38.90
  -1  -3  -2 1230.18   37.10
   1   3   2 1229.28   37.70
   1   3   2 1277.87   39.00
   1   3   2 1198.38   38.30
  -2  -3  -2   64.39    6.80
  -2  -3  -2   52.49    5.60
  -2  -3  -2   56.89    3.80
   2   3   2   50.09    5.50
   2   3   2   60.79    6.40
   2   3   2   68.29    6.70
   2   3   2   59.89    4.00
  -3  -3  -2   70.59    5.80
  -3  -3  -2   74.69    8.40
   3   3   2   72.29    7.50
   3   3   2   68.29    3.20
   3   3   2   59.69    6.70
   3   3   2   61.29    6.60
   3   3   2   72.69    3.20
  -4  -3  -2  348.27   12.90
  -4  -3  -2  354.46   17.40
  -4  -3  -2  358.66   11.30
   4   3   2  347.97   16.00
   4   3   2  344.77   11.20
   4   3   2  344.87   11.30
   4   3   2  327.57   15.90
   4   3   2  341.57   15.70
  -5  -3  -2   33.10    3.40
  -5  -3  -2   21.30    6.80
   5   3   2   25.60    6.00
   5   3   2   19.70    5.90
   5   3   2   31.80    6.60
   5   3   2   27.40    3.50
  -6  -3  -2   92.29   10.50
  -6  -3  -2   76.39   10.50
   6   3   2   82.89    9.50
   6   3   2  115.29   11.50
   6   3   2  104.69    6.70
   6   3   2  108.29   11.80
  -7  -3  -2    4.50    5.80
  -7  -3  -2    8.50    6.40
   7   3   2    3.70    5.10
   7   3   2    4.60    5.50
   7   3   2    1.70    3.10
   7   3   2    2.40    5.70
  -8  -3  -2  284.87   18.70
  -8  -3  -2  244.78   18.50
   8   3   2  245.98   17.80
   8   3   2  245.78   17.50
   8   3   2  247.18   16.50
   8   3   2  225.58   12.60
  -9  -3  -2    4.00    6.40
  -9  -3  -2   10.10    7.90
  -9  -3  -2   23.60    8.50
   9   3   2    4.60    5.70
   9   3   2   10.20    5.90
   9   3   2   16.80    5.20
   9   3   2   19.30    8.70
 -10  -3  -2   71.19   13.60
 -10  -3  -2   75.09   13.60
 -10  -3  -2   87.89   14.00
  10   3   2   80.59   13.20
  10   3   2   85.59   13.30
  10   3   2   70.19   12.80
 -11  -3  -2   -7.70    6.70
 -11  -3  -2    6.20    8.60
 -11  -3  -2    1.30    7.40
  11   3   2   -4.00    7.30
  11   3   2   -6.90    7.50
 -12  -3  -2    2.60   10.10
 -12  -3  -2   28.80   11.80
 -12  -3  -2    3.10    8.80
  12   3   2    9.50    9.80
  12   3   2   11.00   10.10
 -13  -3  -2   32.40   12.80
 -13  -3  -2   46.90   15.00
 -13  -3  -2   45.00   15.10
  13   3   2   37.70   12.30
  13   3   2   44.90   14.40
 -14  -3  -2    1.90   10.00
 -14  -3  -2    4.90   10.70
 -14  -3  -2    9.30   13.60
  14   3   2    2.10   10.30
  14   3   2  -10.00    8.90
  12  -4  -2    3.20    9.90
  12  -4  -2  -18.00    7.10
 -12   4   2  -12.80    8.80
 -12   4   2  -11.70   11.10
  11  -4  -2    9.00    9.90
  11  -4  -2   -9.40    6.80
 -11   4   2   14.60   12.20
 -11   4   2   -3.40    9.20
  10  -4  -2   59.09   13.20
  10  -4  -2   63.79   12.20
 -10   4   2   90.99   16.20
 -10   4   2   66.69   15.30
   9  -4  -2   22.90    9.60
   9  -4  -2   21.50    9.00
  -9   4   2   17.50   10.70
  -9   4   2   15.60    9.20
   8  -4  -2   40.00   10.60
   8  -4  -2   50.69   10.30
   8  -4  -2   59.19    9.50
  -8   4   2   65.49   12.90
  -8   4   2   39.90   11.10
   7  -4  -2   57.29   11.40
   7  -4  -2   84.99   10.20
   7  -4  -2   84.29   11.30
  -7   4   2  102.19   14.20
  -7   4   2   98.09    9.80
  -7   4   2   76.09   13.40
   6  -4  -2  822.12   33.60
   6  -4  -2  808.52   35.90
   6  -4  -2  820.22   32.10
  -6   4   2  885.01   37.30
  -6   4   2  821.82   36.10
  -6   4   2  851.01   29.80
   5  -4  -2  677.33   30.60
   5  -4  -2  692.83   28.10
   5  -4  -2  688.83   27.60
  -5   4   2  650.23   30.00
  -5   4   2  694.53   30.80
  -5   4   2  680.83   24.10
   4  -4  -2  190.18   12.70
   4  -4  -2  178.98   12.20
   4  -4  -2  179.08   13.80
  -4   4   2  136.39   13.70
  -4   4   2  193.38   14.30
  -4   4   2  201.28    9.40
   3  -4  -2   60.69    7.50
   3  -4  -2   55.59    8.70
   3  -4  -2   56.79    8.00
  -3   4   2   82.99   10.10
  -3   4   2   71.89    7.90
  -3   4   2   62.29    9.10
  -3   4   2   59.59    5.10
   2  -4  -2  854.21   29.00
   2  -4  -2  797.92   30.40
   2  -4  -2  802.72   30.90
  -2   4   2  850.11   26.10
  -2   4   2  830.52   29.10
  -2   4   2  852.31   31.60
  -2   4   2  812.32   31.20
   1  -4  -2  657.13   24.80
   1  -4  -2  629.34   24.70
   1  -4  -2  650.23   21.00
   1  -4  -2  611.64   22.70
  -1   4   2  637.74   23.10
  -1   4   2  666.73   21.20
  -1   4   2  673.13   24.90
  -1   4   2  634.54   24.80
   0  -4  -2  957.50   32.20
   0  -4  -2  955.20   30.50
   0  -4  -2  948.61   33.20
   0   4   2  973.50   30.60
   0   4   2  950.60   33.10
   0   4   2  984.50   31.50
   0   4   2  929.51   32.60
  -1  -4  -2  139.29    9.80
  -1  -4  -2  154.08    9.10
  -1  -4  -2  154.18    8.60
   1   4   2  161.18    9.50
   1   4   2  152.38   10.10
   1   4   2  161.78    9.40
  -2  -4  -2   36.80    4.10
  -2  -4  -2   38.50    5.70
  -2  -4  -2   49.99    6.90
   2   4   2   30.30    5.50
   2   4   2   39.60    5.90
   2   4   2   46.70    5.90
  -3  -4  -2  275.27   12.50
  -3  -4  -2  258.57    9.40
  -3  -4  -2  252.17   13.90
   3   4   2  261.97   13.00
   3   4   2  256.47   10.00
   3   4   2  267.87   13.60
   3   4   2  241.48   12.60
  -4  -4  -2  539.85   24.30
  -4  -4  -2  626.44   21.10
   4   4   2  592.34   18.00
   4   4   2  565.34   23.30
   4   4   2  592.34   17.90
   4   4   2  592.74   23.00
   4   4   2  551.04   22.80
  -5  -4  -2  111.39    7.10
  -5  -4  -2  112.69   12.30
   5   4   2  104.79   10.30
   5   4   2  130.29   12.00
   5   4   2   99.19    9.80
   5   4   2  103.79    5.40
  -6  -4  -2   53.69    4.70
  -6  -4  -2   34.90    8.30
   6   4   2   31.60    7.40
   6   4   2   38.00    7.80
   6   4   2   51.89    4.60
   6   4   2   31.30    7.00
  -7  -4  -2    5.00    5.90
  -7  -4  -2    1.70    5.60
   7   4   2    4.90    1.80
   7   4   2    6.30    3.10
   7   4   2    7.30    5.20
   7   4   2    6.80    6.60
   7   4   2    4.90    5.00
  -8  -4  -2    7.10    6.40
  -8  -4  -2    5.00    6.00
   8   4   2   -0.40    5.00
   8   4   2    9.10    6.70
   8   4   2    2.90    6.60
   8   4   2    0.10    3.10
  -9  -4  -2   52.69   11.30
  -9  -4  -2   79.49   13.30
   9   4   2   72.69   10.80
   9   4   2   53.89   11.40
   9   4   2   58.19   10.50
 -10  -4  -2  180.98   18.90
 -10  -4  -2  226.98   22.60
 -10  -4  -2  203.38   20.10
  10   4   2  166.58   18.50
  10   4   2  179.58   18.70
  10   4   2  199.58   19.40
 -11  -4  -2   55.09   13.40
 -11  -4  -2   65.29   13.20
 -11  -4  -2   88.09   15.70
  11   4   2   74.99   13.50
  11   4   2   74.59   14.50
  11   4   2   94.89   14.70
 -12  -4  -2  331.07   24.90
 -12  -4  -2  322.47   29.90
 -12  -4  -2  355.06   29.90
  12   4   2  298.07   27.30
  12   4   2  351.96   26.00
 -13  -4  -2   54.79   15.00
 -13  -4  -2   46.00   14.60
 -13  -4  -2   26.50   12.40
  13   4   2   30.60   11.60
  13   4   2   27.10   12.50
 -14  -4  -2   18.60   12.40
 -14  -4  -2   20.00   12.10
 -14  -4  -2  -10.70   11.50
  14   4   2   12.20   11.10
  14   4   2   15.90   12.30
 -12   5   2    8.60   12.10
  11  -5  -2   -0.90    8.20
  11  -5  -2  -16.20    7.80
 -11   5   2    0.10    9.90
 -11   5   2   -7.30   10.50
  10  -5  -2   23.10   11.20
  10  -5  -2   26.00   10.50
 -10   5   2   12.40   11.20
 -10   5   2   32.40   13.00
   9  -5  -2    4.70    8.80
   9  -5  -2    1.10    6.70
  -9   5   2   -7.10    7.60
  -9   5   2    0.90    8.70
   8  -5  -2    8.70    8.10
   8  -5  -2    0.10    7.00
   8  -5  -2    3.90    6.20
  -8   5   2   12.00    9.20
  -8   5   2   18.30    9.60
   7  -5  -2   91.39   11.80
   7  -5  -2   98.89   15.00
   7  -5  -2   85.69   12.40
  -7   5   2   88.19   14.90
  -7   5   2   77.89   13.60
   6  -5  -2    6.30    5.70
   6  -5  -2    8.30    7.70
   6  -5  -2    5.80    5.40
  -6   5   2    5.00    6.60
  -6   5   2    0.50    6.70
  -6   5   2    1.40    3.50
   5  -5  -2 1372.36   49.70
   5  -5  -2 1449.06   49.70
   5  -5  -2 1523.35   53.89
  -5   5   2 1403.06   52.79
  -5   5   2 1425.16   44.10
  -5   5   2 1449.46   50.39
  -5   5   2 1376.26   52.99
   4  -5  -2  168.28   12.30
   4  -5  -2  158.98   15.00
   4  -5  -2  177.78   13.30
  -4   5   2  155.38   15.10
  -4   5   2  152.18   11.80
  -4   5   2  187.98   16.80
  -4   5   2  171.88    8.30
   3  -5  -2  467.35   20.50
   3  -5  -2  523.95   22.80
   3  -5  -2  440.26   22.80
  -3   5   2  460.55   23.40
  -3   5   2  432.86   22.80
  -3   5   2  475.25   16.20
  -3   5   2  486.65   21.00
   2  -5  -2   11.20    4.60
   2  -5  -2   25.60    6.80
   2  -5  -2   25.30    3.50
   2  -5  -2    8.40    5.70
  -2   5   2   18.60    6.70
  -2   5   2   21.10    5.30
  -2   5   2   22.40    7.40
  -2   5   2   20.40    3.40
   1  -5  -2   55.09    8.20
   1  -5  -2   57.59    8.00
   1  -5  -2   62.99    5.40
  -1   5   2   68.19    8.90
  -1   5   2   62.49    7.60
  -1   5   2   75.79    5.90
  -1   5   2   75.39    9.80
   0  -5  -2  761.12   29.60
   0  -5  -2  765.02   26.20
   0  -5  -2  761.92   28.50
   0   5   2  793.82   29.50
   0   5   2  817.82   28.10
   0   5   2  813.82   29.20
  -1  -5  -2  372.56   16.30
  -1  -5  -2  390.26   18.30
  -1  -5  -2  392.86   16.30
   1   5   2  376.36   16.70
   1   5   2  381.06   17.00
   1   5   2  388.96   17.80
  -2  -5  -2   69.59    8.10
  -2  -5  -2   73.89    6.40
  -2  -5  -2   79.99    8.80
   2   5   2   64.39    8.10
   2   5   2   71.59    8.10
   2   5   2   63.59    7.10
  -3  -5  -2   25.20    5.90
  -3  -5  -2   31.80    4.00
  -3  -5  -2   30.20    5.90
   3   5   2   16.50    5.20
   3   5   2   18.00    6.10
   3   5   2   27.30    5.30
  -4  -5  -2 1167.18   38.90
  -4  -5  -2 1194.58   35.20
  -4  -5  -2 1163.38   42.30
   4   5   2 1209.78   35.40
   4   5   2 1154.28   39.60
   4   5   2 1146.79   40.80
   4   5   2 1181.08   40.50
  -5  -5  -2  168.98   10.00
  -5  -5  -2  184.98   14.60
   5   5   2  169.28    7.20
   5   5   2  147.99   11.40
   5   5   2  151.58   13.70
   5   5   2  165.68   11.80
  -6  -5  -2  565.54   27.80
  -6  -5  -2  599.34   21.20
   6   5   2  560.44   25.90
   6   5   2  579.54   25.00
   6   5   2  580.84   25.10
   6   5   2  591.64   18.90
  -7  -5  -2   18.90    7.40
  -7  -5  -2   21.10    3.90
   7   5   2    8.60    5.50
   7   5   2   18.90    7.50
   7   5   2   12.60    6.20
   7   5   2   12.40    3.30
  -8  -5  -2   19.30    7.60
  -8  -5  -2   11.30    7.30
   8   5   2   11.60    6.00
   8   5   2   10.10    7.50
   8   5   2    7.20    5.00
   8   5   2   24.00    7.70
  -9  -5  -2    5.10    7.00
  -9  -5  -2    1.40    6.50
   9   5   2   -9.40    5.30
   9   5   2    2.40    4.40
   9   5   2   -5.60    4.70
 -10  -5  -2   11.00    9.30
 -10  -5  -2    7.70    8.20
  10   5   2    5.60    7.70
  10   5   2   -1.00    7.20
  10   5   2   11.50    7.30
 -11  -5  -2  154.58   21.20
 -11  -5  -2  155.88   19.30
 -11  -5  -2  129.69   16.90
  11   5   2  146.09   18.30
  11   5   2  156.48   18.20
  11   5   2  168.28   20.40
 -12  -5  -2  130.29   20.10
 -12  -5  -2  162.98   20.30
 -12  -5  -2  139.09   19.00
  12   5   2  136.79   18.10
  12   5   2  146.19   19.70
 -13  -5  -2   49.20   14.90
 -13  -5  -2   63.59   15.60
 -13  -5  -2   59.09   15.00
  13   5   2   64.19   14.80
  13   5   2   46.80   13.30
 -14  -5  -2   -1.30   10.20
 -14  -5  -2   -1.70   10.20
 -14  -5  -2   -3.60    9.90
  14   5   2   -0.60   12.10
  14   5   2  -11.50    8.60
  11  -6  -2    5.10   11.50
  11  -6  -2   -4.80    9.10
 -11   6   2   -1.90   10.30
 -11   6   2    1.80   10.80
  10  -6  -2    5.40    7.80
  10  -6  -2    7.70    9.60
 -10   6   2    3.30    9.30
 -10   6   2    3.90   10.20
   9  -6  -2   23.90   11.00
   9  -6  -2   39.50   10.50
  -9   6   2   56.19   13.80
  -9   6   2   52.19   13.50
   8  -6  -2    4.80    7.80
   8  -6  -2   -4.10    6.30
   8  -6  -2   -7.20    5.30
  -8   6   2   14.50    7.80
  -8   6   2    3.60    8.80
  -8   6   2    6.30    9.30
   7  -6  -2  205.98   21.10
   7  -6  -2  195.48   17.50
   7  -6  -2  197.08   17.60
  -7   6   2  210.88   21.80
  -7   6   2  196.28   20.10
  -7   6   2  203.78   18.70
   6  -6  -2   38.70    9.20
   6  -6  -2   59.79   11.90
   6  -6  -2   45.70    8.50
  -6   6   2   38.50   10.60
  -6   6   2   61.29   10.40
  -6   6   2   50.79   12.10
   5  -6  -2  183.58   15.70
   5  -6  -2  187.28   18.90
   5  -6  -2  183.18   14.30
  -5   6   2  186.78   18.10
  -5   6   2  204.08   18.90
  -5   6   2  162.08   14.60
   4  -6  -2   -3.20    4.80
   4  -6  -2    6.40    6.90
   4  -6  -2    2.30    5.70
  -4   6   2    8.90    2.40
  -4   6   2   10.20    5.70
  -4   6   2   -1.30    5.90
  -4   6   2   12.30    7.90
   3  -6  -2   84.79   11.50
   3  -6  -2   82.79    5.10
   3  -6  -2   75.49    9.20
   3  -6  -2   91.89   11.50
  -3   6   2   91.59    5.40
  -3   6   2   78.09   11.30
  -3   6   2   95.09   10.20
  -3   6   2   87.39   11.80
   2  -6  -2  605.74   19.90
   2  -6  -2  611.54   26.70
   2  -6  -2  575.94   26.60
  -2   6   2  601.94   27.00
  -2   6   2  594.94   24.90
  -2   6   2  616.64   27.20
   1  -6  -2   16.50    6.20
   1  -6  -2    8.20    5.70
   1  -6  -2   10.50    3.50
  -1   6   2   10.30    5.10
  -1   6   2   10.40    6.60
  -1   6   2   16.90    6.90
   0  -6  -2  670.63   23.60
   0  -6  -2  672.13   27.70
   0  -6  -2  683.83   26.40
   0   6   2  654.93   27.30
   0   6   2  656.43   25.80
   0   6   2  630.04   26.30
  -1  -6  -2 1279.97   42.60
  -1  -6  -2 1341.97   42.40
  -1  -6  -2 1274.87   44.80
   1   6   2 1267.87   44.30
   1   6   2 1288.47   43.60
   1   6   2 1246.58   43.00
  -2  -6  -2 1209.28   41.80
  -2  -6  -2 1197.68   39.00
  -2  -6  -2 1175.68   40.80
   2   6   2 1221.48   41.60
   2   6   2 1186.18   40.30
   2   6   2 1175.38   40.90
  -3  -6  -2  117.79   11.20
  -3  -6  -2  146.89   11.30
  -3  -6  -2  126.89    8.10
   3   6   2  126.49   11.90
   3   6   2  118.59   10.90
   3   6   2  127.29   10.90
  -4  -6  -2  191.88   14.00
  -4  -6  -2  198.68    9.20
  -4  -6  -2  215.78   12.80
   4   6   2  203.88   13.00
   4   6   2  210.48   13.70
   4   6   2  196.98   12.60
  -5  -6  -2  326.97   15.50
  -5  -6  -2  292.17   18.50
   5   6   2  318.47   11.90
   5   6   2  300.77   17.40
   5   6   2  270.07   16.40
   5   6   2  307.77   16.30
  -6  -6  -2  155.68   10.20
  -6  -6  -2  118.39   14.10
   6   6   2  148.19    7.10
   6   6   2  133.39   12.70
   6   6   2  147.19   14.00
   6   6   2  136.69   12.80
  -7  -6  -2    6.90    6.70
  -7  -6  -2    8.80    4.20
   7   6   2   24.10    7.20
   7   6   2    9.60    2.70
   7   6   2   12.20    6.50
   7   6   2   13.30    6.10
  -8  -6  -2   16.10    8.10
   8   6   2    2.50    7.30
   8   6   2   19.40    7.10
   8   6   2   17.30    7.30
  -9  -6  -2  365.96   25.20
  -9  -6  -2  394.96   23.70
   9   6   2  436.66   25.10
   9   6   2  397.16   22.90
 -10  -6  -2   15.90    8.70
 -10  -6  -2    9.50    9.20
  10   6   2   15.00    8.20
  10   6   2   21.00    9.40
  10   6   2    9.40    8.20
 -11  -6  -2  100.59   15.30
 -11  -6  -2   65.49   15.90
  11   6   2   77.39   14.50
  11   6   2   81.69   14.50
  11   6   2  116.49   16.10
 -12  -6  -2    6.50    8.60
 -12  -6  -2   26.30   12.10
 -12  -6  -2    8.20    9.80
  12   6   2    0.90    8.90
  12   6   2   19.20   11.20
  12   6   2   31.10   11.50
 -13  -6  -2   10.00   11.00
 -13  -6  -2   -5.20    8.70
 -13  -6  -2   -3.80   10.70
  13   6   2   -9.80    8.00
  13   6   2   -4.90    9.80
 -14  -6  -2   15.50   12.20
 -14  -6  -2    2.30   11.30
 -14  -6  -2    2.80   11.30
  14   6   2    1.60   11.00
  14   6   2    1.60   10.10
  10  -7  -2    9.40   10.00
  10  -7  -2    6.30    9.20
 -10   7   2    8.60   12.50
 -10   7   2    5.50   11.30
 -10   7   2    6.70    9.60
   9  -7  -2   73.09   16.10
   9  -7  -2   85.09   14.80
  -9   7   2   81.19   14.80
  -9   7   2  119.99   19.50
  -9   7   2   89.09   17.70
   8  -7  -2   53.49   13.60
   8  -7  -2   55.79   11.50
   8  -7  -2   67.39   12.20
  -8   7   2   41.80   13.10
  -8   7   2   51.79   11.20
  -8   7   2   54.79   14.00
   7  -7  -2   33.90   11.60
   7  -7  -2   52.29   11.00
   7  -7  -2   64.99   11.20
  -7   7   2   37.80   11.70
  -7   7   2   48.20   10.40
  -7   7   2   70.49   15.10
   6  -7  -2    2.60    6.30
   6  -7  -2   -3.80    7.90
   6  -7  -2   -1.50    6.50
  -6   7   2    4.20    9.50
  -6   7   2    2.00    8.00
  -6   7   2    5.00    6.80
   5  -7  -2   10.80    8.00
   5  -7  -2    3.60    5.60
   5  -7  -2   27.30    8.50
  -5   7   2   10.10    6.80
  -5   7   2   13.90    9.10
  -5   7   2   27.20   10.00
   4  -7  -2   52.19   11.10
   4  -7  -2   51.59    9.80
   4  -7  -2   33.90    7.50
  -4   7   2   39.90   10.40
  -4   7   2   43.00    9.40
  -4   7   2   48.00    8.90
   3  -7  -2  149.19   15.20
   3  -7  -2  109.99   13.40
   3  -7  -2  126.69   12.40
   3  -7  -2  132.19    6.60
  -3   7   2  118.59   13.80
  -3   7   2  163.28   14.30
  -3   7   2  134.29   14.80
   2  -7  -2  260.57   17.10
   2  -7  -2  270.27   17.20
   2  -7  -2  269.37   10.80
  -2   7   2  257.87   15.80
  -2   7   2  270.47   17.40
  -2   7   2  254.97   18.70
   1  -7  -2   18.80    3.90
   1  -7  -2   28.20    7.10
   1  -7  -2   46.10    9.10
  -1   7   2   21.70    6.50
  -1   7   2   26.00    7.90
  -1   7   2   49.00    9.10
   0  -7  -2  171.48   14.20
   0  -7  -2  146.09    9.60
   0  -7  -2  156.58   14.20
   0   7   2  161.58   13.20
   0   7   2  157.38   12.30
   0   7   2  149.79   14.00
  -1  -7  -2   74.99    8.10
  -1  -7  -2   80.39   10.70
  -1  -7  -2   76.69    8.70
   1   7   2   70.59   10.10
   1   7   2   65.99    9.20
   1   7   2   78.19    9.90
  -2  -7  -2   96.79   10.70
  -2  -7  -2  113.89   10.80
  -2  -7  -2  102.69    9.60
   2   7   2   95.89   10.80
   2   7   2  106.49   10.70
   2   7   2   94.29   10.20
  -3  -7  -2 2256.77   68.49
  -3  -7  -2 2165.78   72.19
  -3  -7  -2 2296.77   72.69
   3   7   2 2246.68   70.79
   3   7   2 2258.27   72.09
   3   7   2 2296.57   72.49
  -4  -7  -2 1611.44   53.89
  -4  -7  -2 1640.14   49.30
  -4  -7  -2 1594.24   55.79
   4   7   2 1634.64   54.19
   4   7   2 1558.44   54.49
   4   7   2 1554.44   52.79
  -5  -7  -2   12.40    7.30
  -5  -7  -2   16.60    3.60
  -5  -7  -2   19.70    5.80
   5   7   2   20.00    5.90
   5   7   2   14.00    3.60
   5   7   2    8.90    5.30
   5   7   2   14.50    6.30
  -6  -7  -2    0.90    4.20
  -6  -7  -2    1.40    6.00
   6   7   2    7.80    5.60
   6   7   2   14.90    7.30
   6   7   2    5.00    2.80
   6   7   2    1.90    4.80
  -7  -7  -2   70.69    8.30
  -7  -7  -2   59.89   11.50
   7   7   2   77.69   11.00
   7   7   2   72.59   11.90
   7   7   2   46.70    8.70
  -8  -7  -2  339.57   17.70
  -8  -7  -2  317.47   23.10
   8   7   2  377.86   23.60
   8   7   2  391.76   21.90
   8   7   2  380.16   21.30
  -9  -7  -2   54.29   13.20
  -9  -7  -2   39.90    9.50
   9   7   2   47.60   10.10
   9   7   2   42.70   10.60
   9   7   2   41.30    9.70
 -10  -7  -2    4.50    6.30
 -10  -7  -2    5.50   10.00
  10   7   2    3.40    7.30
  10   7   2    2.80    7.70
  10   7   2    1.30    7.70
 -11  -7  -2   -1.40    8.50
 -11  -7  -2   -1.40    6.60
  11   7   2   -0.40    8.20
  11   7   2   -4.60    7.60
  11   7   2   -5.90    7.80
 -12  -7  -2   23.10   10.00
 -12  -7  -2   21.60   11.20
  12   7   2   11.30   10.10
  12   7   2   11.10   10.50
  12   7   2   -0.70    8.80
 -13  -7  -2   53.59   16.90
 -13  -7  -2   63.99   15.20
 -13  -7  -2   16.60   11.00
  13   7   2   44.00   13.70
  13   7   2   22.50   12.20
  13   7   2   25.00   12.60
 -14  -7  -2   23.00   12.70
 -14  -7  -2   25.20   14.20
 -14  -7  -2    5.00   11.90
  14   7   2   18.70   12.10
  14   7   2    9.80   11.20
  10  -8  -2    7.10   10.00
  10  -8  -2   24.50   12.30
 -10   8   2   15.20   11.00
 -10   8   2   11.50   13.40
 -10   8   2    7.90   13.80
   9  -8  -2   74.19   16.00
   9  -8  -2  101.39   15.60
  -9   8   2   63.19   13.10
  -9   8   2   54.49   16.10
  -9   8   2   67.49   17.80
   8  -8  -2   97.19   16.80
   8  -8  -2   98.69   16.70
   8  -8  -2   98.69   15.30
  -8   8   2  103.29   18.60
  -8   8   2  108.09   18.80
  -8   8   2   95.29   14.50
   7  -8  -2   -2.30    6.40
   7  -8  -2    6.80    9.70
   7  -8  -2    1.30    7.10
  -7   8   2    8.20    7.50
  -7   8   2   -8.70    9.10
  -7   8   2  -11.60    7.50
   6  -8  -2   51.99   12.90
   6  -8  -2   53.49   11.30
   6  -8  -2   54.39   11.20
  -6   8   2   61.19   13.60
  -6   8   2   66.49   11.80
  -6   8   2   66.89   15.20
   5  -8  -2   23.60   10.20
   5  -8  -2   13.00    7.90
   5  -8  -2    6.90    7.20
  -5   8   2   12.90    7.60
  -5   8   2   19.60   10.60
  -5   8   2   16.50   10.30
   4  -8  -2   62.79   11.70
   4  -8  -2   65.39   11.90
   4  -8  -2   59.89    9.90
  -4   8   2   55.29   12.20
  -4   8   2   46.50   11.70
  -4   8   2   59.99   10.00
   3  -8  -2  114.99   14.10
   3  -8  -2  109.19   13.80
  -3   8   2  145.79   16.70
  -3   8   2  106.29   13.50
  -3   8   2  127.29   13.50
   2  -8  -2  228.48   17.70
   2  -8  -2  248.28   17.20
  -2   8   2  238.68   17.10
  -2   8   2  215.98   19.40
  -2   8   2  225.58   16.20
   1  -8  -2   34.00    5.10
   1  -8  -2   34.80    8.10
   1  -8  -2   45.10    9.60
  -1   8   2   35.10    9.10
  -1   8   2   43.40    9.60
  -1   8   2   38.50    7.90
   0  -8  -2 1040.90   42.40
   0  -8  -2 1135.29   37.00
   0  -8  -2 1166.08   41.40
   0   8   2 1092.79   40.90
   0   8   2 1101.59   40.40
   0   8   2 1020.70   41.80
  -1  -8  -2  698.53   28.50
  -1  -8  -2  637.84   30.00
  -1  -8  -2  694.23   26.90
   1   8   2  703.23   30.60
   1   8   2  734.13   29.60
   1   8   2  694.53   29.20
  -2  -8  -2  206.18   15.30
  -2  -8  -2  208.08   13.90
  -2  -8  -2  218.78   13.20
   2   8   2  225.58   15.50
   2   8   2  217.28   14.30
   2   8   2  220.38   14.60
  -3  -8  -2    2.50    3.70
  -3  -8  -2   -1.50    5.80
  -3  -8  -2    5.80    5.50
   3   8   2    9.50    6.10
   3   8   2    4.30    5.20
   3   8   2    5.30    5.60
  -4  -8  -2  857.01   30.00
  -4  -8  -2  913.01   36.40
  -4  -8  -2  850.11   34.40
   4   8   2  880.91   35.30
   4   8   2  847.92   32.90
   4   8   2  837.72   34.00
  -5  -8  -2   -4.30    6.40
  -5  -8  -2   -2.20    2.90
  -5  -8  -2   -0.70    4.80
   5   8   2    2.20    6.40
   5   8   2   -3.70    5.00
   5   8   2   -2.30    4.40
   5   8   2    0.00    3.20
  -6  -8  -2  175.58   17.70
  -6  -8  -2  161.68   12.70
   6   8   2  165.18   12.80
   6   8   2  162.78   15.20
   6   8   2  176.58    9.40
   6   8   2  197.88   17.60
  -7  -8  -2  346.97   17.90
  -7  -8  -2  294.37   22.40
   7   8   2  353.86   19.80
   7   8   2  364.36   20.70
   7   8   2  320.17   21.40
  -8  -8  -2  119.19   16.90
  -8  -8  -2  136.99   11.60
   8   8   2  106.19   15.40
   8   8   2  139.29   14.60
   8   8   2  124.79   14.20
  -9  -8  -2   17.00    9.60
   9   8   2   14.50    7.90
   9   8   2   24.10    9.60
   9   8   2   16.40    7.80
 -10  -8  -2   51.09   11.50
 -10  -8  -2   58.69   14.50
  10   8   2   58.79   11.80
  10   8   2   56.29   13.10
  10   8   2   68.99   13.10
 -11  -8  -2   76.99   16.40
 -11  -8  -2   90.89   15.10
  11   8   2   83.19   14.70
  11   8   2   90.99   14.90
  11   8   2   68.49   14.60
 -12  -8  -2   -9.60    8.20
 -12  -8  -2   -0.90    9.40
  12   8   2    4.90    8.90
  12   8   2    1.30    9.30
  12   8   2   -2.10    9.40
 -13  -8  -2   10.40   11.60
 -13  -8  -2   -5.60    9.10
  13   8   2    8.20   11.90
  13   8   2   -6.20    8.90
  13   8   2   -7.50    9.00
   9  -9  -2   63.29   14.00
   9  -9  -2   58.19   15.30
  -9   9   2   47.00   13.00
  -9   9   2   67.49   18.60
  -9   9   2   62.19   16.70
   8  -9  -2   16.90   10.50
   8  -9  -2    3.10    8.60
  -8   9   2   19.10   11.50
  -8   9   2    8.20   12.40
  -8   9   2    6.20    8.60
   7  -9  -2   28.10   10.00
   7  -9  -2   66.09   13.00
   7  -9  -2   43.90   12.60
  -7   9   2   54.19   15.30
  -7   9   2   76.19   16.10
  -7   9   2   55.29   12.30
   6  -9  -2   10.90    8.50
   6  -9  -2  -11.70    6.90
   6  -9  -2    9.70    7.30
  -6   9   2   -1.00    9.70
  -6   9   2    0.60    9.80
  -6   9   2   -4.90    6.30
   5  -9  -2   65.09   12.20
   5  -9  -2   76.59   14.70
   5  -9  -2   91.49   13.10
  -5   9   2   70.29   14.20
  -5   9   2   87.99   13.00
  -5   9   2   59.59   14.00
   4  -9  -2  -10.70    5.60
   4  -9  -2   -1.10    6.80
  -4   9   2    0.80    8.50
  -4   9   2   -5.10    8.30
  -4   9   2    0.00    6.20
   3  -9  -2    3.10    6.70
   3  -9  -2   -2.10    5.80
  -3   9   2    8.00    8.00
  -3   9   2   -3.70    6.00
  -3   9   2   -4.00    8.50
   2  -9  -2   17.80    7.80
   2  -9  -2   31.40    9.40
  -2   9   2   15.50    7.70
  -2   9   2   12.20    9.00
  -2   9   2   15.80    6.70
   1  -9  -2   56.19    9.70
   1  -9  -2   55.59   11.10
  -1   9   2   27.80    9.20
  -1   9   2   63.79   10.60
  -1   9   2   59.19   11.10
   0  -9  -2   65.89    7.70
   0  -9  -2   75.79   10.70
   0  -9  -2   53.19   10.50
   0   9   2   62.39   10.50
   0   9   2   41.50    9.20
   0   9   2   49.60   10.50
  -1  -9  -2  102.89   11.50
  -1  -9  -2   97.69   13.80
  -1  -9  -2  108.29   10.60
   1   9   2  104.89   12.50
   1   9   2  108.69   13.40
   1   9   2  110.99   12.30
  -2  -9  -2   10.70    5.50
  -2  -9  -2   21.80    6.40
  -2  -9  -2   13.50    6.90
   2   9   2   10.20    6.40
   2   9   2    3.50    6.10
   2   9   2   18.60    8.00
  -3  -9  -2  177.58   15.80
  -3  -9  -2  152.98   11.70
  -3  -9  -2  180.98   16.80
   3   9   2  159.78   15.10
   3   9   2  172.38   15.70
   3   9   2  172.38   12.90
  -4  -9  -2  218.38   16.40
  -4  -9  -2  264.37   18.10
  -4  -9  -2  216.88   13.10
   4   9   2  224.98   16.50
   4   9   2  251.87   15.80
   4   9   2  223.68   19.10
  -5  -9  -2   12.10    6.50
  -5  -9  -2    1.40    5.50
  -5  -9  -2    2.30    3.60
   5   9   2   -6.10    5.70
   5   9   2   -2.20    5.00
   5   9   2   -1.20    5.20
  -6  -9  -2   62.99   10.20
  -6  -9  -2   60.99   11.80
   6   9   2   72.19   10.70
   6   9   2   81.99   11.00
   6   9   2   76.19   12.20
  -7  -9  -2  467.45   22.00
  -7  -9  -2  422.76   26.00
   7   9   2  411.46   22.00
   7   9   2  296.57   20.70
   7   9   2  380.36   23.80
  -8  -9  -2  240.08   23.30
  -8  -9  -2  226.58   15.70
   8   9   2  266.47   17.60
   8   9   2  242.58   22.10
   8   9   2  255.17   19.00
  -9  -9  -2  327.47   25.40
   9   9   2  241.48   23.20
   9   9   2  268.27   19.80
   9   9   2  295.77   20.50
 -10  -9  -2   17.40   11.20
 -10  -9  -2   15.90    9.20
  10   9   2   20.10   10.10
  10   9   2   35.10   11.00
  10   9   2   20.80    9.10
 -11  -9  -2    7.30    8.30
 -11  -9  -2   10.00   11.60
  11   9   2   38.20   12.50
  11   9   2   18.50   10.00
  11   9   2   15.50   10.30
 -12  -9  -2  -12.60    8.80
 -12  -9  -2   -5.90    8.50
  12   9   2    6.70    9.40
  12   9   2   -4.70    9.70
  12   9   2   -1.90    9.70
 -13  -9  -2   33.80   14.90
 -13  -9  -2   36.70   13.30
  13   9   2   11.40   12.20
  13   9   2   20.60   11.10
  13   9   2   21.30   11.50
   8 -10  -2    7.20    9.20
   8 -10  -2    3.20    9.80
  -8  10   2   -0.70   11.30
  -8  10   2   20.00   13.90
  -8  10   2   -2.40    8.30
   7 -10  -2   44.50   12.00
   7 -10  -2   19.10   11.10
   7 -10  -2   43.60   11.60
  -7  10   2   15.70   12.00
  -7  10   2   56.09   12.50
  -7  10   2   45.60   14.80
   6 -10  -2   19.90   11.20
   6 -10  -2   26.10   10.50
  -6  10   2   30.80   12.10
  -6  10   2   13.50   12.90
  -6  10   2    6.10    8.90
   5 -10  -2    8.50    9.80
   5 -10  -2   15.70    9.90
  -5  10   2   19.50    9.20
  -5  10   2   27.10   12.40
  -5  10   2   25.70   11.60
   4 -10  -2   -1.10    7.10
   4 -10  -2   -1.90    6.70
  -4  10   2    5.50    9.30
  -4  10   2    5.50    9.40
  -4  10   2   -2.70    6.60
   3 -10  -2  112.59   15.40
   3 -10  -2  109.89   15.70
  -3  10   2  112.69   16.80
  -3  10   2   77.79   13.90
  -3  10   2  131.49   15.40
   2 -10  -2   56.29   12.10
   2 -10  -2   69.49   13.20
  -2  10   2   65.99   13.00
  -2  10   2   78.79   12.50
  -2  10   2   75.69   14.90
   1 -10  -2   17.50    7.10
   1 -10  -2   13.60    7.90
  -1  10   2    9.60    8.10
  -1  10   2   -2.10    6.30
  -1  10   2    1.60    7.40
   0 -10  -2   96.99   14.20
   0 -10  -2   77.39   11.60
   0  10   2  103.09   13.30
   0  10   2  104.99   14.50
   0  10   2   93.09   12.60
  -1 -10  -2  -10.80    4.60
  -1 -10  -2   -1.90    4.30
  -1 -10  -2    0.10    6.50
   1  10   2    4.90    5.80
   1  10   2    4.50    7.70
   1  10   2   -3.20    6.60
  -2 -10  -2  159.18   17.00
  -2 -10  -2  102.79   11.90
  -2 -10  -2  104.09   11.90
   2  10   2  110.19   13.70
   2  10   2  112.89   12.90
   2  10   2   66.99   11.00
  -3 -10  -2  174.58   15.60
  -3 -10  -2  101.09   13.50
  -3 -10  -2  152.88   13.80
   3  10   2  174.18   15.90
   3  10   2  155.18   14.70
   3  10   2  185.08   17.50
  -4 -10  -2  204.28   13.20
  -4 -10  -2  165.38   16.90
  -4 -10  -2  187.48   17.70
   4  10   2  198.08   16.70
   4  10   2  177.08   16.40
   4  10   2  177.18   17.30
  -5 -10  -2  205.08   18.70
  -5 -10  -2  223.68   16.70
  -5 -10  -2  213.78   12.60
   5  10   2  113.39   13.60
   5  10   2  189.78   14.70
   5  10   2  186.38   18.00
  -6 -10  -2   50.49   11.20
  -6 -10  -2   67.59   11.50
   6  10   2   43.10   10.40
   6  10   2   64.39   11.10
   6  10   2   61.29   10.40
  -7 -10  -2  120.79   17.50
  -7 -10  -2  131.19   14.40
   7  10   2  159.68   16.50
   7  10   2  158.18   15.60
   7  10   2  167.28   18.70
  -8 -10  -2  140.49   14.30
  -8 -10  -2  122.09   17.60
   8  10   2  162.48   16.50
   8  10   2  141.79   16.50
   8  10   2  154.28   18.60
  -9 -10  -2   12.90    9.20
   9  10   2    3.00    7.60
   9  10   2    3.60    8.50
   9  10   2    4.00    8.10
 -10 -10  -2    2.50    9.10
  10  10   2    2.40    8.30
  10  10   2   18.20    9.50
  10  10   2    2.00    7.30
 -11 -10  -2   42.80   14.90
 -11 -10  -2   49.40   12.50
  11  10   2   55.29   13.00
  11  10   2   57.89   12.80
  11  10   2   17.90   11.00
 -12 -10  -2    0.70   11.80
  12  10   2   12.70   10.70
  12  10   2    9.90   11.20
 -13 -10  -2   45.40   17.30
  13  10   2   35.90   14.50
  13  10   2    9.50   10.60
   7 -11  -2   -2.30    8.40
   7 -11  -2   11.00   13.30
  -7  11   2   15.50   10.10
  -7  11   2    0.30   12.20
  -7  11   2  -13.80    8.40
   6 -11  -2   14.00    9.60
   6 -11  -2    7.20    9.90
  -6  11   2   17.40   14.50
  -6  11   2    5.40    7.80
  -6  11   2   -1.30    9.50
   5 -11  -2   42.60   13.10
   5 -11  -2   27.80   11.00
  -5  11   2   32.10   13.50
  -5  11   2   24.40   11.30
  -5  11   2   29.40   10.70
   4 -11  -2   33.40   11.50
   4 -11  -2   26.00   10.10
  -4  11   2   22.00   11.30
  -4  11   2   17.10    9.20
  -4  11   2   24.20   12.70
   3 -11  -2   66.39   13.80
   3 -11  -2   16.60   10.10
  -3  11   2   69.19   13.80
  -3  11   2   57.39   14.10
  -3  11   2   64.29   12.60
   2 -11  -2   24.80    9.90
   2 -11  -2   31.40   10.00
  -2  11   2   21.70   10.50
  -2  11   2   25.30    9.50
  -2  11   2   20.80   10.70
   1 -11  -2   39.50   10.90
   1 -11  -2   48.10   11.40
  -1  11   2   24.00    9.10
  -1  11   2   27.10   11.60
  -1  11   2   42.20   10.20
   0 -11  -2   29.00    9.80
   0 -11  -2   48.20   11.00
   0  11   2   30.60   10.60
   0  11   2   40.10   10.00
   0  11   2   48.70   10.50
  -1 -11  -2   10.50    6.00
  -1 -11  -2   12.80    9.40
   1  11   2   21.50    9.50
   1  11   2   19.10    8.10
   1  11   2   34.70    9.20
  -2 -11  -2   -2.50    6.80
  -2 -11  -2   -0.80    5.50
  -2 -11  -2    0.80    6.00
   2  11   2    0.60    7.60
   2  11   2    6.00    7.90
   2  11   2    0.20    5.60
  -3 -11  -2  354.46   23.40
  -3 -11  -2  358.26   19.70
  -3 -11  -2  337.57   20.50
   3  11   2  313.97   21.80
   3  11   2  285.47   20.60
   3  11   2  355.86   20.80
  -4 -11  -2   59.49   11.40
  -4 -11  -2   58.39   11.20
  -4 -11  -2   62.99    9.50
   4  11   2   58.19   12.00
   4  11   2   70.39   11.10
   4  11   2   41.60   10.10
  -5 -11  -2   60.69   12.60
  -5 -11  -2   59.99   12.10
   5  11   2   71.99   13.40
   5  11   2   70.79   11.10
   5  11   2   74.49   12.20
  -6 -11  -2   82.29   14.50
  -6 -11  -2   54.49   11.30
   6  11   2   77.69   11.00
   6  11   2   77.69   13.00
   6  11   2   64.49   12.50
  -7 -11  -2   71.99   12.30
  -7 -11  -2   88.39   15.30
   7  11   2   87.29   14.50
   7  11   2   49.50   11.20
   7  11   2   55.09   10.90
  -8 -11  -2    5.90    9.60
  -8 -11  -2   10.50    5.20
   8  11   2   22.50    8.70
   8  11   2    8.70    8.10
   8  11   2   11.10    9.00
  -9 -11  -2  139.59   20.10
   9  11   2  143.59   19.50
   9  11   2  146.39   17.60
   9  11   2  121.79   15.50
 -10 -11  -2   14.90   10.90
  10  11   2   15.50    8.70
  10  11   2    2.90    8.80
  10  11   2    4.10    9.10
 -11 -11  -2   25.30   13.10
  11  11   2   54.19   14.40
  11  11   2    6.50   10.20
 -12 -11  -2   48.60   14.90
  12  11   2   66.39   14.70
  12  11   2   45.80   13.90
   6 -12  -2   11.10   11.70
   6 -12  -2   -9.50    8.80
  -6  12   2    2.10   10.60
  -6  12   2   -7.30    8.90
  -6  12   2   11.50   15.50
   5 -12  -2   35.10   13.10
   5 -12  -2   40.10   13.00
  -5  12   2   17.00   13.00
  -5  12   2   50.49   13.00
  -5  12   2   26.90   12.20
   4 -12  -2   -2.10    9.10
   4 -12  -2    6.10    9.90
  -4  12   2    0.10    8.40
  -4  12   2   12.10   12.30
  -4  12   2    8.00   11.00
   3 -12  -2    7.30    8.50
   3 -12  -2    1.10    9.50
  -3  12   2   11.40   12.20
  -3  12   2   31.80   12.70
  -3  12   2    9.80    9.40
   2 -12  -2   -8.20    6.60
   2 -12  -2  -11.30    7.50
  -2  12   2    8.70    9.70
  -2  12   2   -0.10    8.30
  -2  12   2   -3.90    7.60
   1 -12  -2  209.88   21.50
   1 -12  -2  217.78   23.00
  -1  12   2  209.38   23.20
  -1  12   2  211.08   21.50
  -1  12   2  232.88   21.60
   0 -12  -2    0.50    7.60
   0 -12  -2    3.30    9.40
   0  12   2   -6.20    7.00
   0  12   2    6.10    8.40
   0  12   2    4.30    8.00
  -1 -12  -2   11.80    8.40
  -1 -12  -2    1.80    8.70
   1  12   2   19.50    8.90
   1  12   2    7.20    8.20
   1  12   2   10.50    8.70
  -2 -12  -2  147.89   15.40
  -2 -12  -2  126.89   17.70
   2  12   2  154.28   17.70
   2  12   2  138.29   16.60
   2  12   2  147.59   16.40
  -3 -12  -2    0.10    8.10
  -3 -12  -2   -2.60    6.60
  -3 -12  -2    9.20    7.10
   3  12   2    0.60    7.20
   3  12   2   -9.50    7.30
   3  12   2   -6.00    6.20
  -4 -12  -2   22.60    7.00
  -4 -12  -2   16.50    8.60
  -4 -12  -2   19.30    8.90
   4  12   2   21.30   10.10
   4  12   2   28.70   10.10
   4  12   2   20.80    8.90
  -5 -12  -2   -7.80    6.00
  -5 -12  -2    7.80    7.90
   5  12   2    5.40    7.80
   5  12   2    9.50    6.90
   5  12   2    5.90    7.90
  -6 -12  -2   42.40   11.00
  -6 -12  -2   43.60   12.20
   6  12   2   68.99   11.80
   6  12   2   61.39   12.70
   6  12   2   58.49   12.50
  -7 -12  -2  294.47   23.20
  -7 -12  -2  275.27   21.10
   7  12   2  246.78   18.80
   7  12   2  296.77   22.30
   7  12   2  259.27   24.10
  -8 -12  -2  145.89   20.50
  -8 -12  -2  161.68   20.10
   8  12   2  139.19   18.90
   8  12   2  162.08   18.70
   8  12   2  124.39   15.70
  -9 -12  -2    7.50   10.90
   9  12   2    4.30    8.00
   9  12   2   12.20   10.70
 -10 -12  -2   52.39   15.00
  10  12   2   55.69   13.40
  10  12   2   68.19   15.70
 -11 -12  -2    9.40   13.80
  11  12   2   19.60   11.60
  11  12   2   28.20   11.90
   5 -13  -2  -15.90    9.30
   5 -13  -2    2.60   11.60
  -5  13   2    2.90    9.90
  -5  13   2  -14.80   11.70
  -5  13   2    1.70   10.10
   4 -13  -2    7.40   10.70
   4 -13  -2   -8.80    8.40
  -4  13   2    0.80   13.20
  -4  13   2   10.70   10.80
  -4  13   2    8.40   11.50
   3 -13  -2   -4.90    8.40
   3 -13  -2   12.00   10.10
  -3  13   2    1.40    8.50
  -3  13   2    3.60    9.70
  -3  13   2    0.40   11.00
   2 -13  -2   14.60   10.70
   2 -13  -2    9.20    8.70
  -2  13   2    7.50    9.00
  -2  13   2   16.00   11.60
  -2  13   2    1.70    9.00
   1 -13  -2   11.90    8.70
   1 -13  -2    1.90   10.00
  -1  13   2   31.00   11.20
  -1  13   2    9.00    9.20
  -1  13   2   11.00   11.50
   0 -13  -2   70.99   14.20
   0 -13  -2   31.10   11.80
   0  13   2   68.79   13.70
   0  13   2   47.50   13.30
   0  13   2   59.29   12.70
  -1 -13  -2   40.90   11.20
  -1 -13  -2   55.29   13.40
   1  13   2   46.80   12.40
   1  13   2   72.09   13.40
   1  13   2   60.29   13.80
  -2 -13  -2   48.50   10.90
  -2 -13  -2   83.19   16.00
   2  13   2   52.89   12.60
   2  13   2   67.09   12.40
   2  13   2   51.49   13.30
  -3 -13  -2    5.90    8.30
  -3 -13  -2   15.60    7.70
   3  13   2   12.30    9.80
   3  13   2   11.70    9.30
   3  13   2    9.70    8.00
  -4 -13  -2  225.98   23.50
  -4 -13  -2  200.48   19.70
   4  13   2  175.48   20.30
   4  13   2  175.38   18.10
   4  13   2  176.18   19.40
  -5 -13  -2   35.40   11.10
  -5 -13  -2   16.10    9.70
   5  13   2   44.50   12.10
   5  13   2   40.70   12.30
   5  13   2   36.70    9.90
  -6 -13  -2   62.39   13.70
  -6 -13  -2   75.19   14.60
   6  13   2   72.49   12.20
   6  13   2   90.69   14.70
   6  13   2   50.49   13.50
  -7 -13  -2   -3.90    9.00
  -7 -13  -2    5.30    9.00
   7  13   2  -11.00    6.60
   7  13   2  -11.30    6.50
   7  13   2    5.20    9.50
  -8 -13  -2  114.09   18.40
   8  13   2  132.29   17.80
   8  13   2  120.39   18.50
  -9 -13  -2    4.70   11.30
   9  13   2    0.00    9.80
   9  13   2    4.70    9.90
 -10 -13  -2    2.80   12.30
  10  13   2   25.80   11.40
  10  13   2   29.70   14.10
 -11 -13  -2    9.30   11.90
  11  13   2   -7.00    9.90
  11  13   2   17.80   11.40
   4 -14  -2  108.49   20.30
   4 -14  -2  119.99   20.00
  -4  14   2  103.09   18.90
  -4  14   2  118.79   21.10
  -4  14   2  106.49   18.30
   3 -14  -2  223.98   25.70
   3 -14  -2  226.38   27.60
  -3  14   2  246.38   26.80
  -3  14   2  231.58   27.70
  -3  14   2  272.57   26.30
   2 -14  -2  -10.30    7.70
   2 -14  -2    4.60    9.60
  -2  14   2  -12.40    9.60
  -2  14   2   11.50   10.90
  -2  14   2    4.80   10.50
   1 -14  -2    4.60    8.80
   1 -14  -2   36.60   12.60
  -1  14   2    0.90    9.60
  -1  14   2   18.10   10.50
  -1  14   2   28.40   11.10
   0 -14  -2    9.00    9.90
   0 -14  -2    0.90    8.40
   0  14   2   26.00   11.50
   0  14   2   -2.00    7.60
   0  14   2    2.90    8.70
  -1 -14  -2   72.89   14.30
  -1 -14  -2   71.79   15.50
   1  14   2   66.29   14.60
   1  14   2   74.59   14.20
   1  14   2   78.89   15.70
  -2 -14  -2  213.48   21.20
  -2 -14  -2  215.98   24.70
   2  14   2  236.88   22.30
   2  14   2  217.28   23.10
   2  14   2  182.48   20.40
  -3 -14  -2   61.59   14.50
   3  14   2   74.89   15.40
   3  14   2   69.39   14.00
   3  14   2   58.79   12.60
  -4 -14  -2    4.40    9.30
   4  14   2    5.90    9.30
   4  14   2   -6.30    7.10
   4  14   2    3.70    9.50
  -5 -14  -2   69.99   15.20
  -5 -14  -2   94.79   23.60
   5  14   2   52.49   12.90
   5  14   2   56.99   13.40
   5  14   2   82.89   15.20
  -6 -14  -2    6.10   10.50
  -6 -14  -2    1.10    8.80
   6  14   2   18.70   10.30
   6  14   2    5.40   10.40
  -7 -14  -2   80.29   16.80
  -7 -14  -2   83.59   15.60
   7  14   2   90.49   17.20
   7  14   2  102.89   16.60
  -8 -14  -2   16.70   11.70
   8  14   2   -8.50    9.60
   8  14   2    0.30    8.50
  -9 -14  -2   76.29   16.70
   9  14   2  112.09   18.80
   9  14   2   79.59   15.90
 -10 -14  -2   34.00   16.00
  10  14   2   29.30   14.30
  10  14   2   23.00   11.80
   2 -15  -2    3.50   10.60
   2 -15  -2   -3.00    8.90
  -2  15   2   19.30   13.10
  -2  15   2    3.20   10.80
  -2  15   2    5.70   11.90
   1 -15  -2   -6.30    9.10
   1 -15  -2    2.00    9.60
  -1  15   2   -7.50   10.30
  -1  15   2   -4.40   10.40
  -1  15   2   17.70   11.70
   0 -15  -2  103.69   19.20
   0 -15  -2  102.19   17.30
   0  15   2  105.79   18.10
   0  15   2  102.19   18.10
   0  15   2  104.29   17.30
  -1 -15  -2  101.39   16.60
  -1 -15  -2  112.69   19.30
   1  15   2   61.79   15.90
   1  15   2  107.89   17.80
   1  15   2  105.19   16.80
  -2 -15  -2   46.70   14.80
   2  15   2   70.39   14.00
   2  15   2   44.10   13.60
   2  15   2   49.99   15.10
  -3 -15  -2   -1.30    9.50
   3  15   2   35.10   12.40
   3  15   2   -0.40    9.70
  -4 -15  -2   44.00   14.10
   4  15   2   64.39   15.00
   4  15   2   66.69   15.40
  -5 -15  -2  -29.70    6.20
   5  15   2  -12.80    7.20
   5  15   2   -3.40    9.50
  -6 -15  -2    0.40   10.20
   6  15   2   15.30   11.90
   6  15   2    5.80    9.00
  -7 -15  -2  159.58   20.30
  -7 -15  -2  170.78   23.00
   7  15   2  176.88   21.70
   7  15   2  180.48   23.10
  -8 -15  -2   12.40   11.50
   8  15   2    5.10   11.30
   8  15   2   21.60   11.70
  -1 -16  -2   32.50   13.60
  -1 -16  -2   79.79   18.60
   1  16   2   41.40   14.80
   1  16   2   70.19   16.50
  -2 -16  -2    5.40   10.70
   2  16   2   15.90   11.90
   2  16   2    3.50   10.40
  -3 -16  -2  139.09   21.40
   3  16   2  221.38   25.30
   3  16   2  198.78   24.50
  -4 -16  -2  126.19   21.40
   4  16   2  141.79   20.00
   4  16   2   91.79   17.90
  -5 -16  -2   27.50   12.40
   5  16   2  -14.10   10.20
   5  16   2  -12.30    9.50
  -6 -16  -2  -15.90    8.70
   6  16   2   -3.70    9.30
   6  16   2    6.30   11.40
   5  16  -3    7.70   12.30
  -5 -16   3   -7.50    9.90
   4  16  -3   16.60   12.00
  -4 -16   3   -4.40   10.50
   3  16  -3  -11.80   10.00
  -3 -16   3   -9.20    8.60
   2  16  -3   49.50   16.60
   2  16  -3   89.19   16.60
  -2 -16   3   68.49   15.50
  -2 -16   3   82.69   18.80
   1  16  -3   12.00   13.00
   1  16  -3    3.80   10.80
  -1 -16   3    5.90   10.30
  -1 -16   3    9.10   10.90
   7  15  -3    9.50   11.10
  -7 -15   3    6.80   11.70
  -7 -15   3   12.10   10.90
   6  15  -3    7.30   11.60
  -6 -15   3    2.40   10.00
   5  15  -3    0.20   10.20
  -5 -15   3    6.20   10.50
   4  15  -3   87.09   17.50
   4  15  -3   69.19   14.10
  -4 -15   3   72.59   17.30
   3  15  -3   71.49   14.50
   3  15  -3   62.29   16.10
  -3 -15   3   86.49   17.20
  -3 -15   3   83.69   15.60
   2  15  -3   31.90   12.30
   2  15  -3   31.30   11.30
  -2 -15   3   27.30   11.90
  -2 -15   3   11.90   10.40
   1  15  -3   29.90   12.00
   1  15  -3   13.20   12.00
  -1 -15   3   28.40   12.30
  -1 -15   3   25.10   11.20
   0  15  -3   85.19   17.60
   0  15  -3   67.99   15.50
   0 -15   3   47.20   14.20
   0 -15   3   49.60   14.70
  -1  15  -3   12.50   11.60
  -1  15  -3   -1.40   11.80
   1 -15   3   10.00   11.90
   1 -15   3   16.30   12.80
  -2  15  -3  -12.90   10.20
  -2  15  -3    4.80   12.60
   2 -15   3    2.70   11.30
   2 -15   3   -1.60    8.90
   9  14  -3   22.50   11.40
  -9 -14   3   30.70   14.70
   8  14  -3    6.00   10.60
  -8 -14   3   19.10   12.30
   7  14  -3   -1.60   10.60
  -7 -14   3    7.60    9.30
  -7 -14   3  -12.30    9.80
   6  14  -3    9.20   11.90
  -6 -14   3   21.60   11.10
  -6 -14   3   14.10   10.20
   5  14  -3  125.89   19.10
   5  14  -3  122.79   16.40
  -5 -14   3  173.08   21.70
   4  14  -3   54.59   12.30
   4  14  -3   85.69   16.20
  -4 -14   3   40.50   12.00
   3  14  -3   -1.40    8.90
   3  14  -3   -7.40    8.60
  -3 -14   3   -5.30    7.10
  -3 -14   3    3.90    8.60
   2  14  -3   13.20   11.00
   2  14  -3   -3.30    8.60
  -2 -14   3   -5.00    7.60
  -2 -14   3  -11.00    6.80
   1  14  -3   25.30   12.60
   1  14  -3   19.30   11.70
  -1 -14   3   26.80   11.70
  -1 -14   3   34.80   11.60
   0  14  -3  -12.80    8.90
   0  14  -3   -2.80    8.10
   0 -14   3    2.50   10.70
   0 -14   3    4.40    8.60
  -1  14  -3   -1.40   10.00
  -1  14  -3    0.90   10.60
   1 -14   3    9.50   10.30
   1 -14   3   -1.30    8.40
  -2  14  -3  103.19   17.70
  -2  14  -3   63.99   16.70
   2 -14   3   69.99   16.60
   2 -14   3   60.29   14.30
  -3  14  -3   10.60   11.30
  -3  14  -3   15.10   10.60
  -3  14  -3  -15.30    9.70
   3 -14   3    9.60    9.30
   3 -14   3    6.10    9.80
  -4  14  -3    9.70   11.60
  -4  14  -3   11.20   11.80
  -4  14  -3  -13.40   10.30
   4 -14   3   19.60   12.40
   4 -14   3   -0.80    9.10
  10  13  -3  101.49   20.40
 -10 -13   3  107.99   21.10
   9  13  -3  105.69   20.00
  -9 -13   3   84.49   19.60
   8  13  -3    5.40   10.80
  -8 -13   3   -5.90   10.10
   7  13  -3   24.80   12.20
  -7 -13   3   30.50   12.00
  -7 -13   3   19.30   10.50
   6  13  -3    2.70    8.80
   6  13  -3   -1.60    7.10
  -6 -13   3    9.40    8.60
  -6 -13   3   23.50   11.20
   5  13  -3   -8.40    7.10
   5  13  -3    5.70    9.30
  -5 -13   3   -4.20    8.10
  -5 -13   3    1.70    9.00
   4  13  -3    0.90    8.20
   4  13  -3   -1.50    8.90
  -4 -13   3    7.60    8.50
  -4 -13   3  -10.50    7.90
  -4 -13   3   15.50    8.10
   3  13  -3   42.00   12.70
   3  13  -3   45.00   11.00
  -3 -13   3   50.79   11.50
  -3 -13   3   34.00   12.80
   2  13  -3    3.30    7.60
   2  13  -3   -3.90    7.50
  -2 -13   3   -5.20    7.10
  -2 -13   3   -9.30    6.70
   1  13  -3   31.80   10.50
   1  13  -3   45.90   13.50
  -1 -13   3   59.39   12.40
  -1 -13   3   40.90   12.60
   0  13  -3   29.80   12.10
   0  13  -3    0.50    8.40
   0  13  -3    1.80    7.40
   0 -13   3   14.90    9.80
   0 -13   3    2.20    8.40
  -1  13  -3   70.99   12.90
  -1  13  -3   91.99   16.50
  -1  13  -3   60.29   14.10
   1 -13   3   78.99   15.20
   1 -13   3   83.29   15.90
  -2  13  -3   63.79   14.50
  -2  13  -3   95.59   16.40
  -2  13  -3   67.79   13.20
   2 -13   3  115.59   17.50
   2 -13   3   90.99   16.20
  -3  13  -3    9.50   10.70
  -3  13  -3   11.00   10.20
  -3  13  -3    6.00   12.00
   3 -13   3    9.00    8.40
   3 -13   3    1.40   10.40
  -4  13  -3    5.40   10.90
  -4  13  -3   -0.10   10.20
  -4  13  -3   -8.10   10.60
   4 -13   3   -3.40    8.90
   4 -13   3   -9.80    9.00
  -5  13  -3  -13.50    8.90
  -5  13  -3    0.40   10.70
  -5  13  -3   11.50   13.00
   5 -13   3   -0.50    9.10
   5 -13   3    8.40   10.00
  -6  13  -3   96.19   18.90
  -6  13  -3  110.29   21.40
  -6  13  -3   99.89   19.50
   6 -13   3   98.19   18.50
   6 -13   3  106.69   18.90
  11  12  -3   45.90   14.90
 -11 -12   3   46.70   17.10
  10  12  -3    2.70   12.40
 -10 -12   3   -9.50    9.70
   9  12  -3  103.09   17.70
  -9 -12   3  134.79   21.70
   8  12  -3  109.39   18.40
  -8 -12   3   69.89   15.40
   7  12  -3   58.29   11.20
   7  12  -3   55.99   14.00
  -7 -12   3   51.29   13.90
  -7 -12   3   44.60   12.00
   6  12  -3   46.80    9.90
   6  12  -3   34.40   11.80
  -6 -12   3   47.80   12.00
  -6 -12   3   22.30   10.60
   5  12  -3   -1.50    6.20
   5  12  -3   -1.90    7.50
   5  12  -3   -0.50    6.90
  -5 -12   3    4.00    7.80
  -5 -12   3    0.60    8.20
  -5 -12   3    5.80    6.00
   4  12  -3  157.78   16.20
   4  12  -3  126.79   17.80
  -4 -12   3  139.49   17.50
  -4 -12   3  117.99   15.90
   3  12  -3  281.57   19.60
   3  12  -3  359.36   24.10
  -3 -12   3  315.47   23.20
  -3 -12   3  294.57   20.30
  -3 -12   3  308.07   20.30
   2  12  -3   38.00    7.90
   2  12  -3   19.60    9.50
   2  12  -3   25.40   10.50
  -2 -12   3   18.40   10.50
  -2 -12   3   17.10    8.90
   1  12  -3   23.50    7.50
   1  12  -3    9.00    9.00
   1  12  -3   36.20   10.30
  -1 -12   3   21.50    9.90
  -1 -12   3   44.70   10.80
   0  12  -3   23.60   10.80
   0  12  -3    5.70    9.20
   0  12  -3   12.60    7.40
   0 -12   3   20.10    9.60
   0 -12   3   12.00    9.40
  -1  12  -3    7.70    9.40
  -1  12  -3   12.10    8.50
  -1  12  -3    2.30    8.40
   1 -12   3   -4.00    7.60
   1 -12   3   -0.30    8.20
  -2  12  -3  176.78   19.50
  -2  12  -3  132.19   17.50
  -2  12  -3  169.58   20.50
   2 -12   3  168.58   20.30
   2 -12   3  173.78   19.80
  -3  12  -3   13.10   11.20
  -3  12  -3   14.40    9.80
  -3  12  -3    1.00    9.20
   3 -12   3   -7.40    8.30
   3 -12   3   -9.70    7.90
  -4  12  -3    6.70   11.20
  -4  12  -3    7.80   10.20
  -4  12  -3    5.40   10.40
   4 -12   3   28.00   10.50
   4 -12   3    0.10    9.10
  -5  12  -3   57.69   15.10
  -5  12  -3   45.50   13.50
  -5  12  -3   46.90   14.50
   5 -12   3   41.50   13.30
   5 -12   3   63.89   14.60
  -6  12  -3   22.30   12.70
  -6  12  -3   29.50   13.10
  -6  12  -3   28.60   12.90
   6 -12   3   25.80   11.60
   6 -12   3   49.90   14.60
  -7  12  -3   33.90   13.40
  -7  12  -3   40.70   15.20
  -7  12  -3   16.60   13.10
   7 -12   3   36.30   12.20
   7 -12   3   29.30   14.20
  11  11  -3  276.77   29.90
 -11 -11   3  279.37   32.40
  10  11  -3   19.00   12.90
 -10 -11   3   32.10   12.80
   9  11  -3   89.79   16.40
  -9 -11   3  100.49   18.20
   8  11  -3   -3.10    8.50
  -8 -11   3    4.40    9.00
   7  11  -3   66.39   13.60
   7  11  -3   19.90    6.90
  -7 -11   3   28.30    9.50
  -7 -11   3   38.70   12.00
   6  11  -3   32.90    9.40
   6  11  -3   37.20   11.00
  -6 -11   3   24.20    9.40
  -6 -11   3   27.20   11.40
   5  11  -3   55.29   12.80
   5  11  -3   25.40    8.10
   5  11  -3   29.00    8.40
  -5 -11   3   34.10   10.50
  -5 -11   3   34.70    8.00
  -5 -11   3   36.20    9.90
   4  11  -3   23.60   10.60
   4  11  -3   18.50    7.70
   4  11  -3   24.70    7.50
  -4 -11   3   24.20    9.40
  -4 -11   3   21.10    8.90
  -4 -11   3   28.70    8.00
   3  11  -3   25.20    8.00
   3  11  -3   23.80    6.60
   3  11  -3   22.30    9.80
  -3 -11   3   22.60    7.60
  -3 -11   3   -2.60    7.40
  -3 -11   3   12.20    7.20
   2  11  -3   72.39    9.80
   2  11  -3  106.29   13.50
   2  11  -3   65.59   12.50
  -2 -11   3   97.09   15.50
  -2 -11   3  101.79   12.00
  -2 -11   3   82.69   12.10
   1  11  -3  176.48   18.40
   1  11  -3  175.58   15.20
   1  11  -3  181.88   17.20
  -1 -11   3  182.68   18.40
  -1 -11   3  153.38   17.80
   0  11  -3   99.19   14.30
   0  11  -3  133.69   16.40
   0  11  -3   79.29   11.20
   0 -11   3  106.39   14.30
   0 -11   3   83.69   14.10
  -1  11  -3   20.60    9.50
  -1  11  -3    3.40    8.00
  -1  11  -3    8.70    7.20
   1 -11   3    8.80    8.40
   1 -11   3   20.30    9.90
  -2  11  -3   16.30    8.90
  -2  11  -3    3.30    8.40
  -2  11  -3    2.10    8.60
   2 -11   3   10.70    8.40
   2 -11   3    7.20    8.80
  -3  11  -3   56.79   12.90
  -3  11  -3   19.40    9.90
  -3  11  -3   38.40   12.10
   3 -11   3   23.80   10.90
   3 -11   3   20.60    9.20
  -4  11  -3   43.10   11.30
  -4  11  -3   32.10   11.70
  -4  11  -3   45.80   13.30
   4 -11   3   51.09   13.20
   4 -11   3   44.80   12.00
  -5  11  -3    5.90    9.80
  -5  11  -3    3.00    9.50
  -5  11  -3    3.40    8.90
   5 -11   3   -8.10    7.80
   5 -11   3   -2.00    7.60
  -6  11  -3  127.89   18.90
  -6  11  -3  152.08   22.10
  -6  11  -3  145.39   19.60
   6 -11   3  143.59   20.20
   6 -11   3  176.68   20.80
  -7  11  -3   19.30   10.30
  -7  11  -3   21.00   12.30
  -7  11  -3    7.70   13.30
   7 -11   3    0.20    9.20
   7 -11   3   14.10   10.20
  -8  11  -3   15.00   11.80
  -8  11  -3  -11.50   12.30
  -8  11  -3   -0.60   10.90
   8 -11   3    0.40    9.70
  12  10  -3  128.29   20.80
 -12 -10   3  103.49   21.30
  11  10  -3   30.10   13.40
 -11 -10   3   56.99   16.90
  10  10  -3   13.40   10.70
 -10 -10   3    1.00    9.70
   9  10  -3    6.00    9.40
  -9 -10   3   42.00   14.30
   8  10  -3   12.50   10.30
   8  10  -3   11.40    5.80
  -8 -10   3    1.50    6.70
  -8 -10   3   13.00   10.50
   7  10  -3  111.19   16.50
   7  10  -3  117.09   13.40
  -7 -10   3  128.39   17.90
  -7 -10   3  135.09   14.90
   6  10  -3   51.39   12.30
   6  10  -3   50.89    8.80
   6  10  -3   49.90    9.00
  -6 -10   3   65.39   11.00
  -6 -10   3   53.89    8.70
  -6 -10   3   61.99   13.30
   5  10  -3    6.30    4.80
   5  10  -3   -3.50    7.60
   5  10  -3    4.00    5.60
   5  10  -3   -6.90    4.80
  -5 -10   3    1.50    7.40
  -5 -10   3    2.10    4.70
  -5 -10   3    2.30    5.00
   4  10  -3   16.70    5.60
   4  10  -3    8.30    6.30
   4  10  -3   15.10    9.00
   4  10  -3   18.20    6.80
  -4 -10   3   20.10    6.50
  -4 -10   3   19.40    8.40
  -4 -10   3   10.60    7.00
   3  10  -3  145.19   12.20
   3  10  -3  137.59   13.90
   3  10  -3  105.79   14.50
  -3 -10   3  130.29   13.60
  -3 -10   3  149.99   15.00
  -3 -10   3  108.29   14.30
   2  10  -3   94.79   13.80
   2  10  -3   98.79   10.30
   2  10  -3   92.09   11.80
  -2 -10   3   91.69   13.90
  -2 -10   3  103.19   11.90
  -2 -10   3   77.09   11.30
   1  10  -3  444.86   24.80
   1  10  -3  432.66   21.20
   1  10  -3  401.76   22.60
  -1 -10   3  416.56   23.50
  -1 -10   3  447.16   20.40
  -1 -10   3  444.66   25.60
   0  10  -3  253.87   18.10
   0  10  -3  266.77   17.10
   0  10  -3  267.27   22.20
   0 -10   3  235.18   21.30
  -1  10  -3   12.00    8.20
  -1  10  -3   35.40    9.10
  -1  10  -3    5.20    6.90
   1 -10   3   22.40    8.70
   1 -10   3   16.80    7.70
  -2  10  -3   28.90    8.90
  -2  10  -3    3.80    7.80
  -2  10  -3   10.60    8.00
   2 -10   3   12.70    7.70
   2 -10   3   11.60    8.40
  -3  10  -3  349.07   24.80
  -3  10  -3  364.56   22.60
  -3  10  -3  352.16   23.30
   3 -10   3  360.46   23.90
   3 -10   3  346.77   24.20
  -4  10  -3   62.99   12.60
  -4  10  -3   82.79   14.70
  -4  10  -3  105.79   15.70
   4 -10   3   67.19   13.00
   4 -10   3   82.99   15.20
  -5  10  -3   35.20   12.40
  -5  10  -3   49.99   12.70
  -5  10  -3   35.30   12.30
   5 -10   3   39.00   10.80
   5 -10   3   39.60   11.80
  -6  10  -3  -14.70    6.30
  -6  10  -3    0.00    9.60
  -6  10  -3    0.80    9.50
   6 -10   3   -4.30    7.60
   6 -10   3   15.80    9.80
  -7  10  -3   50.39   14.10
  -7  10  -3   39.50   12.20
  -7  10  -3   84.19   17.60
   7 -10   3   34.80   12.60
   7 -10   3   74.19   14.30
   7 -10   3   59.39   12.70
  -8  10  -3    3.80   12.50
  -8  10  -3   21.50   10.70
  -8  10  -3    2.10   11.50
   8 -10   3    6.70   16.30
   8 -10   3   -1.90    7.80
   8 -10   3   21.20   11.20
  -9  10  -3  380.86   36.60
  -9  10  -3  322.17   30.80
  -9  10  -3  305.67   31.10
   9 -10   3  399.76   29.10
   9 -10   3  384.56   34.90
  12   9  -3   -0.80    9.80
 -12  -9   3   28.00   14.30
  11   9  -3  288.37   28.00
 -11  -9   3  355.86   34.70
  10   9  -3   87.19   16.40
 -10  -9   3   73.79   17.60
   9   9  -3  231.28   24.30
  -9  -9   3  235.08   25.00
   8   9  -3   27.40    8.20
   8   9  -3   28.30   10.80
  -8  -9   3   23.90   11.40
  -8  -9   3   29.30    8.60
   7   9  -3   23.70    9.60
   7   9  -3   23.50    6.70
   7   9  -3   23.70    7.40
  -7  -9   3   24.20    7.60
  -7  -9   3   48.40   11.80
   6   9  -3  338.47   17.60
   6   9  -3  342.77   22.90
   6   9  -3  342.87   18.80
   6   9  -3  370.06   18.80
  -6  -9   3  352.06   20.10
  -6  -9   3  329.37   23.50
   5   9  -3   69.09   12.00
   5   9  -3  100.69   11.10
   5   9  -3  107.79   11.60
   5   9  -3   98.19    9.70
  -5  -9   3  104.29   14.50
  -5  -9   3   97.79   10.70
  -5  -9   3   94.79   12.20
   4   9  -3   52.29    8.50
   4   9  -3   70.79    9.50
   4   9  -3   75.29   12.40
   4   9  -3   68.19    8.00
  -4  -9   3   70.49    9.30
  -4  -9   3   60.89   10.50
  -4  -9   3   59.09   10.60
   3   9  -3  157.88   10.80
   3   9  -3  147.49   13.50
   3   9  -3  147.99   16.00
  -3  -9   3  140.59   13.70
  -3  -9   3  158.88   13.70
  -3  -9   3  154.98   15.70
   2   9  -3   25.50    5.90
   2   9  -3   31.20    7.80
   2   9  -3   35.70    8.70
  -2  -9   3   37.10    7.90
  -2  -9   3   19.80    7.80
  -2  -9   3   28.50    7.60
   1   9  -3    6.20    6.40
   1   9  -3   15.30    7.00
   1   9  -3   17.20    5.70
  -1  -9   3    5.10    6.30
  -1  -9   3    9.10    4.90
  -1  -9   3   12.40    5.80
   0   9  -3  102.59   12.80
   0   9  -3   75.79    9.80
   0   9  -3   75.59   11.60
   0  -9   3  121.39   14.50
   0  -9   3   95.99    8.70
   0  -9   3  112.79   13.50
  -1   9  -3  242.78   17.70
  -1   9  -3  253.47   16.90
  -1   9  -3  221.78   17.10
   1  -9   3  250.17   18.50
   1  -9   3  232.68   17.80
  -2   9  -3    2.10    6.20
  -2   9  -3    1.00    7.20
  -2   9  -3   -1.90    6.70
   2  -9   3    5.70    6.70
   2  -9   3   -1.90    6.20
  -3   9  -3   21.40    7.80
  -3   9  -3   19.20    9.40
  -3   9  -3   15.70    8.40
   3  -9   3   17.70    8.80
   3  -9   3   22.60    8.90
  -4   9  -3   -1.00    6.40
  -4   9  -3    2.40    7.70
  -4   9  -3    2.30    8.10
   4  -9   3   -0.90    7.00
   4  -9   3    1.20    7.40
  -5   9  -3   34.20   11.80
  -5   9  -3   31.40   10.20
  -5   9  -3   32.20   10.00
   5  -9   3    8.80    8.30
   5  -9   3    8.60    7.40
   5  -9   3   24.90    9.50
  -6   9  -3   12.50   10.10
  -6   9  -3    5.60    7.70
  -6   9  -3    9.00    9.70
   6  -9   3   12.80    8.70
   6  -9   3  -10.70    7.00
   6  -9   3    5.90    8.00
  -7   9  -3  123.09   18.40
  -7   9  -3  107.59   16.70
  -7   9  -3  134.79   19.40
   7  -9   3  128.19   16.20
   7  -9   3  166.18   18.90
   7  -9   3  152.88   20.00
  -8   9  -3   10.50    9.20
  -8   9  -3    3.80   10.40
  -8   9  -3    4.00   11.80
   8  -9   3   19.60   10.70
   8  -9   3   10.50    8.60
   8  -9   3    1.50    7.70
  -9   9  -3   34.10   13.70
  -9   9  -3   38.50   16.20
  -9   9  -3   15.20   11.50
   9  -9   3   47.90   14.40
   9  -9   3   29.70   11.80
 -10   9  -3   50.29   16.70
 -10   9  -3   41.20   16.40
 -10   9  -3   41.20   12.80
  10  -9   3   35.90   13.00
  10  -9   3   50.89   15.40
  13   8  -3   17.40   10.90
 -13  -8   3   11.40   11.80
  12   8  -3   -2.90    8.20
 -12  -8   3   -8.90   11.00
  11   8  -3  365.66   28.00
 -11  -8   3  380.66   30.50
  10   8  -3    0.00    7.10
  10   8  -3   -1.10    8.70
 -10  -8   3    2.20   10.50
   9   8  -3   52.59   12.60
   9   8  -3   86.09   11.60
   9   8  -3   82.99   11.60
  -9  -8   3   69.69   11.00
  -9  -8   3   74.19   15.40
   8   8  -3   60.99    9.60
   8   8  -3   70.79   14.00
   8   8  -3   51.59    9.50
  -8  -8   3   61.49   10.00
  -8  -8   3   73.79   14.00
  -8  -8   3   56.29   10.10
   7   8  -3  617.14   26.40
   7   8  -3  568.84   24.90
   7   8  -3  640.54   31.20
   7   8  -3  570.14   25.10
  -7  -8   3  591.74   25.80
  -7  -8   3  565.24   25.80
  -7  -8   3  592.94   32.00
   6   8  -3   33.60    7.00
   6   8  -3   21.40    9.60
   6   8  -3   18.60    5.60
   6   8  -3   30.60    6.90
  -6  -8   3   27.90   10.00
  -6  -8   3   29.90    7.20
   5   8  -3  281.77   14.50
   5   8  -3  251.77   18.70
   5   8  -3  274.67   15.70
   5   8  -3  297.77   16.20
  -5  -8   3  285.47   15.60
  -5  -8   3  300.97   20.00
  -5  -8   3  309.77   17.80
   4   8  -3  271.37   13.60
   4   8  -3  273.67   18.90
   4   8  -3  286.57   15.60
   4   8  -3  257.27   15.00
  -4  -8   3  288.67   17.50
  -4  -8   3  278.47   15.20
  -4  -8   3  257.37   18.10
   3   8  -3  124.39   11.60
   3   8  -3  135.99    9.20
   3   8  -3  118.59   13.30
  -3  -8   3  130.89   12.00
  -3  -8   3  112.99   12.20
  -3  -8   3  166.58   15.50
   2   8  -3   11.50    4.30
   2   8  -3    4.80    5.10
   2   8  -3    9.60    6.70
  -2  -8   3   18.70    5.60
  -2  -8   3    4.00    5.80
  -2  -8   3   14.40    5.70
   1   8  -3  181.38   11.60
   1   8  -3  190.58   13.90
   1   8  -3  168.68   15.30
  -1  -8   3  199.88   14.10
  -1  -8   3  161.88   11.50
  -1  -8   3  170.98   16.00
   0   8  -3  414.76   22.40
   0   8  -3  410.76   20.80
   0   8  -3  401.86   19.00
   0  -8   3  417.66   23.10
   0  -8   3  400.56   16.90
   0  -8   3  409.86   21.50
  -1   8  -3   22.30    7.60
  -1   8  -3   12.80    6.00
  -1   8  -3   14.00    7.00
   1  -8   3   20.50    7.30
   1  -8   3   21.30    7.90
   1  -8   3   17.30    3.50
  -2   8  -3   21.00    7.60
  -2   8  -3   21.40    7.40
  -2   8  -3   14.10    6.90
   2  -8   3   30.30    8.60
   2  -8   3   10.90    6.50
  -3   8  -3  201.58   17.50
  -3   8  -3  150.08   15.20
  -3   8  -3  167.58   16.20
   3  -8   3  148.49   15.50
   3  -8   3  149.29   16.40
  -4   8  -3    6.00    7.80
  -4   8  -3   19.10    8.00
  -4   8  -3   21.40    8.50
   4  -8   3   26.30    8.90
   4  -8   3   18.60    8.30
   4  -8   3   22.80    8.60
  -5   8  -3    5.30    7.50
  -5   8  -3   19.50   10.20
  -5   8  -3   -0.70    8.00
   5  -8   3    5.60    6.40
   5  -8   3   -4.00    6.50
   5  -8   3   11.30    7.80
  -6   8  -3   -1.60    7.70
  -6   8  -3   -3.10    6.80
  -6   8  -3   10.60    8.90
   6  -8   3    2.40    6.80
   6  -8   3   -3.90    5.50
   6  -8   3   11.60    8.40
  -7   8  -3  266.57   24.60
  -7   8  -3  240.08   22.20
  -7   8  -3  261.17   24.60
   7  -8   3  295.27   21.90
   7  -8   3  261.17   24.40
   7  -8   3  267.37   20.10
  -8   8  -3   36.00   13.30
  -8   8  -3   64.29   14.80
  -8   8  -3   55.09   13.00
   8  -8   3   52.49   12.40
   8  -8   3   44.10   12.40
   8  -8   3   56.29   11.50
  -9   8  -3   15.30   11.80
  -9   8  -3    9.10    9.70
  -9   8  -3    8.10   11.70
   9  -8   3   15.00    9.00
   9  -8   3   11.90   10.40
 -10   8  -3  175.68   24.40
 -10   8  -3  156.08   23.00
 -10   8  -3  142.59   20.60
  10  -8   3  121.39   20.70
  10  -8   3  149.49   20.50
  13   7  -3    2.70   11.30
 -13  -7   3   13.00   12.20
  12   7  -3  173.18   21.70
 -12  -7   3  190.88   25.10
  11   7  -3   97.19   17.30
  11   7  -3   59.79   11.80
 -11  -7   3   69.89   13.90
 -11  -7   3   78.19   15.60
 -11  -7   3  102.39   19.00
  10   7  -3   46.50   12.70
  10   7  -3   53.19   10.70
 -10  -7   3   64.79   15.00
 -10  -7   3   64.89   11.60
   9   7  -3   63.19   10.80
   9   7  -3   65.19   10.80
   9   7  -3   67.59   13.00
  -9  -7   3   61.19   13.50
  -9  -7   3   72.39   11.60
   8   7  -3  485.35   27.80
   8   7  -3  489.05   23.90
   8   7  -3  498.65   24.00
   8   7  -3  530.85   22.80
  -8  -7   3  504.35   27.40
  -8  -7   3  462.65   23.90
  -8  -7   3  452.25   29.50
   7   7  -3   33.50    6.90
   7   7  -3   23.40    9.10
   7   7  -3   30.00    6.90
   7   7  -3   26.90    6.90
  -7  -7   3   23.60    6.40
  -7  -7   3   27.00    6.60
  -7  -7   3   36.40    9.90
   6   7  -3  265.07   14.70
   6   7  -3  226.38   13.70
   6   7  -3  255.97   15.10
   6   7  -3  254.67   18.80
  -6  -7   3  283.57   15.30
  -6  -7   3  249.97   19.60
   5   7  -3  320.87   15.90
   5   7  -3  277.47   15.40
   5   7  -3  338.27   20.40
   5   7  -3  300.47   14.60
  -5  -7   3  289.37   19.90
  -5  -7   3  300.47   16.80
   4   7  -3   13.90    4.90
   4   7  -3   -0.10    5.40
   4   7  -3   10.20    4.70
   4   7  -3   13.10    4.10
  -4  -7   3   10.40    5.70
  -4  -7   3   11.40    6.80
  -4  -7   3    6.50    4.30
   3   7  -3   51.69    6.10
   3   7  -3   45.60    7.20
   3   7  -3   46.50    8.50
   3   7  -3   44.40    6.70
  -3  -7   3   41.50    8.30
  -3  -7   3   55.29    9.10
  -3  -7   3   41.60    7.10
   2   7  -3  388.66   18.40
   2   7  -3  407.36   16.30
   2   7  -3  380.06   20.40
  -2  -7   3  403.46   19.30
  -2  -7   3  390.46   18.50
  -2  -7   3  406.66   20.50
   1   7  -3  599.34   24.70
   1   7  -3  608.44   22.40
   1   7  -3  580.24   25.70
  -1  -7   3  565.74   24.50
  -1  -7   3  554.84   25.90
  -1  -7   3  583.24   23.10
   0   7  -3   15.80    6.70
   0   7  -3   19.10    5.80
   0   7  -3   17.80    6.30
   0  -7   3   16.40    4.30
   0  -7   3   24.20    7.20
   0  -7   3   19.40    6.60
  -1   7  -3  385.66   20.30
  -1   7  -3  389.96   20.30
  -1   7  -3  390.76   18.60
   1  -7   3  377.86   14.20
   1  -7   3  376.26   20.10
   1  -7   3  383.46   20.80
  -2   7  -3   80.49   11.00
  -2   7  -3   62.49    9.30
  -2   7  -3   80.39   11.10
   2  -7   3   57.49   10.10
   2  -7   3   82.09   10.70
  -3   7  -3    0.50    5.60
  -3   7  -3    7.70    6.70
  -3   7  -3    2.10    5.90
   3  -7   3    8.60    5.50
   3  -7   3    8.50    6.30
   3  -7   3    8.70    6.00
  -4   7  -3   89.89   12.50
  -4   7  -3   64.39   11.10
  -4   7  -3   70.99   11.00
   4  -7   3   73.79   12.00
   4  -7   3   62.09   10.50
   4  -7   3   52.29    9.60
  -5   7  -3    1.50    6.40
  -5   7  -3   -5.80    5.10
  -5   7  -3    5.10    6.90
   5  -7   3   -6.90    5.70
   5  -7   3   -1.90    6.00
   5  -7   3   -8.90    4.30
  -6   7  -3  216.08   20.70
  -6   7  -3  177.28   18.50
  -6   7  -3  214.88   19.50
   6  -7   3  174.88   18.90
   6  -7   3  161.28   16.70
   6  -7   3  143.29   15.90
  -7   7  -3   -2.60    8.40
  -7   7  -3    8.70    9.20
  -7   7  -3    7.90    6.80
   7  -7   3   -0.90    7.40
   7  -7   3   -3.80    5.70
   7  -7   3    2.80    7.50
  -8   7  -3   59.19   13.30
  -8   7  -3   36.80   10.60
  -8   7  -3   38.20   12.80
   8  -7   3   40.20   12.00
   8  -7   3   50.19   10.70
   8  -7   3   56.79   12.40
  -9   7  -3   -2.90    7.60
  -9   7  -3   -8.90    7.80
  -9   7  -3   -2.80   11.20
   9  -7   3   -3.30    8.20
   9  -7   3  -13.90    6.70
 -10   7  -3    2.00   11.00
 -10   7  -3    5.90    9.90
 -10   7  -3   -4.80    9.90
  10  -7   3   -0.20    8.00
  10  -7   3   16.90   10.30
 -11   7  -3  147.59   20.40
 -11   7  -3  143.19   23.20
 -11   7  -3  173.78   24.40
  11  -7   3  188.98   23.20
  11  -7   3  135.29   21.10
  13   6  -3   28.90   12.60
 -13  -6   3   32.50   14.20
  12   6  -3   37.70   13.90
 -12  -6   3   35.50   13.50
 -12  -6   3   51.09   13.00
  11   6  -3   96.49   15.90
  11   6  -3  105.79   14.50
 -11  -6   3  111.49   14.90
 -11  -6   3   89.19   16.60
 -11  -6   3   94.69   14.60
  10   6  -3   34.10   11.30
  10   6  -3   55.39   11.10
 -10  -6   3   45.30   10.80
 -10  -6   3   49.80   14.10
 -10  -6   3   39.20   10.40
   9   6  -3  374.96   21.10
   9   6  -3  379.06   21.80
   9   6  -3  376.16   25.00
  -9  -6   3  396.16   27.00
  -9  -6   3  353.36   21.80
   8   6  -3  789.12   31.40
   8   6  -3  759.62   29.80
   8   6  -3  695.53   34.30
   8   6  -3  775.42   31.50
  -8  -6   3  719.53   31.30
  -8  -6   3  731.93   36.90
   7   6  -3  122.79   11.10
   7   6  -3  115.29   11.50
   7   6  -3  129.99   12.20
  -7  -6   3  111.69   10.10
  -7  -6   3  111.69   15.20
  -7  -6   3  123.29   12.00
   6   6  -3   42.80    9.10
   6   6  -3   71.59    8.50
   6   6  -3   60.89    7.80
   6   6  -3   64.79    7.90
  -6  -6   3   56.49    7.90
  -6  -6   3   65.29    8.10
  -6  -6   3   65.29   11.30
   5   6  -3   12.50    4.60
   5   6  -3   16.10    4.70
   5   6  -3    9.80    4.50
   5   6  -3   11.60    6.70
  -5  -6   3   14.20    7.40
  -5  -6   3   11.90    5.00
   4   6  -3  443.76   19.40
   4   6  -3  461.85   19.00
   4   6  -3  452.25   22.30
   4   6  -3  474.05   18.00
  -4  -6   3  407.76   22.40
  -4  -6   3  460.85   19.30
  -4  -6   3  462.55   20.60
   3   6  -3  134.59   10.10
   3   6  -3  122.89   12.30
   3   6  -3  124.99    9.30
   3   6  -3  142.09    8.30
  -3  -6   3  140.79   10.00
  -3  -6   3  167.28   14.10
  -3  -6   3  164.58   11.80
   2   6  -3  515.65   18.60
   2   6  -3  522.85   23.30
   2   6  -3  485.05   20.20
  -2  -6   3  514.05   22.90
  -2  -6   3  500.65   21.10
  -2  -6   3  515.35   21.80
   1   6  -3  643.14   22.70
   1   6  -3  656.03   26.30
   1   6  -3  627.34   24.70
  -1  -6   3  621.74   25.20
  -1  -6   3  621.54   26.30
  -1  -6   3  637.24   24.20
   0   6  -3  956.80   34.70
   0   6  -3  945.31   35.40
   0   6  -3  955.90   32.90
   0  -6   3  947.11   35.10
   0  -6   3 1025.50   32.00
   0  -6   3  941.11   36.00
  -1   6  -3   -0.20    4.60
  -1   6  -3    5.90    5.10
  -1   6  -3    7.10    5.90
   1  -6   3    0.10    4.80
   1  -6   3   -1.20    5.50
   1  -6   3    3.00    2.50
  -2   6  -3   60.49    9.40
  -2   6  -3   79.49    9.60
  -2   6  -3   82.69   10.20
   2  -6   3  113.29   12.10
   2  -6   3   72.29    9.90
  -3   6  -3   35.10    7.70
  -3   6  -3   22.60    6.30
  -3   6  -3   26.90    8.10
   3  -6   3   38.40    7.40
   3  -6   3   33.90    8.20
   3  -6   3   25.60    7.20
  -4   6  -3   79.69   10.80
  -4   6  -3   85.89   11.00
  -4   6  -3   92.39   11.80
   4  -6   3   58.39    9.50
   4  -6   3   88.39   11.30
   4  -6   3   64.79   10.40
  -5   6  -3   10.60    6.50
  -5   6  -3   22.30    7.80
  -5   6  -3   25.70    8.20
   5  -6   3   12.70    6.60
   5  -6   3    3.70    5.50
   5  -6   3   21.10    8.60
  -6   6  -3   99.49   13.50
  -6   6  -3   94.39   13.00
  -6   6  -3   73.79   13.20
   6  -6   3   94.99   13.70
   6  -6   3   93.39   12.60
   6  -6   3   87.39   11.60
  -7   6  -3   24.30   10.40
  -7   6  -3   46.30   11.10
  -7   6  -3   54.59   11.20
   7  -6   3   35.30   10.90
   7  -6   3   54.89    9.80
   7  -6   3   23.40    8.60
  -8   6  -3   32.10   12.10
  -8   6  -3   31.50   10.20
  -8   6  -3   36.60   11.80
   8  -6   3   35.50    8.90
   8  -6   3   32.90   11.20
   8  -6   3   25.90    8.90
  -9   6  -3   24.90   10.80
  -9   6  -3    2.60   10.70
  -9   6  -3    9.10    8.80
   9  -6   3   41.90   11.80
   9  -6   3   21.90    9.20
 -10   6  -3   40.50   12.80
 -10   6  -3   42.50   12.50
 -10   6  -3   41.40   13.50
  10  -6   3   49.20   13.80
  10  -6   3   39.70   11.90
 -11   6  -3   41.50   14.00
 -11   6  -3   35.70   15.80
 -11   6  -3   63.99   14.80
  11  -6   3   45.00   14.50
  11  -6   3   39.00   11.70
  13   5  -3   11.20   10.70
 -13  -5   3   19.10   11.70
 -13  -5   3   30.60   13.60
  12   5  -3   31.30   10.90
  12   5  -3   76.69   15.70
 -12  -5   3   48.90   13.00
 -12  -5   3   57.79   12.80
 -12  -5   3   41.70   13.20
  11   5  -3   77.39   15.20
  11   5  -3   54.19   11.90
 -11  -5   3   42.10   11.30
 -11  -5   3   50.49   13.40
 -11  -5   3   45.80   11.80
  10   5  -3   80.29   14.70
  10   5  -3  115.39   13.90
 -10  -5   3   87.59   15.80
 -10  -5   3   74.59   12.30
 -10  -5   3   83.89   12.90
   9   5  -3  188.18   16.30
   9   5  -3  170.38   18.80
   9   5  -3  207.88   14.40
  -9  -5   3  200.48   21.10
  -9  -5   3  192.78   17.50
  -9  -5   3  196.38   17.80
   8   5  -3  210.78   15.10
   8   5  -3  190.88   18.50
   8   5  -3  271.07   15.40
   8   5  -3  237.18   16.20
  -8  -5   3  242.58   16.40
  -8  -5   3  277.17   20.90
   7   5  -3  262.17   18.40
   7   5  -3  267.27   15.60
   7   5  -3  263.67   14.80
   7   5  -3  281.47   15.90
  -7  -5   3  250.87   12.90
  -7  -5   3  230.28   18.60
  -7  -5   3  256.17   15.60
   6   5  -3  221.88   15.80
   6   5  -3  204.28   12.60
   6   5  -3  243.68   13.50
   6   5  -3  209.28   12.80
  -6  -5   3  201.28   16.20
  -6  -5   3  197.78   12.60
  -6  -5   3  196.48   11.70
   5   5  -3   50.99    6.50
   5   5  -3   46.70    6.90
   5   5  -3   38.50    8.80
   5   5  -3   41.00    6.20
  -5  -5   3   52.79    9.60
  -5  -5   3   40.50    6.20
  -5  -5   3   39.40    6.20
   4   5  -3   24.20    4.50
   4   5  -3   16.40    4.40
   4   5  -3   25.60    7.40
   4   5  -3   25.70    5.30
  -4  -5   3   24.20    5.60
  -4  -5   3   16.10    6.80
   3   5  -3  258.67   11.20
   3   5  -3  262.37   15.70
   3   5  -3  278.17   12.50
   3   5  -3  254.97   13.20
  -3  -5   3  257.77   15.60
  -3  -5   3  235.08   13.60
  -3  -5   3  266.67   13.10
   2   5  -3  839.02   32.20
   2   5  -3  913.51   29.80
   2   5  -3  909.91   28.10
  -2  -5   3  862.51   31.90
  -2  -5   3  891.51   30.90
  -2  -5   3  888.11   32.00
   1   5  -3 3492.25  108.89
   1   5  -3 3726.63  107.19
   1   5  -3 3707.03  105.29
  -1  -5   3 3666.73  107.59
  -1  -5   3 3677.63  108.39
  -1  -5   3 3727.63  109.59
   0   5  -3   25.00    4.60
   0   5  -3   30.50    6.00
   0   5  -3   19.90    5.70
   0  -5   3   18.40    4.20
   0  -5   3   12.70    5.20
   0  -5   3   25.40    6.10
  -1   5  -3  593.34   22.60
  -1   5  -3  600.64   23.70
  -1   5  -3  575.54   24.00
   1  -5   3  551.34   24.20
   1  -5   3  619.74   19.40
   1  -5   3  602.04   24.90
  -2   5  -3  291.77   15.40
  -2   5  -3  320.07   16.60
  -2   5  -3  339.17   17.00
   2  -5   3  319.97   17.10
   2  -5   3  307.37   16.50
  -3   5  -3  428.16   20.10
  -3   5  -3  391.86   19.60
  -3   5  -3  406.46   20.40
   3  -5   3  388.36   20.30
   3  -5   3  436.56   20.20
   3  -5   3  388.76   19.30
  -4   5  -3   97.59   11.50
  -4   5  -3   90.29   11.30
  -4   5  -3   87.59   10.40
   4  -5   3  107.39   12.70
   4  -5   3   92.29   10.10
   4  -5   3  100.99   11.70
  -5   5  -3  354.16   20.30
  -5   5  -3  329.77   19.20
  -5   5  -3  321.97   20.00
   5  -5   3  357.86   18.60
   5  -5   3  370.16   20.00
   5  -5   3  336.37   20.50
  -6   5  -3   54.69   10.80
  -6   5  -3   46.50    9.20
  -6   5  -3   55.09   10.40
   6  -5   3   58.29   10.10
   6  -5   3   62.49    9.60
   6  -5   3   62.49   11.10
  -7   5  -3  134.19   16.10
  -7   5  -3  115.69   16.60
   7  -5   3  121.89   12.50
   7  -5   3  133.09   15.50
   7  -5   3  126.99   15.80
  -8   5  -3   30.20   10.70
  -8   5  -3    3.00    7.80
   8  -5   3    7.70    7.30
   8  -5   3   18.30    6.80
   8  -5   3    8.70    8.30
  -9   5  -3   11.50    9.20
  -9   5  -3    7.10    8.90
   9  -5   3   -9.00    6.40
   9  -5   3   -1.20    7.70
 -10   5  -3    7.40    9.60
 -10   5  -3   -8.50    9.80
  10  -5   3    2.70    8.30
  10  -5   3   -0.90    7.80
 -11   5  -3  114.89   19.80
 -11   5  -3  108.49   19.30
  11  -5   3  144.49   19.60
  11  -5   3  133.39   18.60
 -12   5  -3   -4.10   10.60
 -12   5  -3    8.90   11.70
  12  -5   3   -6.10    9.40
  12  -5   3  -13.60    9.50
  13   4  -3    8.80   10.80
 -13  -4   3    6.60   10.40
 -13  -4   3   -1.70    9.40
 -13  -4   3    9.60   10.70
  12   4  -3   67.59   13.40
  12   4  -3   92.89   15.90
 -12  -4   3   70.29   16.30
 -12  -4   3  105.09   16.40
 -12  -4   3   74.59   14.20
  11   4  -3   13.10    8.40
  11   4  -3   -0.60    8.80
 -11  -4   3   -0.40    9.40
 -11  -4   3   12.60    7.90
 -11  -4   3   -4.10    7.70
  10   4  -3  102.79   12.60
  10   4  -3   96.59   13.70
  10   4  -3   92.59   14.60
 -10  -4   3  110.59   14.70
 -10  -4   3  106.59   13.90
 -10  -4   3  105.89   16.50
   9   4  -3  885.31   35.30
   9   4  -3  796.72   32.80
   9   4  -3  860.71   38.00
  -9  -4   3  807.62   35.90
  -9  -4   3  807.82   35.10
  -9  -4   3  775.22   39.10
   8   4  -3  391.16   19.90
   8   4  -3  394.66   23.40
   8   4  -3  401.56   20.80
  -8  -4   3  396.16   24.60
  -8  -4   3  371.36   21.20
  -8  -4   3  416.86   21.40
   7   4  -3  137.49   11.90
   7   4  -3  130.19    8.00
   7   4  -3  125.39   13.50
   7   4  -3  116.59   11.10
  -7  -4   3  101.39   11.30
  -7  -4   3  105.09   14.40
   6   4  -3  268.67   17.10
   6   4  -3  288.67   15.00
   6   4  -3  289.87   15.40
   6   4  -3  297.97   15.40
  -6  -4   3  292.37   18.80
  -6  -4   3  311.27   13.40
  -6  -4   3  303.17   15.80
   5   4  -3   70.39    7.60
   5   4  -3   83.89    8.20
   5   4  -3   64.89    9.40
   5   4  -3   72.29    8.10
  -5  -4   3   67.09    7.70
  -5  -4   3   61.39    6.60
  -5  -4   3   49.00    9.00
   4   4  -3    0.70    3.80
   4   4  -3    2.80    3.20
   4   4  -3   -0.90    5.50
   4   4  -3    0.40    3.30
  -4  -4   3   -9.60    4.70
  -4  -4   3    1.80    3.20
  -4  -4   3   -3.50    3.30
   3   4  -3  271.67   12.70
   3   4  -3  260.77   11.30
   3   4  -3  247.28   14.40
   3   4  -3  245.18   10.70
  -3  -4   3  237.38   12.60
  -3  -4   3  260.77   12.40
  -3  -4   3  259.77   14.70
   2   4  -3   -3.50    3.30
   2   4  -3    2.90    4.20
   2   4  -3    0.50    2.90
   2   4  -3   -0.30    2.00
  -2  -4   3   -0.70    3.30
  -2  -4   3    4.80    4.10
  -2  -4   3   -5.00    3.00
   1   4  -3  414.46   18.30
   1   4  -3  440.56   15.00
   1   4  -3  472.15   16.80
  -1  -4   3  447.66   17.80
  -1  -4   3  453.75   17.80
  -1  -4   3  445.96   18.80
   0   4  -3  601.34   23.10
   0   4  -3  611.74   21.90
   0   4  -3  627.24   20.70
   0  -4   3  583.64   23.30
   0  -4   3  630.84   21.00
   0  -4   3  623.84   23.40
  -1   4  -3  232.28   12.40
  -1   4  -3  203.38   11.50
  -1   4  -3  237.48   11.20
   1  -4   3  217.98    8.80
   1  -4   3  233.08   13.00
   1  -4   3  215.38   12.40
  -2   4  -3  125.59    9.40
  -2   4  -3  124.69    4.80
  -2   4  -3  131.29   11.00
  -2   4  -3  110.19   10.50
   2  -4   3  113.09   10.00
   2  -4   3  123.29    4.70
   2  -4   3  132.09    9.70
   2  -4   3  136.19   11.70
  -3   4  -3  209.98   13.50
  -3   4  -3  205.88   12.90
  -3   4  -3  186.48   13.10
   3  -4   3  201.38   12.30
   3  -4   3  221.68   13.90
   3  -4   3  228.58   13.20
  -4   4  -3  143.39   12.60
  -4   4  -3  136.79    5.70
  -4   4  -3  131.19   12.80
  -4   4  -3  122.29   12.50
  -4   4  -3  129.99    5.70
   4  -4   3  121.89   11.60
   4  -4   3  111.39   10.50
   4  -4   3  114.89   11.80
  -5   4  -3   60.69    9.80
  -5   4  -3   61.79    9.60
  -5   4  -3   71.89    5.40
   5  -4   3   63.29    9.80
   5  -4   3   65.29    8.50
   5  -4   3   80.69   10.50
  -6   4  -3  266.47   18.90
  -6   4  -3  306.57   13.10
  -6   4  -3  289.47   19.50
   6  -4   3  316.57   18.50
   6  -4   3  314.37   19.50
   6  -4   3  308.77   16.30
  -7   4  -3   25.80    9.30
  -7   4  -3   20.70    7.90
  -7   4  -3   32.50    5.60
   7  -4   3   34.60    9.40
   7  -4   3   32.90    9.50
   7  -4   3   33.40    6.70
  -8   4  -3  649.04   33.40
  -8   4  -3  628.74   33.30
   8  -4   3  674.83   32.00
   8  -4   3  686.63   32.80
   8  -4   3  635.94   26.70
  -9   4  -3   20.20    9.90
  -9   4  -3   21.70   10.10
   9  -4   3   19.90    8.70
   9  -4   3   15.00    9.00
 -10   4  -3    7.30    9.00
 -10   4  -3    1.30    8.50
  10  -4   3    0.70    7.20
  10  -4   3   -9.00    7.10
 -11   4  -3   30.10   13.40
 -11   4  -3   30.00   12.10
  11  -4   3   36.20   11.80
  11  -4   3   32.70   11.40
 -12   4  -3   -9.90    9.30
 -12   4  -3   -3.20   12.50
  12  -4   3    4.40   10.50
  12  -4   3    6.80    8.20
  13   3  -3   45.30   13.20
 -13  -3   3   76.09   17.60
 -13  -3   3   56.29   14.60
 -13  -3   3   46.20   14.90
  12   3  -3   46.70   12.60
 -12  -3   3   47.70   13.00
 -12  -3   3   35.20   12.40
 -12  -3   3   45.00   12.80
  11   3  -3   -2.80    7.30
  11   3  -3   21.70    9.70
 -11  -3   3   19.90    9.50
 -11  -3   3    0.70    8.60
 -11  -3   3   -3.40    7.30
  10   3  -3   49.90   11.30
  10   3  -3   27.10    9.40
  10   3  -3   43.70    9.30
 -10  -3   3   19.60   10.60
 -10  -3   3   26.00    9.80
 -10  -3   3   15.50    8.90
   9   3  -3   40.70    9.40
   9   3  -3   30.80    9.70
   9   3  -3   23.70    7.60
  -9  -3   3   32.50    9.10
  -9  -3   3   46.30   10.60
  -9  -3   3   19.10    9.50
   8   3  -3   22.30    6.40
   8   3  -3    1.50    4.60
   8   3  -3   18.20    6.60
  -8  -3   3   22.40    7.70
  -8  -3   3    9.90    6.60
  -8  -3   3   11.50    7.50
   7   3  -3  221.28   14.10
   7   3  -3  225.78   15.70
   7   3  -3  206.38   13.80
   7   3  -3  210.38    9.90
  -7  -3   3  239.38   17.40
  -7  -3   3  192.28   14.00
  -7  -3   3  220.28   15.00
   6   3  -3  167.48    8.60
   6   3  -3  162.18   14.30
   6   3  -3  166.98   11.30
   6   3  -3  154.68   10.80
  -6  -3   3  143.99   11.20
  -6  -3   3  145.89   14.60
  -6  -3   3  143.09   11.30
   5   3  -3    1.80    4.00
   5   3  -3   -1.60    3.80
   5   3  -3   -2.80    3.30
   5   3  -3    1.10    5.10
  -5  -3   3   -2.70    5.50
  -5  -3   3    2.10    3.00
  -5  -3   3    4.10    4.00
   4   3  -3  695.53   24.30
   4   3  -3  712.43   25.10
   4   3  -3  719.23   26.90
   4   3  -3  670.13   23.90
  -4  -3   3  641.74   24.10
  -4  -3   3  697.33   28.10
  -4  -3   3  693.23   23.80
   3   3  -3  694.63   25.40
   3   3  -3  677.43   22.30
   3   3  -3  654.93   23.90
   3   3  -3  689.93   22.50
  -3  -3   3  664.03   23.50
  -3  -3   3  677.93   22.50
  -3  -3   3  672.13   26.40
   2   3  -3  825.92   29.20
   2   3  -3  825.32   28.10
   2   3  -3  850.51   26.20
   2   3  -3  851.01   25.60
  -2  -3   3  853.51   28.50
  -2  -3   3  813.02   28.00
  -2  -3   3  843.82   29.70
  -2  -3   3  888.81   26.20
   1   3  -3   33.40    2.80
   1   3  -3   29.90    5.20
   1   3  -3   36.70    4.20
  -1  -3   3   30.90    4.90
  -1  -3   3   43.80    5.70
  -1  -3   3   38.60    5.60
  -1  -3   3   34.90    2.90
   0   3  -3   12.50    2.80
   0   3  -3   13.90    4.10
   0   3  -3   18.40    3.70
   0  -3   3   11.60    4.10
   0  -3   3   20.40    5.00
   0  -3   3    9.90    3.20
  -1   3  -3  146.09    8.60
  -1   3  -3  141.19    8.10
  -1   3  -3  145.09    9.20
  -1   3  -3  144.69    6.60
   1  -3   3  150.88    6.50
   1  -3   3  146.69    9.30
   1  -3   3  147.19    9.40
   1  -3   3  155.88    9.20
  -2   3  -3 2082.89   63.89
  -2   3  -3 2019.40   63.49
  -2   3  -3 2117.89   59.19
  -2   3  -3 2140.89   59.09
  -2   3  -3 2011.20   62.99
   2  -3   3 2047.90   63.49
   2  -3   3 2108.09   64.49
   2  -3   3 2105.49   59.19
   2  -3   3 2087.79   63.69
  -3   3  -3 1345.17   43.70
  -3   3  -3 1335.77   38.30
  -3   3  -3 1304.17   38.40
  -3   3  -3 1280.87   43.40
  -3   3  -3 1312.57   43.80
   3  -3   3 1306.97   43.90
   3  -3   3 1257.17   43.00
   3  -3   3 1301.07   42.30
  -4   3  -3 2089.69   70.99
  -4   3  -3 2262.67   71.49
  -4   3  -3 2261.17   65.59
   4  -3   3 2265.27   70.69
   4  -3   3 2284.87   71.39
   4  -3   3 2320.27   68.89
  -5   3  -3 1192.28   43.10
  -5   3  -3 1191.48   43.20
  -5   3  -3 1117.19   36.60
   5  -3   3 1193.48   41.80
   5  -3   3 1121.69   41.70
   5  -3   3 1187.78   39.10
  -6   3  -3 1317.87   43.10
  -6   3  -3 1283.67   49.10
  -6   3  -3 1354.06   49.70
   6  -3   3 1371.26   48.40
   6  -3   3 1397.56   44.50
   6  -3   3 1335.47   48.30
  -7   3  -3  106.59    9.60
  -7   3  -3  109.99   13.90
  -7   3  -3  100.09   13.90
   7  -3   3  108.99   13.10
   7  -3   3   94.99   12.00
   7  -3   3  108.69    9.80
  -8   3  -3    8.90    5.20
  -8   3  -3    9.00    7.60
  -8   3  -3   16.20    8.30
   8  -3   3   11.20    7.10
   8  -3   3   -3.30    3.90
   8  -3   3    1.20    7.10
  -9   3  -3    3.70    8.70
  -9   3  -3    2.40    8.20
   9  -3   3   -7.20    5.10
   9  -3   3   -1.30    7.00
 -10   3  -3   16.00    9.20
 -10   3  -3    6.10    9.70
  10  -3   3    8.20    8.30
  10  -3   3   -0.20    7.10
 -11   3  -3   42.20   13.10
 -11   3  -3   54.29   14.40
  11  -3   3   68.49   14.70
  11  -3   3   56.39   13.40
 -12   3  -3   -8.90    7.90
 -12   3  -3  -20.80    7.00
  12  -3   3    9.20    9.70
  12  -3   3   -6.00    8.50
 -13   3  -3   -4.00    9.60
 -13   3  -3   -0.40   11.80
  13  -3   3   -7.50    9.30
  13   2  -3   11.10    9.60
 -13  -2   3   -1.80   10.80
 -13  -2   3   -9.30    8.20
 -13  -2   3   -1.10   10.10
  12   2  -3    1.30    9.00
 -12  -2   3   -0.30    8.30
 -12  -2   3   -4.70    8.40
 -12  -2   3    1.40   10.10
  11   2  -3  111.59   16.20
  11   2  -3  118.89   15.60
 -11  -2   3  147.49   19.10
 -11  -2   3  121.49   17.80
 -11  -2   3  101.79   15.40
  10   2  -3  143.19   16.90
  10   2  -3  165.58   16.20
  10   2  -3  172.98   18.00
 -10  -2   3  182.68   19.50
 -10  -2   3  177.78   20.20
 -10  -2   3  140.39   16.80
   9   2  -3  250.17   17.90
   9   2  -3  240.08   17.10
   9   2  -3  217.88   19.40
  -9  -2   3  238.78   18.30
  -9  -2   3  247.08   18.50
  -9  -2   3  207.38   19.80
   8   2  -3    1.90    5.60
   8   2  -3    9.40    5.80
   8   2  -3    1.10    5.10
  -8  -2   3   12.80    6.70
  -8  -2   3    9.00    6.50
  -8  -2   3   12.90    6.80
   7   2  -3  328.07   17.80
   7   2  -3  315.47   18.90
   7   2  -3  317.47   17.40
   7   2  -3  323.27   12.80
  -7  -2   3  307.37   18.50
  -7  -2   3  330.97   20.40
  -7  -2   3  338.37   18.20
   6   2  -3  132.89    7.50
   6   2  -3  116.89   10.80
   6   2  -3  114.09   11.80
   6   2  -3  119.89   11.00
  -6  -2   3  165.08   15.20
  -6  -2   3  122.49   11.90
  -6  -2   3  147.89   12.70
   5   2  -3   88.99    8.70
   5   2  -3   89.89    8.90
   5   2  -3   90.79    6.50
   5   2  -3  115.79   10.90
  -5  -2   3  102.29   11.60
  -5  -2   3   87.39    8.80
  -5  -2   3   97.79    9.70
   4   2  -3  710.93   24.20
   4   2  -3  695.33   23.20
   4   2  -3  704.13   26.50
   4   2  -3  690.33   25.40
  -4  -2   3  710.53   25.10
  -4  -2   3  679.33   27.50
  -4  -2   3  682.73   24.50
  -4  -2   3  694.63   23.20
   3   2  -3  828.32   28.10
   3   2  -3  827.82   26.50
   3   2  -3  837.52   28.90
  -3  -2   3  850.21   27.00
  -3  -2   3  835.62   27.00
  -3  -2   3  788.42   29.90
   2   2  -3  818.42   27.70
   2   2  -3  855.01   25.50
   2   2  -3  827.82   27.50
   2   2  -3  850.11   25.30
  -2  -2   3  817.92   28.70
  -2  -2   3  813.92   25.40
  -2  -2   3  839.32   27.20
   1   2  -3  619.44   18.20
   1   2  -3  624.14   17.40
   1   2  -3  615.74   21.00
   1   2  -3  582.24   20.70
  -1  -2   3  612.74   21.30
  -1  -2   3  613.64   18.30
  -1  -2   3  578.04   20.60
  -1  -2   3  608.84   17.40
  -1  -2   3  587.84   20.60
   0   2  -3  413.86   15.40
   0   2  -3  398.06   13.70
   0   2  -3  417.26   12.90
   0  -2   3  427.06   15.70
   0  -2   3  408.16   14.80
   0  -2   3  392.76   15.40
   0  -2   3  436.46   13.00
   0  -2   3  424.46   13.80
  -1   2  -3  178.48    7.10
  -1   2  -3  152.08    8.70
  -1   2  -3  158.48    7.90
  -1   2  -3  159.98    8.10
   1  -2   3  157.48    8.90
   1  -2   3  174.98    9.30
   1  -2   3  161.38    8.60
   1  -2   3  168.88    7.00
  -2   2  -3   67.59    6.60
  -2   2  -3   72.49    4.50
  -2   2  -3   72.89    4.60
  -2   2  -3   64.29    6.80
  -2   2  -3   71.39    6.90
   2  -2   3   72.99    6.30
   2  -2   3   61.29    6.40
   2  -2   3   56.59    6.50
   2  -2   3   70.39    4.60
  -3   2  -3   52.19    7.00
  -3   2  -3   45.30    6.70
  -3   2  -3   45.90    4.40
   3  -2   3   43.00    6.20
   3  -2   3   38.70    5.10
   3  -2   3   32.30    6.20
  -4   2  -3   94.69    7.00
  -4   2  -3  108.59   10.70
  -4   2  -3   91.79   10.00
   4  -2   3  107.29   10.00
   4  -2   3   92.29    7.60
   4  -2   3  109.39    9.90
   4  -2   3  101.99    9.90
  -5   2  -3  923.21   35.20
  -5   2  -3  893.81   31.00
  -5   2  -3  936.91   35.50
   5  -2   3  907.41   34.60
   5  -2   3  934.21   34.40
   5  -2   3  895.01   33.50
   5  -2   3  946.21   30.80
  -6   2  -3  155.68   10.30
  -6   2  -3  144.89   14.00
  -6   2  -3  162.28   14.90
   6  -2   3  141.29    9.00
   6  -2   3  173.28   14.70
   6  -2   3  163.58   13.90
  -7   2  -3  164.18   16.40
  -7   2  -3  220.58   16.40
  -7   2  -3  187.48   12.50
   7  -2   3  196.38   14.60
   7  -2   3  171.18   10.00
   7  -2   3  187.88   14.30
  -8   2  -3   53.49    8.40
  -8   2  -3   49.80   11.40
  -8   2  -3   39.00   10.70
   8  -2   3   51.19    9.10
   8  -2   3   52.19    9.90
  -9   2  -3  348.67   23.90
  -9   2  -3  383.26   25.00
  -9   2  -3  352.46   19.90
   9  -2   3  351.76   22.10
   9  -2   3  330.77   21.10
 -10   2  -3   12.50   10.20
 -10   2  -3   25.50   12.10
 -10   2  -3   34.30   12.10
  10  -2   3   29.60    8.90
  10  -2   3   19.00    9.40
 -11   2  -3    0.00    8.50
 -11   2  -3   22.50   10.90
  11  -2   3   30.10    9.80
  11  -2   3    1.80    8.70
 -12   2  -3   45.90   13.70
 -12   2  -3   28.90   13.40
  12  -2   3   67.19   13.20
  12  -2   3   34.70   12.30
 -13   2  -3   67.19   17.90
 -13   2  -3   49.80   15.10
  13  -2   3   53.79   15.10
  13   1  -3   28.30   11.60
 -13  -1   3   42.90   14.20
 -13  -1   3   46.80   13.70
 -13  -1   3   36.30   13.80
  12   1  -3   32.40   11.00
 -12  -1   3   40.60   13.10
 -12  -1   3   13.30   10.50
 -12  -1   3   30.30   12.20
  11   1  -3  159.88   19.30
  11   1  -3  172.18   18.30
 -11  -1   3  171.18   20.70
 -11  -1   3  183.28   20.70
 -11  -1   3  144.89   17.90
  10   1  -3   20.20    8.50
  10   1  -3   13.20    8.10
 -10  -1   3   13.40    8.90
 -10  -1   3   24.90    9.30
 -10  -1   3   10.10    8.20
   9   1  -3   -5.40    6.50
   9   1  -3   10.60    6.80
  -9  -1   3    2.60    7.00
  -9  -1   3    1.40    7.40
  -9  -1   3   10.40    7.70
   8   1  -3  182.18   16.10
   8   1  -3  178.38   16.50
  -8  -1   3  152.38   16.50
  -8  -1   3  156.68   16.20
  -8  -1   3  160.58   16.10
   7   1  -3   24.10    7.10
   7   1  -3   29.50    4.10
   7   1  -3   20.60    6.60
   7   1  -3   40.90    8.70
  -7  -1   3   28.90    8.00
  -7  -1   3   23.50    7.40
  -7  -1   3   22.70    7.70
   6   1  -3  312.67   17.10
   6   1  -3  329.27   17.00
   6   1  -3  339.67   13.50
   6   1  -3  345.57   17.90
  -6  -1   3  338.97   19.00
  -6  -1   3  338.17   17.80
  -6  -1   3  343.67   18.00
   5   1  -3    1.10    4.20
   5   1  -3    9.20    4.80
   5   1  -3    6.40    3.00
   5   1  -3    6.70    4.20
  -5  -1   3    3.60    4.40
  -5  -1   3    8.80    4.90
  -5  -1   3   10.20    5.70
   4   1  -3   20.80    5.00
   4   1  -3   32.50    4.20
   4   1  -3   23.80    5.20
   4   1  -3   21.20    5.10
  -4  -1   3   30.30    6.60
  -4  -1   3   28.30    5.40
  -4  -1   3   30.50    5.60
   3   1  -3   -0.10    3.60
   3   1  -3   -0.70    3.70
   3   1  -3    0.70    2.90
   3   1  -3    0.20    2.60
  -3  -1   3    3.80    3.40
  -3  -1   3   -1.20    4.10
  -3  -1   3   -1.60    3.00
   2   1  -3  284.07   10.10
   2   1  -3  282.07   11.10
   2   1  -3  264.97   11.40
   2   1  -3  262.67   11.80
  -2  -1   3  262.77   10.80
  -2  -1   3  273.97   11.00
  -2  -1   3  273.07   10.20
  -2  -1   3  282.57   13.20
   1   1  -3 1087.79   31.50
   1   1  -3 1080.29   33.50
   1   1  -3 1054.49   32.80
   1   1  -3 1084.09   30.70
  -1  -1   3 1093.39   30.80
  -1  -1   3 1113.69   30.80
  -1  -1   3 1096.99   34.20
  -1  -1   3 1089.59   31.50
  -1  -1   3 1077.89   33.20
   0   1  -3 3926.11  107.29
   0   1  -3 3875.31  107.39
   0   1  -3 3896.91  108.79
   0   1  -3 3763.22  107.29
   0   1  -3 3832.62  109.59
   0  -1   3 3882.71  109.29
   0  -1   3 3852.21  107.29
   0  -1   3 3723.23  107.29
   0  -1   3 3924.11  109.59
   0  -1   3 3855.21  109.49
  -1   1  -3   93.19    5.50
  -1   1  -3   98.49    5.90
  -1   1  -3   95.39    6.20
   1  -1   3   99.29    6.30
   1  -1   3   93.79    5.50
   1  -1   3   94.49    5.70
   1  -1   3   93.99    6.00
   1  -1   3   92.69    5.70
   1  -1   3   98.49    5.50
  -2   1  -3 2608.64   78.69
  -2   1  -3 2719.63   78.79
  -2   1  -3 2714.13   77.49
   2  -1   3 2669.93   78.69
   2  -1   3 2729.33   77.49
   2  -1   3 2707.63   78.59
   2  -1   3 2721.83   78.49
   2  -1   3 2686.53   78.59
   2  -1   3 2701.23   77.69
  -3   1  -3 1307.77   42.70
  -3   1  -3 1362.66   41.00
  -3   1  -3 1292.37   42.60
   3  -1   3 1312.17   41.70
   3  -1   3 1356.36   42.80
   3  -1   3 1356.36   40.10
   3  -1   3 1322.57   42.40
   3  -1   3 1324.87   42.30
  -4   1  -3 2307.47   70.39
  -4   1  -3 2199.28   67.59
  -4   1  -3 2295.97   70.09
   4  -1   3 2217.18   69.29
   4  -1   3 2262.77   65.79
   4  -1   3 2275.67   69.69
   4  -1   3 2281.67   68.69
   4  -1   3 2220.78   70.09
  -5   1  -3   12.50    5.60
  -5   1  -3   14.20    4.70
  -5   1  -3   18.30    6.50
   5  -1   3    9.50    3.00
   5  -1   3    8.20    5.40
   5  -1   3    1.20    4.40
   5  -1   3   10.10    4.90
  -6   1  -3  134.89   14.10
  -6   1  -3  158.98   10.90
  -6   1  -3  144.09   13.90
   6  -1   3  165.88   14.30
   6  -1   3  148.69   11.40
   6  -1   3  140.09    7.60
   6  -1   3  179.38   14.60
  -7   1  -3  106.89   10.50
  -7   1  -3  120.49   14.00
  -7   1  -3   97.59   12.50
   7  -1   3   89.09   11.30
   7  -1   3  111.39   11.60
   7  -1   3   92.49   11.90
   7  -1   3  103.19    6.50
  -8   1  -3  273.97   20.40
  -8   1  -3  308.97   21.30
  -8   1  -3  305.27   18.10
   8  -1   3  254.37   18.10
   8  -1   3  336.27   20.10
   8  -1   3  307.17   17.90
  -9   1  -3    2.20    7.90
  -9   1  -3    5.60    7.50
  -9   1  -3    8.20    6.70
   9  -1   3   -8.60    4.90
   9  -1   3    2.40    6.50
   9  -1   3   -3.70    6.10
 -10   1  -3  174.38   17.50
 -10   1  -3  181.38   20.80
 -10   1  -3  184.68   20.50
  10  -1   3  163.08   18.30
  10  -1   3  148.19   15.90
 -11   1  -3  221.28   23.80
 -11   1  -3  256.67   18.80
 -11   1  -3  261.97   25.20
  11  -1   3  210.48   19.80
  11  -1   3  195.98   21.10
 -12   1  -3   -2.70    7.60
 -12   1  -3    4.00    9.00
  12  -1   3    1.90    8.10
 -13   1  -3   14.30   11.90
 -13   1  -3    6.30   10.30
  13  -1   3   18.90   10.60
  13   0  -3   36.00   13.60
 -13   0   3   24.10   13.20
 -13   0   3   40.50   15.90
  12   0  -3   44.90   12.00
  12   0  -3   58.59   13.40
 -12   0   3   46.20   13.10
 -12   0   3   25.90   11.10
 -12   0   3   35.30   13.40
  11   0  -3   54.89   12.80
  11   0  -3   69.79   13.80
 -11   0   3   61.99   13.70
 -11   0   3   62.89   13.70
 -11   0   3   53.89   12.80
  10   0  -3   99.79   15.00
  10   0  -3  109.19   14.80
 -10   0   3   95.89   15.80
 -10   0   3   99.19   14.60
 -10   0   3  132.39   17.00
   9   0  -3   -2.20    5.70
   9   0  -3   -8.90    5.70
  -9   0   3    2.20    6.40
  -9   0   3    9.20    8.00
  -9   0   3    7.00    7.50
   8   0  -3  297.17   19.00
   8   0  -3  289.97   18.80
  -8   0   3  275.27   18.70
  -8   0   3  275.37   19.90
  -8   0   3  268.67   19.20
   7   0  -3    6.80    3.30
   7   0  -3   22.40    6.80
   7   0  -3   12.70    5.90
  -7   0   3    8.60    7.10
  -7   0   3   17.50    6.70
  -7   0   3   21.40    6.90
   6   0  -3  274.57   15.80
   6   0  -3  275.77   16.20
   6   0  -3  286.77   12.40
  -6   0   3  278.97   16.60
  -6   0   3  245.68   15.40
  -6   0   3  293.67   17.50
   5   0  -3  222.38   11.00
   5   0  -3  252.57   14.70
   5   0  -3  240.28   13.70
  -5   0   3  236.08   14.80
  -5   0   3  259.47   14.80
  -5   0   3  248.48   14.30
   4   0  -3  660.03   22.20
   4   0  -3  663.83   25.00
   4   0  -3  637.64   24.30
  -4   0   3  658.33   25.20
  -4   0   3  637.94   24.90
  -4   0   3  613.44   24.00
   3   0  -3  134.79    7.50
   3   0  -3  132.29    8.70
   3   0  -3  138.99    9.70
  -3   0   3  120.29    8.80
  -3   0   3  139.99    9.00
  -3   0   3  120.09    8.40
   2   0  -3 2079.09   64.09
   2   0  -3 2203.78   62.89
   2   0  -3 2181.78   62.89
  -2   0   3 2097.29   62.69
  -2   0   3 2162.28   63.49
  -2   0   3 2164.98   64.39
   1   0  -3  823.52   24.30
   1   0  -3  766.52   25.70
   1   0  -3  797.22   25.20
   1   0  -3  824.02   24.20
  -1   0   3  801.62   24.90
  -1   0   3  815.72   24.20
  -1   0   3  798.42   25.90
  -1   0   3  792.42   24.10
   0   0  -3   68.69    4.00
   0   0  -3   63.09    3.20
   0   0  -3   74.59    4.80
   0   0  -3   68.89    3.60
   0   0  -3   65.89    4.70
   0   0   3   62.29    3.90
   0   0   3   70.69    3.10
   0   0   3   65.99    3.50
   0   0   3   60.69    4.90
  -1   0  -3 1252.87   36.20
  -1   0  -3 1208.08   36.70
  -1   0  -3 1220.98   36.30
   1   0   3 1242.78   35.90
   1   0   3 1214.98   36.80
   1   0   3 1227.58   36.20
   1   0   3 1246.88   36.10
   1   0   3 1220.28   36.30
   1   0   3 1217.68   36.30
  -2   0  -3   57.39    5.30
   2   0   3   56.39    5.50
   2   0   3   48.10    4.80
   2   0   3   53.39    4.10
   2   0   3   45.60    4.80
   2   0   3   46.00    4.20
   2   0   3   51.89    5.50
  -3   0  -3 1236.08   39.90
  -3   0  -3 1326.27   36.60
  -3   0  -3 1275.27   39.30
   3   0   3 1168.18   39.40
   3   0   3 1154.58   39.00
   3   0   3 1221.18   39.50
   3   0   3 1255.47   36.40
   3   0   3 1249.68   38.00
  -4   0  -3  496.45   20.50
  -4   0  -3  486.75   19.50
  -4   0  -3  481.35   15.80
  -4   0  -3  483.25   20.70
   4   0   3  493.55   15.70
   4   0   3  509.85   18.40
   4   0   3  489.75   20.40
   4   0   3  497.05   20.00
   4   0   3  488.45   20.00
  -5   0  -3  144.39    6.30
  -5   0  -3  157.58   13.30
  -5   0  -3  123.09   11.50
  -5   0  -3  158.28   10.80
   5   0   3  144.59    9.80
   5   0   3  149.79   12.30
   5   0   3  143.49    6.20
   5   0   3  139.29   12.30
   5   0   3  143.59   12.30
  -6   0  -3   79.29   10.30
  -6   0  -3  105.39   12.10
  -6   0  -3  106.99   11.00
  -6   0  -3   90.09    4.70
   6   0   3   92.39    9.00
   6   0   3   83.29    9.90
   6   0   3  100.39    4.60
   6   0   3  112.59   12.00
   6   0   3   84.19   10.10
  -7   0  -3   -2.20    5.20
  -7   0  -3   -1.90    5.40
  -7   0  -3   -1.20    4.40
   7   0   3    3.10    5.10
   7   0   3   -4.50    4.00
   7   0   3    2.60    1.30
   7   0   3    4.70    5.80
  -8   0  -3   -1.20    4.80
  -8   0  -3   -6.70    5.70
  -8   0  -3   11.10    7.90
   8   0   3    6.90    5.00
   8   0   3    1.70    5.90
   8   0   3   -4.40    5.10
  -9   0  -3   70.79   12.40
  -9   0  -3   99.09   12.80
  -9   0  -3  117.89   15.10
   9   0   3  110.69   14.40
   9   0   3   78.39   12.30
   9   0   3  101.69   12.00
 -10   0  -3  169.98   16.80
 -10   0  -3  183.18   20.30
 -10   0  -3  166.18   19.50
  10   0   3  194.88   20.30
  10   0   3  177.58   18.90
  10   0   3  149.88   15.00
 -11   0  -3   10.10    9.20
 -11   0  -3   -1.40    7.30
 -11   0  -3    0.50    8.70
  11   0   3   -1.90    8.40
  11   0   3  -15.80    6.10
  11   0   3    6.80    6.90
 -12   0  -3   15.80   11.20
 -12   0  -3    7.90    9.40
 -12   0  -3   10.10   10.20
  12   0   3   17.90   10.40
 -13   0  -3    8.90   11.30
 -13   0  -3   23.40   13.10
  13   0   3   36.10   12.40
 -14   0  -3    9.10   13.40
 -14   0  -3   35.80   13.60
  14   0   3   23.10   11.50
  13  -1  -3   -0.20   10.60
 -13   1   3   -6.30   10.50
 -13   1   3   12.70    9.50
  12  -1  -3    9.10    9.60
  12  -1  -3    9.10    9.60
 -12   1   3    0.30   11.00
 -12   1   3    3.30   10.20
  11  -1  -3    6.90    8.60
  11  -1  -3   -5.60    8.00
 -11   1   3    3.10    7.50
 -11   1   3   16.50   10.00
 -11   1   3    5.50    9.70
  10  -1  -3  245.68   22.50
  10  -1  -3  255.57   23.00
 -10   1   3  246.98   19.70
 -10   1   3  291.27   26.30
 -10   1   3  268.77   24.10
   9  -1  -3   53.19   11.40
   9  -1  -3   43.70   10.00
  -9   1   3   54.29   11.80
  -9   1   3   42.40   11.40
  -9   1   3   35.90    9.30
   8  -1  -3  106.89   14.30
   8  -1  -3  105.79   12.70
  -8   1   3  104.59   13.90
  -8   1   3  105.09   14.40
  -8   1   3   89.39   12.10
   7  -1  -3  206.18   11.50
   7  -1  -3  229.08   16.40
   7  -1  -3  220.28   15.10
  -7   1   3  201.78   14.90
  -7   1   3  196.68   18.00
  -7   1   3  197.98   17.10
   6  -1  -3  309.27   18.00
   6  -1  -3  334.57   14.50
   6  -1  -3  333.07   17.50
  -6   1   3  333.77   17.70
  -6   1   3  285.17   17.60
  -6   1   3  315.97   19.20
   5  -1  -3   32.60    7.80
   5  -1  -3   39.60    5.50
   5  -1  -3   31.20    6.30
  -5   1   3   39.70    7.70
  -5   1   3   30.80    7.40
  -5   1   3   33.90    6.60
   4  -1  -3  104.79    9.10
   4  -1  -3   82.59    7.30
   4  -1  -3   98.79   10.40
  -4   1   3   85.59    9.20
  -4   1   3  110.99    9.50
  -4   1   3  103.79   10.50
   3  -1  -3   11.90    4.80
   3  -1  -3    5.40    3.70
   3  -1  -3   10.40    3.80
  -3   1   3    5.60    3.80
  -3   1   3   -1.00    4.20
  -3   1   3    0.00    4.00
   2  -1  -3  184.88    8.50
   2  -1  -3  180.88    9.30
   2  -1  -3  178.78   10.30
  -2   1   3  177.58    9.60
  -2   1   3  174.88    9.30
  -2   1   3  159.88   10.10
   1  -1  -3 2385.96   70.79
   1  -1  -3 2433.46   68.89
   1  -1  -3 2443.26   71.39
  -1   1   3 2503.95   71.19
  -1   1   3 2456.85   68.89
  -1   1   3 2342.57   70.39
  -1   1   3 2432.46   70.49
   0  -1  -3  159.58    8.00
   0  -1  -3  147.79    7.50
   0   1   3  161.38    7.40
   0   1   3  156.08    7.60
   0   1   3  163.48    7.60
  -1  -1  -3  779.72   22.90
  -1  -1  -3  753.72   23.90
  -1  -1  -3  782.12   24.60
  -1  -1  -3  775.82   22.80
   1   1   3  724.53   23.80
   1   1   3  711.73   24.00
   1   1   3  803.52   22.90
   1   1   3  753.42   24.70
   1   1   3  789.12   22.90
  -2  -1  -3 2243.78   62.29
  -2  -1  -3 2187.88   63.19
  -2  -1  -3 2125.29   65.19
   2   1   3 2175.18   65.39
   2   1   3 2331.67   62.29
   2   1   3 2182.38   64.89
   2   1   3 2168.88   64.09
   2   1   3 2208.48   64.79
  -3  -1  -3 2458.55   75.79
  -3  -1  -3 2575.84   71.89
  -3  -1  -3 2582.64   72.39
  -3  -1  -3 2528.75   71.89
   3   1   3 2492.95   74.99
   3   1   3 2599.34   71.99
   3   1   3 2596.14   75.69
   3   1   3 2440.06   72.19
   3   1   3 2569.54   75.49
  -4  -1  -3 3482.75   96.79
  -4  -1  -3 3413.96  102.79
  -4  -1  -3 3693.63   96.89
  -4  -1  -3 3389.46  102.69
   4   1   3 3380.86  101.99
   4   1   3 3331.67  102.29
   4   1   3 3495.85   98.99
   4   1   3 3435.16  102.29
  -5  -1  -3  219.28   13.60
  -5  -1  -3  205.48   13.10
   5   1   3  219.28   10.50
   5   1   3  190.78   12.40
   5   1   3  204.78   12.80
   5   1   3  180.48   12.50
  -6  -1  -3   72.39   10.30
  -6  -1  -3   93.09   11.00
  -6  -1  -3   63.39    8.60
   6   1   3   83.89   10.10
   6   1   3   83.69    8.00
   6   1   3   80.89   10.00
   6   1   3   67.79    9.20
  -7  -1  -3  137.09   13.50
  -7  -1  -3  114.19   12.90
  -7  -1  -3  113.19   11.90
   7   1   3  129.99   13.20
   7   1   3  116.99   10.00
   7   1   3  133.89   13.70
   7   1   3  138.19   14.30
  -8  -1  -3  521.85   27.20
  -8  -1  -3  575.44   27.30
  -8  -1  -3  535.95   27.50
   8   1   3  593.14   27.50
   8   1   3  585.84   23.80
   8   1   3  580.94   28.10
   8   1   3  531.55   26.80
  -9  -1  -3  160.78   17.50
  -9  -1  -3  137.89   15.20
  -9  -1  -3  120.39   14.90
   9   1   3  152.98   16.00
   9   1   3  127.99   12.40
   9   1   3  111.09   14.30
 -10  -1  -3   25.80    9.70
 -10  -1  -3   39.50   11.50
 -10  -1  -3   34.10   10.30
  10   1   3   27.70    7.90
  10   1   3   26.90    9.60
  10   1   3   42.10   10.60
 -11  -1  -3    0.20    7.70
 -11  -1  -3   -7.20    7.60
 -11  -1  -3   -5.50    7.50
  11   1   3    7.00    8.40
  11   1   3    6.60    7.90
 -12  -1  -3   11.80   10.30
 -12  -1  -3   26.80   11.40
 -12  -1  -3   13.60   11.30
  12   1   3   13.90   10.40
  12   1   3   23.80   11.30
 -13  -1  -3   52.39   14.00
 -13  -1  -3   50.39   15.80
 -13  -1  -3   39.30   13.30
  13   1   3   51.09   14.00
  13   1   3   45.60   12.60
 -14  -1  -3    8.60   12.00
 -14  -1  -3   -0.30   12.00
  14   1   3    1.50   10.20
 -13   2   3  248.58   27.70
  12  -2  -3   23.10   10.50
  12  -2  -3   20.70   11.30
 -12   2   3    4.20   10.90
 -12   2   3   22.30   12.40
  11  -2  -3  141.89   18.40
  11  -2  -3  209.08   22.90
 -11   2   3  168.48   21.40
 -11   2   3  183.98   20.90
  10  -2  -3   23.20    9.40
  10  -2  -3   19.30    9.20
 -10   2   3   17.50    9.50
 -10   2   3    4.70    7.90
 -10   2   3   19.50    5.10
   9  -2  -3  210.28   19.20
   9  -2  -3  164.98   18.00
  -9   2   3  229.68   19.10
  -9   2   3  182.08   19.70
  -9   2   3  189.48   19.20
   8  -2  -3   25.30    8.60
   8  -2  -3   39.20    9.30
  -8   2   3   27.10    9.30
  -8   2   3   36.00    9.60
  -8   2   3   30.30    8.40
   7  -2  -3  273.67   14.40
   7  -2  -3  260.77   18.30
   7  -2  -3  286.27   17.70
[truncated: 1,612,385 more chars]
