# Supplementary material for: A Boratafulvene
Source: Angew Chem Int Ed Engl. 2021 Aug 6;60(36):20055–60. doi: 10.1002/anie.202107968 (PMC8456924; doi:10.1002/anie.202107968)
Supplement: Supplementary file 1 — Supporting Information [file ANIE-60-20055-s001.zip › Compound2a_cif.cif]

 
data_sad_fin_a
 
_audit_creation_method            'SHELXL-2018/3'
_shelx_SHELXL_version_number      '2018/3'
_chemical_name_systematic         ?
_chemical_name_common             ?
_chemical_melting_point           ?
_chemical_formula_moiety          ?
_chemical_formula_sum
 'C58 H94 B K O6 Si2' 
_chemical_formula_weight          993.42

loop_
 _atom_type_symbol
 _atom_type_description
 _atom_type_scat_dispersion_real
 _atom_type_scat_dispersion_imag
 _atom_type_scat_source
 'C'  'C'   0.0033   0.0016
 'International Tables Vol C Tables 4.2.6.8 and 6.1.1.4'
 'H'  'H'   0.0000   0.0000
 'International Tables Vol C Tables 4.2.6.8 and 6.1.1.4'
 'B'  'B'   0.0013   0.0007
 'International Tables Vol C Tables 4.2.6.8 and 6.1.1.4'
 'O'  'O'   0.0106   0.0060
 'International Tables Vol C Tables 4.2.6.8 and 6.1.1.4'
 'Si'  'Si'   0.0817   0.0704
 'International Tables Vol C Tables 4.2.6.8 and 6.1.1.4'
 'K'  'K'   0.2009   0.2494
 'International Tables Vol C Tables 4.2.6.8 and 6.1.1.4'
 
_space_group_crystal_system       monoclinic
_space_group_IT_number            14
_space_group_name_H-M_alt         'P 21/c'
_space_group_name_Hall            '-P 2ybc'
 
_shelx_space_group_comment
;
The symmetry employed for this shelxl refinement is uniquely defined
by the following loop, which should always be used as a source of
symmetry information in preference to the above space-group names.
They are only intended as comments.
;
 
loop_
 _space_group_symop_operation_xyz
 'x, y, z'
 '-x, y+1/2, -z+1/2'
 '-x, -y, -z'
 'x, -y-1/2, z-1/2'
 
_cell_length_a                    22.528(4)
_cell_length_b                    14.996(3)
_cell_length_c                    18.013(3)
_cell_angle_alpha                 90
_cell_angle_beta                  99.507(3)
_cell_angle_gamma                 90
_cell_volume                      6001.7(18)
_cell_formula_units_Z             4
_cell_measurement_temperature     100(2)
_cell_measurement_reflns_used      9226
_cell_measurement_theta_min        2.29
_cell_measurement_theta_max       28.61
 
_exptl_crystal_description       'block'
_exptl_crystal_colour            'yellow'
_exptl_crystal_density_meas       ?
_exptl_crystal_density_method     ?
_exptl_crystal_density_diffrn     1.099          
_exptl_crystal_F_000              2168
_exptl_transmission_factor_min    ?
_exptl_transmission_factor_max    ?
_exptl_crystal_size_max           0.400
_exptl_crystal_size_mid           0.166
_exptl_crystal_size_min           0.107
_exptl_absorpt_coefficient_mu     0.173
_shelx_estimated_absorpt_T_min    0.934
_shelx_estimated_absorpt_T_max    0.982
_exptl_absorpt_correction_type    'multi-scan'
_exptl_absorpt_correction_T_min   0.6830
_exptl_absorpt_correction_T_max   0.7458
_exptl_absorpt_process_details    
;
 Reference: Krause, L., Herbst-Irmer, R.,
 Sheldrick G.M. & Stalke D.,
 J. Appl. Cryst. 48 (2015) 3-10.
;
_exptl_absorpt_special_details    ?
_diffrn_ambient_temperature       100(2)
_diffrn_radiation_wavelength      0.71073
_diffrn_radiation_type            MoK\a
_diffrn_source                    ?
_diffrn_measurement_device_type  'Bruker APEX-II CCD'
_diffrn_measurement_method       '\f and \w scans'
_diffrn_detector_area_resol_mean  ?
_diffrn_reflns_number             90420
_diffrn_reflns_av_unetI/netI      0.0320
_diffrn_reflns_av_R_equivalents   0.0481
_diffrn_reflns_limit_h_min        -29
_diffrn_reflns_limit_h_max        29
_diffrn_reflns_limit_k_min        -19
_diffrn_reflns_limit_k_max        19
_diffrn_reflns_limit_l_min        -23
_diffrn_reflns_limit_l_max        23
_diffrn_reflns_theta_min          0.916
_diffrn_reflns_theta_max          27.877
_diffrn_reflns_theta_full         25.242
_diffrn_measured_fraction_theta_max   1.000
_diffrn_measured_fraction_theta_full  1.000
_diffrn_reflns_Laue_measured_fraction_max    1.000
_diffrn_reflns_Laue_measured_fraction_full   1.000
_diffrn_reflns_point_group_measured_fraction_max   1.000
_diffrn_reflns_point_group_measured_fraction_full  1.000
_reflns_number_total              14320
_reflns_number_gt                 11355
_reflns_threshold_expression      'I > 2\s(I)'
_reflns_Friedel_coverage          0.000
_reflns_Friedel_fraction_max      .
_reflns_Friedel_fraction_full     .
 
_reflns_special_details
;
 Reflections were merged by SHELXL according to the crystal
 class for the calculation of statistics and refinement.
 
 _reflns_Friedel_fraction is defined as the number of unique
 Friedel pairs measured divided by the number that would be
 possible theoretically, ignoring centric projections and
 systematic absences.
;
 
_computing_data_collection       'Bruker APEX2'
_computing_cell_refinement       'Bruker SAINT'
_computing_data_reduction        'Bruker SAINT'
_computing_structure_solution     'SHELXT 2014/5 (Sheldrick, 2014)'
_computing_structure_refinement 'SHELXL-2018/3 (Sheldrick, 2018)'
_computing_molecular_graphics    'Bruker SHELXTL'
_computing_publication_material  'Bruker SHELXTL'
_refine_special_details           ?
_refine_ls_structure_factor_coef  Fsqd
_refine_ls_matrix_type            full
_refine_ls_weighting_scheme       calc
_refine_ls_weighting_details
'w=1/[\s^2^(Fo^2^)+(0.0414P)^2^+2.6491P] where P=(Fo^2^+2Fc^2^)/3'
_atom_sites_solution_primary      ?
_atom_sites_solution_secondary    ?
_atom_sites_solution_hydrogens    mixed
_refine_ls_hydrogen_treatment     mixed
_refine_ls_extinction_method      none
_refine_ls_extinction_coef        .
_refine_ls_number_reflns          14320
_refine_ls_number_parameters      702
_refine_ls_number_restraints      318
_refine_ls_R_factor_all           0.0527
_refine_ls_R_factor_gt            0.0378
_refine_ls_wR_factor_ref          0.0983
_refine_ls_wR_factor_gt           0.0897
_refine_ls_goodness_of_fit_ref    1.020
_refine_ls_restrained_S_all       1.039
_refine_ls_shift/su_max           0.001
_refine_ls_shift/su_mean          0.000
 
loop_
 _atom_site_label
 _atom_site_type_symbol
 _atom_site_fract_x
 _atom_site_fract_y
 _atom_site_fract_z
 _atom_site_U_iso_or_equiv
 _atom_site_adp_type
 _atom_site_occupancy
 _atom_site_site_symmetry_order  
 _atom_site_calc_flag
 _atom_site_refinement_flags_posn
 _atom_site_refinement_flags_adp
 _atom_site_refinement_flags_occupancy
 _atom_site_disorder_assembly
 _atom_site_disorder_group
K1 K 0.84380(2) 0.18601(2) 0.19875(2) 0.01879(7) Uani 1 1 d . . . . .
Si1 Si 0.88063(2) 0.40806(2) 0.38362(2) 0.01604(8) Uani 1 1 d . . . . .
O1 O 0.92078(4) 0.28736(6) 0.12327(5) 0.0202(2) Uani 1 1 d . . . . .
C1 C 0.84294(6) 0.17671(9) 0.37658(8) 0.0188(3) Uani 1 1 d . . . . .
H2 H 0.8856(8) 0.1894(11) 0.3945(9) 0.023(4) Uiso 1 1 d . . . . .
H1 H 0.8340(7) 0.1129(11) 0.3763(9) 0.021(4) Uiso 1 1 d . . . . .
B1 B 0.79760(7) 0.24587(10) 0.35735(8) 0.0157(3) Uani 1 1 d . . . . .
O2 O 0.97379(4) 0.16486(6) 0.22795(6) 0.0216(2) Uani 1 1 d . . . . .
C2 C 0.80788(6) 0.35138(9) 0.35338(7) 0.0154(3) Uani 1 1 d . . . . .
Si2 Si 0.68396(2) 0.12800(2) 0.31431(2) 0.01722(8) Uani 1 1 d . . . . .
O3 O 0.89297(4) 0.02030(6) 0.24082(6) 0.0227(2) Uani 1 1 d . . . . .
C3 C 0.75245(6) 0.38797(9) 0.32929(7) 0.0153(3) Uani 1 1 d . . . . .
C4 C 0.70385(6) 0.31850(9) 0.32051(7) 0.0153(3) Uani 1 1 d . . . . .
O4 O 0.81673(4) 0.03097(7) 0.10232(6) 0.0230(2) Uani 1 1 d . . . . .
C5 C 0.72646(6) 0.23400(9) 0.33279(7) 0.0161(3) Uani 1 1 d . . . . .
O5 O 0.74223(5) 0.17921(7) 0.08294(5) 0.0225(2) Uani 1 1 d . . . . .
C6 C 0.87720(7) 0.53282(10) 0.39094(9) 0.0263(3) Uani 1 1 d . . . . .
H6A H 0.867042 0.558575 0.340435 0.039 Uiso 1 1 calc R U . . .
H6B H 0.916396 0.555552 0.415287 0.039 Uiso 1 1 calc R U . . .
H6C H 0.846359 0.549451 0.420923 0.039 Uiso 1 1 calc R U . . .
O6 O 0.80391(4) 0.34299(7) 0.12760(5) 0.0211(2) Uani 1 1 d . . . . .
C7 C 0.91603(7) 0.37076(10) 0.48027(8) 0.0247(3) Uani 1 1 d . . . . .
H7A H 0.920715 0.305782 0.480766 0.037 Uiso 1 1 calc R U . . .
H7B H 0.890265 0.388155 0.516663 0.037 Uiso 1 1 calc R U . . .
H7C H 0.955608 0.398874 0.493870 0.037 Uiso 1 1 calc R U . . .
C8 C 0.93366(7) 0.37746(10) 0.31744(8) 0.0244(3) Uani 1 1 d . . . . .
H8A H 0.919203 0.403216 0.267743 0.037 Uiso 1 1 calc R U . . .
H8B H 0.935570 0.312411 0.313207 0.037 Uiso 1 1 calc R U . . .
H8C H 0.973857 0.400804 0.336861 0.037 Uiso 1 1 calc R U . . .
C9 C 0.67966(7) 0.06715(10) 0.40433(8) 0.0257(3) Uani 1 1 d . . . . .
H9A H 0.663463 0.007164 0.392781 0.039 Uiso 1 1 calc R U . . .
H9B H 0.653241 0.099817 0.432915 0.039 Uiso 1 1 calc R U . . .
H9C H 0.720016 0.062695 0.434295 0.039 Uiso 1 1 calc R U . . .
C11 C 0.60647(7) 0.13998(10) 0.25793(9) 0.0265(3) Uani 1 1 d . . . . .
H11A H 0.608651 0.174536 0.212285 0.040 Uiso 1 1 calc R U . . .
H11B H 0.580424 0.170883 0.288132 0.040 Uiso 1 1 calc R U . . .
H11C H 0.589881 0.080765 0.243948 0.040 Uiso 1 1 calc R U . . .
C10 C 0.72454(7) 0.05373(10) 0.25506(9) 0.0261(3) Uani 1 1 d . . . . .
H10A H 0.704342 -0.004308 0.248625 0.039 Uiso 1 1 calc R U . . .
H10B H 0.766238 0.045477 0.280025 0.039 Uiso 1 1 calc R U . . .
H10C H 0.724183 0.081309 0.205671 0.039 Uiso 1 1 calc R U . . .
C12 C 0.73735(6) 0.48286(9) 0.30932(7) 0.0159(3) Uani 1 1 d . . . . .
C13 C 0.75964(6) 0.52313(9) 0.24953(7) 0.0172(3) Uani 1 1 d . . . . .
H13 H 0.786095 0.490475 0.223734 0.021 Uiso 1 1 calc R U . . .
C14 C 0.74389(6) 0.61038(9) 0.22679(7) 0.0185(3) Uani 1 1 d . . . . .
C15 C 0.76925(7) 0.65351(10) 0.16105(8) 0.0254(3) Uani 1 1 d D U . . .
C16 C 0.83492(10) 0.6735(2) 0.18597(15) 0.0547(7) Uani 0.859(3) 1 d D U P A 1
H16A H 0.851163 0.702176 0.144715 0.082 Uiso 0.859(3) 1 calc R U P A 1
H16B H 0.856731 0.617885 0.199919 0.082 Uiso 0.859(3) 1 calc R U P A 1
H16C H 0.839664 0.713625 0.229522 0.082 Uiso 0.859(3) 1 calc R U P A 1
C17 C 0.75931(14) 0.59169(15) 0.09248(12) 0.0514(7) Uani 0.859(3) 1 d D U P A 1
H17A H 0.716068 0.581961 0.076478 0.077 Uiso 0.859(3) 1 calc R U P A 1
H17B H 0.779185 0.534407 0.105785 0.077 Uiso 0.859(3) 1 calc R U P A 1
H17C H 0.776296 0.619126 0.051279 0.077 Uiso 0.859(3) 1 calc R U P A 1
C18 C 0.73703(10) 0.74181(14) 0.13537(13) 0.0384(5) Uani 0.859(3) 1 d D U P A 1
H18A H 0.752879 0.765350 0.091807 0.058 Uiso 0.859(3) 1 calc R U P A 1
H18B H 0.744026 0.785186 0.176586 0.058 Uiso 0.859(3) 1 calc R U P A 1
H18C H 0.693724 0.730960 0.121413 0.058 Uiso 0.859(3) 1 calc R U P A 1
C16B C 0.8164(6) 0.7244(9) 0.1973(7) 0.042(2) Uani 0.141(3) 1 d D U P A 2
H16D H 0.834230 0.753917 0.157676 0.062 Uiso 0.141(3) 1 calc R U P A 2
H16E H 0.848158 0.694777 0.232482 0.062 Uiso 0.141(3) 1 calc R U P A 2
H16F H 0.796408 0.768937 0.224429 0.062 Uiso 0.141(3) 1 calc R U P A 2
C17B C 0.8116(6) 0.5863(7) 0.1249(8) 0.041(2) Uani 0.141(3) 1 d D U P A 2
H17D H 0.788874 0.532413 0.107592 0.062 Uiso 0.141(3) 1 calc R U P A 2
H17E H 0.846324 0.570103 0.162898 0.062 Uiso 0.141(3) 1 calc R U P A 2
H17F H 0.825695 0.615136 0.082218 0.062 Uiso 0.141(3) 1 calc R U P A 2
C18B C 0.7247(6) 0.6900(10) 0.1021(7) 0.044(2) Uani 0.141(3) 1 d D U P A 2
H18D H 0.744847 0.720417 0.065061 0.066 Uiso 0.141(3) 1 calc R U P A 2
H18E H 0.699426 0.732687 0.123868 0.066 Uiso 0.141(3) 1 calc R U P A 2
H18F H 0.699527 0.641698 0.077463 0.066 Uiso 0.141(3) 1 calc R U P A 2
C19 C 0.70547(6) 0.65718(9) 0.26620(8) 0.0197(3) Uani 1 1 d . . . . .
H19 H 0.694902 0.716784 0.251781 0.024 Uiso 1 1 calc R U . . .
C20 C 0.68200(6) 0.61940(9) 0.32617(8) 0.0187(3) Uani 1 1 d . . . . .
C21 C 0.63776(7) 0.67137(10) 0.36645(8) 0.0243(3) Uani 1 1 d D U . . .
C22 C 0.63134(17) 0.76831(19) 0.3426(2) 0.0436(11) Uani 0.594(5) 1 d D U P B 1
H22A H 0.616381 0.771726 0.288424 0.065 Uiso 0.594(5) 1 calc R U P B 1
H22B H 0.670616 0.797803 0.353909 0.065 Uiso 0.594(5) 1 calc R U P B 1
H22C H 0.602874 0.798065 0.370100 0.065 Uiso 0.594(5) 1 calc R U P B 1
C23 C 0.6556(2) 0.6634(4) 0.4495(2) 0.0549(13) Uani 0.594(5) 1 d D U P B 1
H23A H 0.654104 0.600672 0.464205 0.082 Uiso 0.594(5) 1 calc R U P B 1
H23B H 0.627832 0.698222 0.474523 0.082 Uiso 0.594(5) 1 calc R U P B 1
H23C H 0.696619 0.686192 0.464367 0.082 Uiso 0.594(5) 1 calc R U P B 1
C24 C 0.57384(13) 0.6278(2) 0.3423(2) 0.0380(9) Uani 0.594(5) 1 d D U P B 1
H24A H 0.561880 0.632645 0.287643 0.057 Uiso 0.594(5) 1 calc R U P B 1
H24B H 0.544381 0.658829 0.367406 0.057 Uiso 0.594(5) 1 calc R U P B 1
H24C H 0.575500 0.564755 0.356912 0.057 Uiso 0.594(5) 1 calc R U P B 1
C22B C 0.6671(3) 0.7651(3) 0.3934(3) 0.0410(14) Uani 0.406(5) 1 d D U P B 2
H22D H 0.675702 0.798530 0.349618 0.062 Uiso 0.406(5) 1 calc R U P B 2
H22E H 0.704585 0.755261 0.428565 0.062 Uiso 0.406(5) 1 calc R U P B 2
H22F H 0.639003 0.799186 0.418480 0.062 Uiso 0.406(5) 1 calc R U P B 2
C23B C 0.5810(2) 0.6875(4) 0.3143(3) 0.0473(17) Uani 0.406(5) 1 d D U P B 2
H23D H 0.589367 0.722146 0.271050 0.071 Uiso 0.406(5) 1 calc R U P B 2
H23E H 0.553195 0.720751 0.340395 0.071 Uiso 0.406(5) 1 calc R U P B 2
H23F H 0.562848 0.630283 0.296791 0.071 Uiso 0.406(5) 1 calc R U P B 2
C24B C 0.6262(3) 0.6270(4) 0.4393(3) 0.0426(15) Uani 0.406(5) 1 d D U P B 2
H24D H 0.605268 0.570187 0.427335 0.064 Uiso 0.406(5) 1 calc R U P B 2
H24E H 0.601185 0.666283 0.464805 0.064 Uiso 0.406(5) 1 calc R U P B 2
H24F H 0.664611 0.616163 0.472306 0.064 Uiso 0.406(5) 1 calc R U P B 2
C25 C 0.63974(6) 0.34552(9) 0.30153(7) 0.0158(3) Uani 1 1 d . . . . .
C20B C 0.69828(6) 0.53191(9) 0.34649(7) 0.0178(3) Uani 1 1 d . . . . .
H20B H 0.682400 0.504861 0.386691 0.021 Uiso 1 1 calc R U . . .
C26 C 0.60045(6) 0.33589(9) 0.35338(7) 0.0167(3) Uani 1 1 d . . . . .
H26 H 0.614627 0.308852 0.400684 0.020 Uiso 1 1 calc R U . . .
C27 C 0.54082(6) 0.36502(9) 0.33740(7) 0.0176(3) Uani 1 1 d . . . . .
C28 C 0.49912(6) 0.35340(10) 0.39597(8) 0.0210(3) Uani 1 1 d . . . . .
C29 C 0.53123(8) 0.38214(13) 0.47427(9) 0.0351(4) Uani 1 1 d . . . . .
H29A H 0.566161 0.343566 0.489979 0.053 Uiso 1 1 calc R U . . .
H29B H 0.503384 0.377029 0.510493 0.053 Uiso 1 1 calc R U . . .
H29C H 0.544612 0.444143 0.472262 0.053 Uiso 1 1 calc R U . . .
C30 C 0.48195(8) 0.25483(11) 0.39853(10) 0.0366(4) Uani 1 1 d . . . . .
H30A H 0.461168 0.236157 0.348838 0.055 Uiso 1 1 calc R U . . .
H30B H 0.455282 0.246293 0.435764 0.055 Uiso 1 1 calc R U . . .
H30C H 0.518418 0.218912 0.412628 0.055 Uiso 1 1 calc R U . . .
C31 C 0.44149(7) 0.40885(13) 0.37710(10) 0.0364(4) Uani 1 1 d . . . . .
H31A H 0.452008 0.471918 0.373357 0.055 Uiso 1 1 calc R U . . .
H31B H 0.417034 0.401304 0.416889 0.055 Uiso 1 1 calc R U . . .
H31C H 0.418554 0.388803 0.328993 0.055 Uiso 1 1 calc R U . . .
C32 C 0.52072(6) 0.40213(9) 0.26645(7) 0.0182(3) Uani 1 1 d . . . . .
H32 H 0.480136 0.421577 0.254402 0.022 Uiso 1 1 calc R U . . .
C33 C 0.55857(6) 0.41145(9) 0.21270(7) 0.0178(3) Uani 1 1 d . . . . .
C34 C 0.53738(6) 0.44809(10) 0.13322(7) 0.0204(3) Uani 1 1 d D . . . .
C35 C 0.53884(8) 0.37138(11) 0.07712(8) 0.0299(3) Uani 1 1 d D . . . .
H35A H 0.525283 0.393194 0.025837 0.045 Uiso 1 1 calc R U . . .
H35B H 0.512135 0.323421 0.088359 0.045 Uiso 1 1 calc R U . . .
H35C H 0.580023 0.348571 0.081347 0.045 Uiso 1 1 calc R U . . .
C36 C 0.47359(7) 0.48548(13) 0.12382(9) 0.0346(4) Uani 1 1 d D . . . .
H36A H 0.461891 0.508065 0.072429 0.052 Uiso 1 1 calc R U . . .
H36B H 0.472174 0.534190 0.159753 0.052 Uiso 1 1 calc R U . . .
H36C H 0.445729 0.438203 0.133223 0.052 Uiso 1 1 calc R U . . .
C37 C 0.57987(7) 0.52256(11) 0.11621(9) 0.0290(3) Uani 1 1 d D . . . .
H37A H 0.620421 0.498230 0.117654 0.044 Uiso 1 1 calc R U . . .
H37B H 0.581017 0.569819 0.154000 0.044 Uiso 1 1 calc R U . . .
H37C H 0.565318 0.547193 0.066122 0.044 Uiso 1 1 calc R U . . .
C38 C 0.61808(6) 0.38429(9) 0.23204(7) 0.0175(3) Uani 1 1 d . . . . .
H38 H 0.644762 0.392393 0.196892 0.021 Uiso 1 1 calc R U . . .
C39 C 0.98361(6) 0.29075(10) 0.14992(8) 0.0220(3) Uani 1 1 d . . . . .
H39A H 0.991980 0.330794 0.194104 0.026 Uiso 1 1 calc R U . . .
H39B H 1.004766 0.314425 0.110113 0.026 Uiso 1 1 calc R U . . .
C40 C 1.00558(6) 0.19857(10) 0.17146(8) 0.0227(3) Uani 1 1 d . . . . .
H40A H 0.998767 0.159188 0.126744 0.027 Uiso 1 1 calc R U . . .
H40B H 1.049296 0.199952 0.191032 0.027 Uiso 1 1 calc R U . . .
C41 C 0.99579(7) 0.07989(10) 0.25490(9) 0.0250(3) Uani 1 1 d . . . . .
H41A H 1.033019 0.087179 0.292177 0.030 Uiso 1 1 calc R U . . .
H41B H 1.005387 0.043377 0.212654 0.030 Uiso 1 1 calc R U . . .
C42 C 0.94821(7) 0.03410(10) 0.29100(8) 0.0246(3) Uani 1 1 d . . . . .
H42A H 0.963894 -0.024346 0.310937 0.030 Uiso 1 1 calc R U . . .
H42B H 0.940148 0.070478 0.334112 0.030 Uiso 1 1 calc R U . . .
C43 C 0.89663(7) -0.04151(10) 0.18170(9) 0.0277(3) Uani 1 1 d . . . . .
H43A H 0.911720 -0.099723 0.202864 0.033 Uiso 1 1 calc R U . . .
H43B H 0.924634 -0.019073 0.149034 0.033 Uiso 1 1 calc R U . . .
C44 C 0.83464(7) -0.05199(10) 0.13697(9) 0.0272(3) Uani 1 1 d . . . . .
H44A H 0.834774 -0.098651 0.098118 0.033 Uiso 1 1 calc R U . . .
H44B H 0.806081 -0.070103 0.170472 0.033 Uiso 1 1 calc R U . . .
C45 C 0.75833(7) 0.02560(10) 0.05778(9) 0.0263(3) Uani 1 1 d . . . . .
H45A H 0.728686 0.006599 0.089512 0.032 Uiso 1 1 calc R U . . .
H45B H 0.758392 -0.019064 0.017319 0.032 Uiso 1 1 calc R U . . .
C46 C 0.74119(7) 0.11524(11) 0.02400(8) 0.0269(3) Uani 1 1 d . . . . .
H46A H 0.769820 0.133069 -0.009502 0.032 Uiso 1 1 calc R U . . .
H46B H 0.700387 0.112420 -0.006385 0.032 Uiso 1 1 calc R U . . .
C47 C 0.71789(7) 0.26259(10) 0.05473(8) 0.0256(3) Uani 1 1 d . . . . .
H47A H 0.673368 0.260054 0.046496 0.031 Uiso 1 1 calc R U . . .
H47B H 0.730819 0.275869 0.005982 0.031 Uiso 1 1 calc R U . . .
C48 C 0.73987(7) 0.33460(10) 0.11103(9) 0.0248(3) Uani 1 1 d . . . . .
H48A H 0.722642 0.392348 0.091409 0.030 Uiso 1 1 calc R U . . .
H48B H 0.724548 0.322006 0.158392 0.030 Uiso 1 1 calc R U . . .
C49 C 0.83191(7) 0.35865(10) 0.06306(8) 0.0227(3) Uani 1 1 d . . . . .
H49A H 0.815289 0.413293 0.036587 0.027 Uiso 1 1 calc R U . . .
H49B H 0.824411 0.307794 0.027712 0.027 Uiso 1 1 calc R U . . .
C50 C 0.89814(7) 0.36927(10) 0.09001(8) 0.0231(3) Uani 1 1 d . . . . .
H50A H 0.918797 0.384353 0.047235 0.028 Uiso 1 1 calc R U . . .
H50B H 0.905408 0.418023 0.127472 0.028 Uiso 1 1 calc R U . . .
C51 C 0.81710(9) 0.87562(13) 0.37142(11) 0.0425(4) Uani 1 1 d . . . . .
H51A H 0.832763 0.910403 0.332850 0.064 Uiso 1 1 calc R U . . .
H51B H 0.786649 0.910637 0.391570 0.064 Uiso 1 1 calc R U . . .
H51C H 0.798886 0.820447 0.349066 0.064 Uiso 1 1 calc R U . . .
C52 C 0.86797(7) 0.85305(10) 0.43428(9) 0.0265(3) Uani 1 1 d . . . . .
C53 C 0.87906(7) 0.76547(11) 0.45820(10) 0.0301(3) Uani 1 1 d . . . . .
H53 H 0.854266 0.718851 0.434637 0.036 Uiso 1 1 calc R U . . .
C54 C 0.92588(8) 0.74541(11) 0.51604(10) 0.0316(4) Uani 1 1 d . . . . .
H54 H 0.932972 0.685285 0.531626 0.038 Uiso 1 1 calc R U . . .
C55 C 0.96223(7) 0.81247(11) 0.55107(9) 0.0306(3) Uani 1 1 d . . . . .
H55 H 0.994164 0.798812 0.590840 0.037 Uiso 1 1 calc R U . . .
C56 C 0.95160(7) 0.90003(11) 0.52752(9) 0.0289(3) Uani 1 1 d . . . . .
H56 H 0.976399 0.946567 0.551211 0.035 Uiso 1 1 calc R U . . .
C57 C 0.90497(7) 0.91973(10) 0.46965(9) 0.0270(3) Uani 1 1 d . . . . .
H57 H 0.898187 0.979855 0.453890 0.032 Uiso 1 1 calc R U . . .
 
loop_
 _atom_site_aniso_label
 _atom_site_aniso_U_11
 _atom_site_aniso_U_22
 _atom_site_aniso_U_33
 _atom_site_aniso_U_23
 _atom_site_aniso_U_13
 _atom_site_aniso_U_12
K1 0.02007(15) 0.01837(14) 0.01789(14) 0.00110(11) 0.00299(11) 0.00018(11)
Si1 0.01587(18) 0.01540(18) 0.01714(17) 0.00061(14) 0.00364(14) -0.00045(14)
O1 0.0186(5) 0.0188(5) 0.0237(5) 0.0015(4) 0.0047(4) 0.0001(4)
C1 0.0198(7) 0.0163(7) 0.0206(7) 0.0007(5) 0.0046(5) 0.0006(5)
B1 0.0185(7) 0.0166(7) 0.0125(6) 0.0007(5) 0.0044(5) 0.0000(6)
O2 0.0215(5) 0.0192(5) 0.0253(5) 0.0007(4) 0.0069(4) 0.0034(4)
C2 0.0171(6) 0.0154(6) 0.0146(6) 0.0006(5) 0.0053(5) 0.0004(5)
Si2 0.01714(18) 0.01635(18) 0.01812(18) 0.00031(14) 0.00274(14) -0.00137(14)
O3 0.0226(5) 0.0188(5) 0.0263(5) -0.0015(4) 0.0025(4) 0.0014(4)
C3 0.0185(6) 0.0151(6) 0.0132(6) 0.0009(5) 0.0057(5) 0.0007(5)
C4 0.0160(6) 0.0182(6) 0.0122(6) 0.0012(5) 0.0039(5) 0.0004(5)
O4 0.0219(5) 0.0220(5) 0.0242(5) -0.0023(4) 0.0011(4) -0.0013(4)
C5 0.0177(6) 0.0164(6) 0.0145(6) 0.0007(5) 0.0040(5) 0.0003(5)
O5 0.0263(5) 0.0240(5) 0.0169(5) -0.0021(4) 0.0030(4) 0.0023(4)
C6 0.0258(8) 0.0183(7) 0.0338(8) -0.0022(6) 0.0017(6) -0.0029(6)
O6 0.0225(5) 0.0250(5) 0.0170(5) 0.0002(4) 0.0069(4) 0.0033(4)
C7 0.0221(7) 0.0289(8) 0.0220(7) 0.0017(6) 0.0008(6) -0.0010(6)
C8 0.0222(7) 0.0267(8) 0.0258(7) -0.0001(6) 0.0090(6) -0.0032(6)
C9 0.0271(8) 0.0258(8) 0.0235(7) 0.0026(6) 0.0024(6) -0.0081(6)
C11 0.0233(8) 0.0235(8) 0.0304(8) -0.0024(6) -0.0024(6) -0.0030(6)
C10 0.0293(8) 0.0212(7) 0.0290(8) -0.0045(6) 0.0079(6) -0.0017(6)
C12 0.0153(6) 0.0162(6) 0.0160(6) 0.0011(5) 0.0018(5) 0.0009(5)
C13 0.0164(6) 0.0183(6) 0.0176(6) -0.0001(5) 0.0046(5) 0.0005(5)
C14 0.0203(7) 0.0183(7) 0.0171(6) 0.0026(5) 0.0036(5) -0.0027(5)
C15 0.0327(8) 0.0214(7) 0.0246(7) 0.0064(6) 0.0122(6) -0.0017(6)
C16 0.0296(10) 0.084(2) 0.0524(14) 0.0338(14) 0.0119(10) -0.0066(11)
C17 0.101(2) 0.0314(11) 0.0284(10) 0.0018(8) 0.0310(11) -0.0101(12)
C18 0.0494(12) 0.0298(10) 0.0403(12) 0.0190(9) 0.0197(10) 0.0056(9)
C16B 0.047(4) 0.038(4) 0.040(4) 0.007(3) 0.012(3) -0.017(3)
C17B 0.057(4) 0.033(3) 0.044(4) 0.012(3) 0.038(3) 0.004(3)
C18B 0.048(3) 0.048(5) 0.035(4) 0.016(3) 0.006(3) 0.003(3)
C19 0.0230(7) 0.0134(6) 0.0221(7) 0.0021(5) 0.0017(5) 0.0012(5)
C20 0.0199(7) 0.0165(7) 0.0199(6) -0.0003(5) 0.0035(5) 0.0030(5)
C21 0.0282(8) 0.0212(7) 0.0254(7) 0.0002(6) 0.0096(6) 0.0084(6)
C22 0.049(2) 0.0194(14) 0.070(3) 0.0019(14) 0.031(2) 0.0120(13)
C23 0.064(3) 0.073(3) 0.0273(16) -0.0087(19) 0.0058(19) 0.044(2)
C24 0.0288(15) 0.0372(18) 0.053(2) -0.0084(15) 0.0202(14) 0.0025(13)
C22B 0.057(3) 0.027(2) 0.045(3) -0.013(2) 0.027(3) -0.001(2)
C23B 0.033(2) 0.069(4) 0.039(3) -0.008(3) 0.0036(19) 0.028(3)
C24B 0.055(4) 0.039(3) 0.044(3) 0.012(2) 0.037(3) 0.024(2)
C25 0.0154(6) 0.0150(6) 0.0169(6) 0.0000(5) 0.0023(5) 0.0011(5)
C20B 0.0191(7) 0.0186(7) 0.0167(6) 0.0024(5) 0.0052(5) 0.0015(5)
C26 0.0190(7) 0.0162(6) 0.0153(6) 0.0019(5) 0.0034(5) 0.0013(5)
C27 0.0193(7) 0.0162(6) 0.0184(6) -0.0015(5) 0.0066(5) 0.0003(5)
C28 0.0199(7) 0.0239(7) 0.0210(7) 0.0027(6) 0.0084(5) 0.0020(6)
C29 0.0314(9) 0.0543(11) 0.0224(8) -0.0064(7) 0.0128(7) -0.0017(8)
C30 0.0439(10) 0.0300(9) 0.0418(10) 0.0027(7) 0.0242(8) -0.0070(8)
C31 0.0284(9) 0.0531(11) 0.0321(9) 0.0126(8) 0.0177(7) 0.0156(8)
C32 0.0145(6) 0.0204(7) 0.0197(6) 0.0002(5) 0.0026(5) 0.0036(5)
C33 0.0192(7) 0.0179(7) 0.0161(6) 0.0007(5) 0.0024(5) 0.0034(5)
C34 0.0193(7) 0.0268(7) 0.0151(6) 0.0028(5) 0.0024(5) 0.0054(6)
C35 0.0362(9) 0.0341(9) 0.0178(7) 0.0004(6) 0.0001(6) 0.0029(7)
C36 0.0255(8) 0.0554(11) 0.0233(8) 0.0135(7) 0.0054(6) 0.0160(8)
C37 0.0326(8) 0.0302(8) 0.0230(7) 0.0095(6) 0.0006(6) 0.0017(7)
C38 0.0171(6) 0.0200(7) 0.0165(6) 0.0010(5) 0.0065(5) 0.0012(5)
C39 0.0184(7) 0.0251(7) 0.0235(7) -0.0016(6) 0.0065(5) -0.0039(6)
C40 0.0179(7) 0.0287(8) 0.0223(7) -0.0026(6) 0.0060(5) 0.0014(6)
C41 0.0217(7) 0.0208(7) 0.0315(8) -0.0002(6) 0.0009(6) 0.0051(6)
C42 0.0261(8) 0.0194(7) 0.0266(7) 0.0024(6) -0.0005(6) 0.0054(6)
C43 0.0291(8) 0.0197(7) 0.0335(8) -0.0043(6) 0.0029(6) 0.0055(6)
C44 0.0299(8) 0.0189(7) 0.0324(8) -0.0035(6) 0.0038(6) -0.0001(6)
C45 0.0240(8) 0.0294(8) 0.0246(7) -0.0099(6) 0.0012(6) -0.0015(6)
C46 0.0277(8) 0.0339(9) 0.0181(7) -0.0073(6) 0.0012(6) 0.0036(6)
C47 0.0214(7) 0.0295(8) 0.0254(7) 0.0026(6) 0.0020(6) 0.0040(6)
C48 0.0225(7) 0.0265(8) 0.0270(7) 0.0018(6) 0.0084(6) 0.0073(6)
C49 0.0267(8) 0.0250(7) 0.0179(7) 0.0029(6) 0.0078(6) 0.0046(6)
C50 0.0281(8) 0.0196(7) 0.0233(7) 0.0036(6) 0.0091(6) 0.0009(6)
C51 0.0398(10) 0.0417(10) 0.0423(10) -0.0006(8) -0.0041(8) 0.0033(8)
C52 0.0258(8) 0.0266(8) 0.0279(8) -0.0020(6) 0.0072(6) 0.0029(6)
C53 0.0302(8) 0.0228(8) 0.0389(9) -0.0065(7) 0.0103(7) -0.0019(6)
C54 0.0367(9) 0.0214(8) 0.0394(9) 0.0035(7) 0.0141(7) 0.0069(7)
C55 0.0287(8) 0.0357(9) 0.0276(8) 0.0017(7) 0.0055(6) 0.0070(7)
C56 0.0310(8) 0.0274(8) 0.0292(8) -0.0053(6) 0.0072(6) -0.0034(6)
C57 0.0346(9) 0.0189(7) 0.0289(8) -0.0002(6) 0.0098(7) 0.0026(6)
 
_geom_special_details
;
 All esds (except the esd in the dihedral angle between two l.s. planes)
 are estimated using the full covariance matrix.  The cell esds are taken
 into account individually in the estimation of esds in distances, angles
 and torsion angles; correlations between esds in cell parameters are only
 used when they are defined by crystal symmetry.  An approximate (isotropic)
 treatment of cell esds is used for estimating esds involving l.s. planes.
;
 
loop_
 _geom_bond_atom_site_label_1
 _geom_bond_atom_site_label_2
 _geom_bond_distance
 _geom_bond_site_symmetry_2
 _geom_bond_publ_flag
K1 O6 2.7588(11) . ?
K1 O3 2.7746(11) . ?
K1 O1 2.8187(10) . ?
K1 O5 2.8321(11) . ?
K1 O4 2.9059(11) . ?
K1 O2 2.9060(11) . ?
K1 C1 3.2096(15) . ?
K1 B1 3.3215(15) . ?
K1 C48 3.4236(16) . ?
K1 C42 3.4917(15) . ?
K1 C49 3.5400(15) . ?
Si1 C2 1.8467(14) . ?
Si1 C7 1.8766(15) . ?
Si1 C6 1.8780(15) . ?
Si1 C8 1.8785(15) . ?
O1 C39 1.4185(17) . ?
O1 C50 1.4236(17) . ?
C1 B1 1.457(2) . ?
C1 H2 0.980(17) . ?
C1 H1 0.977(16) . ?
B1 C5 1.601(2) . ?
B1 C2 1.602(2) . ?
O2 C41 1.4231(17) . ?
O2 C40 1.4299(17) . ?
C2 C3 1.3674(18) . ?
Si2 C5 1.8571(14) . ?
Si2 C9 1.8771(15) . ?
Si2 C11 1.8776(15) . ?
Si2 C10 1.8809(15) . ?
O3 C43 1.4245(18) . ?
O3 C42 1.4273(17) . ?
C3 C12 1.4931(18) . ?
C3 C4 1.5005(18) . ?
C4 C5 1.3700(18) . ?
C4 C25 1.4846(18) . ?
O4 C44 1.4202(18) . ?
O4 C45 1.4255(17) . ?
O5 C47 1.4249(18) . ?
O5 C46 1.4283(17) . ?
C6 H6A 0.9800 . ?
C6 H6B 0.9800 . ?
C6 H6C 0.9800 . ?
O6 C48 1.4296(18) . ?
O6 C49 1.4307(16) . ?
C7 H7A 0.9800 . ?
C7 H7B 0.9800 . ?
C7 H7C 0.9800 . ?
C8 H8A 0.9800 . ?
C8 H8B 0.9800 . ?
C8 H8C 0.9800 . ?
C9 H9A 0.9800 . ?
C9 H9B 0.9800 . ?
C9 H9C 0.9800 . ?
C11 H11A 0.9800 . ?
C11 H11B 0.9800 . ?
C11 H11C 0.9800 . ?
C10 H10A 0.9800 . ?
C10 H10B 0.9800 . ?
C10 H10C 0.9800 . ?
C12 C13 1.3984(18) . ?
C12 C20B 1.3995(18) . ?
C13 C14 1.3990(19) . ?
C13 H13 0.9500 . ?
C14 C19 1.3959(19) . ?
C14 C15 1.5397(19) . ?
C15 C18B 1.443(9) . ?
C15 C16 1.504(3) . ?
C15 C17 1.531(3) . ?
C15 C18 1.544(2) . ?
C15 C16B 1.568(10) . ?
C15 C17B 1.599(9) . ?
C16 H16A 0.9800 . ?
C16 H16B 0.9800 . ?
C16 H16C 0.9800 . ?
C17 H17A 0.9800 . ?
C17 H17B 0.9800 . ?
C17 H17C 0.9800 . ?
C18 H18A 0.9800 . ?
C18 H18B 0.9800 . ?
C18 H18C 0.9800 . ?
C16B H16D 0.9800 . ?
C16B H16E 0.9800 . ?
C16B H16F 0.9800 . ?
C17B H17D 0.9800 . ?
C17B H17E 0.9800 . ?
C17B H17F 0.9800 . ?
C18B H18D 0.9800 . ?
C18B H18E 0.9800 . ?
C18B H18F 0.9800 . ?
C19 C20 1.3986(19) . ?
C19 H19 0.9500 . ?
C20 C20B 1.3948(19) . ?
C20 C21 1.5382(19) . ?
C21 C23B 1.476(4) . ?
C21 C23 1.488(4) . ?
C21 C22 1.516(3) . ?
C21 C24B 1.531(5) . ?
C21 C24 1.576(3) . ?
C21 C22B 1.594(4) . ?
C22 H22A 0.9800 . ?
C22 H22B 0.9800 . ?
C22 H22C 0.9800 . ?
C23 H23A 0.9800 . ?
C23 H23B 0.9800 . ?
C23 H23C 0.9800 . ?
C24 H24A 0.9800 . ?
C24 H24B 0.9800 . ?
C24 H24C 0.9800 . ?
C22B H22D 0.9800 . ?
C22B H22E 0.9800 . ?
C22B H22F 0.9800 . ?
C23B H23D 0.9800 . ?
C23B H23E 0.9800 . ?
C23B H23F 0.9800 . ?
C24B H24D 0.9800 . ?
C24B H24E 0.9800 . ?
C24B H24F 0.9800 . ?
C25 C38 1.3933(18) . ?
C25 C26 1.3963(18) . ?
C20B H20B 0.9500 . ?
C26 C27 1.3966(19) . ?
C26 H26 0.9500 . ?
C27 C32 1.3989(19) . ?
C27 C28 1.5340(18) . ?
C28 C30 1.531(2) . ?
C28 C31 1.532(2) . ?
C28 C29 1.537(2) . ?
C29 H29A 0.9800 . ?
C29 H29B 0.9800 . ?
C29 H29C 0.9800 . ?
C30 H30A 0.9800 . ?
C30 H30B 0.9800 . ?
C30 H30C 0.9800 . ?
C31 H31A 0.9800 . ?
C31 H31B 0.9800 . ?
C31 H31C 0.9800 . ?
C32 C33 1.3987(18) . ?
C32 H32 0.9500 . ?
C33 C38 1.3894(19) . ?
C33 C34 1.5342(18) . ?
C34 C36 1.526(2) . ?
C34 C37 1.534(2) . ?
C34 C35 1.535(2) . ?
C35 H35A 0.9800 . ?
C35 H35B 0.9800 . ?
C35 H35C 0.9800 . ?
C36 H36A 0.9800 . ?
C36 H36B 0.9800 . ?
C36 H36C 0.9800 . ?
C37 H37A 0.9800 . ?
C37 H37B 0.9800 . ?
C37 H37C 0.9800 . ?
C38 H38 0.9500 . ?
C39 C40 1.498(2) . ?
C39 H39A 0.9900 . ?
C39 H39B 0.9900 . ?
C40 H40A 0.9900 . ?
C40 H40B 0.9900 . ?
C41 C42 1.508(2) . ?
C41 H41A 0.9900 . ?
C41 H41B 0.9900 . ?
C42 H42A 0.9900 . ?
C42 H42B 0.9900 . ?
C43 C44 1.501(2) . ?
C43 H43A 0.9900 . ?
C43 H43B 0.9900 . ?
C44 H44A 0.9900 . ?
C44 H44B 0.9900 . ?
C45 C46 1.500(2) . ?
C45 H45A 0.9900 . ?
C45 H45B 0.9900 . ?
C46 H46A 0.9900 . ?
C46 H46B 0.9900 . ?
C47 C48 1.508(2) . ?
C47 H47A 0.9900 . ?
C47 H47B 0.9900 . ?
C48 H48A 0.9900 . ?
C48 H48B 0.9900 . ?
C49 C50 1.499(2) . ?
C49 H49A 0.9900 . ?
C49 H49B 0.9900 . ?
C50 H50A 0.9900 . ?
C50 H50B 0.9900 . ?
C51 C52 1.510(2) . ?
C51 H51A 0.9800 . ?
C51 H51B 0.9800 . ?
C51 H51C 0.9800 . ?
C52 C57 1.387(2) . ?
C52 C53 1.392(2) . ?
C53 C54 1.388(2) . ?
C53 H53 0.9500 . ?
C54 C55 1.382(2) . ?
C54 H54 0.9500 . ?
C55 C56 1.388(2) . ?
C55 H55 0.9500 . ?
C56 C57 1.384(2) . ?
C56 H56 0.9500 . ?
C57 H57 0.9500 . ?
 
loop_
 _geom_angle_atom_site_label_1
 _geom_angle_atom_site_label_2
 _geom_angle_atom_site_label_3
 _geom_angle
 _geom_angle_site_symmetry_1
 _geom_angle_site_symmetry_3
 _geom_angle_publ_flag
O6 K1 O3 167.36(3) . . ?
O6 K1 O1 59.66(3) . . ?
O3 K1 O1 111.41(3) . . ?
O6 K1 O5 61.77(3) . . ?
O3 K1 O5 113.98(3) . . ?
O1 K1 O5 98.66(3) . . ?
O6 K1 O4 112.64(3) . . ?
O3 K1 O4 58.78(3) . . ?
O1 K1 O4 103.19(3) . . ?
O5 K1 O4 57.77(3) . . ?
O6 K1 O2 114.73(3) . . ?
O3 K1 O2 60.52(3) . . ?
O1 K1 O2 57.60(3) . . ?
O5 K1 O2 142.82(3) . . ?
O4 K1 O2 97.27(3) . . ?
O6 K1 C1 116.46(3) . . ?
O3 K1 C1 75.90(3) . . ?
O1 K1 C1 127.62(3) . . ?
O5 K1 C1 126.61(4) . . ?
O4 K1 C1 121.78(3) . . ?
O2 K1 C1 89.23(3) . . ?
O6 K1 B1 92.56(3) . . ?
O3 K1 B1 100.07(3) . . ?
O1 K1 B1 125.05(3) . . ?
O5 K1 B1 108.27(4) . . ?
O4 K1 B1 131.74(3) . . ?
O2 K1 B1 108.87(3) . . ?
C1 K1 B1 25.70(4) . . ?
O6 K1 C48 23.77(3) . . ?
O3 K1 C48 157.02(3) . . ?
O1 K1 C48 81.65(3) . . ?
O5 K1 C48 43.59(3) . . ?
O4 K1 C48 100.65(4) . . ?
O2 K1 C48 138.28(3) . . ?
C1 K1 C48 111.87(4) . . ?
B1 K1 C48 86.19(4) . . ?
O6 K1 C42 156.91(3) . . ?
O3 K1 C42 22.87(3) . . ?
O1 K1 C42 99.30(3) . . ?
O5 K1 C42 136.54(3) . . ?
O4 K1 C42 79.69(3) . . ?
O2 K1 C42 42.53(3) . . ?
C1 K1 C42 67.12(4) . . ?
B1 K1 C42 92.81(4) . . ?
C48 K1 C42 178.91(4) . . ?
O6 K1 C49 22.11(3) . . ?
O3 K1 C49 145.57(3) . . ?
O1 K1 C49 41.84(3) . . ?
O5 K1 C49 63.76(3) . . ?
O4 K1 C49 100.83(4) . . ?
O2 K1 C49 99.43(3) . . ?
C1 K1 C49 135.12(4) . . ?
B1 K1 C49 113.42(4) . . ?
C48 K1 C49 40.30(3) . . ?
C42 K1 C49 140.70(4) . . ?
C2 Si1 C7 110.91(6) . . ?
C2 Si1 C6 115.74(7) . . ?
C7 Si1 C6 104.35(7) . . ?
C2 Si1 C8 109.08(6) . . ?
C7 Si1 C8 107.37(7) . . ?
C6 Si1 C8 109.01(7) . . ?
C39 O1 C50 112.31(11) . . ?
C39 O1 K1 121.01(8) . . ?
C50 O1 K1 117.52(8) . . ?
B1 C1 K1 81.44(8) . . ?
B1 C1 H2 123.4(10) . . ?
K1 C1 H2 98.8(9) . . ?
B1 C1 H1 124.0(9) . . ?
K1 C1 H1 94.2(9) . . ?
H2 C1 H1 112.4(13) . . ?
C1 B1 C5 128.12(13) . . ?
C1 B1 C2 127.79(13) . . ?
C5 B1 C2 104.06(11) . . ?
C1 B1 K1 72.85(8) . . ?
C5 B1 K1 100.02(8) . . ?
C2 B1 K1 99.23(7) . . ?
C41 O2 C40 111.85(11) . . ?
C41 O2 K1 116.31(8) . . ?
C40 O2 K1 116.15(8) . . ?
C3 C2 B1 106.22(11) . . ?
C3 C2 Si1 128.93(10) . . ?
B1 C2 Si1 124.68(10) . . ?
C5 Si2 C9 111.09(6) . . ?
C5 Si2 C11 114.89(7) . . ?
C9 Si2 C11 109.74(7) . . ?
C5 Si2 C10 108.91(6) . . ?
C9 Si2 C10 107.55(7) . . ?
C11 Si2 C10 104.20(7) . . ?
C43 O3 C42 114.57(11) . . ?
C43 O3 K1 116.64(8) . . ?
C42 O3 K1 108.07(8) . . ?
C2 C3 C12 128.22(12) . . ?
C2 C3 C4 111.53(11) . . ?
C12 C3 C4 120.20(11) . . ?
C5 C4 C25 127.68(12) . . ?
C5 C4 C3 112.32(12) . . ?
C25 C4 C3 120.00(11) . . ?
C44 O4 C45 111.51(11) . . ?
C44 O4 K1 114.94(8) . . ?
C45 O4 K1 117.69(8) . . ?
C4 C5 B1 105.69(11) . . ?
C4 C5 Si2 126.57(10) . . ?
B1 C5 Si2 127.43(10) . . ?
C47 O5 C46 111.48(11) . . ?
C47 O5 K1 116.60(8) . . ?
C46 O5 K1 118.94(8) . . ?
Si1 C6 H6A 109.5 . . ?
Si1 C6 H6B 109.5 . . ?
H6A C6 H6B 109.5 . . ?
Si1 C6 H6C 109.5 . . ?
H6A C6 H6C 109.5 . . ?
H6B C6 H6C 109.5 . . ?
C48 O6 C49 114.19(11) . . ?
C48 O6 K1 105.19(8) . . ?
C49 O6 K1 111.35(8) . . ?
Si1 C7 H7A 109.5 . . ?
Si1 C7 H7B 109.5 . . ?
H7A C7 H7B 109.5 . . ?
Si1 C7 H7C 109.5 . . ?
H7A C7 H7C 109.5 . . ?
H7B C7 H7C 109.5 . . ?
Si1 C8 H8A 109.5 . . ?
Si1 C8 H8B 109.5 . . ?
H8A C8 H8B 109.5 . . ?
Si1 C8 H8C 109.5 . . ?
H8A C8 H8C 109.5 . . ?
H8B C8 H8C 109.5 . . ?
Si2 C9 H9A 109.5 . . ?
Si2 C9 H9B 109.5 . . ?
H9A C9 H9B 109.5 . . ?
Si2 C9 H9C 109.5 . . ?
H9A C9 H9C 109.5 . . ?
H9B C9 H9C 109.5 . . ?
Si2 C11 H11A 109.5 . . ?
Si2 C11 H11B 109.5 . . ?
H11A C11 H11B 109.5 . . ?
Si2 C11 H11C 109.5 . . ?
H11A C11 H11C 109.5 . . ?
H11B C11 H11C 109.5 . . ?
Si2 C10 H10A 109.5 . . ?
Si2 C10 H10B 109.5 . . ?
H10A C10 H10B 109.5 . . ?
Si2 C10 H10C 109.5 . . ?
H10A C10 H10C 109.5 . . ?
H10B C10 H10C 109.5 . . ?
C13 C12 C20B 118.40(12) . . ?
C13 C12 C3 120.04(12) . . ?
C20B C12 C3 121.46(12) . . ?
C12 C13 C14 121.56(12) . . ?
C12 C13 H13 119.2 . . ?
C14 C13 H13 119.2 . . ?
C19 C14 C13 118.03(12) . . ?
C19 C14 C15 121.33(12) . . ?
C13 C14 C15 120.64(12) . . ?
C16 C15 C17 111.56(19) . . ?
C18B C15 C14 115.1(6) . . ?
C16 C15 C14 109.03(14) . . ?
C17 C15 C14 110.04(13) . . ?
C16 C15 C18 107.99(17) . . ?
C17 C15 C18 106.18(16) . . ?
C14 C15 C18 112.02(13) . . ?
C18B C15 C16B 113.0(8) . . ?
C14 C15 C16B 106.1(5) . . ?
C18B C15 C17B 109.2(8) . . ?
C14 C15 C17B 111.7(4) . . ?
C16B C15 C17B 100.8(8) . . ?
C15 C16 H16A 109.5 . . ?
C15 C16 H16B 109.5 . . ?
H16A C16 H16B 109.5 . . ?
C15 C16 H16C 109.5 . . ?
H16A C16 H16C 109.5 . . ?
H16B C16 H16C 109.5 . . ?
C15 C17 H17A 109.5 . . ?
C15 C17 H17B 109.5 . . ?
H17A C17 H17B 109.5 . . ?
C15 C17 H17C 109.5 . . ?
H17A C17 H17C 109.5 . . ?
H17B C17 H17C 109.5 . . ?
C15 C18 H18A 109.5 . . ?
C15 C18 H18B 109.5 . . ?
H18A C18 H18B 109.5 . . ?
C15 C18 H18C 109.5 . . ?
H18A C18 H18C 109.5 . . ?
H18B C18 H18C 109.5 . . ?
C15 C16B H16D 109.5 . . ?
C15 C16B H16E 109.5 . . ?
H16D C16B H16E 109.5 . . ?
C15 C16B H16F 109.5 . . ?
H16D C16B H16F 109.5 . . ?
H16E C16B H16F 109.5 . . ?
C15 C17B H17D 109.5 . . ?
C15 C17B H17E 109.5 . . ?
H17D C17B H17E 109.5 . . ?
C15 C17B H17F 109.5 . . ?
H17D C17B H17F 109.5 . . ?
H17E C17B H17F 109.5 . . ?
C15 C18B H18D 109.5 . . ?
C15 C18B H18E 109.5 . . ?
H18D C18B H18E 109.5 . . ?
C15 C18B H18F 109.5 . . ?
H18D C18B H18F 109.5 . . ?
H18E C18B H18F 109.5 . . ?
C14 C19 C20 122.30(12) . . ?
C14 C19 H19 118.8 . . ?
C20 C19 H19 118.8 . . ?
C20B C20 C19 117.85(12) . . ?
C20B C20 C21 121.03(12) . . ?
C19 C20 C21 121.08(12) . . ?
C23 C21 C22 111.0(3) . . ?
C23B C21 C24B 111.4(3) . . ?
C23B C21 C20 110.1(2) . . ?
C23 C21 C20 110.20(18) . . ?
C22 C21 C20 113.02(16) . . ?
C24B C21 C20 113.6(2) . . ?
C23 C21 C24 109.1(3) . . ?
C22 C21 C24 106.2(2) . . ?
C20 C21 C24 107.07(15) . . ?
C23B C21 C22B 108.7(3) . . ?
C24B C21 C22B 104.1(3) . . ?
C20 C21 C22B 108.8(2) . . ?
C21 C22 H22A 109.5 . . ?
C21 C22 H22B 109.5 . . ?
H22A C22 H22B 109.5 . . ?
C21 C22 H22C 109.5 . . ?
H22A C22 H22C 109.5 . . ?
H22B C22 H22C 109.5 . . ?
C21 C23 H23A 109.5 . . ?
C21 C23 H23B 109.5 . . ?
H23A C23 H23B 109.5 . . ?
C21 C23 H23C 109.5 . . ?
H23A C23 H23C 109.5 . . ?
H23B C23 H23C 109.5 . . ?
C21 C24 H24A 109.5 . . ?
C21 C24 H24B 109.5 . . ?
H24A C24 H24B 109.5 . . ?
C21 C24 H24C 109.5 . . ?
H24A C24 H24C 109.5 . . ?
H24B C24 H24C 109.5 . . ?
C21 C22B H22D 109.5 . . ?
C21 C22B H22E 109.5 . . ?
H22D C22B H22E 109.5 . . ?
C21 C22B H22F 109.5 . . ?
H22D C22B H22F 109.5 . . ?
H22E C22B H22F 109.5 . . ?
C21 C23B H23D 109.5 . . ?
C21 C23B H23E 109.5 . . ?
H23D C23B H23E 109.5 . . ?
C21 C23B H23F 109.5 . . ?
H23D C23B H23F 109.5 . . ?
H23E C23B H23F 109.5 . . ?
C21 C24B H24D 109.5 . . ?
C21 C24B H24E 109.5 . . ?
H24D C24B H24E 109.5 . . ?
C21 C24B H24F 109.5 . . ?
H24D C24B H24F 109.5 . . ?
H24E C24B H24F 109.5 . . ?
C38 C25 C26 118.53(12) . . ?
C38 C25 C4 120.25(12) . . ?
C26 C25 C4 121.18(12) . . ?
C20 C20B C12 121.85(12) . . ?
C20 C20B H20B 119.1 . . ?
C12 C20B H20B 119.1 . . ?
C25 C26 C27 121.61(12) . . ?
C25 C26 H26 119.2 . . ?
C27 C26 H26 119.2 . . ?
C26 C27 C32 117.91(12) . . ?
C26 C27 C28 120.01(12) . . ?
C32 C27 C28 122.06(12) . . ?
C30 C28 C31 108.77(14) . . ?
C30 C28 C27 108.48(12) . . ?
C31 C28 C27 112.25(12) . . ?
C30 C28 C29 109.04(13) . . ?
C31 C28 C29 107.73(13) . . ?
C27 C28 C29 110.52(12) . . ?
C28 C29 H29A 109.5 . . ?
C28 C29 H29B 109.5 . . ?
H29A C29 H29B 109.5 . . ?
C28 C29 H29C 109.5 . . ?
H29A C29 H29C 109.5 . . ?
H29B C29 H29C 109.5 . . ?
C28 C30 H30A 109.5 . . ?
C28 C30 H30B 109.5 . . ?
H30A C30 H30B 109.5 . . ?
C28 C30 H30C 109.5 . . ?
H30A C30 H30C 109.5 . . ?
H30B C30 H30C 109.5 . . ?
C28 C31 H31A 109.5 . . ?
C28 C31 H31B 109.5 . . ?
H31A C31 H31B 109.5 . . ?
C28 C31 H31C 109.5 . . ?
H31A C31 H31C 109.5 . . ?
H31B C31 H31C 109.5 . . ?
C33 C32 C27 121.98(12) . . ?
C33 C32 H32 119.0 . . ?
C27 C32 H32 119.0 . . ?
C38 C33 C32 118.07(12) . . ?
C38 C33 C34 118.52(12) . . ?
C32 C33 C34 123.39(12) . . ?
C36 C34 C33 112.17(11) . . ?
C36 C34 C37 108.52(13) . . ?
C33 C34 C37 109.81(12) . . ?
C36 C34 C35 108.93(13) . . ?
C33 C34 C35 107.99(12) . . ?
C37 C34 C35 109.39(12) . . ?
C34 C35 H35A 109.5 . . ?
C34 C35 H35B 109.5 . . ?
H35A C35 H35B 109.5 . . ?
C34 C35 H35C 109.5 . . ?
H35A C35 H35C 109.5 . . ?
H35B C35 H35C 109.5 . . ?
C34 C36 H36A 109.5 . . ?
C34 C36 H36B 109.5 . . ?
H36A C36 H36B 109.5 . . ?
C34 C36 H36C 109.5 . . ?
H36A C36 H36C 109.5 . . ?
H36B C36 H36C 109.5 . . ?
C34 C37 H37A 109.5 . . ?
C34 C37 H37B 109.5 . . ?
H37A C37 H37B 109.5 . . ?
C34 C37 H37C 109.5 . . ?
H37A C37 H37C 109.5 . . ?
H37B C37 H37C 109.5 . . ?
C33 C38 C25 121.85(12) . . ?
C33 C38 H38 119.1 . . ?
C25 C38 H38 119.1 . . ?
O1 C39 C40 108.85(11) . . ?
O1 C39 H39A 109.9 . . ?
C40 C39 H39A 109.9 . . ?
O1 C39 H39B 109.9 . . ?
C40 C39 H39B 109.9 . . ?
H39A C39 H39B 108.3 . . ?
O2 C40 C39 109.14(11) . . ?
O2 C40 H40A 109.9 . . ?
C39 C40 H40A 109.9 . . ?
O2 C40 H40B 109.9 . . ?
C39 C40 H40B 109.9 . . ?
H40A C40 H40B 108.3 . . ?
O2 C41 C42 108.81(11) . . ?
O2 C41 H41A 109.9 . . ?
C42 C41 H41A 109.9 . . ?
O2 C41 H41B 109.9 . . ?
C42 C41 H41B 109.9 . . ?
H41A C41 H41B 108.3 . . ?
O3 C42 C41 113.61(12) . . ?
O3 C42 K1 49.06(6) . . ?
C41 C42 K1 88.21(8) . . ?
O3 C42 H42A 108.8 . . ?
C41 C42 H42A 108.8 . . ?
K1 C42 H42A 157.3 . . ?
O3 C42 H42B 108.8 . . ?
C41 C42 H42B 108.8 . . ?
K1 C42 H42B 79.5 . . ?
H42A C42 H42B 107.7 . . ?
O3 C43 C44 107.81(12) . . ?
O3 C43 H43A 110.1 . . ?
C44 C43 H43A 110.1 . . ?
O3 C43 H43B 110.1 . . ?
C44 C43 H43B 110.1 . . ?
H43A C43 H43B 108.5 . . ?
O4 C44 C43 108.41(12) . . ?
O4 C44 H44A 110.0 . . ?
C43 C44 H44A 110.0 . . ?
O4 C44 H44B 110.0 . . ?
C43 C44 H44B 110.0 . . ?
H44A C44 H44B 108.4 . . ?
O4 C45 C46 109.24(12) . . ?
O4 C45 H45A 109.8 . . ?
C46 C45 H45A 109.8 . . ?
O4 C45 H45B 109.8 . . ?
C46 C45 H45B 109.8 . . ?
H45A C45 H45B 108.3 . . ?
O5 C46 C45 109.20(12) . . ?
O5 C46 H46A 109.8 . . ?
C45 C46 H46A 109.8 . . ?
O5 C46 H46B 109.8 . . ?
C45 C46 H46B 109.8 . . ?
H46A C46 H46B 108.3 . . ?
O5 C47 C48 108.91(12) . . ?
O5 C47 H47A 109.9 . . ?
C48 C47 H47A 109.9 . . ?
O5 C47 H47B 109.9 . . ?
C48 C47 H47B 109.9 . . ?
H47A C47 H47B 108.3 . . ?
O6 C48 C47 114.30(12) . . ?
O6 C48 K1 51.05(6) . . ?
C47 C48 K1 88.16(8) . . ?
O6 C48 H48A 108.7 . . ?
C47 C48 H48A 108.7 . . ?
K1 C48 H48A 158.7 . . ?
O6 C48 H48B 108.7 . . ?
C47 C48 H48B 108.7 . . ?
K1 C48 H48B 77.7 . . ?
H48A C48 H48B 107.6 . . ?
O6 C49 C50 107.64(11) . . ?
O6 C49 K1 46.54(6) . . ?
C50 C49 K1 84.05(8) . . ?
O6 C49 H49A 110.2 . . ?
C50 C49 H49A 110.2 . . ?
K1 C49 H49A 156.5 . . ?
O6 C49 H49B 110.2 . . ?
C50 C49 H49B 110.2 . . ?
K1 C49 H49B 82.3 . . ?
H49A C49 H49B 108.5 . . ?
O1 C50 C49 108.23(11) . . ?
O1 C50 H50A 110.1 . . ?
C49 C50 H50A 110.1 . . ?
O1 C50 H50B 110.1 . . ?
C49 C50 H50B 110.1 . . ?
H50A C50 H50B 108.4 . . ?
C52 C51 H51A 109.5 . . ?
C52 C51 H51B 109.5 . . ?
H51A C51 H51B 109.5 . . ?
C52 C51 H51C 109.5 . . ?
H51A C51 H51C 109.5 . . ?
H51B C51 H51C 109.5 . . ?
C57 C52 C53 118.32(15) . . ?
C57 C52 C51 120.44(15) . . ?
C53 C52 C51 121.24(15) . . ?
C54 C53 C52 120.81(15) . . ?
C54 C53 H53 119.6 . . ?
C52 C53 H53 119.6 . . ?
C55 C54 C53 120.32(15) . . ?
C55 C54 H54 119.8 . . ?
C53 C54 H54 119.8 . . ?
C54 C55 C56 119.30(15) . . ?
C54 C55 H55 120.4 . . ?
C56 C55 H55 120.4 . . ?
C57 C56 C55 120.20(15) . . ?
C57 C56 H56 119.9 . . ?
C55 C56 H56 119.9 . . ?
C56 C57 C52 121.04(14) . . ?
C56 C57 H57 119.5 . . ?
C52 C57 H57 119.5 . . ?
 
_refine_diff_density_max    0.411
_refine_diff_density_min   -0.262
_refine_diff_density_rms    0.045

_shelx_res_file
;
TITL sad_p21c_a.res in P2(1)/c
    sad_fin_a.res
    created by SHELXL-2018/3 at 11:31:09 on 08-Mar-2021
REM Old TITL sad_p21c in P2(1)/c
REM SHELXT solution in P2(1)/c
REM R1 0.130,  Rweak 0.004,  Alpha 0.036,  Orientation as input
REM Formula found by SHELXT:  C61 O6 Si2 K
CELL  0.71073  22.5281  14.9956  18.0134   90.000   99.507   90.000
ZERR   4.0   0.0040   0.0026   0.0032    0.000    0.003    0.000
LATT  1
SYMM -X, 1/2+Y, 1/2-Z
SFAC C H B O SI K
UNIT 232 376 4 24 8 4
TEMP -173(1)
SIZE 0.107 0.166 0.40
L.S. 20
ACTA
SHEL 99999 0.76
BOND $H
LIST 6
FMAP 2
PLAN 20
WGHT    0.041400    2.649100
FVAR       0.28136   0.59423   0.85877
K1    6    0.843796    0.186007    0.198751    11.00000    0.02007    0.01837 =
         0.01789    0.00110    0.00299    0.00018
SI1   5    0.880632    0.408060    0.383619    11.00000    0.01587    0.01540 =
         0.01714    0.00061    0.00364   -0.00045
O1    4    0.920777    0.287364    0.123271    11.00000    0.01856    0.01879 =
         0.02373    0.00149    0.00468    0.00010
C1    1    0.842944    0.176705    0.376583    11.00000    0.01975    0.01635 =
         0.02060    0.00067    0.00461    0.00056
H2    2    0.885570    0.189385    0.394460    11.00000    0.02343
H1    2    0.834001    0.112942    0.376323    11.00000    0.02118
B1    3    0.797604    0.245870    0.357349    11.00000    0.01848    0.01662 =
         0.01253    0.00066    0.00440    0.00003
O2    4    0.973793    0.164856    0.227949    11.00000    0.02152    0.01917 =
         0.02527    0.00075    0.00690    0.00344
C2    1    0.807879    0.351382    0.353381    11.00000    0.01711    0.01536 =
         0.01464    0.00060    0.00529    0.00035
SI2   5    0.683958    0.128004    0.314310    11.00000    0.01714    0.01635 =
         0.01812    0.00031    0.00274   -0.00137
O3    4    0.892966    0.020301    0.240817    11.00000    0.02257    0.01882 =
         0.02628   -0.00154    0.00250    0.00137
C3    1    0.752448    0.387973    0.329293    11.00000    0.01849    0.01510 =
         0.01321    0.00091    0.00571    0.00073
C4    1    0.703852    0.318503    0.320513    11.00000    0.01603    0.01817 =
         0.01215    0.00124    0.00388    0.00036
O4    4    0.816727    0.030972    0.102315    11.00000    0.02192    0.02197 =
         0.02421   -0.00234    0.00109   -0.00126
C5    1    0.726462    0.234002    0.332794    11.00000    0.01770    0.01641 =
         0.01455    0.00073    0.00405    0.00034
O5    4    0.742233    0.179213    0.082939    11.00000    0.02632    0.02400 =
         0.01688   -0.00205    0.00304    0.00228
C6    1    0.877197    0.532824    0.390942    11.00000    0.02575    0.01830 =
         0.03375   -0.00220    0.00170   -0.00290
AFIX 137
H6A   2    0.867042    0.558575    0.340435    11.00000   -1.50000
H6B   2    0.916396    0.555552    0.415287    11.00000   -1.50000
H6C   2    0.846359    0.549451    0.420923    11.00000   -1.50000
AFIX   0
O6    4    0.803911    0.342986    0.127605    11.00000    0.02253    0.02503 =
         0.01701    0.00022    0.00686    0.00329
C7    1    0.916034    0.370763    0.480274    11.00000    0.02207    0.02895 =
         0.02203    0.00167    0.00079   -0.00098
AFIX 137
H7A   2    0.920715    0.305782    0.480766    11.00000   -1.50000
H7B   2    0.890265    0.388155    0.516663    11.00000   -1.50000
H7C   2    0.955608    0.398874    0.493870    11.00000   -1.50000
AFIX   0
C8    1    0.933656    0.377464    0.317445    11.00000    0.02221    0.02674 =
         0.02583   -0.00008    0.00897   -0.00316
AFIX 137
H8A   2    0.919203    0.403216    0.267743    11.00000   -1.50000
H8B   2    0.935570    0.312411    0.313207    11.00000   -1.50000
H8C   2    0.973857    0.400804    0.336861    11.00000   -1.50000
AFIX   0
C9    1    0.679655    0.067149    0.404331    11.00000    0.02714    0.02584 =
         0.02354    0.00258    0.00242   -0.00813
AFIX 137
H9A   2    0.663463    0.007164    0.392781    11.00000   -1.50000
H9B   2    0.653241    0.099817    0.432915    11.00000   -1.50000
H9C   2    0.720016    0.062695    0.434295    11.00000   -1.50000
AFIX   0
C11   1    0.606467    0.139978    0.257931    11.00000    0.02331    0.02352 =
         0.03045   -0.00239   -0.00243   -0.00304
AFIX 137
H11A  2    0.608651    0.174536    0.212285    11.00000   -1.50000
H11B  2    0.580424    0.170883    0.288132    11.00000   -1.50000
H11C  2    0.589881    0.080765    0.243948    11.00000   -1.50000
AFIX   0
C10   1    0.724540    0.053726    0.255063    11.00000    0.02929    0.02118 =
         0.02900   -0.00451    0.00791   -0.00169
AFIX 137
H10A  2    0.704342   -0.004308    0.248625    11.00000   -1.50000
H10B  2    0.766238    0.045477    0.280025    11.00000   -1.50000
H10C  2    0.724183    0.081309    0.205671    11.00000   -1.50000
AFIX   0
C12   1    0.737350    0.482863    0.309322    11.00000    0.01532    0.01624 =
         0.01601    0.00110    0.00182    0.00094
C13   1    0.759637    0.523134    0.249527    11.00000    0.01641    0.01830 =
         0.01761   -0.00010    0.00464    0.00049
AFIX  43
H13   2    0.786095    0.490475    0.223734    11.00000   -1.20000
AFIX   0
C14   1    0.743890    0.610380    0.226791    11.00000    0.02035    0.01829 =
         0.01708    0.00262    0.00364   -0.00269
SAME C34 C35 C36 C37
SAME C15 C17 C18 C16
SAME C15 C16B C17B C18B
SIMU 0.01 0.01 C15 > C18B
RIGU 0.001 0.001 C15 > C18B
C15   1    0.769253    0.653513    0.161053    11.00000    0.03268    0.02138 =
         0.02464    0.00642    0.01217   -0.00167
PART 1 31
C16   1    0.834919    0.673544    0.185972    31.00000    0.02963    0.08380 =
         0.05240    0.03385    0.01191   -0.00663
AFIX 137
H16A  2    0.851163    0.702176    0.144715    31.00000   -1.50000
H16B  2    0.856731    0.617885    0.199919    31.00000   -1.50000
H16C  2    0.839664    0.713625    0.229522    31.00000   -1.50000
AFIX   0
C17   1    0.759306    0.591689    0.092479    31.00000    0.10121    0.03142 =
         0.02838    0.00185    0.03097   -0.01006
AFIX 137
H17A  2    0.716068    0.581961    0.076478    31.00000   -1.50000
H17B  2    0.779185    0.534407    0.105785    31.00000   -1.50000
H17C  2    0.776296    0.619126    0.051279    31.00000   -1.50000
AFIX   0
C18   1    0.737028    0.741815    0.135370    31.00000    0.04937    0.02977 =
         0.04026    0.01903    0.01971    0.00563
AFIX 137
H18A  2    0.752879    0.765350    0.091807    31.00000   -1.50000
H18B  2    0.744026    0.785186    0.176586    31.00000   -1.50000
H18C  2    0.693724    0.730960    0.121413    31.00000   -1.50000
AFIX   0
PART 0
PART 2 -31
C16B  1    0.816435    0.724433    0.197308   -31.00000    0.04729    0.03846 =
         0.04050    0.00737    0.01229   -0.01685
AFIX 137
H16D  2    0.834230    0.753917    0.157676   -31.00000   -1.50000
H16E  2    0.848158    0.694777    0.232482   -31.00000   -1.50000
H16F  2    0.796408    0.768937    0.224429   -31.00000   -1.50000
AFIX   0
C17B  1    0.811638    0.586286    0.124947   -31.00000    0.05667    0.03276 =
         0.04359    0.01237    0.03779    0.00392
AFIX 137
H17D  2    0.788874    0.532413    0.107592   -31.00000   -1.50000
H17E  2    0.846324    0.570103    0.162898   -31.00000   -1.50000
H17F  2    0.825695    0.615136    0.082218   -31.00000   -1.50000
AFIX   0
C18B  1    0.724690    0.690005    0.102137   -31.00000    0.04832    0.04769 =
         0.03530    0.01620    0.00568    0.00269
AFIX 137
H18D  2    0.744847    0.720417    0.065061   -31.00000   -1.50000
H18E  2    0.699426    0.732687    0.123868   -31.00000   -1.50000
H18F  2    0.699527    0.641698    0.077463   -31.00000   -1.50000
AFIX   0
PART 0
C19   1    0.705474    0.657184    0.266198    11.00000    0.02296    0.01340 =
         0.02209    0.00213    0.00171    0.00122
AFIX  43
H19   2    0.694902    0.716784    0.251781    11.00000   -1.20000
AFIX   0
C20   1    0.682001    0.619405    0.326167    11.00000    0.01987    0.01655 =
         0.01986   -0.00027    0.00354    0.00295
SAME C21 C23 C24 C22
SAME C21 C22B C23B C24B
SIMU C21 > C24B
RIGU C21 > C24B
C21   1    0.637763    0.671367    0.366453    11.00000    0.02825    0.02117 =
         0.02538    0.00024    0.00964    0.00837
PART 1 21
C22   1    0.631341    0.768308    0.342615    21.00000    0.04925    0.01938 =
         0.06966    0.00190    0.03145    0.01195
AFIX 137
H22A  2    0.616381    0.771726    0.288424    21.00000   -1.50000
H22B  2    0.670616    0.797803    0.353909    21.00000   -1.50000
H22C  2    0.602874    0.798065    0.370100    21.00000   -1.50000
AFIX   0
C23   1    0.655602    0.663437    0.449470    21.00000    0.06362    0.07313 =
         0.02733   -0.00871    0.00577    0.04406
AFIX 137
H23A  2    0.654104    0.600672    0.464205    21.00000   -1.50000
H23B  2    0.627832    0.698222    0.474523    21.00000   -1.50000
H23C  2    0.696619    0.686192    0.464367    21.00000   -1.50000
AFIX   0
C24   1    0.573838    0.627779    0.342322    21.00000    0.02882    0.03725 =
         0.05259   -0.00837    0.02024    0.00250
AFIX 137
H24A  2    0.561880    0.632645    0.287643    21.00000   -1.50000
H24B  2    0.544381    0.658829    0.367406    21.00000   -1.50000
H24C  2    0.575500    0.564755    0.356912    21.00000   -1.50000
AFIX   0
PART 2 -21
C22B  1    0.667088    0.765118    0.393372   -21.00000    0.05669    0.02745 =
         0.04544   -0.01251    0.02740   -0.00104
AFIX 137
H22D  2    0.675702    0.798530    0.349618   -21.00000   -1.50000
H22E  2    0.704585    0.755261    0.428565   -21.00000   -1.50000
H22F  2    0.639003    0.799186    0.418480   -21.00000   -1.50000
AFIX   0
C23B  1    0.581028    0.687491    0.314290   -21.00000    0.03311    0.06916 =
         0.03896   -0.00816    0.00363    0.02763
AFIX 137
H23D  2    0.589367    0.722146    0.271050   -21.00000   -1.50000
H23E  2    0.553195    0.720751    0.340395   -21.00000   -1.50000
H23F  2    0.562848    0.630283    0.296791   -21.00000   -1.50000
AFIX   0
C24B  1    0.626162    0.627007    0.439280   -21.00000    0.05482    0.03903 =
         0.04380    0.01228    0.03714    0.02359
AFIX 137
H24D  2    0.605268    0.570187    0.427335   -21.00000   -1.50000
H24E  2    0.601185    0.666283    0.464805   -21.00000   -1.50000
H24F  2    0.664611    0.616163    0.472306   -21.00000   -1.50000
AFIX   0
PART 0
C25   1    0.639740    0.345521    0.301531    11.00000    0.01540    0.01503 =
         0.01690   -0.00004    0.00230    0.00114
C20B  1    0.698279    0.531914    0.346491    11.00000    0.01910    0.01856 =
         0.01666    0.00240    0.00524    0.00154
AFIX  43
H20B  2    0.682400    0.504861    0.386691    11.00000   -1.20000
AFIX   0
C26   1    0.600451    0.335886    0.353381    11.00000    0.01896    0.01615 =
         0.01529    0.00193    0.00338    0.00128
AFIX  43
H26   2    0.614627    0.308852    0.400684    11.00000   -1.20000
AFIX   0
C27   1    0.540825    0.365022    0.337399    11.00000    0.01931    0.01622 =
         0.01835   -0.00151    0.00661    0.00029
C28   1    0.499125    0.353396    0.395965    11.00000    0.01992    0.02393 =
         0.02098    0.00275    0.00844    0.00202
C29   1    0.531228    0.382136    0.474266    11.00000    0.03143    0.05429 =
         0.02238   -0.00639    0.01283   -0.00172
AFIX 137
H29A  2    0.566161    0.343566    0.489979    11.00000   -1.50000
H29B  2    0.503384    0.377029    0.510493    11.00000   -1.50000
H29C  2    0.544612    0.444143    0.472262    11.00000   -1.50000
AFIX   0
C30   1    0.481954    0.254826    0.398529    11.00000    0.04388    0.02998 =
         0.04180    0.00272    0.02422   -0.00698
AFIX 137
H30A  2    0.461168    0.236157    0.348838    11.00000   -1.50000
H30B  2    0.455282    0.246293    0.435764    11.00000   -1.50000
H30C  2    0.518418    0.218912    0.412628    11.00000   -1.50000
AFIX   0
C31   1    0.441488    0.408851    0.377102    11.00000    0.02843    0.05309 =
         0.03211    0.01261    0.01775    0.01561
AFIX 137
H31A  2    0.452008    0.471918    0.373357    11.00000   -1.50000
H31B  2    0.417034    0.401304    0.416889    11.00000   -1.50000
H31C  2    0.418554    0.388803    0.328993    11.00000   -1.50000
AFIX   0
C32   1    0.520719    0.402126    0.266447    11.00000    0.01449    0.02045 =
         0.01972    0.00016    0.00263    0.00356
AFIX  43
H32   2    0.480136    0.421577    0.254402    11.00000   -1.20000
AFIX   0
C33   1    0.558569    0.411449    0.212705    11.00000    0.01920    0.01790 =
         0.01609    0.00070    0.00238    0.00337
C34   1    0.537381    0.448089    0.133225    11.00000    0.01930    0.02682 =
         0.01507    0.00280    0.00244    0.00540
C35   1    0.538837    0.371385    0.077120    11.00000    0.03624    0.03406 =
         0.01782    0.00038    0.00010    0.00294
AFIX 137
H35A  2    0.525283    0.393194    0.025837    11.00000   -1.50000
H35B  2    0.512135    0.323421    0.088359    11.00000   -1.50000
H35C  2    0.580023    0.348571    0.081347    11.00000   -1.50000
AFIX   0
C36   1    0.473589    0.485481    0.123816    11.00000    0.02554    0.05540 =
         0.02334    0.01348    0.00545    0.01596
AFIX 137
H36A  2    0.461891    0.508065    0.072429    11.00000   -1.50000
H36B  2    0.472174    0.534190    0.159753    11.00000   -1.50000
H36C  2    0.445729    0.438203    0.133223    11.00000   -1.50000
AFIX   0
C37   1    0.579872    0.522559    0.116214    11.00000    0.03259    0.03020 =
         0.02297    0.00947    0.00061    0.00169
AFIX 137
H37A  2    0.620421    0.498230    0.117654    11.00000   -1.50000
H37B  2    0.581017    0.569819    0.154000    11.00000   -1.50000
H37C  2    0.565318    0.547193    0.066122    11.00000   -1.50000
AFIX   0
C38   1    0.618085    0.384294    0.232041    11.00000    0.01714    0.02001 =
         0.01650    0.00097    0.00649    0.00119
AFIX  43
H38   2    0.644762    0.392393    0.196892    11.00000   -1.20000
AFIX   0
C39   1    0.983611    0.290752    0.149916    11.00000    0.01839    0.02509 =
         0.02351   -0.00161    0.00649   -0.00395
AFIX  23
H39A  2    0.991980    0.330794    0.194104    11.00000   -1.20000
H39B  2    1.004766    0.314425    0.110113    11.00000   -1.20000
AFIX   0
C40   1    1.005577    0.198566    0.171456    11.00000    0.01789    0.02869 =
         0.02233   -0.00258    0.00604    0.00139
AFIX  23
H40A  2    0.998767    0.159188    0.126744    11.00000   -1.20000
H40B  2    1.049296    0.199952    0.191032    11.00000   -1.20000
AFIX   0
C41   1    0.995791    0.079888    0.254905    11.00000    0.02174    0.02076 =
         0.03147   -0.00017    0.00092    0.00507
AFIX  23
H41A  2    1.033019    0.087179    0.292177    11.00000   -1.20000
H41B  2    1.005387    0.043377    0.212654    11.00000   -1.20000
AFIX   0
C42   1    0.948209    0.034104    0.291003    11.00000    0.02609    0.01945 =
         0.02655    0.00242   -0.00055    0.00540
AFIX  23
H42A  2    0.963894   -0.024346    0.310937    11.00000   -1.20000
H42B  2    0.940148    0.070478    0.334112    11.00000   -1.20000
AFIX   0
C43   1    0.896628   -0.041514    0.181696    11.00000    0.02906    0.01974 =
         0.03351   -0.00428    0.00289    0.00550
AFIX  23
H43A  2    0.911720   -0.099723    0.202864    11.00000   -1.20000
H43B  2    0.924634   -0.019073    0.149034    11.00000   -1.20000
AFIX   0
C44   1    0.834638   -0.051991    0.136970    11.00000    0.02989    0.01887 =
         0.03236   -0.00346    0.00382   -0.00012
AFIX  23
H44A  2    0.834774   -0.098651    0.098118    11.00000   -1.20000
H44B  2    0.806081   -0.070103    0.170472    11.00000   -1.20000
AFIX   0
C45   1    0.758333    0.025600    0.057780    11.00000    0.02400    0.02936 =
         0.02459   -0.00994    0.00123   -0.00153
AFIX  23
H45A  2    0.728686    0.006599    0.089512    11.00000   -1.20000
H45B  2    0.758392   -0.019064    0.017319    11.00000   -1.20000
AFIX   0
C46   1    0.741191    0.115242    0.023996    11.00000    0.02770    0.03386 =
         0.01815   -0.00731    0.00124    0.00362
AFIX  23
H46A  2    0.769820    0.133069   -0.009502    11.00000   -1.20000
H46B  2    0.700387    0.112420   -0.006385    11.00000   -1.20000
AFIX   0
C47   1    0.717886    0.262594    0.054729    11.00000    0.02139    0.02951 =
         0.02537    0.00262    0.00205    0.00402
AFIX  23
H47A  2    0.673368    0.260054    0.046496    11.00000   -1.20000
H47B  2    0.730819    0.275869    0.005982    11.00000   -1.20000
AFIX   0
C48   1    0.739875    0.334604    0.111030    11.00000    0.02248    0.02646 =
         0.02698    0.00183    0.00837    0.00731
AFIX  23
H48A  2    0.722642    0.392348    0.091409    11.00000   -1.20000
H48B  2    0.724548    0.322006    0.158392    11.00000   -1.20000
AFIX   0
C49   1    0.831907    0.358649    0.063064    11.00000    0.02668    0.02500 =
         0.01794    0.00287    0.00778    0.00461
AFIX  23
H49A  2    0.815289    0.413293    0.036587    11.00000   -1.20000
H49B  2    0.824411    0.307794    0.027712    11.00000   -1.20000
AFIX   0
C50   1    0.898137    0.369268    0.090014    11.00000    0.02810    0.01963 =
         0.02325    0.00364    0.00910    0.00092
AFIX  23
H50A  2    0.918797    0.384353    0.047235    11.00000   -1.20000
H50B  2    0.905408    0.418023    0.127472    11.00000   -1.20000
AFIX   0
C51   1    0.817102    0.875615    0.371424    11.00000    0.03978    0.04168 =
         0.04227   -0.00058   -0.00408    0.00331
AFIX 137
H51A  2    0.832763    0.910403    0.332850    11.00000   -1.50000
H51B  2    0.786649    0.910637    0.391570    11.00000   -1.50000
H51C  2    0.798886    0.820447    0.349066    11.00000   -1.50000
AFIX   0
C52   1    0.867971    0.853051    0.434280    11.00000    0.02577    0.02664 =
         0.02790   -0.00196    0.00724    0.00293
C53   1    0.879058    0.765469    0.458200    11.00000    0.03017    0.02279 =
         0.03887   -0.00654    0.01027   -0.00194
AFIX  43
H53   2    0.854266    0.718851    0.434637    11.00000   -1.20000
AFIX   0
C54   1    0.925877    0.745410    0.516036    11.00000    0.03669    0.02140 =
         0.03941    0.00352    0.01413    0.00689
AFIX  43
H54   2    0.932972    0.685285    0.531626    11.00000   -1.20000
AFIX   0
C55   1    0.962232    0.812475    0.551068    11.00000    0.02873    0.03574 =
         0.02765    0.00168    0.00551    0.00700
AFIX  43
H55   2    0.994164    0.798812    0.590840    11.00000   -1.20000
AFIX   0
C56   1    0.951596    0.900031    0.527524    11.00000    0.03096    0.02740 =
         0.02917   -0.00534    0.00721   -0.00344
AFIX  43
H56   2    0.976399    0.946567    0.551211    11.00000   -1.20000
AFIX   0
C57   1    0.904965    0.919728    0.469646    11.00000    0.03463    0.01893 =
         0.02887   -0.00021    0.00977    0.00258
AFIX  43
H57   2    0.898187    0.979855    0.453890    11.00000   -1.20000
REM #####
AFIX   0
HKLF 4


REM  sad_p21c_a.res in P2(1)/c
REM wR2 = 0.0983, GooF = S = 1.020, Restrained GooF = 1.039 for all data
REM R1 = 0.0378 for 11355 Fo > 4sig(Fo) and 0.0527 for all 14320 data
REM 702 parameters refined using 318 restraints

END

WGHT      0.0413      2.6520

REM Highest difference peak  0.411,  deepest hole -0.262,  1-sigma level  0.045
Q1    1   0.7057  0.1873  0.3234  11.00000  0.05    0.41
Q2    1   0.8792  0.4732  0.3857  11.00000  0.05    0.37
Q3    1   0.8374  0.3837  0.3651  11.00000  0.05    0.35
Q4    1   0.7624  0.2325  0.3421  11.00000  0.05    0.35
Q5    1   0.6405  0.1342  0.2866  11.00000  0.05    0.35
Q6    1   0.6612  0.6472  0.3472  11.00000  0.05    0.33
Q7    1   0.6814  0.0891  0.3630  11.00000  0.05    0.33
Q8    1   0.8087  0.2955  0.3580  11.00000  0.05    0.33
Q9    1   0.5081  0.4655  0.1314  11.00000  0.05    0.33
Q10   1   0.5832  0.3799  0.2181  11.00000  0.05    0.32
Q11   1   0.5183  0.3619  0.3682  11.00000  0.05    0.32
Q12   1   0.5428  0.4325  0.1736  11.00000  0.05    0.32
Q13   1   0.4735  0.3793  0.3884  11.00000  0.05    0.32
Q14   1   0.6890  0.5744  0.3326  11.00000  0.05    0.31
Q15   1   0.6273  0.3659  0.2672  11.00000  0.05    0.31
Q16   1   0.9043  0.3939  0.3376  11.00000  0.05    0.31
Q17   1   0.6205  0.3451  0.3276  11.00000  0.05    0.31
Q18   1   0.5127  0.3632  0.4319  11.00000  0.05    0.31
Q19   1   0.7269  0.3579  0.3240  11.00000  0.05    0.30
Q20   1   0.7541  0.6306  0.1911  11.00000  0.05    0.30
;
_shelx_res_checksum   62540

_shelx_hkl_file
;
   0   0  -1   -0.20    0.10
   0   0  -1   -0.20    0.10
   0   0  -1    0.00    0.20
   0   0   1   -0.60    0.20
   0   0   1   -0.10    0.30
   0   0   1   -0.10    0.20
   0   0   1   -0.60    0.20
   0   0   1   -0.30    0.20
   0   0  -1    0.00    0.20
   0   0  -1    0.00    0.20
   0   0  -2 4387.06  106.89
   0   0  -2 4340.27  105.79
   0   0   2 4279.17  105.69
   0   0  -2 4002.80  106.39
   0   0  -2 4221.48  105.79
   0   0   2 4240.58  107.29
   0   0  -3    1.40    0.80
   0   0  -3    0.90    0.80
   0   0  -3   -1.10    0.90
   0   0  -3   -0.90    1.00
   0   0   3    0.80    0.60
   0   0   3   -0.10    0.80
   0   0  -4 4945.41  122.09
   0   0   4 4861.51  122.69
   0   0  -4 4898.51  122.79
   0   0  -4 4922.51  122.99
   0   0  -4 4953.20  122.59
   0   0   4 4763.72  121.79
   0   0  -5    3.50    1.40
   0   0  -5    3.20    1.00
   0   0   5    5.30    1.40
   0   0   7    9.90    2.20
   0   0   8  347.77   12.60
   0   0  -8  342.67   12.60
   0   0  -8  357.96   13.00
   0   0   8  353.76   10.90
   0   0  -8  369.66   12.60
   0   0  -9    0.00    1.60
   0   0   9    1.10    1.70
   0   0  -9   -0.10    1.90
   0   0   9    1.30    1.20
   0   0  -9    3.70    2.00
   0   0 -10    5.80    2.40
   0   0 -10    9.20    2.60
   0   0  10    8.50    2.40
   0   0  10    8.00    1.70
   0   0 -10    5.20    2.30
   0   0 -11    6.90    2.80
   0   0 -11   11.60    3.10
   0   0 -12  107.99    6.90
   0   0 -12  103.39    7.00
   0   0  12  101.39    7.00
   0   0 -12   94.39    7.00
   0   0  12  105.39    5.20
   0   0  13    9.00    2.90
   0   0 -13   13.00    3.20
   0   0 -13    6.50    3.00
   0   0 -13   11.50    3.30
   0   0  14  494.45   19.00
   0   0  14  505.25   15.90
   0   0 -14  485.75   18.90
   0   0 -14  501.45   19.00
   0   0 -14  484.95   19.60
   0   0  15    7.60    3.00
   0   0  15    1.80    1.50
   0   0 -15    5.90    3.50
   0   0 -15    7.00    3.30
   0   0 -15   -0.80    2.30
   0   0 -16  264.97   13.60
   0   0 -16  288.97   14.60
   0   0 -16  255.07   13.30
   0   0  16  275.37   13.80
   0   0 -17   -0.60    2.90
   0   0 -17   -1.20    2.60
   0   0 -17    0.30    3.00
   0   0  17   -4.60    2.10
   0   0 -18   36.40    6.20
   0   0  18   35.20    6.20
   0   0 -18   42.70    6.50
   0   0 -18   41.80    7.30
   0   0  19   -0.40    2.80
   0   0 -19   -5.10    2.50
   0   0 -19    1.10    3.10
   0   0 -20    5.60    4.40
   0   0  20   13.20    4.50
   0   0 -20   10.30    3.80
   0   0 -21    0.80    3.60
   0   0  21   -1.50    3.20
   0   0 -21    3.80    3.90
   0   0  21    1.80    3.50
   0   0  22    2.00    3.90
   0   0  22   18.30    6.20
   0   0 -22    7.90    4.70
   0   0 -22   14.80    6.10
   0   0  23   -4.10    3.20
   0   0 -23   -1.00    3.90
   0   0 -23   -2.90    4.40
   0   0  23   -5.50    3.10
   0   0  24   17.30    6.00
   0   0  24   23.10    6.90
   0   0 -24   17.70    6.40
   0   1   0    0.50    0.20
   0   1   0    0.30    0.20
   0   1   0    0.80    0.20
   0  -1   0    0.90    0.30
   0  -1   0    0.70    0.30
   0  -1   0    0.80    0.20
   0   1   1  136.39    4.00
   0   1   1  143.49    4.20
   0   1  -1  138.09    4.10
   0   1  -1  138.09    3.90
   0  -1  -1  137.29    4.20
   0  -1  -1  139.09    4.10
   0  -1   1  143.09    4.20
   0  -1   1  137.79    3.90
   0   1  -2    2.80    0.60
   0   1  -2    3.30    1.00
   0   1   2    3.90    0.80
   0   1  -2    2.40    0.80
   0   1   2    2.70    0.90
   0   1  -2    3.10    0.80
   0  -1  -2    1.50    0.80
   0  -1   2    3.00    0.70
   0  -1  -2    3.40    0.90
   0   1  -3  454.65   13.00
   0   1  -3  456.85   13.00
   0   1   3  459.65   12.90
   0   1  -3  450.85   12.50
   0   1   3  477.45   11.90
   0   1  -3  460.65   13.00
   0  -1  -3  455.25   13.20
   0  -1   3  462.75   12.70
   0  -1  -3  456.55   11.90
   0  -1  -3  452.65   13.10
   0   1   4 1032.30   28.10
   0   1   4 1066.09   26.80
   0   1  -4 1053.29   27.70
   0   1  -4 1070.69   28.30
   0   1  -4 1052.09   28.30
   0   1  -4 1048.60   28.10
   0  -1  -4 1058.29   28.50
   0  -1  -4 1055.99   26.90
   0  -1  -4 1085.49   28.20
   0  -1   4 1022.40   27.70
   0  -1  -4 1053.99   28.30
   0   1   5  672.13   17.30
   0   1  -5  657.23   19.00
   0   1  -5  656.83   18.60
   0   1  -5  658.33   19.00
   0   1  -5  623.24   18.30
   0   1   5  638.84   18.80
   0  -1  -5  662.73   19.10
   0  -1  -5  653.93   19.20
   0  -1  -5  654.83   18.90
   0  -1   5  693.63   18.30
   0  -1  -5  676.53   17.50
   0   1  -6  256.27    8.90
   0   1  -6  257.07    9.00
   0   1   6  265.27    7.70
   0   1  -6  266.17    9.50
   0   1  -6  249.58    9.40
   0   1   6  257.97    9.30
   0  -1  -6  278.07    9.80
   0  -1   6  264.67    8.60
   0  -1  -6  243.48    9.30
   0  -1  -6  274.17    9.40
   0  -1  -6  260.27    8.00
   0   1   7  281.77    8.30
   0   1  -7  267.17    9.60
   0   1  -7  266.17   10.30
   0   1   7  281.17   10.10
   0   1  -7  288.47   10.50
   0   1  -7  289.97    9.80
   0  -1  -7  274.37    8.60
   0  -1  -7  275.37   10.50
   0  -1  -7  272.37   10.30
   0  -1  -7  256.67   10.00
   0  -1   7  277.77    9.10
   0   1  -8  378.56   13.80
   0   1   8  384.66   11.40
   0   1  -8  382.06   13.70
   0   1   8  397.36   13.60
   0   1  -8  389.86   13.10
   0  -1   8  394.96   12.40
   0  -1  -8  391.46   13.70
   0  -1   8  380.66   13.60
   0  -1  -8  412.36   13.80
   0  -1  -8  407.96   14.20
   0   1  -9   15.70    3.20
   0   1   9   17.90    2.00
   0   1  -9   16.10    2.80
   0   1   9   12.00    2.60
   0   1  -9   14.00    3.00
   0  -1  -9   15.90    3.10
   0  -1   9   20.10    2.60
   0  -1  -9   13.40    2.90
   0  -1   9   12.60    2.90
   0  -1  -9   16.10    3.30
   0   1  10   28.40    2.60
   0   1 -10   16.70    3.50
   0   1 -10   19.00    3.20
   0   1  10   22.30    3.50
   0   1 -10   18.90    3.50
   0  -1 -10   17.40    3.40
   0  -1 -10   22.30    3.50
   0  -1  10   20.80    3.40
   0  -1  10   17.30    2.50
   0  -1 -10   14.90    3.10
   0   1 -11  103.39    6.40
   0   1  11  109.29    6.70
   0   1  11  108.29    4.80
   0   1 -11   87.39    6.50
   0   1 -11   97.99    6.60
   0  -1 -11  101.49    6.90
   0  -1  11   95.59    6.50
   0  -1 -11  114.99    7.20
   0  -1 -11   98.09    6.70
   0  -1  11  109.89    5.50
   0   1  12  291.87   12.20
   0   1  12  240.68    8.90
   0   1 -12  259.47   12.20
   0   1 -12  265.27   12.10
   0   1 -12  264.57   11.40
   0  -1 -12  259.97   11.80
   0  -1  12  270.17   12.00
   0  -1 -12  273.57   12.50
   0  -1 -12  280.57   12.30
   0  -1  12  273.37   10.10
   0   1  13    4.90    1.60
   0   1 -13    7.20    3.00
   0   1 -13    5.50    2.70
   0   1  13    4.90    2.60
   0   1 -13    5.50    2.80
   0  -1 -13   -4.40    1.90
   0  -1 -13   -0.20    2.40
   0  -1 -13    3.80    2.90
   0  -1  13    4.60    1.80
   0  -1  13    5.10    2.80
   0   1 -14   81.99    7.80
   0   1  14   99.69    5.00
   0   1 -14   97.09    7.20
   0   1 -14   84.59    8.30
   0   1  14  103.09    7.40
   0  -1  14   92.29    8.40
   0  -1 -14  101.59    7.50
   0  -1  14   96.99    5.70
   0  -1 -14   90.29    7.20
   0  -1 -14   86.89    8.50
   0   1 -15   31.90    4.80
   0   1 -15   38.50    5.70
   0   1 -15   41.40    6.10
   0   1  15   43.30    6.00
   0  -1 -15   32.20    5.80
   0  -1  15   36.50    4.10
   0  -1  15   34.40    5.40
   0  -1 -15   32.60    5.40
   0  -1 -15   34.20    5.30
   0   1 -16   72.39    8.00
   0   1 -16   55.49    6.90
   0   1  16   70.39    7.80
   0   1 -16   72.29    8.30
   0  -1  16   60.89    4.90
   0  -1 -16   71.89    8.50
   0  -1  16   77.89    8.10
   0  -1 -16   76.49    8.10
   0   1 -17    9.50    4.10
   0   1 -17    4.60    3.30
   0   1  17   13.50    4.40
   0   1 -17    7.70    3.80
   0  -1 -17    5.60    3.70
   0  -1 -17    9.40    4.40
   0  -1  17    9.80    3.70
   0   1 -18   11.10    4.30
   0   1 -18   12.90    4.30
   0   1  18    7.40    3.80
   0   1 -18    9.50    4.20
   0  -1  18    7.40    3.70
   0  -1 -18    8.50    4.10
   0  -1 -18   11.30    4.40
   0   1 -19   18.70    5.30
   0   1 -19   20.10    5.60
   0   1  19   14.80    5.10
   0   1 -19   16.80    5.10
   0   1  19   18.80    4.90
   0  -1 -19   25.90    5.90
   0  -1 -19   20.70    5.20
   0  -1  19    9.30    4.10
   0   1 -20    0.40    3.30
   0   1 -20   -1.90    2.90
   0   1  20    0.50    3.10
   0   1  20    3.60    3.10
   0   1 -20   -4.80    2.80
   0  -1  20    0.70    3.20
   0  -1 -20   -4.70    3.30
   0  -1 -20    0.60    3.80
   0   1 -21   -0.50    3.50
   0   1 -21   -2.30    3.20
   0   1  21    0.70    3.00
   0   1  21   -0.30    3.40
   0   1 -21   -3.80    3.20
   0  -1 -21   -0.60    4.00
   0  -1  21    0.70    3.20
   0  -1 -21   -3.70    3.30
   0   1 -22    5.10    6.90
   0   1  22    6.00    4.80
   0   1 -22   10.30    5.90
   0   1  22   11.60    4.60
   0  -1  22    6.90    4.20
   0  -1 -22   18.60    6.20
   0  -1 -22   11.80    5.00
   0   1  23   73.09   10.30
   0   1  23   68.99    9.20
   0   1 -23   59.29    9.90
   0  -1 -23   75.19   10.20
   0  -1  23   80.39   10.40
   0  -1  23   62.69    9.20
   0  -1 -23   54.49    9.50
   0   1  24   -0.90    4.70
   0   1  24    3.60    4.60
   0  -1  24   13.30    6.10
   0  -1  24    9.00    4.80
   0   2   0  303.37    8.00
   0   2   0  300.97    8.20
   0  -2   0  303.97    8.10
   0  -2   0  299.57    8.40
   0   2   1   65.89    2.50
   0   2   1   63.99    2.40
   0   2  -1   68.79    2.60
   0   2  -1   66.29    2.20
   0  -2  -1   64.79    2.70
   0  -2   1   63.09    2.80
   0  -2  -1   63.29    2.30
   0   2   2  329.17    9.50
   0   2  -2  354.06   10.30
   0   2  -2  331.57    9.70
   0   2   2  337.77    9.80
   0   2  -2  330.87    9.40
   0   2  -2  340.07    8.70
   0  -2  -2  338.17    8.80
   0  -2  -2  334.47    9.80
   0  -2   2  350.06    9.90
   0  -2   2  344.97    8.70
   0  -2  -2  335.97   10.00
   0   2  -3 3751.62   93.79
   0   2  -3 3786.12   95.29
   0   2  -3 3810.22   94.59
   0   2   3 3735.03   93.69
   0   2   3 3768.92   95.09
   0   2   3 3737.13   94.59
   0   2  -3 3708.13   94.89
   0  -2  -3 3760.02   95.19
   0  -2   3 3741.03   94.79
   0  -2  -3 3876.41   93.89
   0  -2  -3 3797.12   94.99
   0   2  -4  284.27    9.30
   0   2  -4  282.37    8.30
   0   2  -4  284.67    9.10
   0   2   4  275.07    9.00
   0   2  -4  279.07    9.50
   0   2   4  288.47    9.60
   0   2   4  297.27    7.50
   0  -2   4  289.67    9.10
   0  -2  -4  292.17    9.50
   0  -2  -4  288.67    9.60
   0  -2  -4  288.97    7.50
   0   2   5 1380.56   36.80
   0   2  -5 1344.17   37.10
   0   2  -5 1387.96   36.00
   0   2   5 1426.66   34.80
   0   2  -5 1380.16   37.20
   0   2  -5 1381.26   37.00
   0  -2  -5 1410.56   34.90
   0  -2  -5 1399.56   37.40
   0  -2  -5 1348.37   37.30
   0  -2   5 1400.76   36.70
   0   2  -6 1190.68   32.90
   0   2   6 1199.68   30.20
   0   2  -6 1167.28   31.60
   0   2  -6 1173.58   32.70
   0   2  -6 1209.88   32.80
   0   2   6 1183.38   32.40
   0  -2  -6 1220.38   30.40
   0  -2  -6 1169.38   33.00
   0  -2   6 1182.38   32.00
   0  -2  -6 1205.48   33.10
   0   2   7  113.39    5.60
   0   2  -7  103.49    5.80
   0   2   7  106.49    3.70
   0   2  -7  110.09    5.10
   0   2  -7  109.19    5.90
   0  -2   7  126.39    5.40
   0  -2  -7  107.69    6.10
   0  -2  -7  107.69    6.10
   0  -2  -7  110.79    3.90
   0   2  -8  652.83   20.80
   0   2  -8  668.23   19.70
   0   2   8  636.04   20.30
   0   2   8  681.33   17.70
   0   2  -8  659.93   20.90
   0  -2  -8  677.13   21.20
   0  -2   8  662.83   19.70
   0  -2  -8  680.33   21.10
   0   2  -9  355.06   13.50
   0   2   9  371.36   10.40
   0   2  -9  367.36   13.60
   0   2  -9  353.66   12.40
   0   2   9  337.97   12.90
   0  -2   9  371.26   12.30
   0  -2  -9  360.76   13.60
   0  -2  -9  356.16   13.70
   0   2 -10   -4.00    1.60
   0   2  10    1.00    1.60
   0   2  10    0.90    0.80
   0   2 -10    2.40    1.60
   0   2 -10    1.10    1.70
   0  -2 -10    0.00    1.90
   0  -2 -10    2.40    2.10
   0  -2  10    1.70    1.30
   0   2 -11  101.09    6.00
   0   2  11   88.99    3.90
   0   2 -11   95.49    6.70
   0   2  11   96.59    6.30
   0   2 -11   83.49    6.30
   0  -2 -11   95.39    6.70
   0  -2  11  100.19    6.60
   0  -2 -11   76.59    6.10
   0  -2  11   93.29    5.40
   0   2 -12   14.20    3.40
   0   2  12   11.90    3.20
   0   2 -12   14.10    3.00
   0   2 -12   15.20    3.50
   0   2  12   11.70    1.70
   0  -2 -12   11.80    3.20
   0  -2  12   17.80    2.90
   0  -2  12   13.50    3.30
   0  -2 -12   12.80    3.60
   0   2  13   88.99    6.60
   0   2  13   99.19    4.40
   0   2 -13   99.39    7.40
   0   2 -13   83.19    7.00
   0   2 -13   98.69    6.60
   0  -2  13   95.59    5.80
   0  -2 -13   98.49    7.50
   0  -2 -13  101.89    7.70
   0  -2  13  106.89    7.50
   0   2 -14  123.09    8.50
   0   2 -14  104.89    8.30
   0   2 -14  120.09    7.50
   0   2  14   99.79    7.50
   0  -2 -14  103.59    8.00
   0  -2 -14  111.59    8.60
   0  -2  14  124.09    6.70
   0  -2  14  129.59    8.60
   0   2  15   11.10    3.50
   0   2 -15    7.90    3.10
   0   2 -15   16.50    4.50
   0   2 -15    6.10    3.20
   0  -2  15    7.50    2.50
   0  -2 -15   10.20    3.60
   0  -2 -15    2.40    3.00
   0  -2  15    5.00    2.90
   0   2 -16    6.10    3.50
   0   2 -16    3.00    2.70
   0   2  16    4.30    3.40
   0   2 -16   -0.40    2.80
   0   2  16    3.90    2.90
   0  -2  16    0.90    3.00
   0  -2  16    2.50    2.20
   0  -2 -16    2.20    3.10
   0  -2 -16    1.10    2.90
   0   2  17   -0.70    2.40
   0   2  17    3.80    3.40
   0   2 -17    0.60    3.30
   0   2 -17    3.90    3.20
   0   2 -17    2.80    3.50
   0  -2 -17    3.90    3.40
   0  -2  17    1.90    2.60
   0  -2  17    4.30    3.30
   0  -2 -17    0.40    3.00
   0   2 -18    3.10    4.00
   0   2 -18    1.60    3.20
   0   2  18    9.00    3.80
   0   2  18    8.00    3.60
   0   2 -18   -0.20    2.90
   0  -2 -18    4.70    4.00
   0  -2 -18    1.10    3.00
   0  -2  18    0.40    3.10
   0   2 -19  136.09   11.30
   0   2 -19  139.69   10.70
   0   2  19  142.99   10.40
   0   2  19  143.19   11.20
   0   2 -19  135.79    9.90
   0  -2 -19  155.78   11.60
   0  -2  19  159.98   11.20
   0  -2 -19  140.69   11.00
   0   2 -20    9.10    4.80
   0   2  20    2.00    3.30
   0   2 -20    3.20    3.40
   0   2 -20    9.30    4.50
   0   2  20    6.40    4.10
   0  -2 -20    5.20    4.20
   0  -2 -20   -3.20    3.60
   0  -2  20    7.40    4.00
   0   2 -21    3.80    3.50
   0   2 -21   -3.30    2.80
   0   2  21    2.50    3.10
   0   2  21    0.10    3.50
   0  -2 -21    0.10    3.80
   0  -2  21    1.70    3.70
   0  -2 -21    0.40    3.40
   0   2 -22   10.60    5.20
   0   2  22   16.30    5.10
   0   2  22   10.70    4.90
   0   2 -22    6.30    4.50
   0  -2 -22    8.60    5.30
   0  -2 -22    8.50    5.00
   0  -2  22    4.40    4.40
   0   2  23   15.10    5.90
   0   2  23   16.60    5.50
   0   2 -23   22.80    6.20
   0   2 -23   15.50    6.10
   0  -2 -23   17.80    6.30
   0  -2 -23   19.00    6.60
   0  -2  23   15.10    5.30
   0   3   0    0.70    0.70
   0   3   0    0.00    0.60
   0  -3   0   -1.10    0.60
   0  -3   0    1.20    0.80
   0   3   1   88.49    3.30
   0   3  -1   87.89    3.00
   0   3   1   85.09    3.30
   0   3  -1   87.29    3.50
   0  -3   1   94.09    3.90
   0  -3   1   92.79    2.80
   0  -3  -1   94.09    3.70
   0  -3  -1   90.89    3.40
   0   3  -2  862.31   22.20
   0   3   2  859.41   22.40
   0   3   2  830.52   22.60
   0   3  -2  846.62   22.70
   0  -3  -2  825.32   23.00
   0  -3  -2  867.51   22.00
   0  -3   2  874.11   23.20
   0   3  -3   55.69    1.80
   0   3   3   55.89    2.80
   0   3   3   57.69    3.20
   0   3  -3   60.79    2.90
   0   3  -3   52.59    3.10
   0  -3  -3   55.59    3.20
   0  -3   3   55.59    1.80
   0  -3   3   51.79    3.30
   0  -3  -3   59.19    3.40
   0  -3   3   58.59    1.90
   0  -3  -3   61.29    2.20
   0   3  -4  597.94   17.00
   0   3   4  596.14   17.00
   0   3  -4  603.34   15.80
   0   3  -4  590.84   17.40
   0   3   4  608.24   17.60
   0  -3  -4  617.74   17.90
   0  -3   4  596.84   17.40
   0  -3  -4  615.64   15.50
   0  -3  -4  597.14   17.40
   0   3  -5 1983.00   50.49
   0   3  -5 1979.70   51.89
   0   3   5 1959.00   51.69
   0   3   5 2001.80   52.49
   0   3  -5 1938.71   52.19
   0   3   5 2005.70   49.40
   0  -3  -5 2000.60   52.39
   0  -3   5 1941.31   51.99
   0  -3  -5 1996.90   52.69
   0  -3  -5 2079.79   49.50
   0   3  -6   61.69    3.10
   0   3   6   66.09    4.50
   0   3  -6   62.59    4.00
   0   3  -6   63.29    4.20
   0   3   6   55.29    3.60
   0  -3   6   65.89    4.10
   0  -3  -6   59.39    4.20
   0  -3  -6   59.19    4.30
   0   3  -7    2.10    1.30
   0   3   7   -3.30    1.30
   0   3  -7   -0.10    1.40
   0   3   7    0.10    0.40
   0   3   7    1.00    1.30
   0   3  -7   -1.90    1.70
   0  -3  -7    2.30    1.90
   0  -3   7    0.00    1.30
   0  -3  -7    2.00    1.80
   0  -3  -7    0.30    0.50
   0   3   8    9.40    2.30
   0   3   8    6.60    2.40
   0   3   8   11.30    1.00
   0   3  -8    9.80    2.80
   0   3  -8    7.80    2.50
   0   3  -8    9.90    1.90
   0  -3   8    9.80    2.10
   0  -3  -8   15.70    3.40
   0  -3  -8   12.20    2.80
   0   3   9   54.39    5.60
   0   3  -9   51.49    5.00
   0   3   9   54.39    2.20
   0   3   9   51.79    4.70
   0   3  -9   44.10    4.90
   0   3  -9   53.49    3.90
   0  -3   9   49.00    3.90
   0  -3  -9   57.29    5.50
   0  -3  -9   49.80    5.20
   0   3  10    2.30    0.70
   0   3  10    1.10    1.90
   0   3 -10    1.20    1.40
   0   3 -10    0.20    1.90
   0   3 -10    0.60    1.90
   0   3  10    4.70    2.00
   0  -3 -10    1.90    2.10
   0  -3 -10    1.60    2.00
   0  -3  10    1.20    1.60
   0   3 -11   12.40    2.60
   0   3  11   17.50    1.50
   0   3 -11   14.50    3.40
   0   3 -11   21.60    3.90
   0   3  11   11.80    2.80
   0   3  11    8.80    3.10
   0  -3 -11   13.20    3.30
   0  -3  11   15.30    2.90
   0  -3 -11   19.70    3.80
   0   3  12  166.38    9.70
   0   3  12  172.88    8.90
   0   3  12  187.38    5.90
   0   3 -12  179.58    8.40
   0   3 -12  175.38    9.90
   0   3 -12  178.38    9.70
   0  -3 -12  169.38    9.60
   0  -3  12  181.88    8.50
   0  -3 -12  179.08   10.00
   0   3 -13    2.30    2.80
   0   3 -13   -1.10    1.60
   0   3 -13    1.30    2.50
   0   3  13    0.50    2.50
   0   3  13   -0.40    1.80
   0  -3  13    1.30    1.70
   0  -3  13    0.00    1.80
   0  -3 -13    0.80    2.40
   0  -3 -13    0.20    2.50
   0   3 -14   65.69    6.20
   0   3  14   66.19    7.50
   0   3 -14   66.19    7.30
   0   3  14   68.69    6.80
   0   3 -14   63.09    7.20
   0  -3 -14   67.89    7.50
   0  -3  14   57.59    6.70
   0  -3 -14   72.59    7.70
   0  -3  14   72.89    5.50
   0   3 -15    4.80    3.10
   0   3 -15    0.40    2.20
   0   3  15    2.50    2.50
   0   3  15    0.00    2.50
   0   3 -15    5.30    3.10
   0  -3 -15    3.30    3.00
   0  -3  15    2.80    3.00
   0  -3 -15    1.40    2.80
   0  -3  15    1.30    2.00
   0   3  16   70.49    7.40
   0   3 -16   66.69    6.70
   0   3 -16   56.79    7.30
   0   3  16   67.99    8.30
   0   3 -16   67.79    7.90
   0  -3  16   66.09    5.50
   0  -3 -16   64.49    8.00
   0  -3 -16   73.09    8.60
   0  -3  16   69.19    7.80
   0   3  17  139.69   10.40
   0   3 -17  132.99   10.40
   0   3  17  146.49    9.80
   0   3 -17  123.69    9.80
   0   3 -17  148.49    9.20
   0  -3 -17  141.29   10.50
   0  -3  17  131.69    8.00
   0  -3 -17  147.39   10.90
   0  -3  17  137.69   10.30
   0   3  18   29.60    6.60
   0   3  18   31.70    5.60
   0   3 -18   33.10    6.10
   0   3 -18   28.80    5.20
   0   3 -18   33.80    6.30
   0  -3 -18   20.50    5.30
   0  -3  18   26.80    5.80
   0  -3 -18   29.60    6.20
   0   3  19    0.50    2.60
   0   3  19   -2.30    2.70
   0   3 -19   -5.00    3.20
   0   3 -19   -1.00    3.40
   0  -3  19   -2.40    2.90
   0  -3 -19    4.20    3.70
   0  -3 -19    1.40    3.70
   0   3  20    4.70    4.00
   0   3 -20    9.10    4.80
   0   3 -20    3.70    4.00
   0   3  20    1.30    3.00
   0  -3  20    2.00    3.80
   0  -3 -20    0.90    3.90
   0  -3 -20    3.30    3.70
   0   3  21    5.20    4.30
   0   3  21    3.60    3.60
   0   3 -21   -0.50    4.00
   0   3 -21    8.40    4.50
   0  -3  21   -1.00    3.20
   0  -3 -21    0.40    3.60
   0  -3 -21    4.00    4.10
   0   3 -22    5.10    4.60
   0   3 -22   -0.50    4.20
   0   3  22    9.40    5.20
   0   3  22   -1.70    2.90
   0  -3  22    4.80    4.00
   0  -3 -22   -1.90    3.50
   0  -3 -22    6.10    4.40
   0   3  23    0.40    3.20
   0   3 -23   -2.90    4.40
   0   3  23    3.30    4.40
   0   3 -23   -3.40    4.20
   0  -3  23    2.40    3.90
   0  -3 -23   -1.80    3.80
   0  -3 -23   -7.10    3.00
   0   4   0 4897.01  123.19
   0   4   0 4850.61  122.69
   0  -4   0 5025.90  123.69
   0  -4   0 4960.40  122.99
   0   4   1  241.38    7.50
   0   4   1  245.58    7.40
   0   4  -1  240.28    7.80
   0   4  -1  244.98    7.10
   0  -4  -1  246.88    7.90
   0  -4  -1  247.28    7.70
   0  -4   1  249.38    7.00
   0  -4   1  258.47    8.30
   0   4  -2  131.29    5.20
   0   4   2  142.99    5.00
   0   4  -2  137.09    3.60
   0   4  -2  135.19    4.60
   0   4   2  138.09    4.90
   0  -4  -2  133.99    4.70
   0  -4   2  136.99    3.70
   0  -4  -2  132.79    5.40
   0  -4   2  135.69    5.70
   0   4   3  557.54   15.80
   0   4  -3  561.84   15.60
   0   4   3  565.94   16.10
   0   4  -3  561.54   16.30
   0  -4  -3  565.54   16.70
   0  -4  -3  565.54   15.00
   0  -4   3  559.54   16.60
   0   4  -4  183.68    7.30
   0   4   4  207.48    7.50
   0   4   4  190.08    6.80
   0   4  -4  197.08    6.90
   0   4  -4  202.78    5.30
   0  -4  -4  193.38    7.80
   0  -4   4  197.08    5.20
   0  -4  -4  194.98    7.30
   0  -4   4  187.18    7.50
   0  -4  -4  191.18    5.70
   0   4  -5   63.79    2.60
   0   4  -5   70.29    3.90
   0   4   5   65.89    3.70
   0   4   5   70.29    4.30
   0   4  -5   73.49    4.40
   0  -4   5   65.19    4.20
   0  -4  -5   71.79    2.50
   0  -4  -5   58.99    3.90
   0  -4  -5   70.39    4.60
   0   4  -6   98.39    5.10
   0   4   6   92.39    5.40
   0   4  -6   93.09    5.60
   0   4   6   97.19    2.90
   0   4   6   95.59    4.90
   0   4  -6   92.79    3.80
   0  -4   6   88.59    5.10
   0  -4  -6  108.69    5.70
   0  -4  -6  102.39    6.00
   0   4   7  365.86   13.40
   0   4  -7  368.56   13.30
   0   4   7  372.36   12.50
   0   4  -7  365.56   11.10
   0   4  -7  387.76   13.00
   0  -4  -7  374.36   13.70
   0  -4  -7  376.76   13.30
   0  -4   7  380.26   13.00
   0   4  -8  105.99    6.60
   0   4   8  101.89    6.30
   0   4   8  118.69    6.00
   0   4  -8  120.39    6.40
   0   4  -8  106.39    4.80
   0  -4   8  108.39    6.10
   0  -4  -8  112.79    7.00
   0  -4  -8  113.19    6.70
   0   4   9  108.99    6.00
   0   4  -9  111.59    5.20
   0   4  -9  105.29    6.50
   0   4  -9  102.79    6.60
   0   4   9  114.49    6.90
   0  -4   9  109.99    6.30
   0  -4  -9  104.49    6.90
   0  -4  -9  108.29    6.70
   0   4  10   62.39    4.80
   0   4 -10   61.79    6.10
   0   4 -10   61.69    5.80
   0   4 -10   60.39    4.10
   0   4  10   67.29    5.50
   0  -4 -10   55.69    5.80
   0  -4  10   62.89    4.90
   0  -4 -10   66.89    6.60
   0   4 -11  251.07   11.10
   0   4  11  229.78   10.20
   0   4 -11  227.48    9.10
   0   4 -11  266.57   11.80
   0   4  11  225.38   11.30
   0  -4 -11  214.98   10.90
   0  -4 -11  242.78   11.60
   0  -4  11  218.08    9.90
   0   4 -12   25.30    3.30
   0   4 -12   12.80    3.60
   0   4  12   19.80    3.50
   0   4 -12   21.50    4.10
   0   4  12   22.00    4.30
   0  -4  12   19.10    3.50
   0  -4 -12   15.90    4.00
   0  -4 -12   18.60    4.10
   0   4 -13  119.89    8.60
   0   4  13  111.59    8.30
   0   4  13  129.89    7.80
   0   4 -13  117.39    8.10
   0   4 -13  122.69    6.90
   0  -4 -13  123.99    9.00
   0  -4 -13  139.09    9.00
   0  -4  13  115.49    7.10
   0   4 -14   23.80    5.00
   0   4  14   23.60    5.00
   0   4 -14   20.40    4.70
   0   4  14   19.90    4.10
   0   4 -14   30.80    4.20
   0  -4 -14   25.10    5.10
   0  -4 -14   24.20    4.70
   0  -4  14   25.30    4.10
   0   4 -15   30.70    4.40
   0   4 -15   39.20    6.10
   0   4 -15   32.00    5.50
   0   4  15   25.50    4.70
   0   4  15   24.10    5.00
   0  -4  15   26.70    4.20
   0  -4 -15   27.10    5.40
   0  -4 -15   20.70    4.90
   0  -4  15   23.20    4.80
   0   4 -16    1.20    3.00
   0   4  16    3.40    2.70
   0   4  16    1.90    3.00
   0   4 -16   -0.40    2.00
   0   4 -16    0.60    2.90
   0  -4  16    1.20    2.20
   0  -4 -16   -0.50    2.90
   0  -4 -16   -2.80    2.50
   0  -4  16    1.10    2.60
   0   4 -17   36.80    6.30
   0   4  17   42.70    6.60
   0   4 -17   37.40    6.80
   0   4  17   35.40    5.80
   0  -4 -17   36.80    6.90
   0  -4  17   43.00    5.70
   0  -4 -17   38.90    6.60
   0  -4  17   32.50    6.30
   0   4 -18    1.00    3.80
   0   4 -18    4.10    3.70
   0   4  18    2.30    2.70
   0   4  18    3.00    3.50
   0  -4 -18    0.40    3.90
   0  -4  18    4.00    2.70
   0  -4 -18    1.50    3.90
   0  -4  18    3.00    3.20
   0   4 -19   11.80    4.60
   0   4 -19   12.30    4.80
   0   4  19    8.80    4.80
   0   4  19   13.40    4.20
   0  -4 -19   11.70    5.00
   0  -4  19   18.60    5.00
   0  -4 -19   16.60    4.90
   0   4 -20  221.18   14.20
   0   4  20  188.38   13.40
   0   4  20  203.58   12.40
   0   4 -20  192.68   13.70
   0  -4  20  191.78   13.50
   0  -4 -20  204.48   14.10
   0  -4 -20  223.18   14.40
   0   4 -21   49.20    8.40
   0   4  21   52.69    7.80
   0   4 -21   65.19    9.40
   0   4  21   56.89    8.90
   0  -4 -21   49.10    8.30
   0  -4 -21   49.90    8.50
   0  -4  21   50.59    8.30
   0   4  22   -2.90    2.60
   0   4 -22    1.20    4.40
   0   4  22    0.20    3.50
   0   4 -22   -0.80    4.30
   0  -4 -22   -0.80    4.30
   0  -4 -22    5.70    5.20
   0  -4  22    5.60    4.40
   0   4  23   13.20    5.90
   0   4  23   12.30    4.80
   0   4 -23   13.50    5.60
   0   4 -23   15.60    6.40
   0  -4  23   16.40    5.70
   0  -4 -23    7.10    5.00
   0  -4 -23   15.40    6.60
   0   5   0    1.70    0.90
   0   5   0    0.80    0.70
   0  -5   0    1.90    1.00
   0  -5   0    2.00    1.20
   0   5   1   30.80    2.00
   0   5  -1   25.00    1.70
   0   5   1   29.20    2.20
   0   5  -1   22.80    2.30
   0  -5  -1   26.80    2.50
   0  -5   1   29.60    1.80
   0  -5   1   28.90    2.80
   0  -5  -1   22.40    2.20
   0   5  -2  137.99    5.70
   0   5   2  151.18    5.50
   0   5   2  138.49    5.20
   0   5  -2  151.78    5.00
   0  -5   2  147.29    4.30
   0  -5  -2  148.39    5.40
   0  -5  -2  141.39    5.90
   0  -5   2  145.49    6.20
   0   5  -3   25.40    2.00
   0   5   3   29.20    2.50
   0   5   3   26.60    2.60
   0   5  -3   29.20    2.90
   0  -5  -3   23.30    1.80
   0  -5   3   25.70    3.00
   0  -5  -3   23.50    2.80
   0   5  -4  146.89    6.40
   0   5   4  157.68    5.90
   0   5   4  139.19    6.00
   0   5  -4  148.19    5.70
   0  -5  -4  146.49    4.90
   0  -5  -4  142.89    6.70
   0  -5   4  134.79    6.50
   0   5  -5  744.53   22.10
   0   5   5  750.22   21.90
   0   5  -5  742.33   21.30
   0   5   5  745.73   21.20
   0  -5  -5  741.73   21.80
   0  -5   5  721.33   22.20
   0  -5  -5  765.02   22.70
   0  -5   5  763.72   18.70
   0  -5  -5  745.53   19.60
   0   5   6    9.10    2.20
   0   5  -6    5.40    2.20
   0   5  -6   10.00    1.10
   0   5  -6    8.80    2.10
   0   5   6   13.00    2.10
   0  -5  -6   10.70    1.10
   0  -5  -6    8.50    2.30
   0  -5  -6    9.70    2.70
   0  -5   6   11.80    1.00
   0  -5   6    6.90    2.20
   0   5  -7 2044.70   50.79
   0   5   7 1907.51   52.79
   0   5  -7 2001.70   53.39
   0   5  -7 1987.30   54.19
   0   5   7 2036.80   54.09
   0  -5   7 1971.60   53.99
   0  -5  -7 2029.50   53.99
   0  -5  -7 1997.10   54.69
   0   5  -8  595.64   18.80
   0   5  -8  543.35   19.00
   0   5  -8  577.54   16.20
   0   5   8  564.34   18.10
   0   5   8  584.04   19.30
   0  -5  -8  567.64   19.00
   0  -5   8  604.94   19.10
   0  -5  -8  581.44   19.70
   0   5  -9    3.40    1.30
   0   5   9    2.40    1.60
   0   5  -9    5.60    2.50
   0   5  -9    5.70    2.30
   0   5   9    2.50    2.30
   0  -5   9    4.70    2.10
   0  -5  -9    7.50    2.80
   0  -5  -9    4.60    2.20
   0   5 -10   35.20    4.70
   0   5 -10   39.40    4.90
   0   5  10   38.80    4.30
   0   5 -10   38.30    3.00
   0   5  10   38.40    5.00
   0  -5 -10   33.20    4.50
   0  -5  10   29.60    4.00
   0  -5 -10   37.10    5.00
   0   5 -11  214.28   10.70
   0   5  11  200.08   10.50
   0   5 -11  204.68    8.10
   0   5 -11  198.38   10.00
   0   5  11  212.68    9.60
   0  -5 -11  200.08   10.40
   0  -5  11  204.78    9.70
   0  -5 -11  219.28   11.30
   0   5 -12   46.90    6.10
   0   5 -12   54.99    6.10
   0   5 -12   62.69    4.30
   0   5  12   48.90    6.00
   0   5  12   48.30    5.20
   0  -5  12   65.99    5.30
   0  -5 -12   49.60    6.40
   0  -5 -12   65.69    6.90
   0   5  13   66.19    6.40
   0   5 -13   48.80    6.10
   0   5 -13   53.79    4.80
   0   5  13   60.39    7.00
   0   5 -13   49.50    6.30
   0  -5  13   52.39    5.70
   0  -5 -13   53.19    7.10
   0  -5 -13   45.20    6.00
   0   5  14   -0.20    2.50
   0   5 -14   -1.20    2.30
   0   5  14    0.30    2.30
   0   5 -14    0.70    1.70
   0   5 -14   -1.50    2.40
   0  -5  14    0.70    2.10
   0  -5 -14   -3.10    1.70
   0  -5 -14   -3.70    2.50
   0   5 -15   16.50    4.40
   0   5  15   13.50    3.40
   0   5 -15    2.80    3.20
   0   5  15   11.50    4.00
   0  -5 -15   18.40    4.60
   0  -5 -15   10.10    4.00
   0  -5  15   12.60    3.30
   0   5  16   42.40    6.50
   0   5 -16   39.00    6.20
   0   5 -16   46.50    7.10
   0   5  16   45.80    5.90
   0  -5  16   39.80    5.30
   0  -5 -16   60.19    8.00
   0  -5 -16   45.50    6.70
   0   5  17  163.58    9.90
   0   5 -17  143.19   10.90
   0   5 -17  153.28   11.30
   0   5  17  147.69   10.90
   0  -5  17  163.08   11.20
   0  -5  17  146.09    9.20
   0  -5 -17  166.18   11.50
   0  -5 -17  167.08   11.70
   0   5 -18   40.00    7.10
   0   5 -18   35.20    6.70
   0   5  18   40.60    6.90
   0   5  18   28.60    5.20
   0  -5 -18   41.50    7.30
   0  -5  18   43.20    7.20
   0  -5 -18   21.70    5.50
   0  -5  18   40.10    5.80
   0   5 -19   28.60    6.40
   0   5  19   34.20    5.80
   0   5  19   34.80    6.80
   0   5 -19   34.70    6.90
   0  -5  19   43.10    5.80
   0  -5  19   26.80    6.20
   0  -5 -19   40.10    7.40
   0  -5 -19   37.80    7.30
   0   5  20    0.30    3.80
   0   5 -20   -0.80    3.80
   0   5  20    3.20    3.60
   0   5 -20    0.30    3.40
   0  -5 -20   -2.30    4.20
   0  -5  20    0.40    3.60
   0  -5 -20   -5.10    3.60
   0   5  21  184.78   14.30
   0   5 -21  203.98   14.80
   0   5  21  206.88   12.90
   0   5 -21  210.58   14.60
   0  -5 -21  224.88   15.60
   0  -5 -21  218.88   14.70
   0  -5  21  236.48   15.00
   0   5  22   13.60    5.60
   0   5 -22   18.00    6.20
   0   5 -22   16.40    6.30
   0   5  22    8.90    3.90
   0  -5 -22   10.50    5.60
   0  -5 -22    4.60    5.20
   0  -5  22    3.50    4.40
   0   5  23    1.20    3.10
   0   5 -23    5.50    4.60
   0   5  23   11.20    6.10
   0   5 -23   13.60    5.60
   0  -5 -23   -0.40    4.60
   0  -5 -23    6.10    5.10
   0  -5  23    4.90    4.50
   0   6   0  600.14   17.60
   0   6   0  619.54   16.90
   0  -6   0  632.44   17.40
   0  -6   0  627.34   18.20
   0   6   1 1300.47   34.60
   0   6   1 1305.97   34.00
   0   6  -1 1292.77   33.80
   0   6  -1 1321.37   34.90
   0  -6   1 1335.47   33.80
   0  -6   1 1287.57   35.50
   0  -6  -1 1283.07   34.80
   0  -6  -1 1328.97   35.00
   0   6   2  874.81   23.60
   0   6  -2  851.61   24.20
   0   6   2  876.81   23.90
   0   6  -2  851.91   23.20
   0  -6   2  889.61   22.50
   0  -6   2  873.01   25.00
   0  -6  -2  881.11   23.90
   0  -6  -2  860.21   24.50
   0   6   3  234.78    8.00
   0   6  -3  225.78    7.60
   0   6   3  223.38    8.00
   0   6  -3  225.78    8.50
   0  -6  -3  226.08    8.80
   0  -6  -3  229.68    7.60
   0  -6   3  229.28    9.10
   0   6   4   93.19    4.50
   0   6  -4   87.89    4.40
   0   6  -4   90.49    5.10
   0   6   4   93.39    4.70
   0  -6  -4   91.09    5.40
   0  -6  -4   89.29    3.90
   0  -6   4   90.99    5.40
   0   6   5  321.27   11.30
   0   6  -5  327.17   10.90
   0   6   5  339.27   11.00
   0   6  -5  321.57   11.80
   0  -6   5  335.37   12.20
   0  -6  -5  323.07    9.60
   0  -6  -5  326.87   12.30
   0   6   6    4.10    1.60
   0   6  -6    3.70    2.00
   0   6   6    4.80    1.90
   0   6  -6    4.00    1.60
   0  -6  -6    3.60    0.90
   0  -6  -6    4.30    2.20
   0  -6   6    6.20    2.30
   0   6  -7  406.26   14.00
   0   6   7  416.36   14.50
   0   6   7  436.36   13.90
   0   6  -7  379.96   14.60
   0   6  -7  426.66   11.00
   0  -6  -7  387.26   14.20
   0  -6  -7  397.96   15.10
   0  -6  -7  432.66   11.30
   0  -6   7  404.26   14.70
   0  -6   7  418.36   10.90
   0   6   8  263.17   10.10
   0   6  -8  259.77   11.30
   0   6  -8  268.87    7.90
   0   6  -8  275.97   10.70
   0   6   8  250.57   10.80
   0  -6   8  262.17   11.10
   0  -6  -8  252.97   10.90
   0  -6   8  260.87    7.60
   0  -6  -8  273.77   11.80
   0   6   9  104.29    5.90
   0   6  -9   94.49    4.10
   0   6  -9  100.69    6.90
   0   6  -9   94.99    6.10
   0   6   9   98.59    6.40
   0  -6   9  102.49    6.40
   0  -6  -9   99.29    6.40
   0  -6  -9   87.19    6.90
   0   6 -10   29.80    2.70
   0   6  10   32.40    4.00
   0   6  10   31.90    4.60
   0   6 -10   27.50    4.00
   0   6 -10   26.40    4.40
   0  -6 -10   22.30    3.90
   0  -6  10   27.70    4.10
   0  -6 -10   27.60    4.70
   0   6  11    4.40    2.70
   0   6  11    0.80    1.70
   0   6 -11    1.00    1.20
   0   6 -11    1.10    2.30
   0   6 -11    0.50    1.90
   0  -6 -11   -2.00    2.10
   0  -6 -11    3.40    2.30
   0  -6  11    2.40    2.00
   0   6 -12    0.10    2.40
   0   6 -12    1.00    1.50
   0   6  12    0.10    2.20
   0   6 -12    3.70    3.00
   0   6  12    2.50    2.30
   0  -6 -12   -1.70    2.10
   0  -6 -12    3.10    3.30
   0  -6  12    0.90    1.90
   0   6 -13    0.90    2.30
   0   6  13    4.10    2.80
   0   6  13    0.40    2.10
   0   6 -13    1.40    2.60
   0  -6  13    3.00    2.40
   0  -6 -13   -0.30    2.90
   0  -6 -13    2.20    2.60
   0   6  14   35.10    5.70
   0   6  14   31.90    4.80
   0   6 -14   52.59    7.10
   0   6 -14   35.70    5.80
   0  -6  14   22.30    4.40
   0  -6 -14   39.30    6.40
   0  -6 -14   33.10    5.40
   0   6 -15   20.20    5.00
   0   6  15   14.50    3.60
   0   6  15    8.90    4.20
   0   6 -15   16.60    4.50
   0  -6  15   22.40    4.20
   0  -6 -15   14.40    4.10
   0  -6 -15   15.70    4.70
   0   6  16  113.99    8.20
   0   6 -16  106.29   10.10
   0   6 -16   95.89    9.90
   0   6  16   96.49   10.00
   0  -6  16  109.69    8.10
   0  -6 -16  116.99    9.20
   0  -6 -16  122.89   11.70
   0   6  17    7.30    4.00
   0   6  17    4.50    2.90
   0   6 -17    5.00    4.40
   0   6 -17    8.10    4.20
   0  -6 -17   12.80    4.70
   0  -6 -17   11.90    4.70
   0  -6  17    7.20    3.50
   0   6  18   39.70    6.20
   0   6  18   35.20    6.60
   0   6 -18   32.40    6.40
   0   6 -18   41.60    7.20
   0  -6 -18   33.10    6.90
   0  -6  18   30.90    5.30
   0  -6  18   44.00    7.30
   0  -6 -18   32.60    6.30
   0   6 -19   -0.50    3.30
   0   6  19   -3.80    3.40
   0   6  19   -0.60    2.80
   0   6 -19    3.70    4.00
   0  -6  19    4.60    3.90
   0  -6 -19    1.50    2.90
   0  -6 -19   -7.20    3.00
   0  -6  19    1.20    2.50
   0   6  20   40.10    6.30
   0   6  20   54.19    8.80
   0   6 -20   51.29    8.00
   0   6 -20   55.99    8.90
   0  -6 -20   37.10    7.50
   0  -6  20   46.20    8.20
   0  -6 -20   40.60    7.40
   0   6 -21  134.39   13.40
   0   6  21  136.39   13.60
   0   6  21  124.59    9.70
   0   6 -21  117.29   12.80
   0  -6 -21  107.39   11.70
   0  -6 -21  114.59   13.20
   0  -6  21  117.89   12.30
   0   6 -22    5.60    4.50
   0   6  22   -0.90    3.80
   0   6 -22   -5.50    4.40
   0   6  22   -3.50    3.10
   0  -6  22   -1.90    3.60
   0  -6 -22    9.50    5.50
   0  -6 -22   -0.10    4.10
   0   7   0    0.40    1.00
   0   7   0   -0.10    1.30
   0  -7   0    0.10    1.40
   0  -7   0    1.60    1.30
   0   7   1  222.98    7.20
   0   7  -1  209.58    7.00
   0   7  -1  208.08    7.90
   0   7   1  208.88    7.80
   0  -7   1  211.88    7.00
   0  -7  -1  203.18    8.00
   0  -7  -1  210.58    7.90
   0  -7   1  214.78    8.50
   0   7   2 1530.45   40.40
   0   7   2 1564.14   41.00
   0   7  -2 1543.05   40.10
   0   7  -2 1538.35   41.50
   0  -7   2 1573.44   42.30
   0  -7  -2 1496.85   41.50
   0  -7  -2 1554.94   41.00
   0  -7   2 1561.44   39.40
   0   7  -3    9.40    2.20
   0   7   3    9.10    1.80
   0   7   3    9.50    1.80
   0   7  -3    6.10    1.40
   0  -7  -3    3.40    1.80
   0  -7   3    9.90    2.60
   0  -7  -3    6.90    1.60
   0   7   4   85.89    4.60
   0   7  -4   78.89    5.00
   0   7   4   78.09    4.40
   0   7  -4   83.19    4.30
   0  -7   4   85.69    5.50
   0  -7  -4   85.79    4.10
   0  -7  -4   85.69    5.30
   0   7  -5  103.69    5.10
   0   7  -5   99.79    6.00
   0   7   5  101.99    5.40
   0   7   5  107.09    5.20
   0  -7  -5   99.89    4.30
   0  -7   5  106.69    6.30
   0  -7  -5   95.39    6.00
   0   7  -6   68.49    5.00
   0   7   6   65.09    4.10
   0   7  -6   50.99    4.00
   0   7   6   62.19    4.50
   0  -7   6   59.99    4.90
   0  -7  -6   72.09    5.50
   0  -7  -6   67.39    3.10
   0   7  -7   95.29    6.30
   0   7   7  106.99    5.60
   0   7  -7   99.79    5.70
   0   7   7   96.99    5.90
   0  -7  -7  102.29    6.70
   0  -7  -7  104.19    3.90
   0  -7   7  102.39    6.50
   0   7  -8  190.78    8.70
   0   7  -8  166.38    9.10
   0   7   8  181.58    8.80
   0   7   8  192.88    8.40
   0  -7  -8  195.78    9.90
   0  -7  -8  200.58    5.80
   0  -7   8  200.48    5.20
   0  -7   8  184.28    9.40
   0  -7  -8  188.18    8.90
   0   7  -9    3.80    0.90
   0   7   9    5.70    2.20
   0   7  -9    4.00    2.00
   0   7  -9    4.10    2.60
   0   7   9    3.90    1.90
   0  -7   9   -1.80    1.90
   0  -7   9    3.60    0.70
   0  -7  -9    0.70    1.90
   0  -7  -9   -1.70    1.90
   0   7 -10  116.79    7.20
   0   7 -10  131.29    8.40
   0   7  10  119.39    7.50
   0   7  10  117.49    6.70
   0  -7  10  121.39    7.60
   0  -7 -10  112.19    8.00
   0  -7 -10  109.99    7.20
   0   7  11   96.09    6.50
   0   7 -11  113.99    7.50
   0   7 -11   97.29    7.70
   0   7  11  107.39    7.40
   0  -7 -11  116.79    8.40
   0  -7  11  110.29    7.40
   0  -7 -11  118.59    7.90
   0   7  12   38.20    4.70
   0   7  12   56.39    6.40
   0   7 -12   58.19    6.80
   0   7 -12   64.89    6.60
   0  -7 -12   65.09    6.90
   0  -7  12   53.79    6.00
   0  -7 -12   55.09    7.10
   0   7  13   87.99    8.30
   0   7 -13   77.89    8.40
   0   7  13   70.19    6.60
   0   7 -13   65.29    7.10
   0  -7  13   96.29    7.00
   0  -7 -13   79.49    7.80
   0  -7 -13   83.29    9.20
   0   7 -14    1.50    2.80
   0   7  14    0.40    2.40
   0   7  14    0.20    2.30
   0   7 -14   -0.20    2.60
   0  -7 -14    0.20    3.10
   0  -7 -14    1.90    3.00
   0  -7  14    2.30    2.50
   0   7 -15   94.79    9.80
   0   7 -15   94.39    9.20
   0   7  15   95.89    7.40
   0   7  15  105.39    8.60
   0  -7 -15   95.59   10.40
   0  -7 -15   94.39    9.20
   0  -7  15  107.29    8.10
   0   7  16   -2.10    1.90
   0   7 -16    2.20    3.60
   0   7  16   -0.80    2.60
   0   7 -16   -0.70    2.40
   0  -7 -16    1.40    3.30
   0  -7  16    2.20    2.50
   0  -7 -16    3.10    3.70
   0   7 -17   85.39   10.10
   0   7 -17  101.39   10.30
   0   7  17  102.79    9.20
   0   7  17   88.19    9.40
   0  -7 -17   96.09   10.90
   0  -7  17  100.19    8.30
   0  -7 -17  109.69   10.60
   0   7 -18   25.80    5.70
   0   7  18   38.20    6.90
   0   7 -18   27.00    6.50
   0   7  18   30.20    5.30
   0  -7  18   28.70    5.40
   0  -7 -18   32.40    6.90
   0  -7 -18   39.10    6.80
   0   7 -19   23.10    6.50
   0   7  19   24.20    5.20
   0   7 -19   12.70    5.30
   0   7  19   24.60    5.60
   0  -7  19   21.30    5.00
   0  -7 -19   22.10    6.70
   0  -7 -19   27.00    6.40
   0  -7  19   24.30    6.00
   0   7 -20   -4.00    3.40
   0   7  20    5.20    4.10
   0   7  20    1.90    3.20
   0   7 -20   -1.50    3.60
   0  -7  20    0.10    3.80
   0  -7 -20   -4.10    3.00
   0  -7  20    3.00    3.10
   0  -7 -20   -3.00    3.20
   0   7  21   17.70    4.70
   0   7 -21   21.60    6.20
   0   7  21   19.10    6.10
   0   7 -21   16.10    6.20
   0  -7 -21   12.80    5.90
   0  -7 -21   19.20    6.10
   0  -7  21   13.10    5.80
   0   7 -22   23.90    7.00
   0   7  22   15.00    5.70
   0   7  22   13.40    4.90
   0   7 -22    7.10    5.50
   0  -7 -22   20.20    7.40
   0  -7 -22   19.30    6.70
   0  -7  22   19.60    5.90
   0   8   0  374.06   12.40
   0   8   0  376.26   11.40
   0  -8   0  374.46   13.00
   0  -8   0  386.86   12.00
   0   8  -1  718.13   21.40
   0   8   1  732.13   20.20
   0   8  -1  697.73   20.00
   0   8   1  742.93   21.20
   0  -8   1  732.33   22.10
   0  -8  -1  725.53   21.50
   0  -8  -1  717.43   21.10
   0  -8   1  752.02   20.20
   0   8  -2  131.89    5.40
   0   8   2  153.78    5.80
   0   8  -2  132.09    6.40
   0   8   2  141.19    6.20
   0  -8   2  142.89    7.20
   0  -8  -2  140.99    6.30
   0  -8  -2  138.59    6.60
   0  -8   2  135.19    4.90
   0   8   3   16.00    2.20
   0   8  -3   19.40    3.00
   0   8  -3   18.60    2.20
   0   8   3   13.00    2.20
   0  -8   3   19.50    3.30
   0  -8  -3   16.60    2.80
   0  -8   3   18.60    1.20
   0  -8  -3   13.90    2.30
   0   8  -4   46.70    4.50
   0   8   4   38.30    3.20
   0   8  -4   52.09    3.40
   0   8   4   52.29    3.70
   0  -8  -4   42.90    3.10
   0  -8   4   47.90    4.80
   0  -8  -4   53.49    5.00
   0   8  -5  179.88    8.30
   0   8   5  166.88    7.20
   0   8   5  157.98    7.10
   0   8  -5  156.58    6.80
   0  -8  -5  158.08    6.10
   0  -8   5  161.08    8.20
   0  -8  -5  156.28    8.10
   0   8   6   46.70    3.70
   0   8   6   40.70    4.00
   0   8  -6   43.60    4.90
   0   8  -6   47.90    3.80
   0  -8  -6   43.30    2.80
   0  -8  -6   40.70    4.90
   0  -8   6   48.20    5.20
   0   8   7  439.46   14.60
   0   8   7  435.76   15.20
   0   8  -7  412.56   15.80
   0   8  -7  441.16   14.90
   0  -8   7  451.65   16.40
   0  -8  -7  438.86   16.60
   0  -8  -7  426.66   12.60
   0   8   8    0.00    1.60
   0   8   8    1.30    1.70
   0   8  -8    1.40    2.20
   0   8  -8    2.80    1.80
   0  -8   8    2.60    2.20
   0  -8  -8    1.50    2.10
   0  -8  -8   -0.30    0.80
   0   8  -9  132.39    7.40
   0   8   9  128.49    7.50
   0   8   9  118.39    6.70
   0   8  -9  132.89    8.40
   0  -8   9  132.89    8.20
   0  -8  -9  127.29    8.40
   0   8 -10   69.29    7.20
   0   8  10   78.59    5.50
   0   8  10   78.19    7.00
   0   8 -10   78.69    6.00
   0  -8 -10   71.99    7.80
   0  -8  10   84.09    6.80
   0   8 -11   29.00    5.00
   0   8 -11   22.50    4.10
   0   8  11   34.90    5.00
   0   8  11   15.80    3.20
   0  -8 -11   23.00    5.00
   0  -8  11   14.80    3.50
   0  -8 -11   30.60    4.90
   0   8  12  191.58   10.50
   0   8 -12  158.98   10.40
   0   8  12  177.68    9.10
   0   8 -12  189.08   10.30
   0  -8 -12  179.58   10.10
   0  -8  12  179.98   10.30
   0  -8 -12  158.88   10.90
   0   8  13   -1.10    2.20
   0   8 -13   -1.70    2.00
   0   8 -13    3.60    3.20
   0   8  13    0.10    2.30
   0  -8 -13   -2.80    2.70
   0  -8  13    1.90    2.60
   0  -8 -13   -0.30    2.70
   0   8  14   38.90    6.10
   0   8  14   33.40    4.90
   0   8 -14   45.70    6.30
   0   8 -14   45.30    6.70
   0  -8 -14   35.70    5.90
   0  -8 -14   45.50    7.10
   0  -8  14   41.20    5.90
   0   8  15   83.49    7.70
   0   8 -15   63.19    7.90
   0   8  15   63.19    7.60
   0   8 -15   69.19    8.60
   0  -8  15   81.89    8.30
   0  -8 -15   80.69    9.70
   0  -8 -15   86.29    9.10
   0   8 -16    0.80    3.50
   0   8  16    0.00    2.40
   0   8  16    0.90    3.50
   0   8 -16    0.50    3.20
   0  -8 -16    1.70    3.00
   0  -8 -16    3.70    3.80
   0  -8  16   -0.90    3.00
   0   8  17   52.09    6.80
   0   8  17   46.70    7.20
   0   8 -17   42.20    7.50
   0   8 -17   54.09    7.80
   0  -8 -17   46.70    7.90
   0  -8  17   67.49    7.70
   0  -8 -17   50.49    7.40
   0   8  18   27.90    6.30
   0   8 -18   25.00    6.20
   0   8  18   23.50    4.80
   0   8 -18   22.60    5.50
   0  -8 -18   13.90    4.80
   0  -8  18   15.00    4.70
   0  -8 -18   17.00    6.00
   0   8  19   30.50    5.80
   0   8 -19   36.80    7.40
   0   8  19   39.10    6.80
   0   8 -19   25.90    6.50
   0  -8 -19   25.50    6.60
   0  -8  19   34.30    6.10
   0  -8 -19   21.30    5.60
   0   8 -20   45.10    7.70
   0   8  20   43.70    6.70
   0   8 -20   62.89    9.60
   0   8  20   66.79    9.30
   0  -8 -20   74.19    9.60
   0  -8  20   60.79    9.20
   0  -8 -20   63.49   10.30
   0  -8  20   69.69    8.40
   0   8 -21   18.00    5.90
   0   8  21    8.80    4.90
   0   8 -21    6.30    5.10
   0   8  21   11.60    4.40
   0  -8 -21   16.90    6.50
   0  -8  21   -0.10    4.20
   0  -8 -21   12.50    5.90
   0   8  22    6.10    3.90
   0   8 -22    6.80    5.20
   0   8  22    1.20    3.70
   0   8 -22    0.90    5.70
   0  -8 -22   -4.10    4.90
   0  -8 -22   -1.90    4.30
   0  -8  22    3.80    4.60
   0   9   0   -1.00    1.20
   0   9   0    0.10    1.00
   0  -9   0    1.20    1.20
   0  -9   0    0.10    1.40
   0   9   1   59.19    4.20
   0   9   1   70.89    3.80
   0   9  -1   70.39    3.70
   0   9  -1   66.59    4.60
   0  -9  -1   67.99    4.70
   0  -9   1   60.79    4.70
   0  -9   1   71.89    3.70
   0  -9  -1   72.49    4.50
   0   9   2    0.60    1.40
   0   9  -2    2.10    1.10
   0   9  -2    1.10    1.50
   0   9   2    1.90    1.30
   0  -9   2    2.90    1.00
   0  -9  -2    1.00    1.40
   0  -9  -2   -1.40    1.40
   0  -9   2    2.20    1.80
   0   9   3  241.08    9.20
   0   9  -3  232.48    8.40
   0   9   3  242.98    8.80
   0   9  -3  247.28   10.00
   0  -9  -3  235.48    9.00
   0  -9  -3  231.58    9.80
   0  -9   3  246.18   10.50
   0  -9   3  241.08    6.90
   0   9   4 1740.03   45.80
   0   9  -4 1694.83   45.20
   0   9  -4 1714.93   47.00
   0   9   4 1724.73   45.40
   0  -9  -4 1658.03   47.10
   0  -9   4 1650.13   47.50
   0  -9  -4 1711.63   45.30
   0   9  -5   33.10    3.40
   0   9   5   38.30    3.80
   0   9   5   39.70    3.90
   0   9  -5   26.00    3.80
   0  -9  -5   48.10    5.40
   0  -9   5   41.00    4.80
   0  -9  -5   37.30    3.00
   0   9   6  297.47   11.20
   0   9   6  309.47   11.40
   0   9  -6  316.27   12.70
   0   9  -6  300.97   11.10
   0  -9  -6  307.77   10.00
   0  -9   6  286.17   12.60
   0  -9  -6  300.17   12.70
   0   9   7  121.09    6.60
   0   9   7  128.19    6.50
   0   9  -7  111.39    7.30
   0   9  -7  118.49    6.50
   0  -9  -7  119.89    5.00
   0  -9  -7  119.99    7.80
   0  -9   7  123.89    7.80
   0   9  -8  119.69    8.00
   0   9   8  124.69    6.90
   0   9   8  138.29    7.50
   0   9  -8  128.79    7.20
   0  -9  -8  136.09    8.70
   0  -9   8  126.09    8.00
   0   9   9    1.50    1.70
   0   9   9    3.00    2.30
   0   9  -9   -3.80    2.10
   0   9  -9    0.30    1.90
   0  -9  -9    1.30    2.50
   0  -9   9    1.00    2.30
   0   9 -10   58.09    7.10
   0   9 -10   64.19    6.30
   0   9  10   40.90    4.60
   0   9  10   59.09    6.20
   0  -9  10   49.99    6.10
   0  -9 -10   38.30    5.90
   0   9  11   25.00    3.90
   0   9 -11   30.80    4.60
   0   9 -11   33.00    5.80
   0   9  11   33.20    5.10
   0  -9  11   24.00    4.80
   0  -9 -11   34.40    6.20
   0   9 -12  183.58   11.10
   0   9  12  165.38    9.70
   0   9  12  153.58    8.60
   0   9 -12  149.79    9.40
   0  -9  12  167.28   10.00
   0  -9 -12  152.78   10.70
   0   9 -13   15.80    4.10
   0   9  13   12.20    3.70
   0   9 -13   21.00    5.30
   0   9  13   18.10    3.60
   0  -9  13   15.50    4.20
   0  -9 -13   11.60    4.20
   0   9  14   -3.90    2.40
   0   9 -14   -0.30    2.50
   0   9 -14    1.30    3.80
   0   9  14    4.40    2.70
   0  -9  14    1.00    2.70
   0  -9 -14   -4.90    3.10
   0   9  15   16.60    3.90
   0   9 -15   22.50    4.80
   0   9 -15   25.00    6.00
   0   9  15   28.30    5.50
   0  -9 -15   26.80    5.30
   0  -9 -15   21.40    6.00
   0  -9  15   24.50    5.10
   0   9 -16  249.78   14.10
   0   9 -16  259.37   15.50
   0   9  16  263.57   14.20
   0   9  16  248.18   12.60
   0  -9  16  256.27   14.00
   0  -9 -16  284.67   14.80
   0  -9 -16  243.68   15.30
   0   9 -17   22.80    6.00
   0   9 -17   41.30    7.40
   0   9  17   37.10    6.90
   0   9  17   27.30    5.00
   0  -9 -17   32.10    6.90
   0  -9 -17   29.60    6.00
   0  -9  17   39.40    6.50
   0   9  18   30.30    6.40
   0   9 -18   47.60    8.00
   0   9  18   30.80    5.60
   0   9 -18   36.20    7.40
   0  -9 -18   42.30    7.00
   0  -9 -18   40.30    8.30
   0  -9  18   38.00    6.40
   0   9 -19   -1.40    3.50
   0   9  19    6.20    4.10
   0   9 -19   -5.10    2.90
   0   9  19    0.70    2.60
   0  -9  19    7.00    4.00
   0  -9 -19   -1.90    3.00
   0  -9 -19    0.70    4.10
   0   9  20   24.50    6.10
   0   9 -20   14.00    6.50
   0   9 -20   19.70    6.10
   0   9  20   26.50    5.30
   0  -9 -20   33.10    7.00
   0  -9  20   30.10    6.60
   0  -9 -20   28.90    7.90
   0   9 -21   77.69   10.30
   0   9 -21   96.99   12.90
   0   9  21   91.79   11.20
   0   9  21   94.29    9.70
   0  -9 -21   92.49   11.00
   0  -9  21  112.09   11.40
   0  -9 -21  109.59   13.10
   0  -9  21   91.09   11.30
   0  10   0   33.30    3.80
   0  10   0   40.50    2.90
   0 -10   0   36.40    3.50
   0 -10   0   40.50    4.40
   0  10  -1    3.30    1.40
   0  10   1    5.10    1.50
   0  10  -1    5.90    2.10
   0  10   1    3.30    1.80
   0 -10   1    4.20    1.40
   0 -10  -1    4.80    1.90
   0 -10   1    1.10    2.00
   0 -10  -1    4.00    1.90
   0  10   2   13.20    2.50
   0  10   2   15.30    2.30
   0  10  -2   10.80    2.50
   0  10  -2   13.00    2.00
   0 -10   2   13.30    3.00
   0 -10  -2   14.60    2.70
   0 -10  -2   12.20    2.80
   0 -10   2   13.00    1.80
   0  10  -3   37.50    3.10
   0  10   3   38.60    4.00
   0  10  -3   35.50    4.20
   0  10   3   42.00    3.40
   0 -10  -3   42.30    4.10
   0 -10   3   40.20    2.00
   0 -10  -3   46.90    5.00
   0 -10   3   36.60    4.70
   0  10   4   82.19    5.10
   0  10  -4   86.29    4.70
   0  10   4   83.59    4.90
   0  10  -4   79.69    5.80
   0 -10  -4   91.49    6.10
   0 -10   4   85.79    6.20
   0 -10  -4   83.19    4.90
   0  10   5   60.99    4.30
   0  10  -5   65.49    4.40
   0  10   5   62.19    4.60
   0  10  -5   54.29    5.50
   0 -10   5   56.69    5.90
   0 -10  -5   66.39    4.10
   0 -10  -5   54.19    5.60
   0  10   6    2.20    1.80
   0  10  -6    0.30    2.00
   0  10   6   -1.60    1.70
   0  10  -6    0.30    1.40
   0 -10  -6    1.30    2.40
   0 -10   6    1.40    2.30
   0 -10  -6   -0.60    1.10
   0  10   7    9.10    2.50
   0  10  -7   12.00    3.40
   0  10  -7   11.40    2.60
   0  10   7   11.20    2.70
   0 -10  -7   14.50    3.70
   0 -10   7   13.10    3.60
   0  10   8    4.10    2.20
   0  10   8    7.00    2.60
   0  10  -8    5.00    2.20
   0  10  -8    3.10    2.60
   0 -10   8    4.10    2.90
   0 -10  -8    8.30    3.10
   0  10  -9   47.70    6.30
   0  10  -9   49.20    5.30
   0  10   9   45.40    5.10
   0  10   9   43.20    4.70
   0 -10  -9   45.90    6.60
   0 -10   9   48.50    6.30
   0  10  10  185.58    9.00
   0  10 -10  167.18   10.50
   0  10  10  170.88    9.30
   0  10 -10  174.78    9.40
   0 -10 -10  183.78   11.00
   0 -10  10  182.08   10.50
   0  10  11    2.50    2.40
   0  10 -11    1.30    2.50
   0  10 -11   -4.00    2.40
   0  10  11    0.90    1.90
   0 -10 -11   -1.50    3.10
   0 -10  11    4.00    2.90
   0  10  12   59.19    6.10
   0  10 -12   62.99    7.90
   0  10  12   74.29    7.50
   0  10 -12   64.99    7.10
   0 -10 -12   66.29    8.20
   0 -10  12   56.59    7.20
   0  10  13   21.00    4.10
   0  10  13   28.10    5.00
   0  10 -13   21.60    5.70
   0  10 -13   24.60    4.90
   0 -10 -13   20.40    5.20
   0 -10  13   23.10    5.00
   0  10 -14   61.69    7.70
   0  10 -14   44.70    7.70
   0  10  14   66.29    8.00
   0  10  14   54.19    6.30
   0 -10  14   54.69    7.60
   0 -10 -14   46.60    7.60
   0  10  15   62.59    7.80
   0  10  15   59.09    6.70
   0  10 -15   59.89    8.50
   0  10 -15   71.69    8.40
   0 -10 -15   68.79    9.30
   0 -10  15   57.79    7.40
   0  10 -16    4.30    3.60
   0  10  16    5.40    4.00
   0  10 -16    2.10    4.20
   0  10  16    3.80    2.60
   0 -10  16    6.90    3.70
   0 -10 -16    2.20    4.00
   0  10  17   22.20    5.70
   0  10 -17   16.60    5.00
   0  10 -17   15.70    5.70
   0  10  17   22.50    4.70
   0 -10 -17   13.60    6.00
   0 -10  17   24.60    5.60
   0  10 -18    2.40    3.70
   0  10 -18    5.70    4.70
   0  10  18   -1.10    2.50
   0  10  18    2.00    3.70
   0 -10  18    7.70    4.40
   0 -10 -18   -0.70    4.30
   0  10  19    9.60    5.00
   0  10  19   11.90    4.20
   0  10 -19   13.30    5.40
   0  10 -19   20.80    6.30
   0 -10 -19   19.80    6.80
   0 -10  19   17.10    5.50
   0  10  20   34.90    6.20
   0  10  20   40.60    7.80
   0  10 -20   41.80    8.70
   0 -10 -20   62.89   10.60
   0 -10  20   39.40    7.40
   0  11   0    3.70    2.00
   0  11   0    4.90    1.50
   0 -11   0    6.40    2.40
   0 -11   0    8.00    2.00
   0  11  -1  115.09    6.60
   0  11   1  119.19    6.50
   0  11  -1  118.89    5.50
   0  11   1  123.79    5.60
   0 -11  -1  115.39    6.30
   0 -11   1  115.69    5.40
   0 -11  -1  125.29    7.00
   0 -11   1  120.59    7.10
   0  11   2  115.59    6.30
   0  11  -2  112.69    5.40
   0  11   2  113.39    5.50
   0  11  -2  107.79    6.60
   0 -11  -2  117.09    6.60
   0 -11   2  119.99    7.50
   0 -11  -2  106.79    6.30
   0  11  -3  413.36   14.90
   0  11   3  376.56   13.70
   0  11  -3  369.46   12.60
   0  11   3  384.66   12.80
   0 -11  -3  393.76   14.50
   0 -11  -3  380.56   13.60
   0 -11   3  376.36   15.10
   0  11  -4    1.80    1.50
   0  11  -4    1.90    2.10
   0  11   4   -1.40    1.50
   0  11   4    0.50    1.30
   0 -11  -4    0.70    2.10
   0 -11  -4    5.50    1.90
   0 -11   4   -1.00    2.30
   0  11  -5    8.80    2.90
   0  11  -5   10.40    2.30
   0  11   5    9.40    2.50
   0  11   5    4.80    2.10
   0 -11   5    9.90    3.30
   0 -11  -5    3.10    2.50
   0 -11  -5    8.00    2.10
   0  11  -6  203.38    8.80
   0  11  -6  200.58   10.40
   0  11   6  193.68    8.70
   0 -11   6  209.38   10.80
   0 -11  -6  202.88    8.10
   0 -11  -6  189.98   10.30
   0  11   7  155.68    7.90
   0  11  -7  154.18    7.80
   0  11   7  147.79    7.60
   0  11  -7  131.89    8.80
   0 -11   7  132.89    8.80
   0 -11  -7  158.28    9.60
   0  11  -8    8.50    2.60
   0  11   8    8.70    2.70
   0  11  -8    6.60    3.30
   0  11   8    8.90    2.80
   0 -11  -8   13.80    4.00
   0 -11   8    9.50    3.50
   0  11  -9   -2.40    1.90
   0  11   9    0.10    2.10
   0  11   9   -3.10    1.60
   0  11  -9    0.70    2.90
   0 -11  -9    2.00    3.00
   0 -11   9   -1.70    2.60
   0  11 -10    3.50    3.40
   0  11  10    6.80    3.00
   0  11 -10    5.30    2.80
   0  11  10    1.20    2.10
   0 -11 -10    8.10    4.10
   0 -11  10    0.60    2.70
   0  11 -11    2.50    3.70
   0  11 -11    5.90    3.30
   0  11  11    2.30    2.40
   0  11  11    0.70    2.60
   0 -11 -11    5.00    3.50
   0 -11  11    4.10    3.30
   0  11 -12    6.80    3.90
   0  11 -12    6.10    2.90
   0  11  12    5.00    2.60
   0  11  12   11.20    3.70
   0 -11  12    1.80    3.00
   0 -11 -12   14.60    4.90
   0  11  13   45.50    6.00
   0  11  13   35.10    5.00
   0  11 -13   43.90    7.10
   0  11 -13   46.20    6.40
   0 -11 -13   37.00    6.90
   0 -11  13   42.10    6.70
   0  11 -14   47.00    6.70
   0  11  14   39.60    5.80
   0  11 -14   38.20    7.30
   0  11  14   41.10    6.30
   0 -11  14   47.00    6.90
   0 -11 -14   40.60    7.30
   0  11 -15   97.49    9.80
   0  11 -15   99.29   11.00
   0  11  15   98.29    7.60
   0  11  15  111.99    8.80
   0 -11 -15  109.89   12.00
   0 -11  15  123.29   11.60
   0  11  16   22.80    5.20
   0  11 -16   27.60    6.90
   0  11 -16   33.50    6.50
   0  11  16   30.30    5.60
   0 -11 -16   18.20    6.10
   0 -11  16   33.40    6.60
   0  11 -17   39.30    7.70
   0  11  17   40.00    6.10
   0  11 -17   49.50    8.30
   0  11  17   41.20    6.70
   0 -11 -17   42.50    8.00
   0 -11  17   52.89    8.00
   0  11  18   68.29    7.60
   0  11  18   52.89    8.10
   0  11 -18   67.39   10.00
   0 -11 -18   47.40    8.90
   0 -11  18   67.89    9.10
   0  11  19   55.19    7.30
   0  11  19   52.49    8.00
   0  11 -19   47.30    9.20
   0 -11 -19   36.80    8.70
   0 -11  19   43.40    7.60
   0  11  20    3.80    4.40
   0  11 -20    2.90    4.80
   0  11  20    5.50    3.80
   0 -11  20    3.60    4.70
   0 -11 -20    1.60    5.50
   0  12   0    6.20    1.80
   0  12   0    4.70    2.40
   0 -12   0    9.60    2.20
   0  12   1  156.78    6.80
   0  12  -1  158.98    6.80
   0  12  -1  180.98    8.80
   0  12   1  112.29    7.20
   0 -12  -1  168.48    7.90
   0 -12  -1  164.58    8.40
   0 -12   1  152.78    8.80
   0  12  -2   12.50    3.20
   0  12  -2   14.80    2.50
   0  12   2   12.50    2.40
   0  12   2   15.40    3.20
   0 -12  -2   13.70    3.00
   0 -12   2   17.80    3.70
   0 -12  -2    9.60    2.80
   0  12  -3  186.88    9.60
   0  12   3  190.68    8.90
   0  12  -3  187.38    7.90
   0  12   3  187.78    7.90
   0 -12  -3  185.28    8.80
   0 -12   3  193.18   10.20
   0 -12  -3  188.18    9.40
   0  12  -4   -0.20    2.20
   0  12   4    2.50    2.00
   0  12  -4    0.60    1.50
   0  12   4    6.30    2.10
   0 -12  -4    3.40    2.50
   0 -12   4    1.40    2.50
   0 -12  -4    4.30    1.90
   0  12   5   40.10    4.50
   0  12  -5   37.70    4.10
   0  12   5   41.70    4.30
   0  12  -5   39.00    5.30
   0 -12  -5   42.20    4.20
   0 -12   5   32.40    5.10
   0 -12  -5   32.80    4.90
   0  12   6  125.59    7.10
   0  12  -6  122.19    8.50
   0  12   6  113.29    6.70
   0  12  -6  129.79    6.90
   0 -12  -6  122.69    8.50
   0 -12   6  126.39    8.70
   0  12   7   16.80    3.30
   0  12   7   10.10    2.80
   0  12  -7   14.10    3.30
   0  12  -7   13.10    3.80
   0 -12   7   17.00    4.30
   0 -12  -7   12.70    3.70
   0  12  -8  223.98   10.30
   0  12   8  216.28    9.90
   0  12   8  214.78   10.00
   0  12  -8  204.78   11.70
   0 -12   8  219.18   12.30
   0 -12  -8  217.88   12.20
   0  12  -9   13.40    4.30
   0  12  -9   14.50    3.30
   0  12   9   11.10    3.10
   0  12   9   12.80    3.40
   0 -12   9   19.10    4.70
   0 -12  -9   15.10    4.50
   0  12  10   -2.00    1.90
   0  12 -10    6.60    2.90
   0  12  10    0.90    2.20
   0  12 -10   -1.60    3.40
   0 -12  10   -2.00    2.30
   0 -12 -10    8.30    4.00
   0  12  11   26.30    4.80
   0  12 -11   31.50    6.00
   0  12  11   29.20    4.70
   0  12 -11   28.90    5.00
   0 -12  11   29.20    5.70
   0 -12 -11   31.80    6.00
   0  12  12  117.69    8.30
   0  12 -12  106.59    8.30
   0  12  12  118.69    7.60
   0  12 -12  119.89   11.80
   0 -12  12   96.39    9.80
   0 -12 -12  102.39   10.60
   0  12  13   77.79    7.80
   0  12 -13   77.29    8.20
   0  12 -13   72.09    9.10
   0  12  13   74.99    7.10
   0 -12  13   51.29    7.40
   0 -12 -13   64.89    9.00
   0  12  14   15.30    4.30
   0  12 -14    7.80    4.60
   0  12  14   12.40    3.90
   0  12 -14    3.00    4.10
   0 -12 -14   11.90    4.90
   0 -12  14    8.90    4.40
   0  12 -15   17.50    5.80
   0  12  15   16.60    4.40
   0  12  15    6.40    3.60
   0 -12  15   18.00    5.10
   0 -12 -15    5.10    4.50
   0  12 -16    1.30    4.20
   0  12  16    0.90    2.90
   0  12  16    2.60    3.30
   0 -12 -16    8.50    4.90
   0 -12  16    4.80    4.20
   0  12  17   10.50    4.40
   0  12  17   15.30    4.10
   0  12 -17   13.60    5.70
   0 -12  17   14.80    5.20
   0 -12 -17    4.90    4.90
   0  12  18    7.20    3.70
   0  12 -18   -1.30    4.20
   0  12  18    4.00    4.30
   0 -12 -18   -3.50    4.00
   0 -12  18    3.50    3.90
   0  12  19   61.09    7.60
   0  12 -19   50.19    9.00
   0  12  19   38.20    7.00
   0 -12  19   46.50    8.50
   0 -12 -19   37.20    8.80
   0  13   0    3.50    1.70
   0  13   0    8.30    2.80
   0 -13   0    9.10    3.20
   0  13  -1  190.38    8.00
   0  13  -1  195.68    9.80
   0  13   1  198.18    8.10
   0  13   1  199.48    9.70
   0 -13   1  205.28   10.60
   0 -13  -1  192.18    9.80
   0  13  -2   47.60    3.80
   0  13   2   42.10    5.00
   0  13   2   43.80    4.10
   0  13  -2   40.10    5.10
   0 -13  -2   47.40    5.30
   0 -13   2   43.80    5.70
   0 -13  -2   45.70    5.30
   0  13   3   27.30    4.10
   0  13  -3   22.20    4.10
   0  13   3   37.30    3.90
   0  13  -3   32.70    3.60
   0 -13  -3   25.30    4.30
   0 -13   3   36.40    5.60
   0 -13  -3   33.40    4.40
   0  13   4   67.79    4.80
   0  13   4   66.19    6.20
   0  13  -4   63.99    6.90
   0  13  -4   64.29    4.80
   0 -13  -4   67.09    5.20
   0 -13   4   52.39    6.70
   0 -13  -4   62.39    6.50
   0  13   5   24.80    3.60
   0  13  -5   34.00    5.30
   0  13   5   21.80    3.90
   0  13  -5   23.70    3.50
   0 -13   5   34.60    5.70
   0 -13  -5   26.40    4.60
   0  13   6  228.78   10.60
   0  13  -6  229.88   12.20
   0  13   6  252.47   10.30
   0  13  -6  230.68   10.20
   0 -13  -6  216.28   11.80
   0 -13   6  259.67   13.20
   0  13  -7   10.30    3.60
   0  13   7   13.80    3.10
   0  13   7    4.70    2.90
   0  13  -7   12.40    3.20
   0 -13   7    1.10    2.70
   0 -13  -7    4.80    3.30
   0  13  -8    6.70    2.60
   0  13  -8   10.70    4.00
   0  13   8    9.70    3.20
   0  13   8    8.20    2.60
   0 -13  -8    3.80    3.40
   0 -13   8    7.30    3.60
   0  13   9  133.29    8.00
   0  13   9  134.39    8.00
   0  13  -9  128.19   11.30
   0  13  -9  134.29    8.50
   0 -13  -9  126.59    9.90
   0 -13   9  123.99    9.60
   0  13 -10   37.30    6.60
   0  13  10   28.10    4.40
   0  13 -10   33.90    5.10
   0  13  10   27.90    4.50
   0 -13  10   29.00    5.70
   0 -13 -10   41.70    7.30
   0  13  11   76.09    7.20
   0  13 -11   63.29    8.50
   0  13  11   76.99    7.60
   0 -13  11   58.29    7.70
   0 -13 -11   72.89    9.30
   0  13  12    7.70    3.20
   0  13 -12   -0.40    3.60
   0  13  12    3.80    3.20
   0 -13 -12    6.60    4.40
   0 -13  12    1.60    3.40
   0  13 -13   22.40    6.10
   0  13  13   24.40    4.60
   0  13  13   23.80    5.00
   0 -13  13   29.50    6.30
   0 -13 -13   26.00    6.10
   0  13  14    3.80    3.40
   0  13  14    2.90    3.00
   0  13 -14    2.30    4.20
   0 -13 -14    1.80    4.30
   0 -13  14    3.80    3.70
   0  13  15    3.60    2.90
   0  13 -15    5.80    4.80
   0  13  15    0.90    3.40
   0 -13 -15    2.30    4.10
   0 -13  15    6.10    4.50
   0  13 -16    1.60    4.20
   0  13  16   -0.60    2.70
   0  13  16   -2.30    3.20
   0 -13 -16   -4.10    3.40
   0 -13  16    5.80    3.70
   0  13 -17    5.90    5.50
   0  13  17   -0.20    2.70
   0  13  17    4.40    3.70
   0 -13  17   -2.20    3.70
   0 -13 -17    1.20    4.50
   0  13  18   15.80    5.30
   0  13  18   16.40    4.80
   0  13 -18   15.80    6.80
   0 -13  18    8.10    5.60
   0 -13 -18   11.00    6.00
   0  14   0  365.46   14.80
   0  14   0  360.36   12.70
   0 -14   0  361.56   15.10
   0  14   1   55.89    6.10
   0  14  -1   47.30    5.70
   0  14  -1   61.89    4.30
   0  14   1   60.49    4.50
   0 -14  -1   44.10    5.50
   0 -14   1   53.49    6.30
   0  14   2   26.30    3.40
   0  14  -2   21.50    3.00
   0  14  -2   27.50    4.60
   0  14   2   21.10    4.10
   0 -14   2   25.90    4.70
   0 -14  -2   17.10    3.90
   0  14  -3    4.10    1.90
   0  14   3    0.30    2.20
   0  14  -3    2.50    2.80
   0  14   3    5.60    2.20
   0 -14  -3    6.30    2.80
   0 -14   3    1.90    2.70
   0  14   4   -1.50    1.70
   0  14   4    1.90    2.30
   0  14  -4   -1.40    1.50
   0  14  -4   -5.00    2.20
   0 -14  -4   -2.10    2.20
   0 -14   4   -1.40    2.80
   0 -14  -4    2.60    2.20
   0  14   5   24.30    3.50
   0  14  -5   22.30    4.80
   0  14   5   21.80    4.30
   0  14  -5   20.50    3.40
   0 -14  -5   17.10    4.20
   0 -14   5   23.10    4.90
   0  14   6    3.30    2.60
   0  14   6    8.20    2.70
   0  14  -6   11.60    3.90
   0  14  -6   10.40    2.60
   0 -14  -6    5.60    3.40
   0 -14   6    6.60    3.40
   0  14  -7   62.49    7.70
   0  14   7   75.69    5.80
   0  14   7   78.99    7.00
   0 -14   7   82.09    9.00
   0 -14  -7   69.09    7.80
   0  14   8    2.40    2.70
   0  14   8   -1.50    2.00
   0  14  -8    4.20    3.20
   0 -14  -8    2.40    3.40
   0 -14   8    3.60    3.20
   0  14  -9  120.29   11.40
   0  14   9  115.99    7.50
   0  14   9  100.79    7.60
   0 -14  -9   87.49    9.60
   0 -14   9  117.79    9.50
   0  14 -10   54.19    8.00
   0  14  10   49.60    5.80
   0  14  10   58.99    6.50
   0 -14  10   51.99    7.80
   0 -14 -10   49.99    7.50
   0  14  11  207.98   10.80
   0  14  11  209.68   11.00
   0  14 -11  197.38   13.30
   0 -14  11  209.28   13.20
   0 -14 -11  195.48   13.40
   0  14  12   36.70    5.80
   0  14 -12   49.50    7.90
   0  14  12   45.40    5.90
   0 -14  12   36.20    7.00
   0 -14 -12   40.60    7.50
   0  14 -13   11.80    5.70
   0  14  13   18.40    4.70
   0  14  13   14.60    4.00
   0 -14  13   14.00    5.40
   0 -14 -13   23.30    6.20
   0  14 -14    2.40    4.40
   0  14  14    2.70    2.80
   0  14  14    3.80    3.20
   0 -14 -14    2.90    4.80
   0 -14  14   10.70    4.80
   0  14 -15   82.69   11.00
   0  14  15   86.79    8.60
   0  14  15   76.69    8.00
   0 -14 -15   95.49   11.70
   0 -14  15   87.79   10.50
   0  14 -16   -0.70    4.20
   0  14  16   -0.20    3.30
   0  14  16    3.70    3.40
   0 -14  16  -10.50    2.80
   0 -14 -16    0.10    4.80
   0  14  17    3.40    3.60
   0  14  17    0.70    3.40
   0  14 -17    2.80    5.60
   0 -14  17    1.60    4.30
   0 -14 -17    1.70    4.40
   0  15   0    0.70    1.60
   0  15   0   -2.40    2.00
   0 -15   0    0.90    2.70
   0  15  -1   34.20    4.00
   0  15  -1   28.60    5.20
   0  15   1   33.70    3.90
   0  15   1   37.30    5.10
   0 -15   1   36.70    5.60
   0 -15  -1   33.20    5.30
   0  15   2    0.70    1.90
   0  15  -2    5.30    2.90
   0  15  -2    1.10    1.80
   0  15   2   -2.00    2.10
   0 -15   2   -2.70    2.60
   0 -15  -2    1.50    2.30
   0  15   3   31.20    5.00
   0  15   3   28.60    3.70
   0  15  -3   23.30    4.90
   0 -15  -3   25.00    4.40
   0 -15   3   25.20    5.40
   0  15   4    3.30    2.50
   0  15  -4    5.20    3.30
   0  15   4    6.90    2.60
   0 -15   4    9.90    4.00
   0  15   5   63.09    6.70
   0  15   5   64.39    5.20
   0  15  -5   61.89    7.60
   0 -15   5   59.89    7.60
   0  15   6   -3.30    1.80
   0  15  -6    5.70    3.80
   0  15   6    5.50    3.30
   0 -15   6    4.10    3.90
   0 -15  -6    3.70    3.10
   0  15   7   15.30    3.50
   0  15  -7   13.20    4.50
   0  15   7   15.90    3.90
   0 -15  -7    9.90    4.20
   0 -15   7   12.90    4.20
   0  15   8   62.89    6.80
   0  15   8   55.19    5.90
   0  15  -8   55.39    7.70
   0 -15   8   63.39    8.50
   0 -15  -8   42.80    6.90
   0  15   9   24.00    4.50
   0  15  -9   28.40    6.10
   0  15   9   24.00    4.30
   0 -15   9   30.70    6.40
   0 -15  -9   26.30    5.80
   0  15 -10    4.30    4.30
   0  15  10    3.30    2.80
   0  15  10    4.80    3.30
   0 -15  10    3.20    4.30
   0 -15 -10    1.50    4.10
   0  15  11    1.10    2.30
   0  15  11   -0.80    2.60
   0  15 -11   -4.40    3.00
   0 -15 -11    0.60    3.90
   0 -15  11   -2.00    3.00
   0  15 -12   45.30    8.40
   0  15  12   27.10    5.00
   0  15  12   37.10    5.70
   0 -15 -12   33.20    6.80
   0 -15  12   26.40    6.50
   0  15  13   -3.20    2.60
   0  15 -13   -3.00    3.80
   0  15  13   -2.40    2.40
   0 -15  13    2.60    4.10
   0 -15 -13   -4.10    3.60
   0  15  14    8.10    4.00
   0  15  14    0.90    3.10
   0  15 -14    6.80    4.60
   0 -15  14    1.30    4.10
   0 -15 -14    2.90    4.80
   0  15 -15    3.70    5.00
   0  15  15   -4.00    3.20
   0  15  15    3.70    3.50
   0 -15  15    2.10    4.40
   0 -15 -15   -0.20    4.90
   0  15 -16   14.50    6.90
   0  15  16   14.40    4.60
   0  15  16    6.60    4.40
   0 -15  16   10.50    5.50
   0 -15 -16   12.70    6.20
   0  16   0    4.40    3.00
   0 -16   0    2.30    3.10
   0  16   1    2.40    2.90
   0  16  -1   -1.20    2.40
   0 -16  -1   -1.00    2.60
   0 -16   1   -1.60    2.40
   0  16   2   -1.10    1.80
   0  16  -2    0.10    2.40
   0  16   2    2.40    2.70
   0 -16  -2   -0.30    2.50
   0 -16   2    3.00    3.20
   0  16  -3   42.20    6.30
   0  16   3   34.90    4.20
   0  16   3   42.90    6.00
   0 -16   3   46.50    7.10
   0  16   4   44.70    4.70
   0  16  -4   33.30    5.90
   0  16   4   40.20    5.70
   0 -16   4   40.20    6.80
   0  16  -5    5.70    3.70
   0  16   5    3.80    3.10
   0  16   5    0.60    2.30
   0 -16   5    8.30    4.10
   0  16  -6  126.99   10.00
   0  16   6  125.49    8.80
   0  16   6  131.39    7.60
   0 -16   6  124.59   10.10
   0  16  -7    0.10    3.30
   0  16   7   -0.30    2.50
   0  16   7   -0.60    2.50
   0 -16   7    2.30    4.10
   0  16   8  322.37   14.50
   0  16   8  317.07   13.30
   0  16  -8  322.67   16.80
   0 -16  -8  304.87   16.00
   0 -16   8  320.37   16.90
   0  16   9    3.80    3.00
   0  16   9    5.30    3.10
   0  16  -9   -2.00    3.10
   0 -16   9    0.80    3.50
   0 -16  -9   -0.50    3.70
   0  16  10   33.10    5.10
   0  16 -10   39.00    7.70
   0  16  10   40.20    6.00
   0 -16 -10   35.70    6.90
   0 -16  10   22.70    6.10
   0  16 -11   36.50    8.00
   0  16  11   40.90    6.10
   0  16  11   23.60    4.90
   0 -16  11   31.50    7.00
   0 -16 -11   24.10    6.70
   0  16  12   34.60    5.80
   0  16 -12   34.50    7.70
   0  16  12   36.30    5.90
   0 -16 -12   46.60    8.60
   0 -16  12   32.70    7.30
   0  16  13   29.40    5.50
   0  16  13   30.10    5.50
   0  16 -13   35.00    8.30
   0 -16 -13   23.90    6.80
   0 -16  13   16.10    6.30
   0  16 -14    1.10    4.20
   0  16  14   -2.10    2.60
   0  16  14   -1.90    3.00
   0 -16 -14   -2.30    4.80
   0 -16  14    1.60    4.60
   0  17   0   -3.00    2.20
   0 -17   0    2.20    3.00
   0  17  -1    5.50    3.40
   0  17   1   14.80    4.20
   0 -17   1    6.20    3.90
   0 -17  -1    8.10    3.70
   0  17  -2    0.90    2.90
   0  17   2    2.00    3.10
   0 -17   2   -2.10    2.80
   0  17   3   30.00    5.30
   0  17  -3   18.30    4.90
   0 -17   3   18.40    4.80
   0  17   4    5.30    3.60
   0  17  -4    0.00    2.90
   0 -17   4   -2.50    2.80
   0  17   5   84.79    8.20
   0  17  -5   83.99    9.80
   0 -17   5   73.89    9.10
   0  17  -6   17.30    4.90
   0  17   6   36.20    5.80
   0 -17   6   33.20    6.80
   0  17   7    5.40    3.30
   0  17   7    4.80    3.60
   0  17  -7    7.30    4.10
   0 -17   7    7.40    4.30
   0  17   8   -1.40    2.70
   0  17   8    5.10    3.30
   0  17  -8    5.90    4.90
   0 -17   8   -1.20    3.90
   0  17   9   15.20    3.90
   0  17   9   19.70    4.90
   0  17  -9    6.70    4.70
   0 -17   9   21.00    5.80
   0  17  10   -1.20    3.00
   0  17 -10    6.10    4.90
   0  17  10    9.40    3.80
   0 -17  10    2.20    3.80
   0  17  11   17.40    4.30
   0  17 -11   22.80    6.90
   0  17  11   18.10    4.90
   0 -17 -11   13.30    5.60
   0 -17  11   13.60    5.90
   0  17  12    4.50    3.80
   0  17 -12    0.70    5.50
   0  17  12    6.60    3.50
   0 -17  12   -6.00    3.40
   0 -17 -12   -2.10    4.40
   0  17  13    4.40    3.70
   0  17  13    3.60    3.90
   0  17 -13   18.40    6.80
   0 -17  13    9.50    6.10
   0 -17 -13    2.90    4.80
   0  18   0  114.59   10.70
   0 -18   0  141.09   10.10
   0  18   1  193.98   11.80
   0  18  -1  187.88   12.20
   0 -18   1  210.68   12.60
   0  18   2    4.20    3.20
   0  18  -2    4.90    3.60
   0 -18   2   -0.30    3.00
   0  18  -3   -2.00    2.80
   0  18   3    0.10    3.50
   0 -18   3    5.80    3.70
   0  18   4   -2.60    2.50
   0  18  -4    1.00    3.90
   0 -18   4   -5.50    2.50
   0  18   5   68.89    7.90
   0  18  -5   60.49    8.50
   0 -18   5   69.79    9.30
   0  18   6    4.20    3.30
   0  18  -6   12.20    5.40
   0 -18   6    3.30    4.60
   0  18   7    9.80    3.80
   0  18  -7    8.80    5.10
   0 -18   7    6.50    5.10
   0  18  -8   15.70    5.50
   0  18   8   18.50    4.90
   0 -18   8   18.90    5.80
   0  18   9    5.60    4.00
   0  18  -9   -8.10    3.70
   0 -18   9    3.50    4.80
   0  18 -10   37.40    7.70
   0  18  10   21.10    5.40
   0 -18  10   24.70    7.40
   0  18 -11   11.30    5.90
   0  18  11   20.20    5.40
   0 -18  11   11.30    5.30
   0  19   0   -0.90    3.40
   0  19  -1    0.00    3.10
   0  19   1    3.50    4.10
   0 -19   1    1.00    3.50
   0  19   2   25.70    5.70
   0  19  -2   31.50    6.20
   0 -19   2   25.80    6.50
   0  19   3    2.20    3.30
   0  19  -3   -1.10    3.50
   0 -19   3    2.30    4.10
   0  19   4   12.10    4.30
   0  19  -4    9.90    5.00
   0 -19   4    7.60    5.00
   0  19  -5    0.20    4.20
   0  19   5    1.80    3.80
   0 -19   5   -1.10    4.00
   0  19   6   53.49    7.70
   0  19  -6   35.20    7.30
   0 -19   6   32.60    7.00
   0  19   7    2.40    3.20
   0  19  -7   -0.10    3.80
   0 -19   7   -0.40    4.30
   0  19   8   -3.00    2.70
   0  19  -8    8.50    5.00
   0 -19   8   -5.50    4.10
   0  20   0   30.60    6.80
   0  20  -1   26.50    6.00
   0  20   1   17.30    5.20
   0  20  -2    6.70    4.30
   0  20   2   12.20    4.80
   0 -20   2    3.60    4.60
   0  20  -3    7.90    4.60
   0  20   3    6.80    4.10
   0 -20   3    0.60    4.00
  -1   0  24    6.70    4.80
  -1   0  24    1.10    3.50
   1   0 -24    7.90    5.40
  -1   0  23   -4.60    3.10
  -1   0  23   -1.30    3.30
   1   0 -23    2.50    4.20
   1   0 -23   -5.80    3.20
  -1   0  22   27.60    6.40
  -1   0  22   29.50    6.60
   1   0 -22   40.50    8.30
   1   0 -22   35.20    7.00
  -1   0  21   -0.60    2.90
  -1   0  21    3.50    3.50
   1   0 -21   -1.50    3.70
   1   0 -21    2.30    3.70
   1   0 -20    0.30    3.30
  -1   0  20    6.00    4.30
  -1   0  20    6.70    4.30
   1   0 -20    2.30    3.60
  -1   0  19    0.30    2.80
   1   0 -19   -2.20    2.40
   1   0 -19   -2.20    3.50
   1   0 -19    2.50    3.30
  -1   0  18   33.30    5.70
   1   0 -18   37.70    6.30
   1   0 -18   18.10    5.30
   1   0 -18   17.40    4.80
   1   0 -17    1.60    2.50
   1   0 -17    2.00    2.60
   1   0 -17   -0.90    2.50
  -1   0  17    0.60    2.90
  -1   0  16   35.30    5.50
   1   0 -16   43.00    6.30
   1   0 -16   35.10    5.90
   1   0 -16   43.40    6.60
   1   0 -15    0.90    2.70
   1   0 -15    1.80    2.60
  -1   0  15   -1.90    1.30
  -1   0  15    3.50    2.80
   1   0 -15   -0.10    2.30
   1   0 -14   11.60    3.70
  -1   0  14   17.60    2.80
   1   0 -14   14.50    3.60
  -1   0  14   18.90    3.80
   1   0 -14   15.40    4.00
   1   0 -13    2.30    2.50
   1   0 -13    1.10    2.00
  -1   0  13    0.50    1.30
  -1   0  13    4.20    2.30
   1   0 -13   -0.10    2.00
   1   0 -12   38.20    5.00
   1   0 -12   38.60    5.00
   1   0 -12   45.90    5.50
  -1   0  12   43.80    5.10
  -1   0  12   45.90    3.50
  -1   0  11    1.00    1.70
   1   0 -11    0.80    1.90
   1   0 -11    0.10    1.80
   1   0 -11    1.20    1.40
  -1   0  11   -1.70    1.00
   1   0 -11    0.00    1.70
   1   0 -10   64.79    6.10
   1   0 -10   56.69    5.40
  -1   0  10   63.39    3.80
  -1   0  10   57.29    5.30
   1   0 -10   61.99    5.60
   1   0 -10   65.89    4.30
   1   0  -9    1.20    1.90
  -1   0   9    1.20    1.70
   1   0  -9    1.60    1.80
  -1   0   9    0.20    1.10
   1   0  -9    2.20    1.90
   1   0  -9   -0.30    1.30
  -1   0   8  953.70   25.90
   1   0  -8  946.31   26.40
   1   0  -8  955.00   27.90
  -1   0   8  977.80   27.60
   1   0  -8  939.51   27.50
   1   0  -8  914.61   27.20
  -1   0   7   -1.40    0.90
   1   0  -7   -1.10    1.00
   1   0  -7   -2.10    1.20
   1   0  -7   -1.60    1.30
  -1   0   7   -0.50    1.20
   1   0  -7    1.80    1.40
   1   0  -6    0.30    1.20
   1   0  -6    0.10    1.20
  -1   0   6    0.30    0.80
   1   0  -6    0.40    1.00
   1   0  -6   -0.10    1.10
  -1   0   6   -0.90    1.00
  -1   0   5    0.80    1.10
   1   0  -5   -1.70    0.90
   1   0  -5    0.10    1.20
  -1   0   5   -0.10    0.80
   1   0  -5    0.80    1.10
   1   0  -5   -1.10    1.00
   1   0  -4  394.56   12.00
  -1   0   4  411.66   11.80
   1   0  -4  390.96   11.90
   1   0  -4  400.36   11.90
   1   0  -4  408.26   11.60
   1   0  -3    0.90    1.00
   1   0  -3   -1.20    0.80
   1   0  -3    0.50    0.80
  -1   0   3    0.20    0.70
   1   0  -3    0.60    0.80
   1   0  -2  407.56   10.90
   1   0  -2  397.36   10.70
   1   0  -2  398.06   10.80
   1   0  -2  387.66   10.80
   1   0  -1    0.20    0.30
   1   0  -1   -0.60    0.20
   1   0  -1   -0.10    0.20
  -1   0   1    0.10    0.30
   1   0  -1   -0.30    0.20
  -1   0   1    0.30    0.20
  -1   0   1    1.10    0.30
   1   0  -1    0.10    0.20
   1   0   0  698.03   17.70
  -1   0   0  631.84   17.60
   1   0   0  798.32   17.50
  -1   0   0  662.43   17.40
  -1   0  -1    0.00    0.30
   1   0   1    0.70    0.30
  -1   0  -1    0.20    0.30
   1   0   1    0.40    0.30
   1   0   1    0.50    0.40
  -1   0  -1    0.40    0.30
  -1   0  -1    0.50    0.40
   1   0   2    1.20    0.40
   1   0   2    1.30    0.70
  -1   0  -2    0.70    0.70
  -1   0  -2    0.30    0.60
  -1   0  -2    1.40    0.80
   1   0   3    0.00    0.50
  -1   0  -3    0.90    1.00
   1   0   3   -0.40    0.80
  -1   0  -3   -0.30    0.90
  -1   0  -3   -0.80    0.80
  -1   0  -4 4430.46  113.29
   1   0   4 4422.76  113.19
   1   0   4 4610.54  113.09
  -1   0  -4 4456.65  112.99
  -1   0  -4 4570.74  113.49
   1   0   5    1.10    1.20
   1   0   5    0.30    0.70
  -1   0  -5    0.40    1.20
  -1   0  -5    0.00    1.30
  -1   0  -5   -1.10    1.00
  -1   0  -6  317.77   10.90
   1   0   6  325.87   11.20
   1   0   6  330.87    9.70
  -1   0  -6  343.27   11.50
  -1   0  -6  319.97   11.20
  -1   0  -7   -0.40    1.40
   1   0   7   -1.70    1.20
   1   0   7   -0.80    0.90
  -1   0  -7   -1.20    1.50
  -1   0  -7   -0.50    1.40
  -1   0  -8 1280.27   36.30
  -1   0  -8 1272.67   36.60
   1   0   8 1320.07   34.10
   1   0   8 1304.17   36.30
  -1   0  -8 1272.57   35.90
   1   0   9    0.30    1.60
  -1   0  -9   -3.20    1.30
   1   0   9   -0.20    1.00
  -1   0  -9    2.10    2.00
  -1   0  -9   -0.10    1.70
  -1   0 -10  232.58   10.80
   1   0  10  249.78    8.60
   1   0  10  241.38   10.60
  -1   0 -10  242.28   10.30
  -1   0 -10  252.37   10.90
   1   0  11   -0.10    1.00
  -1   0 -11    0.10    2.00
  -1   0 -11   -3.30    1.50
   1   0  11   -1.40    1.60
  -1   0 -11    1.30    1.90
  -1   0 -12  273.77   12.90
   1   0  12  306.07   10.30
   1   0  12  304.27   13.00
  -1   0 -12  295.67   12.80
  -1   0 -12  283.97   12.40
   1   0  13    1.90    2.40
  -1   0 -13   -0.70    2.40
  -1   0 -13   -2.00    2.20
   1   0  13   -0.30    1.20
  -1   0 -13    1.00    2.50
  -1   0 -14   31.40    5.30
  -1   0 -14   31.50    5.00
   1   0  14   38.10    3.80
   1   0  14   46.80    5.90
  -1   0 -14   35.40    5.30
   1   0  15    3.50    2.60
   1   0  15    1.40    1.90
  -1   0 -15    0.40    2.40
  -1   0 -15    2.80    2.80
  -1   0 -15   -1.30    2.40
  -1   0 -16  258.57   13.10
   1   0  16  230.48   12.60
  -1   0 -16  245.78   13.50
  -1   0 -16  235.58   12.80
  -1   0 -17    0.80    2.90
   1   0  17    1.40    2.90
  -1   0 -17   -0.20    3.00
  -1   0 -17    0.60    3.00
  -1   0 -18   57.69    7.90
  -1   0 -18   45.30    6.60
   1   0  18   41.00    6.40
  -1   0 -18   45.00    7.20
  -1   0 -19    3.60    3.50
  -1   0 -19    3.40    3.50
   1   0  19   -2.70    2.40
  -1   0 -20   18.40    5.80
   1   0  20   17.40    5.10
  -1   0 -20   13.40    5.10
   1   0  21    0.90    3.10
  -1   0 -21   -9.70    3.10
  -1   0 -21    3.40    4.50
   1   0  22   17.40    5.60
   1   0  22   20.30    6.10
  -1   0 -22   16.20    5.50
  -1   0 -22   12.40    5.10
  -1   0 -23    4.00    4.70
   1   0  23    2.60    3.80
  -1   0 -23   -3.30    4.00
   1   0  23   -3.20    3.80
  -1   1  24   11.90    5.20
  -1   1  24   11.70    5.30
   1   1 -24   20.20    6.70
   1  -1 -24   14.10    6.10
  -1  -1  24   22.10    6.70
  -1  -1  24   16.00    5.90
   1  -1 -24   23.90    7.70
   1   1 -23    5.30    5.20
  -1   1  23    5.20    4.40
  -1   1  23    6.50    3.60
   1  -1 -23    6.90    5.30
  -1  -1  23    8.90    4.20
  -1  -1  23    4.20    4.50
   1  -1 -23    5.00    4.50
  -1   1  22   -2.00    3.50
   1   1 -22   -5.10    3.40
   1   1 -22   -0.60    3.90
  -1   1  22    2.20    4.40
  -1  -1  22    3.30    4.20
   1  -1 -22    1.70    3.80
   1  -1 -22   -1.20    3.70
  -1  -1  22    1.10    3.40
   1   1 -21   -1.60    3.30
  -1   1  21   -1.00    3.70
  -1   1  21    1.80    2.90
   1   1 -21   -4.20    2.90
   1   1 -21    1.90    3.90
  -1  -1  21   -2.50    3.20
   1  -1 -21   -2.30    3.90
   1  -1 -21   -2.80    3.20
  -1   1  20    1.40    3.50
   1   1 -20   -1.20    3.90
  -1   1  20   -3.30    2.90
   1   1 -20   -1.90    3.00
   1   1 -20    3.80    3.70
   1  -1 -20    0.50    3.40
   1  -1 -20   -2.40    3.60
  -1  -1  20   -3.20    2.70
   1   1 -19   21.70    5.90
  -1   1  19    8.30    3.80
   1   1 -19   24.40    5.70
   1   1 -19   30.00    6.00
  -1   1  19   27.00    5.50
   1  -1 -19   28.20    6.10
  -1  -1  19   20.80    4.90
   1  -1 -19    7.50    4.40
   1   1 -18   96.89    9.80
  -1   1  18   88.39    9.60
  -1   1  18  101.59    9.60
   1   1 -18  117.89    8.90
   1   1 -18  102.49   10.30
  -1  -1  18  107.29   10.00
   1  -1 -18  112.99   10.60
   1  -1 -18   99.29   10.40
  -1   1  17    4.00    2.80
   1   1 -17    5.20    3.30
   1   1 -17    4.00    3.40
   1   1 -17    3.60    3.50
  -1   1  17    1.40    3.00
  -1  -1  17    3.20    3.00
   1  -1 -17   -1.60    3.00
   1  -1 -17    6.10    3.40
   1   1 -16   69.89    8.00
  -1   1  16   65.29    7.20
   1   1 -16   66.29    7.70
   1   1 -16   82.19    7.80
  -1  -1  16   60.89    7.20
  -1  -1  16   60.99    4.90
   1  -1 -16   67.09    7.80
   1  -1 -16   75.49    8.50
  -1   1  15   14.20    3.60
   1   1 -15   16.10    4.00
   1   1 -15    9.20    3.60
   1   1 -15    5.50    3.40
  -1  -1  15   10.90    3.50
  -1  -1  15   13.60    2.70
   1  -1 -15   16.40    4.40
   1  -1 -15    7.90    3.40
   1  -1 -15   13.60    4.00
   1   1 -14    7.70    3.10
  -1   1  14    7.00    2.90
   1   1 -14   15.00    4.00
   1   1 -14   14.10    3.60
  -1   1  14   13.80    2.30
  -1  -1  14   10.00    3.30
   1  -1 -14    9.20    3.20
   1  -1 -14    9.70    3.30
   1  -1 -14    9.60    3.40
  -1  -1  14   11.10    2.40
   1   1 -13   25.50    4.40
  -1   1  13   34.90    4.80
  -1   1  13   37.70    3.40
   1   1 -13   34.80    5.10
   1   1 -13   27.70    4.50
   1  -1 -13   37.90    5.40
   1  -1 -13   25.90    4.20
  -1  -1  13   38.10    4.10
   1  -1 -13   37.20    5.40
  -1  -1  13   35.60    5.00
   1   1 -12    2.50    2.30
  -1   1  12   -2.40    1.50
   1   1 -12    4.90    2.50
  -1   1  12    4.10    1.50
   1   1 -12    3.60    2.30
   1  -1 -12    0.60    2.20
  -1  -1  12    1.70    1.60
   1  -1 -12    1.80    2.30
  -1  -1  12   -1.40    1.80
   1  -1 -12    3.50    2.50
   1   1 -11    1.60    2.00
  -1   1  11    6.40    2.40
   1   1 -11    4.20    1.90
  -1   1  11    3.60    1.30
   1   1 -11    6.10    2.10
   1   1 -11    7.50    2.80
  -1  -1  11    4.60    2.10
   1  -1 -11    5.90    2.40
   1  -1 -11    3.50    2.20
   1  -1 -11    7.60    2.50
   1  -1 -11    5.10    1.70
  -1  -1  11    8.60    2.00
   1   1 -10  297.67   11.90
  -1   1  10  297.77    9.50
   1   1 -10  290.97   12.00
   1   1 -10  293.87   11.00
  -1   1  10  294.37   11.60
   1   1 -10  278.17   11.20
  -1  -1  10  299.47   11.80
   1  -1 -10  284.87   11.50
   1  -1 -10  282.47   12.00
   1  -1 -10  284.07   11.80
   1  -1 -10  290.37    9.90
  -1  -1  10  279.67   10.20
  -1   1   9  712.13   20.10
   1   1  -9  722.83   22.50
   1   1  -9  722.43   22.00
   1   1  -9  731.23   21.70
  -1   1   9  730.53   22.30
   1   1  -9  726.33   22.80
   1  -1  -9  720.03   22.90
  -1  -1   9  733.63   22.50
   1  -1  -9  724.03   22.70
   1  -1  -9  752.22   20.70
   1  -1  -9  728.03   22.40
  -1  -1   9  699.63   21.00
  -1   1   8  447.56   14.70
   1   1  -8  452.25   14.50
   1   1  -8  442.46   14.40
   1   1  -8  444.96   15.10
  -1   1   8  459.55   13.00
  -1  -1   8  440.36   13.80
   1  -1  -8  441.46   13.40
   1  -1  -8  447.16   14.90
   1  -1  -8  434.76   15.00
  -1  -1   8  434.06   14.80
   1  -1  -8  451.75   15.40
  -1   1   7   17.20    2.50
   1   1  -7   22.00    2.80
   1   1  -7   21.50    2.90
   1   1  -7   19.00    2.60
  -1   1   7   20.40    1.90
   1   1  -7   18.30    2.60
   1  -1  -7   21.60    2.20
  -1  -1   7   21.60    2.40
   1  -1  -7   16.30    2.50
   1  -1  -7   22.90    3.10
   1  -1  -7   16.00    2.60
   1   1  -6    2.30    1.40
   1   1  -6    1.10    1.30
   1   1  -6    1.00    1.20
  -1   1   6    1.50    1.20
   1   1  -6    2.50    1.30
   1  -1  -6    4.00    1.60
   1  -1  -6    3.00    1.10
   1  -1  -6    1.80    1.40
  -1  -1   6    2.10    1.10
   1  -1  -6    4.30    1.60
   1   1  -5  971.60   27.00
  -1   1   5 1005.00   26.90
   1   1  -5  992.00   27.00
   1   1  -5  991.40   26.60
   1   1  -5  975.00   27.10
   1  -1  -5 1009.10   26.00
   1  -1  -5  984.40   26.90
   1  -1  -5 1001.40   27.30
   1  -1  -5  962.60   27.20
  -1  -1   5 1004.00   26.60
  -1   1   4  431.86   13.10
   1   1  -4  425.96   12.40
  -1   1   4  419.96   12.60
   1   1  -4  428.26   12.80
   1   1  -4  427.96   12.90
   1   1  -4  433.16   12.80
   1  -1  -4  443.36   12.70
  -1  -1   4  450.85   12.60
   1  -1  -4  453.15   13.20
   1  -1  -4  427.46   13.00
   1  -1  -4  451.05   12.00
  -1   1   3  399.96   11.30
   1   1  -3  378.66   11.40
   1   1  -3  415.76   11.50
  -1   1   3  400.66   11.70
   1   1  -3  403.66   11.10
   1   1  -3  391.66   11.70
   1  -1  -3  406.26   10.90
   1  -1  -3  398.86   11.70
  -1  -1   3  410.86   11.50
   1  -1  -3  406.26   11.60
  -1   1   2   77.99    3.10
   1   1  -2   75.89    2.80
   1   1  -2   85.89    3.00
   1   1  -2   80.39    2.70
  -1   1   2   79.89    2.80
   1  -1  -2   76.59    2.60
   1  -1  -2   77.99    3.00
   1   1  -1  425.36   11.80
   1   1  -1  471.05   12.60
  -1   1   1  474.15   12.20
  -1   1   1  447.96   11.90
   1   1  -1  487.55   11.90
   1   1  -1  472.15   12.10
  -1  -1   1  468.05   11.80
  -1  -1   1  469.25   11.80
   1  -1  -1  468.85   12.30
   1  -1  -1  468.65   12.10
  -1   1   0 3251.47   80.99
   1   1   0 3112.89   80.69
   1   1   0 2912.81   80.09
  -1   1   0 2956.70   80.49
  -1   1   0 3212.68   80.99
   1   1   0 3227.88   81.49
  -1   1   0 3300.57   80.99
   1  -1   0 3358.06   80.99
   1  -1   0 3266.17   79.99
  -1  -1   0 3299.37   80.39
  -1  -1   0 3319.37   80.59
   1  -1   0 3383.36   80.89
  -1  -1   0 3231.08   80.49
  -1   1  -1  664.83   17.20
  -1   1  -1  669.13   17.10
  -1   1  -1  653.73   16.60
   1   1   1  668.13   16.80
   1   1   1  677.03   17.20
   1  -1   1  665.03   17.20
  -1  -1  -1  660.83   17.20
   1  -1   1  666.93   16.60
  -1  -1  -1  658.43   16.80
  -1  -1  -1  654.13   17.20
  -1   1  -2 1534.35   39.20
  -1   1  -2 1536.15   38.70
   1   1   2 1488.75   39.20
  -1   1  -2 1528.05   39.30
  -1  -1  -2 1583.84   39.50
  -1  -1  -2 1571.74   39.40
   1  -1   2 1541.25   39.10
  -1   1  -3 1020.10   26.20
  -1   1  -3 1017.90   26.90
   1   1   3 1022.30   26.80
  -1   1  -3 1006.30   26.80
   1   1   3 1013.30   25.30
   1  -1   3 1017.60   26.40
  -1  -1  -3 1014.40   27.00
  -1  -1  -3 1016.60   26.90
  -1  -1  -3  992.70   25.40
  -1   1  -4    4.80    1.40
   1   1   4    7.30    0.70
  -1   1  -4    7.40    1.30
   1   1   4    4.10    1.40
  -1   1  -4    4.70    1.40
  -1  -1  -4    6.20    1.60
  -1  -1  -4    6.50    1.50
   1  -1   4    8.80    1.30
  -1  -1  -4    7.90    1.60
  -1   1  -5  121.79    5.70
  -1   1  -5  134.99    5.20
   1   1   5  133.19    5.60
   1   1   5  128.59    4.00
  -1   1  -5  127.09    5.70
  -1  -1  -5  129.69    5.80
   1  -1   5  133.39    5.00
  -1  -1  -5  125.69    5.60
  -1  -1  -5  122.29    5.50
  -1   1  -6   79.59    4.20
   1   1   6   93.09    3.30
  -1   1  -6   89.39    4.90
  -1   1  -6   87.09    4.90
   1   1   6   89.49    4.70
   1  -1   6   90.29    4.00
  -1  -1  -6   82.09    4.90
  -1  -1  -6   82.49    4.70
  -1   1  -7   20.20    3.00
   1   1   7   24.50    1.80
  -1   1  -7   23.20    2.80
  -1   1  -7   26.80    3.40
   1   1   7   27.50    3.30
   1  -1   7   24.70    2.40
  -1  -1  -7   24.10    3.20
  -1  -1  -7   19.20    2.80
  -1  -1  -7   25.30    3.30
   1  -1   7   25.30    3.20
  -1   1  -8    0.70    2.00
   1   1   8    1.60    0.90
   1   1   8   -3.00    1.30
  -1   1  -8    0.00    1.60
  -1   1  -8    1.00    1.60
   1  -1   8    0.40    1.80
  -1  -1  -8   -1.00    1.50
  -1  -1  -8   -1.90    1.50
  -1  -1  -8   -1.20    1.60
   1  -1   8   -1.10    1.10
  -1   1  -9   56.89    5.00
  -1   1  -9   65.79    5.90
   1   1   9   55.39    3.00
  -1   1  -9   53.09    5.30
   1   1   9   55.49    5.00
   1  -1   9   55.29    3.70
   1  -1   9   66.79    5.00
  -1  -1  -9   50.29    4.90
  -1  -1  -9   51.79    5.10
  -1  -1  -9   51.69    5.20
  -1   1 -10  440.26   15.20
  -1   1 -10  426.26   16.00
   1   1  10  428.56   15.50
  -1   1 -10  414.16   15.70
   1   1  10  441.26   12.80
   1  -1  10  437.56   13.80
   1  -1  10  419.86   15.60
  -1  -1 -10  436.86   15.70
  -1  -1 -10  434.06   15.70
   1   1  11   66.89    6.00
   1   1  11   61.39    3.40
  -1   1 -11   53.49    5.20
  -1   1 -11   60.29    6.10
  -1   1 -11   53.19    5.80
  -1  -1 -11   44.20    5.20
  -1  -1 -11   56.69    6.00
  -1  -1 -11   62.99    6.10
   1  -1  11   64.09    4.00
   1  -1  11   52.89    5.50
   1   1  12   45.60    3.10
  -1   1 -12   51.49    5.50
  -1   1 -12   34.50    4.90
   1   1  12   38.20    4.80
  -1   1 -12   39.50    5.20
  -1  -1 -12   60.59    6.20
  -1  -1 -12   41.90    5.60
   1  -1  12   40.60    5.30
  -1  -1 -12   41.50    5.30
   1  -1  12   45.00    3.60
   1   1  13   13.80    2.10
  -1   1 -13   12.90    3.50
   1   1  13   15.60    3.70
  -1   1 -13    8.00    3.10
  -1   1 -13   14.10    3.80
  -1  -1 -13   12.90    3.60
  -1  -1 -13   14.30    3.70
  -1  -1 -13   15.10    3.70
   1  -1  13   14.50    2.60
   1  -1  13   13.50    3.50
   1   1  14    6.80    2.80
   1   1  14    7.00    1.90
  -1   1 -14   11.60    3.70
  -1   1 -14    6.80    2.80
  -1   1 -14    3.70    2.80
  -1  -1 -14    5.10    3.30
  -1  -1 -14    7.20    3.00
  -1  -1 -14    6.70    3.20
   1  -1  14   10.50    3.30
   1  -1  14    4.00    1.90
  -1   1 -15    5.70    2.90
   1   1  15    2.30    2.80
  -1   1 -15    2.40    3.00
  -1   1 -15    5.50    3.20
  -1  -1 -15    5.20    3.40
  -1  -1 -15    1.50    2.90
   1  -1  15   -0.10    2.60
   1  -1  15    5.00    2.00
   1   1  16   95.89    9.10
  -1   1 -16  116.89    9.20
  -1   1 -16  114.29    8.60
  -1   1 -16  118.89    9.00
  -1  -1 -16  131.99    9.20
   1  -1  16  126.59    9.00
  -1  -1 -16   94.99    9.60
  -1   1 -17  194.08   11.90
  -1   1 -17  198.98   11.40
  -1   1 -17  176.98   11.90
   1   1  17  192.28   11.60
  -1  -1 -17  211.28   12.50
  -1  -1 -17  190.08   12.10
   1  -1  17  196.38   11.80
  -1   1 -18    9.80    4.00
  -1   1 -18   14.00    4.70
  -1   1 -18    6.70    3.40
   1   1  18   14.40    4.30
  -1  -1 -18   12.00    4.70
   1  -1  18    5.00    3.90
  -1  -1 -18   14.60    4.90
  -1   1 -19  106.09   10.50
  -1   1 -19  101.79   10.00
  -1   1 -19   81.59    9.80
   1   1  19  115.59   10.60
   1  -1  19  112.19   11.10
  -1  -1 -19   90.19    9.80
  -1  -1 -19  110.99   11.50
  -1   1 -20   27.30    6.30
  -1   1 -20   24.50    6.40
   1   1  20   23.30    6.00
  -1   1 -20   20.40    5.60
   1   1  20   12.80    4.70
  -1  -1 -20   14.90    5.50
  -1  -1 -20   13.50    4.80
   1  -1  20   28.20    6.30
  -1   1 -21   -3.20    3.10
   1   1  21    0.20    3.20
   1   1  21    2.60    3.70
  -1   1 -21   -0.70    3.20
  -1   1 -21    5.00    4.00
  -1  -1 -21   -2.10    3.70
  -1  -1 -21    3.20    3.80
   1  -1  21    2.70    3.90
   1   1  22   31.30    6.40
  -1   1 -22   34.90    7.80
   1   1  22   46.60    8.20
   1  -1  22   35.20    7.00
  -1  -1 -22   43.20    8.40
  -1  -1 -22   44.00    8.50
   1   1  23    4.50    4.10
   1   1  23    4.30    4.70
  -1   1 -23    4.40    5.00
   1  -1  23    4.20    4.30
  -1  -1 -23    1.10    4.10
  -1  -1 -23    5.60    4.80
  -1   2  24   42.70    7.80
   1   2 -24   50.59    9.50
  -1   2  24   32.80    7.40
   1  -2 -24   58.29    9.70
   1  -2 -24   38.40    8.50
  -1  -2  24   65.99   10.00
  -1  -2  24   66.39   10.00
  -1   2  23   55.79    8.30
  -1   2  23   50.19    8.90
   1   2 -23   55.59    9.60
   1   2 -23   44.40    8.40
  -1  -2  23   60.39    9.50
  -1  -2  23   52.39    8.70
   1  -2 -23   75.69   10.30
   1  -2 -23   65.99   10.00
   1   2 -22   -0.80    4.50
   1   2 -22    2.10    4.40
  -1   2  22   -4.30    2.90
  -1   2  22    2.30    3.20
  -1  -2  22   -5.90    2.80
   1  -2 -22    6.70    4.70
   1  -2 -22   -1.30    3.40
  -1   2  21   12.00    4.30
  -1   2  21   12.70    4.90
   1   2 -21    8.60    4.40
   1   2 -21   13.80    5.30
  -1  -2  21    6.00    4.10
   1  -2 -21   15.40    4.80
   1  -2 -21   12.10    5.10
   1   2 -20   27.70    6.40
  -1   2  20   18.30    4.80
  -1   2  20   17.20    5.40
   1   2 -20   19.20    5.10
   1   2 -20   20.00    5.50
  -1  -2  20   19.20    5.70
   1  -2 -20   20.90    5.80
   1  -2 -20   12.30    5.00
   1   2 -19    1.70    3.80
  -1   2  19   -1.10    3.00
  -1   2  19    2.20    3.00
   1   2 -19    2.40    3.00
   1   2 -19    1.70    3.20
   1  -2 -19    4.70    4.00
   1  -2 -19    3.10    3.90
  -1  -2  19   -0.50    2.80
   1   2 -18   -0.60    2.70
   1   2 -18    0.60    3.10
  -1   2  18    1.60    2.90
  -1   2  18   -1.10    3.00
   1   2 -18    0.00    2.60
   1  -2 -18   -0.80    3.30
   1  -2 -18    2.60    3.20
  -1  -2  18    3.50    3.10
  -1   2  17  207.28   12.60
  -1   2  17  203.28   11.60
   1   2 -17  212.08   12.60
   1   2 -17  220.48   11.70
   1   2 -17  210.28   12.70
  -1  -2  17  200.48    9.80
   1  -2 -17  212.18   12.70
   1  -2 -17  244.38   13.20
  -1  -2  17  221.08   12.50
   1   2 -16    7.30    3.40
  -1   2  16   10.20    3.70
   1   2 -16    3.90    3.30
  -1   2  16    3.00    2.80
   1   2 -16    1.50    2.50
   1  -2 -16   15.80    4.30
   1  -2 -16    2.80    3.50
  -1  -2  16    6.00    3.50
  -1  -2  16    5.30    2.30
   1   2 -15   59.99    7.20
   1   2 -15   58.19    6.40
  -1   2  15   44.10    6.30
  -1   2  15   55.49    6.40
   1   2 -15   56.59    6.90
   1  -2 -15   54.69    6.90
   1  -2 -15   71.29    7.70
  -1  -2  15   52.09    5.30
  -1  -2  15   48.90    6.30
   1   2 -14  229.58   10.70
   1   2 -14  197.28   11.10
  -1   2  14  216.68   11.70
   1   2 -14  207.78   11.40
  -1   2  14  221.28   10.90
   1  -2 -14  220.58   11.60
  -1  -2  14  207.28   11.10
  -1  -2  14  202.48    9.30
   1  -2 -14  195.88   11.40
   1   2 -13    4.40    2.50
   1   2 -13    1.90    2.80
  -1   2  13    6.20    2.50
  -1   2  13    7.50    1.70
  -1   2  13    6.20    2.90
   1   2 -13    8.20    2.60
  -1  -2  13    4.40    2.10
   1  -2 -13    4.00    2.60
  -1  -2  13    7.80    2.90
   1  -2 -13    9.20    3.10
  -1   2  12  347.47   11.00
  -1   2  12  346.87   14.80
   1   2 -12  339.17   14.30
  -1   2  12  351.56   14.00
   1   2 -12  374.66   14.90
   1   2 -12  350.86   13.40
  -1  -2  12  359.06   14.40
  -1  -2  12  351.76   12.80
   1  -2 -12  360.46   14.70
   1  -2 -12  358.46   14.80
   1   2 -11   57.29    5.90
   1   2 -11   64.29    4.80
   1   2 -11   57.09    5.70
  -1   2  11   57.19    5.40
  -1   2  11   55.29    3.20
   1  -2 -11   58.29    6.10
   1  -2 -11   59.09    3.50
   1  -2 -11   53.59    5.70
  -1  -2  11   67.99    5.40
  -1  -2  11   64.59    4.40
   1   2 -10    4.90    1.90
  -1   2  10    3.20    1.10
   1   2 -10    2.10    2.20
  -1   2  10    8.60    2.30
   1   2 -10    7.70    2.30
   1   2 -10    3.70    2.10
   1  -2 -10    1.70    2.00
   1  -2 -10    4.50    2.30
  -1  -2  10    3.40    1.70
   1  -2 -10    4.50    1.30
  -1   2   9    2.10    1.00
   1   2  -9   -0.20    1.70
   1   2  -9    0.50    1.50
  -1   2   9   -2.00    1.50
   1   2  -9    4.30    2.10
  -1   2   9    3.40    1.70
   1   2  -9    0.90    1.60
   1  -2  -9    4.10    2.20
   1  -2  -9    0.20    1.80
   1  -2  -9   -1.10    0.90
  -1  -2   9    1.10    1.50
   1   2  -8  153.58    7.40
  -1   2   8  138.69    6.90
  -1   2   8  154.78    7.60
   1   2  -8  159.08    7.30
   1   2  -8  153.48    7.40
   1   2  -8  150.68    6.50
  -1   2   8  163.48    5.30
   1  -2  -8  140.79    7.40
   1  -2  -8  142.09    7.50
   1  -2  -8  145.49    5.50
  -1  -2   8  149.99    6.60
  -1   2   7   39.40    4.00
   1   2  -7   46.90    4.20
   1   2  -7   45.80    3.70
  -1   2   7   41.00    3.30
   1   2  -7   45.50    3.20
   1   2  -7   43.80    4.00
  -1  -2   7   49.99    3.50
   1  -2  -7   51.19    4.60
   1  -2  -7   47.70    2.60
   1  -2  -7   42.80    4.30
  -1   2   6   51.39    3.80
   1   2  -6   48.80    3.80
   1   2  -6   47.10    3.50
   1   2  -6   48.50    3.60
   1   2  -6   53.39    3.10
  -1   2   6   43.60    3.20
   1  -2  -6   51.89    3.70
   1  -2  -6   60.19    4.10
  -1  -2   6   55.09    3.40
   1  -2  -6   54.49    2.60
  -1   2   5 1316.37   35.00
  -1   2   5 1349.36   35.80
   1   2  -5 1312.67   35.40
   1   2  -5 1312.97   35.20
   1   2  -5 1310.47   35.70
   1   2  -5 1315.47   34.40
   1  -2  -5 1302.97   35.70
   1  -2  -5 1379.06   33.80
  -1  -2   5 1311.17   35.20
   1  -2  -5 1296.67   35.60
   1   2  -4   50.09    3.10
   1   2  -4   49.10    2.50
  -1   2   4   48.70    3.10
   1   2  -4   49.90    2.90
  -1   2   4   49.20    2.80
   1   2  -4   50.09    3.30
   1  -2  -4   49.99    3.20
   1  -2  -4   53.99    2.20
   1  -2  -4   48.00    3.30
  -1  -2   4   53.69    3.10
  -1   2   3  505.75   14.50
   1   2  -3  505.35   15.00
  -1   2   3  502.85   14.00
   1   2  -3  516.75   14.10
   1   2  -3  521.45   13.50
   1   2  -3  512.45   14.40
  -1  -2   3  502.55   14.60
   1  -2  -3  505.25   14.50
   1  -2  -3  529.15   13.50
   1  -2  -3  518.75   14.80
  -1   2   2   20.20    1.40
   1   2  -2   20.60    1.60
   1   2  -2   17.30    2.00
  -1   2   2   17.30    1.60
   1   2  -2   19.20    1.30
  -1  -2   2   24.40    1.90
  -1  -2   2   21.00    0.90
   1  -2  -2   21.00    1.30
   1  -2  -2   21.30    2.00
   1   2  -1 1265.97   33.10
  -1   2   1 1267.07   32.10
   1   2  -1 1265.27   32.30
  -1   2   1 1250.97   32.30
   1   2  -1 1308.57   31.80
   1  -2  -1 1266.57   32.60
  -1  -2   1 1254.47   31.80
  -1  -2   1 1276.17   32.80
   1  -2  -1 1279.17   32.30
  -1  -2   1 1291.17   31.80
   1   2   0  180.28    5.80
  -1   2   0  179.68    5.20
  -1   2   0  184.38    5.30
   1   2   0  177.58    5.30
   1   2   0  182.58    5.00
  -1  -2   0  182.78    5.50
   1  -2   0  182.78    5.20
  -1  -2   0  183.38    5.20
   1  -2   0  178.68    5.50
  -1  -2   0  186.38    5.30
   1   2   1   39.40    1.90
  -1   2  -1   40.40    1.30
  -1   2  -1   40.90    1.80
  -1   2  -1   41.60    1.20
   1   2   1   43.40    2.00
  -1   2  -1   37.50    2.00
  -1  -2  -1   41.00    1.80
   1  -2   1   38.20    2.10
  -1  -2  -1   40.90    2.10
  -1  -2  -1   38.30    1.90
   1  -2   1   41.00    1.30
  -1   2  -2  127.99    4.40
   1   2   2  122.99    4.60
  -1   2  -2  130.39    4.70
  -1   2  -2  130.69    3.60
   1   2   2  127.59    4.50
   1   2   2  133.29    3.80
  -1  -2  -2  128.79    3.70
   1  -2   2  135.39    3.60
  -1  -2  -2  137.19    3.80
  -1  -2  -2  128.99    4.70
  -1  -2  -2  127.09    4.80
  -1   2  -3  799.12   20.50
   1   2   3  803.92   21.40
  -1   2  -3  778.92   21.60
  -1   2  -3  772.22   21.30
  -1  -2  -3  812.12   21.90
  -1  -2  -3  812.22   21.70
   1  -2   3  782.32   21.40
  -1   2  -4   99.39    4.80
  -1   2  -4  110.89    4.00
   1   2   4  109.09    4.60
  -1   2  -4  108.89    4.80
  -1  -2  -4  104.39    5.00
  -1  -2  -4  101.79    4.80
   1  -2   4  111.39    4.60
  -1   2  -5    3.00    1.10
  -1   2  -5    3.20    1.40
   1   2   5    2.90    0.40
  -1   2  -5    5.10    1.60
   1   2   5    3.30    0.50
   1   2   5    4.20    1.40
  -1  -2  -5    1.80    1.40
  -1  -2  -5    4.10    1.70
   1  -2   5    6.10    1.50
   1   2   6  360.76    9.20
  -1   2  -6  326.77   11.70
  -1   2  -6  342.57   10.80
  -1   2  -6  339.57   11.90
   1   2   6  360.76   11.70
  -1  -2  -6  337.97   11.90
   1  -2   6  360.56   11.20
  -1  -2  -6  346.47   12.10
   1   2   7   54.49    3.90
  -1   2  -7   44.20    4.20
  -1   2  -7   45.90    4.40
  -1   2  -7   49.70    3.50
   1   2   7   51.39    2.10
  -1  -2  -7   39.90    4.10
   1  -2   7   52.99    3.50
  -1  -2  -7   44.70    4.30
   1   2   8   34.50    3.80
   1   2   8   36.80    2.00
  -1   2  -8   48.30    3.70
  -1   2  -8   39.60    4.40
  -1   2  -8   40.30    4.40
  -1  -2  -8   40.30    4.40
  -1  -2  -8   42.10    4.50
   1  -2   8   38.00    3.40
  -1   2  -9    8.10    2.60
   1   2   9   13.60    1.40
   1   2   9    9.40    2.40
  -1   2  -9   15.60    2.60
  -1   2  -9   10.00    2.70
  -1  -2  -9    9.50    2.70
  -1  -2  -9    7.10    2.50
   1  -2   9   12.70    2.30
  -1   2 -10    8.40    2.70
   1   2  10   12.80    1.50
  -1   2 -10   11.00    3.10
   1   2  10   12.50    2.70
  -1   2 -10   10.00    2.40
  -1  -2 -10    9.20    3.00
  -1  -2 -10    8.60    2.70
   1  -2  10   12.40    2.40
   1   2  11    8.80    1.40
  -1   2 -11    7.70    2.80
   1   2  11    9.70    2.70
  -1   2 -11    7.70    2.50
  -1   2 -11    9.80    2.90
   1  -2  11    6.90    1.90
   1  -2  11    7.10    2.60
  -1  -2 -11    3.70    2.30
  -1  -2 -11    8.30    2.80
   1   2  12    5.20    1.30
  -1   2 -12    7.90    2.40
   1   2  12    5.60    2.30
  -1   2 -12    7.30    2.90
  -1   2 -12    3.10    2.70
  -1  -2 -12    3.40    2.60
   1  -2  12    3.90    1.80
  -1  -2 -12    3.90    2.70
   1  -2  12    3.40    2.30
  -1   2 -13    1.60    2.50
  -1   2 -13    1.10    2.60
  -1   2 -13    1.10    1.90
   1   2  13    0.10    1.10
   1   2  13   -1.60    2.00
   1  -2  13    0.80    2.30
   1  -2  13   -1.30    1.30
  -1  -2 -13   -1.50    2.10
  -1  -2 -13    1.50    2.50
  -1   2 -14    0.00    2.30
   1   2  14   -3.10    1.60
  -1   2 -14   -0.70    1.80
  -1   2 -14   -0.90    2.30
  -1  -2 -14   -4.90    1.90
  -1  -2 -14   -0.40    2.40
   1  -2  14   -4.50    1.80
   1  -2  14    0.20    1.60
  -1   2 -15   85.89    6.90
  -1   2 -15   83.79    8.70
  -1   2 -15   77.69    8.30
   1   2  15  103.29    8.90
  -1  -2 -15   82.79    8.60
   1  -2  15   82.39    5.70
  -1  -2 -15   92.49    8.80
   1  -2  15   82.09    8.30
  -1   2 -16   90.79    9.50
  -1   2 -16   94.19    8.40
  -1   2 -16   92.39    9.00
   1   2  16   84.99    8.40
   1  -2  16   86.79    8.90
  -1  -2 -16   92.89    9.40
   1  -2  16   86.39    5.80
  -1  -2 -16   73.79    8.50
  -1   2 -17   34.00    6.20
  -1   2 -17   31.30    5.40
   1   2  17   21.70    4.90
  -1   2 -17   26.90    5.80
  -1  -2 -17   34.90    6.30
  -1  -2 -17   31.10    6.10
   1  -2  17   26.60    5.60
  -1   2 -18    7.00    3.90
  -1   2 -18   11.00    4.50
  -1   2 -18   -0.70    3.10
   1   2  18    6.20    3.90
   1   2  18    0.80    2.80
  -1  -2 -18    1.20    3.30
  -1  -2 -18    3.10    3.40
   1  -2  18    4.70    3.90
   1   2  19   63.09    8.90
  -1   2 -19   72.69    8.30
  -1   2 -19   60.29    8.30
   1   2  19   69.19    8.30
  -1   2 -19   71.69    9.40
   1  -2  19   63.39    8.40
  -1  -2 -19   56.59    8.20
  -1  -2 -19   72.89    9.40
  -1   2 -20   -2.30    3.20
   1   2  20   -2.10    2.90
  -1   2 -20   -2.60    3.60
  -1   2 -20    0.20    3.60
   1   2  20   -0.20    3.20
  -1  -2 -20   -5.40    3.10
   1  -2  20    1.60    3.40
  -1  -2 -20   -1.70    3.70
  -1   2 -21   39.50    7.90
   1   2  21   24.50    6.30
   1   2  21   50.69    8.00
  -1   2 -21   42.30    8.00
   1  -2  21   34.70    6.70
  -1  -2 -21   50.69    8.50
  -1  -2 -21   47.90    8.20
  -1   2 -22    2.90    5.00
   1   2  22    3.20    3.70
  -1   2 -22   -4.40    3.20
   1   2  22    4.90    4.50
  -1  -2 -22   -0.90    4.20
   1  -2  22    3.90    4.10
  -1  -2 -22    6.70    4.90
   1   2  23    4.20    4.20
  -1   2 -23   13.30    5.60
  -1   2 -23   -1.60    3.80
   1   2  23    8.10    5.00
   1  -2  23   -0.40    4.10
  -1  -2 -23   11.30    5.20
  -1  -2 -23    2.80    4.40
   1   3 -23    9.40    5.10
  -1   3  23   12.80    4.60
   1   3 -23    5.30    5.20
  -1   3  23   11.40    5.50
   1  -3 -23    6.80    5.40
  -1  -3  23   10.50    5.00
   1  -3 -23   16.40    6.30
  -1   3  22    9.20    4.10
   1   3 -22    8.80    4.60
  -1   3  22   12.70    5.10
   1   3 -22   12.60    5.30
   1  -3 -22   10.20    5.70
   1  -3 -22   11.10    5.20
  -1  -3  22   21.10    5.80
   1   3 -21    3.30    3.90
  -1   3  21    4.30    4.10
  -1   3  21    1.20    3.40
   1   3 -21    3.50    4.00
   1  -3 -21    6.10    4.20
   1  -3 -21    7.00    4.80
  -1  -3  21    4.10    4.10
   1   3 -20   24.40    6.20
  -1   3  20   22.20    5.80
  -1   3  20   22.30    4.90
   1   3 -20   27.70    5.90
  -1  -3  20   19.10    5.40
   1  -3 -20   20.80    5.80
   1  -3 -20   24.50    6.00
  -1   3  19   38.40    7.00
   1   3 -19   43.30    7.40
  -1   3  19   46.20    6.60
   1   3 -19   37.60    6.80
  -1  -3  19   42.70    7.00
   1  -3 -19   38.80    7.10
   1  -3 -19   53.79    8.50
  -1   3  18    1.80    2.50
   1   3 -18   -2.00    3.40
   1   3 -18   -0.10    3.10
   1   3 -18   -1.20    2.40
  -1   3  18   -0.50    2.80
   1  -3 -18   -1.20    2.80
  -1  -3  18    0.90    2.30
   1  -3 -18   -2.50    2.70
  -1  -3  18    5.00    3.40
   1   3 -17  183.48   11.60
  -1   3  17  194.38   10.90
  -1   3  17  160.78   11.50
   1   3 -17  183.08   10.40
   1   3 -17  172.48   11.40
   1  -3 -17  171.58   11.50
   1  -3 -17  184.38   12.10
  -1  -3  17  184.88   11.70
  -1  -3  17  182.28    9.50
   1   3 -16   15.70    4.20
  -1   3  16    4.10    3.50
  -1   3  16    8.50    3.20
   1   3 -16   10.70    3.70
   1   3 -16    6.20    3.00
  -1  -3  16    9.70    4.00
   1  -3 -16    9.30    3.90
   1  -3 -16   10.90    4.30
  -1  -3  16   10.30    3.00
   1   3 -15   -1.60    2.70
   1   3 -15    0.10    2.70
   1   3 -15    1.70    2.20
  -1   3  15   -1.40    2.30
  -1   3  15    1.50    2.30
   1  -3 -15   -0.20    2.50
  -1  -3  15    0.90    2.80
   1  -3 -15   -2.00    2.80
  -1  -3  15    1.10    2.00
   1   3 -14    7.60    3.40
   1   3 -14    7.70    2.70
  -1   3  14    6.40    2.90
   1   3 -14    7.10    3.00
  -1   3  14   10.90    3.40
   1  -3 -14   10.30    3.80
  -1  -3  14   11.90    2.80
   1  -3 -14    4.70    3.10
  -1  -3  14    6.30    3.00
  -1   3  13   10.00    3.30
  -1   3  13   12.40    3.30
   1   3 -13    5.30    2.70
   1   3 -13    5.70    2.30
   1   3 -13    7.40    3.00
   1  -3 -13   11.70    3.50
  -1  -3  13   14.20    3.00
   1  -3 -13    2.90    3.10
  -1   3  12    3.80    2.50
   1   3 -12   -0.20    2.10
  -1   3  12    0.00    1.90
   1   3 -12    1.30    1.80
   1   3 -12    2.50    2.40
  -1   3  12    3.20    1.00
   1  -3 -12    3.30    2.60
  -1  -3  12    1.30    1.90
   1  -3 -12    0.90    2.50
  -1   3  11   -0.10    0.70
  -1   3  11   -0.10    1.70
   1   3 -11    4.90    2.60
   1   3 -11    1.70    1.60
   1   3 -11   -1.80    1.70
  -1   3  11    2.40    2.10
   1  -3 -11   -2.70    1.50
   1  -3 -11    0.30    2.00
  -1  -3  11    1.20    1.50
   1   3 -10   20.40    3.70
  -1   3  10   27.90    3.70
   1   3 -10   26.80    3.20
  -1   3  10   20.30    1.70
   1   3 -10   17.70    3.40
  -1   3  10   23.70    3.80
   1  -3 -10   17.60    3.60
   1  -3 -10   22.10    2.00
   1  -3 -10   19.30    3.70
  -1  -3  10   27.60    3.50
  -1   3   9  405.46   15.30
   1   3  -9  439.46   15.30
   1   3  -9  419.76   15.00
  -1   3   9  419.56   14.40
   1   3  -9  418.76   13.60
  -1   3   9  430.96   11.80
   1   3  -9  402.06   15.00
  -1  -3   9  432.96   14.40
   1  -3  -9  419.06   15.30
   1  -3  -9  435.36   15.80
   1  -3  -9  429.36   12.10
  -1   3   8   47.80    3.80
   1   3  -8   47.90    4.80
  -1   3   8   47.10    4.70
   1   3  -8   45.30    4.50
   1   3  -8   42.50    4.30
   1   3  -8   48.30    3.40
   1  -3  -8   38.90    4.50
  -1  -3   8   50.59    4.00
   1  -3  -8   52.69    5.00
   1  -3  -8   44.90    2.40
  -1   3   7  748.33   22.90
   1   3  -7  735.83   22.60
  -1   3   7  770.42   22.10
   1   3  -7  751.72   22.40
   1   3  -7  777.12   21.10
   1   3  -7  730.23   22.90
   1  -3  -7  779.22   20.00
   1  -3  -7  746.33   23.10
  -1  -3   7  775.02   22.30
   1  -3  -7  752.22   22.80
  -1   3   6   20.00    2.80
   1   3  -6   22.10    2.60
   1   3  -6   22.70    3.00
   1   3  -6   25.80    2.20
  -1   3   6   23.60    2.60
   1   3  -6   22.80    2.80
  -1  -3   6   25.30    3.00
   1  -3  -6   20.10    3.00
   1  -3  -6   26.20    3.20
   1  -3  -6   24.90    1.60
   1   3  -5 1454.85   38.70
  -1   3   5 1483.25   39.50
   1   3  -5 1470.05   39.90
   1   3  -5 1522.35   39.30
  -1   3   5 1425.26   38.50
   1   3  -5 1489.85   37.60
   1  -3  -5 1442.96   39.60
  -1  -3   5 1417.96   39.10
   1  -3  -5 1493.25   37.20
   1  -3  -5 1448.16   39.20
   1   3  -4 1122.49   31.30
   1   3  -4 1158.58   28.90
   1   3  -4 1117.39   30.00
  -1   3   4 1141.49   30.60
   1   3  -4 1109.19   30.40
  -1   3   4 1127.39   30.00
  -1  -3   4 1166.28   28.80
   1  -3  -4 1171.68   29.00
   1  -3  -4 1102.69   30.90
   1  -3  -4 1093.19   30.40
  -1  -3   4 1143.59   30.70
   1   3  -3 1228.48   33.90
  -1   3   3 1269.07   33.00
  -1   3   3 1204.88   32.50
   1   3  -3 1258.67   33.00
   1   3  -3 1251.77   32.40
   1  -3  -3 1259.77   33.50
   1  -3  -3 1264.57   32.00
  -1  -3   3 1286.97   31.40
  -1  -3   3 1261.97   33.50
  -1   3   2  426.46   11.60
   1   3  -2  406.86   11.20
   1   3  -2  416.26   11.90
  -1   3   2  414.06   11.80
   1   3  -2  413.96   12.80
   1  -3  -2  422.86   11.40
   1  -3  -2  391.46   12.10
  -1  -3   2  421.26   10.60
  -1  -3   2  421.96   12.40
   1   3  -1  300.67    9.40
  -1   3   1  298.17    8.40
   1   3  -1  286.37    8.50
   1   3  -1  289.27    7.90
  -1   3   1  285.87    8.30
   1  -3  -1  294.07    8.50
  -1  -3   1  305.07    7.90
  -1  -3   1  293.87    9.00
   1  -3  -1  278.57    8.70
  -1   3   0  373.66   10.20
   1   3   0  384.66   10.00
   1   3   0  374.46   11.10
  -1   3   0  371.66   10.40
   1   3   0  373.06   10.40
  -1  -3   0  379.16   10.30
  -1  -3   0  349.47   10.60
   1  -3   0  383.96   10.80
   1  -3   0  371.66   10.20
  -1   3  -1 5856.21  147.39
  -1   3  -1 5881.41  148.49
   1   3   1 6011.80  146.89
  -1   3  -1 5693.63  149.59
   1   3   1 5854.61  149.09
   1   3   1 5884.81  147.09
   1  -3   1 5953.00  146.89
  -1  -3  -1 5906.71  147.19
   1  -3   1 5984.00  147.39
  -1  -3  -1 6012.10  148.59
   1   3   2  409.36   11.40
  -1   3  -2  380.16   11.00
  -1   3  -2  393.76   11.50
  -1  -3  -2  388.56   11.70
  -1  -3  -2  391.16   11.30
  -1  -3  -2  393.96   10.60
  -1   3  -3    4.80    1.40
  -1   3  -3    4.80    0.60
   1   3   3    4.70    1.20
   1   3   3    3.60    1.20
  -1   3  -3    6.20    1.20
   1  -3   3    5.50    1.50
  -1  -3  -3    4.80    0.60
  -1  -3  -3    7.70    1.70
  -1  -3  -3    4.40    1.40
   1  -3   3    6.10    0.60
  -1   3  -4   48.50    3.10
  -1   3  -4   56.99    2.30
   1   3   4   53.89    3.10
   1   3   4   55.49    3.50
  -1   3  -4   53.49    3.40
  -1  -3  -4   52.39    3.30
   1  -3   4   55.29    3.40
  -1  -3  -4   51.09    3.70
   1   3   5 1732.93   46.50
  -1   3  -5 1754.22   46.40
   1   3   5 1713.53   45.70
  -1   3  -5 1717.03   46.00
  -1   3  -5 1750.02   44.50
  -1  -3  -5 1717.43   46.60
  -1  -3  -5 1754.62   46.40
   1  -3   5 1802.32   46.10
  -1   3  -6  119.59    5.80
  -1   3  -6  117.99    4.80
  -1   3  -6  123.89    6.30
   1   3   6  122.59    5.70
   1   3   6  123.59    6.20
  -1  -3  -6  127.39    6.30
   1  -3   6  119.19    5.60
  -1  -3  -6  126.59    6.20
   1   3   7  278.17   10.40
  -1   3  -7  272.47   10.80
  -1   3  -7  292.67    9.40
  -1   3  -7  270.67   10.60
  -1  -3  -7  288.07   11.10
  -1  -3  -7  283.17   11.10
   1  -3   7  298.67   10.40
   1   3   8   21.60    3.10
  -1   3  -8   24.50    3.50
  -1   3  -8   21.70    2.70
  -1   3  -8   20.30    3.50
  -1  -3  -8   20.00    3.30
   1  -3   8   27.60    3.30
  -1  -3  -8   23.10    3.50
  -1   3  -9  375.26   14.40
   1   3   9  388.06   10.20
  -1   3  -9  403.66   14.50
   1   3   9  378.16   13.80
  -1   3  -9  387.46   12.90
  -1  -3  -9  394.46   14.80
   1  -3   9  387.26   13.40
  -1  -3  -9  408.26   14.90
  -1   3 -10  174.78    8.70
  -1   3 -10  173.48    8.90
   1   3  10  161.18    8.10
  -1   3 -10  160.88    7.30
   1   3  10  163.48    4.80
   1  -3  10  155.48    7.40
  -1  -3 -10  173.88    9.00
  -1  -3 -10  144.49    8.40
  -1   3 -11  400.86   15.90
  -1   3 -11  418.66   14.30
   1   3  11  413.56   15.20
   1   3  11  410.56   11.00
  -1   3 -11  401.86   15.80
  -1  -3 -11  390.86   15.80
   1  -3  11  409.36   14.20
  -1  -3 -11  391.76   15.80
  -1   3 -12    0.00    1.90
  -1   3 -12    0.00    2.60
  -1   3 -12    2.60    1.80
   1   3  12   -1.40    1.60
   1  -3  12   -0.50    1.50
  -1  -3 -12   -2.30    2.20
  -1  -3 -12    3.70    2.70
  -1   3 -13    9.00    3.40
   1   3  13    8.50    2.80
  -1   3 -13   11.10    2.90
  -1   3 -13   11.50    3.60
   1  -3  13    9.40    3.20
  -1  -3 -13   11.90    3.50
   1  -3  13    8.60    2.50
  -1  -3 -13    9.50    3.60
  -1   3 -14  244.08   10.90
   1   3  14  205.78   12.00
   1   3  14  243.68   11.80
  -1   3 -14  206.18   11.80
  -1   3 -14  242.48   12.50
   1  -3  14  252.77   12.60
   1  -3  14  256.37   10.60
  -1  -3 -14  235.68   12.50
  -1  -3 -14  227.48   12.50
  -1   3 -15    2.70    3.30
  -1   3 -15    0.70    2.10
   1   3  15   -2.80    1.90
   1   3  15   -1.90    2.90
  -1   3 -15    1.50    2.70
   1  -3  15    2.10    2.60
  -1  -3 -15   -3.50    2.50
  -1  -3 -15   -0.60    2.50
   1  -3  15    0.10    2.10
  -1   3 -16   38.50    6.40
   1   3  16   26.20    4.90
  -1   3 -16   29.60    4.80
  -1   3 -16   27.10    5.60
   1   3  16   20.60    4.90
  -1  -3 -16   28.40    5.80
   1  -3  16   16.20    4.30
   1  -3  16   25.40    4.20
  -1  -3 -16   30.90    5.70
   1   3  17   34.30    6.60
  -1   3 -17   21.10    5.30
  -1   3 -17   21.50    4.70
   1   3  17   16.40    4.40
  -1   3 -17   33.10    6.20
   1  -3  17   23.20    5.30
   1  -3  17   24.50    4.10
  -1  -3 -17   24.80    5.60
  -1  -3 -17   29.80    6.20
   1   3  18   -1.30    2.60
  -1   3 -18    3.00    3.60
  -1   3 -18   -1.00    2.70
  -1   3 -18   -3.30    3.20
   1   3  18    0.80    2.90
  -1  -3 -18   -1.40    3.50
   1  -3  18    1.50    3.40
  -1  -3 -18    1.40    3.80
  -1   3 -19   80.49    9.90
   1   3  19   91.29   10.20
  -1   3 -19   97.69   10.60
   1   3  19   88.79    9.20
  -1  -3 -19   80.79   10.00
  -1  -3 -19   93.29   10.60
   1  -3  19   88.49    9.90
  -1   3 -20    6.40    4.10
   1   3  20    4.20    4.00
   1   3  20    4.20    3.10
  -1   3 -20    8.70    5.00
  -1  -3 -20    4.00    4.00
   1  -3  20    4.60    4.10
  -1  -3 -20   -1.80    4.20
  -1   3 -21   12.30    5.40
  -1   3 -21   10.40    5.00
   1   3  21    7.90    4.20
   1   3  21   -3.90    3.10
   1  -3  21   -0.80    3.40
  -1  -3 -21    4.80    4.50
  -1  -3 -21   -0.10    3.90
  -1   3 -22   21.30    6.00
   1   3  22   22.20    5.40
  -1   3 -22   21.00    6.50
   1   3  22   24.90    6.10
  -1  -3 -22   17.40    6.00
   1  -3  22   21.60    6.10
  -1  -3 -22   24.60    7.00
   1   3  23   29.50    7.20
  -1   3 -23   24.00    7.40
  -1   3 -23   19.40    7.00
   1   3  23   35.10    6.90
  -1  -3 -23   32.30    8.20
   1  -3  23   32.90    7.30
  -1  -3 -23   34.00    8.10
  -1   4  23   17.30    6.30
   1   4 -23    7.30    5.40
   1   4 -23   11.70    5.00
  -1   4  23    5.10    4.00
   1  -4 -23    7.30    4.90
   1  -4 -23    8.00    6.00
  -1  -4  23   12.30    5.20
   1   4 -22   -0.40    3.80
  -1   4  22   -4.60    3.10
   1   4 -22    6.10    4.60
  -1   4  22    3.80    3.20
   1  -4 -22    3.40    4.80
   1  -4 -22    3.90    4.80
  -1  -4  22    2.30    4.20
   1   4 -21   96.09   11.00
   1   4 -21   91.79   10.80
  -1   4  21   71.99    8.80
  -1   4  21   87.69   10.90
  -1  -4  21  101.19   11.20
   1  -4 -21   72.49    9.90
   1  -4 -21   79.49   10.40
   1   4 -20   17.00    5.60
  -1   4  20   20.00    4.90
   1   4 -20   13.10    5.10
  -1   4  20   13.40    4.70
   1  -4 -20   11.60    5.00
   1  -4 -20   19.40    5.70
  -1  -4  20    8.10    4.50
  -1   4  19    0.10    2.90
   1   4 -19   -0.60    3.40
  -1   4  19    0.80    3.50
   1   4 -19   -3.90    3.00
  -1  -4  19    1.40    3.10
   1  -4 -19    0.40    3.30
   1  -4 -19    3.40    4.40
   1   4 -18  145.59   10.80
  -1   4  18  132.69    9.60
   1   4 -18  148.99   10.70
  -1   4  18  143.29   11.00
  -1  -4  18  145.39    8.80
   1  -4 -18  146.69   11.10
  -1  -4  18  133.49   10.60
   1  -4 -18  131.09   10.40
   1   4 -17  306.57   15.40
   1   4 -17  282.87   15.00
  -1   4  17  272.27   15.00
   1   4 -17  291.87   14.50
  -1   4  17  277.67   13.70
   1  -4 -17  275.47   15.40
  -1  -4  17  247.28   12.20
   1  -4 -17  301.27   15.30
  -1  -4  17  296.87   15.20
   1   4 -16   13.80    4.50
   1   4 -16    4.30    3.30
   1   4 -16    1.00    2.50
  -1   4  16    1.70    3.30
  -1   4  16    4.00    2.70
  -1  -4  16    3.80    2.40
  -1  -4  16    8.00    3.60
   1  -4 -16    4.30    3.70
   1  -4 -16    8.50    3.60
   1   4 -15   13.20    3.20
   1   4 -15   10.90    3.90
  -1   4  15   12.30    3.40
   1   4 -15    8.70    3.70
  -1   4  15   10.40    3.80
  -1  -4  15   15.50    3.60
  -1  -4  15   13.30    4.00
   1  -4 -15   15.60    4.70
   1  -4 -15   13.60    4.30
   1   4 -14  113.19    6.80
   1   4 -14  115.79    8.20
   1   4 -14  112.19    8.40
  -1   4  14  118.39    8.60
  -1   4  14  124.09    7.80
   1  -4 -14  100.29    8.10
   1  -4 -14  119.29    8.80
  -1  -4  14  127.79    7.50
   1   4 -13   68.49    6.90
  -1   4  13   84.49    8.10
  -1   4  13   77.59    6.10
   1   4 -13   65.99    6.90
   1   4 -13   72.89    5.20
   1  -4 -13   50.29    6.20
  -1  -4  13   74.29    5.80
   1  -4 -13   75.39    7.80
   1   4 -12    3.40    2.70
  -1   4  12   -0.20    1.90
  -1   4  12    0.30    2.10
   1   4 -12    0.80    1.60
   1   4 -12   -0.20    2.20
   1  -4 -12   -0.10    2.00
   1  -4 -12    0.80    2.10
  -1  -4  12    1.20    1.90
   1   4 -11  270.17   12.20
  -1   4  11  272.87    7.60
   1   4 -11  275.97   11.90
   1   4 -11  245.58    9.80
  -1   4  11  254.57   12.00
  -1   4  11  270.47   11.10
   1  -4 -11  250.07   11.70
   1  -4 -11  259.67   12.40
  -1  -4  11  279.57   11.30
  -1   4  10    2.90    1.80
  -1   4  10    6.20    2.50
   1   4 -10    1.90    1.40
   1   4 -10    3.50    2.10
   1   4 -10    3.30    1.90
  -1   4  10    3.10    0.70
  -1  -4  10    2.20    1.90
   1  -4 -10    2.10    2.10
   1  -4 -10    2.30    0.80
   1  -4 -10    3.80    2.50
   1   4  -9  850.71   24.10
   1   4  -9  886.91   26.70
   1   4  -9  830.52   25.90
  -1   4   9  877.51   22.20
  -1   4   9  867.51   25.50
  -1   4   9  882.01   26.90
   1  -4  -9  891.71   27.30
  -1  -4   9  819.42   25.60
   1  -4  -9  864.31   22.30
   1  -4  -9  852.51   26.60
   1   4  -8  161.18    6.20
  -1   4   8  172.98    8.20
   1   4  -8  167.08    7.70
   1   4  -8  159.48    7.90
   1   4  -8  143.19    8.00
  -1   4   8  161.88    7.20
   1  -4  -8  145.89    8.00
   1  -4  -8  158.88    8.00
   1  -4  -8  171.18    5.10
  -1  -4   8  161.68    7.50
  -1   4   7    4.80    1.60
   1   4  -7    2.60    1.60
   1   4  -7    1.60    1.80
   1   4  -7   10.00    2.70
   1   4  -7    6.40    1.50
  -1   4   7    4.70    2.10
   1  -4  -7    6.40    2.60
   1  -4  -7    8.10    1.10
  -1  -4   7    7.30    2.10
   1  -4  -7    6.10    2.30
   1   4  -6   16.00    2.70
  -1   4   6   15.10    2.30
  -1   4   6   17.10    2.80
   1   4  -6   15.60    1.60
   1   4  -6   17.40    2.40
   1   4  -6   14.80    3.10
  -1  -4   6   13.60    2.50
   1  -4  -6   17.80    1.50
   1  -4  -6   13.00    2.70
   1  -4  -6   17.50    2.70
   1   4  -5  192.58    7.10
   1   4  -5  191.28    7.50
   1   4  -5  190.28    5.60
  -1   4   5  185.78    6.90
  -1   4   5  186.28    7.40
   1   4  -5  190.98    8.30
  -1  -4   5  194.28    5.50
   1  -4  -5  184.28    5.80
   1  -4  -5  175.18    7.30
  -1  -4   5  182.18    7.60
   1  -4  -5  183.48    8.00
  -1   4   4  842.22   23.70
   1   4  -4  863.21   23.10
  -1   4   4  846.92   23.20
   1   4  -4  823.52   24.80
   1   4  -4  879.01   23.90
  -1  -4   4  886.41   21.50
  -1  -4   4  821.52   24.10
   1  -4  -4  857.11   24.40
   1  -4  -4  851.81   22.30
  -1   4   3  445.06   13.00
   1   4  -3  428.96   14.50
   1   4  -3  470.15   12.80
   1   4  -3  461.05   13.60
  -1   4   3  455.95   13.40
   1  -4  -3  435.36   13.90
  -1  -4   3  471.55   11.70
  -1  -4   3  484.35   14.30
   1  -4  -3  454.15   12.60
   1   4  -2 1616.74   41.80
   1   4  -2 1577.74   40.90
  -1   4   2 1560.64   41.40
  -1   4   2 1621.54   41.60
   1   4  -2 1644.14   43.10
   1  -4  -2 1614.34   41.40
  -1  -4   2 1635.44   42.50
   1  -4  -2 1614.14   42.20
  -1  -4   2 1640.34   40.40
  -1   4   1    0.40    0.80
   1   4  -1   -2.20    0.90
   1   4  -1    0.20    0.70
   1   4  -1    0.70    0.50
  -1   4   1    0.70    0.70
   1  -4  -1    0.50    0.90
   1  -4  -1   -0.30    0.90
  -1  -4   1    0.00    0.90
  -1  -4   1    0.30    0.60
   1   4   0  473.85   12.30
   1   4   0  462.25   13.80
  -1   4   0  448.66   12.80
   1   4   0  444.96   12.80
  -1   4   0  467.05   12.50
  -1  -4   0  458.15   13.30
   1  -4   0  452.75   13.30
   1  -4   0  453.95   12.60
  -1  -4   0  464.35   12.80
  -1   4  -1   16.40    1.80
   1   4   1   17.80    1.70
   1   4   1   18.20    1.50
  -1   4  -1   20.30    1.50
   1  -4   1   15.20    1.90
   1  -4   1   18.50    1.20
  -1  -4  -1   15.10    1.70
  -1  -4  -1   16.70    1.80
  -1   4  -2   20.70    2.20
   1   4   2   23.70    2.10
  -1   4  -2   22.90    1.70
   1   4   2   25.80    1.90
   1  -4   2   26.20    2.60
  -1  -4  -2   22.10    1.70
  -1  -4  -2   22.90    2.40
  -1   4  -3  781.42   20.90
  -1   4  -3  750.42   21.40
   1   4   3  761.72   21.20
   1   4   3  768.82   21.00
  -1  -4  -3  750.82   21.10
  -1  -4  -3  780.12   20.00
   1  -4   3  779.62   21.70
  -1  -4  -3  744.83   21.70
   1   4   4  130.69    5.80
  -1   4  -4  135.49    5.40
   1   4   4  127.99    5.30
  -1   4  -4  130.79    5.80
  -1   4  -4  134.29    3.80
  -1  -4  -4  141.99    6.30
  -1  -4  -4  131.89    4.00
  -1  -4  -4  134.69    5.80
   1  -4   4  142.09    6.10
  -1   4  -5 1304.87   34.30
  -1   4  -5 1213.18   34.70
  -1   4  -5 1280.67   32.20
   1   4   5 1280.17   34.10
   1   4   5 1233.98   34.70
  -1  -4  -5 1234.18   35.00
  -1  -4  -5 1270.37   34.70
   1  -4   5 1288.87   34.70
   1   4   6   11.00    2.10
   1   4   6    9.00    2.50
  -1   4  -6    7.30    1.90
  -1   4  -6    7.20    1.30
  -1   4  -6    8.70    2.40
   1  -4   6    6.50    2.00
  -1  -4  -6   11.50    2.60
  -1  -4  -6    9.20    2.20
   1   4   7  789.12   24.00
   1   4   7  787.52   23.10
  -1   4  -7  790.72   24.00
  -1   4  -7  801.92   23.50
  -1   4  -7  782.42   21.40
  -1  -4  -7  779.32   23.80
  -1  -4  -7  762.02   24.10
   1  -4   7  786.32   23.30
   1   4   8    0.70    1.50
   1   4   8   10.50    2.60
  -1   4  -8   -0.10    1.90
  -1   4  -8    7.30    2.30
  -1   4  -8    6.80    1.60
   1  -4   8    6.10    2.10
  -1  -4  -8    0.60    1.80
  -1  -4  -8    3.50    2.00
   1   4   9   16.20    3.40
  -1   4  -9   20.30    3.30
  -1   4  -9   17.50    3.60
  -1   4  -9   18.50    2.50
   1   4   9   21.40    3.20
  -1  -4  -9   23.30    3.90
   1  -4   9   22.90    3.30
  -1  -4  -9   25.00    3.80
   1   4  10   47.10    5.30
  -1   4 -10   35.50    3.50
   1   4  10   41.30    4.60
  -1   4 -10   32.40    4.50
  -1   4 -10   31.40    4.20
   1  -4  10   37.90    4.30
  -1  -4 -10   29.90    4.50
  -1  -4 -10   37.20    4.70
  -1   4 -11   65.39    6.60
   1   4  11   54.09    5.50
   1   4  11   66.79    6.70
  -1   4 -11   63.59    4.40
  -1   4 -11   53.29    5.70
   1  -4  11   59.29    4.80
  -1  -4 -11   53.89    5.90
  -1  -4 -11   67.29    6.80
   1   4  12  176.98    9.20
  -1   4 -12  187.48    8.20
  -1   4 -12  157.48    9.60
   1   4  12  165.38    9.80
  -1   4 -12  173.98    9.90
  -1  -4 -12  189.38   10.40
   1  -4  12  168.68    8.50
  -1  -4 -12  179.18    9.90
   1   4  13    7.30    2.70
   1   4  13    3.30    2.80
  -1   4 -13    3.80    2.20
  -1   4 -13    7.70    3.40
  -1   4 -13   12.90    4.00
   1  -4  13    7.80    2.50
  -1  -4 -13    3.00    3.10
  -1  -4 -13    5.20    2.90
   1   4  14   95.19    7.20
  -1   4 -14   86.59    6.10
  -1   4 -14   92.49    8.90
   1   4  14   95.79    9.10
  -1   4 -14  104.49    8.30
   1  -4  14   92.49    6.40
  -1  -4 -14   86.09    8.50
  -1  -4 -14  101.29    9.40
  -1   4 -15  113.79    8.90
  -1   4 -15  107.39    7.20
  -1   4 -15  110.49    8.80
   1   4  15  124.59    9.30
   1   4  15  112.49    8.20
   1  -4  15  116.89    7.50
   1  -4  15  118.79    9.20
  -1  -4 -15  116.49    8.90
  -1  -4 -15  102.59   10.10
  -1   4 -16   68.99    6.60
  -1   4 -16   71.59    8.10
   1   4  16   70.59    7.60
  -1   4 -16   65.69    8.10
   1   4  16   78.09    8.90
   1  -4  16   64.99    8.10
  -1  -4 -16   74.39    8.80
   1  -4  16   70.79    6.70
  -1  -4 -16   69.69    8.30
   1   4  17  126.59    8.90
  -1   4 -17  103.89   10.40
   1   4  17  121.39   11.50
  -1   4 -17  137.69   12.10
   1  -4  17  122.49    7.80
  -1  -4 -17  120.49   11.30
   1  -4  17  107.49   10.50
  -1  -4 -17  141.39   10.40
   1   4  18   45.30    6.50
  -1   4 -18   41.30    7.20
  -1   4 -18   42.60    7.50
   1   4  18   34.40    6.60
  -1  -4 -18   43.90    7.20
   1  -4  18   42.60    7.00
   1  -4  18   50.09    5.90
  -1  -4 -18   40.40    7.30
   1   4  19   -0.50    2.50
  -1   4 -19    6.50    4.00
  -1   4 -19    5.60    3.90
   1   4  19   10.90    4.90
  -1  -4 -19    6.20    4.00
  -1  -4 -19   -0.40    3.10
   1  -4  19    2.20    3.50
  -1   4 -20    3.20    4.20
   1   4  20   -5.40    2.90
  -1   4 -20    1.20    3.70
   1   4  20    4.60    3.40
  -1  -4 -20   -2.00    3.60
  -1  -4 -20    1.80    4.50
   1  -4  20   -1.60    3.60
  -1   4 -21   10.00    4.80
  -1   4 -21    7.60    5.10
   1   4  21   17.10    5.50
   1   4  21    9.20    4.30
  -1  -4 -21   10.80    5.30
  -1  -4 -21   12.00    5.20
   1  -4  21    3.40    4.30
   1   4  22   25.30    5.70
  -1   4 -22   27.00    6.70
   1   4  22   39.90    7.80
  -1   4 -22   24.80    7.10
  -1  -4 -22    7.40    5.20
  -1  -4 -22   19.30    6.30
   1  -4  22   21.40    6.20
   1   4  23    8.40    4.40
  -1   4 -23    8.00    5.70
   1   4  23    5.50    5.00
  -1   4 -23    4.60    4.90
   1  -4  23    2.50    3.90
  -1  -4 -23   -6.60    4.40
  -1  -4 -23    0.80    4.30
   1   5 -23   -3.10    3.10
   1   5 -23    0.40    4.80
  -1   5  23    2.20    3.50
  -1   5  23    1.00    4.20
   1  -5 -23    7.90    5.70
   1  -5 -23    1.90    5.00
  -1  -5  23   -2.90    3.30
   1   5 -22    2.60    4.80
  -1   5  22    0.20    2.90
   1   5 -22    6.60    4.70
  -1   5  22   -0.10    4.30
   1  -5 -22    4.10    4.50
   1  -5 -22   -6.10    3.60
  -1  -5  22   -3.80    2.90
   1   5 -21    2.00    3.70
  -1   5  21    1.90    3.20
   1   5 -21    3.80    4.70
  -1   5  21    8.10    4.70
   1  -5 -21    2.50    4.40
   1  -5 -21    4.70    4.40
  -1  -5  21    3.60    3.70
  -1   5  20    0.60    3.70
  -1   5  20   -1.40    2.60
   1   5 -20   -0.40    3.50
   1   5 -20    5.10    4.80
  -1  -5  20    1.50    3.40
   1  -5 -20    4.30    4.80
   1  -5 -20    4.10    4.20
  -1   5  19   32.40    6.60
  -1   5  19   29.70    5.30
   1   5 -19   33.80    6.70
   1   5 -19   24.90    6.00
  -1  -5  19   34.40    6.40
   1  -5 -19   41.20    7.50
   1  -5 -19   29.30    6.60
  -1  -5  19   23.50    4.80
   1   5 -18   90.39    9.90
  -1   5  18  116.79    8.70
  -1   5  18  107.19   10.60
   1   5 -18  110.49   10.90
   1  -5 -18  104.59   11.00
  -1  -5  18   95.89    7.60
  -1  -5  18  106.29   10.80
   1  -5 -18  112.39   11.10
  -1   5  17   14.80    4.00
   1   5 -17    7.20    3.60
   1   5 -17    5.10    4.00
  -1   5  17    7.70    4.50
  -1  -5  17   13.00    3.60
  -1  -5  17    6.40    3.50
   1  -5 -17   17.40    5.00
   1  -5 -17   12.20    4.20
  -1   5  16   88.99    8.10
   1   5 -16   97.59    9.90
  -1   5  16   87.89    9.20
   1  -5 -16   89.89    9.90
  -1  -5  16  103.99    7.50
   1  -5 -16   90.79    9.20
   1   5 -15  142.89    9.50
  -1   5  15  133.89    9.70
  -1   5  15  141.19    8.70
   1   5 -15  130.19    9.60
   1  -5 -15  154.58   10.00
   1  -5 -15  140.39   10.20
  -1  -5  15  142.99    8.70
   1   5 -14   13.50    2.80
  -1   5  14   17.80    3.60
   1   5 -14   27.80    5.50
   1   5 -14   20.10    4.50
  -1   5  14    9.80    3.70
   1  -5 -14   13.40    4.30
  -1  -5  14   19.30    3.90
   1  -5 -14   14.70    4.00
   1   5 -13   11.50    2.50
   1   5 -13   12.30    3.30
  -1   5  13   11.20    3.50
  -1   5  13    7.30    2.60
   1   5 -13   14.00    4.00
   1  -5 -13   17.60    4.20
   1  -5 -13   20.40    5.00
  -1  -5  13   17.00    3.60
   1   5 -12   27.10    4.60
  -1   5  12   22.60    3.50
   1   5 -12   22.30    4.00
   1   5 -12   22.00    3.00
  -1   5  12   26.20    4.70
   1  -5 -12   19.30    4.30
  -1  -5  12   17.60    3.50
   1  -5 -12   25.80    4.60
  -1   5  11    1.00    1.60
   1   5 -11   -0.10    2.00
  -1   5  11    1.00    2.00
   1   5 -11    0.70    1.30
   1   5 -11    0.20    2.40
   1  -5 -11   -1.90    2.10
  -1  -5  11    1.50    2.10
   1  -5 -11   -0.90    1.70
   1   5 -10  168.78    9.10
  -1   5  10  172.58    9.10
   1   5 -10  167.68    8.50
  -1   5  10  167.38    7.90
   1   5 -10  164.68    6.70
   1  -5 -10  177.68    9.70
  -1  -5  10  161.08    8.30
   1  -5 -10  171.98    9.10
  -1   5   9  133.89    7.50
   1   5  -9  137.49    7.30
   1   5  -9  128.89    7.50
   1   5  -9  138.09    5.50
  -1   5   9  136.19    6.70
   1  -5  -9  126.19    7.80
   1  -5  -9  139.69    7.60
  -1  -5   9  131.09    7.20
  -1   5   8    2.90    1.90
  -1   5   8    4.40    1.70
   1   5  -8    4.40    2.00
   1   5  -8    2.80    1.20
   1   5  -8    3.20    2.20
  -1  -5   8    4.30    1.10
  -1  -5   8    3.60    2.00
   1  -5  -8    3.70    0.80
   1  -5  -8    8.10    2.30
   1  -5  -8    2.80    2.10
   1   5  -7    7.90    1.30
   1   5  -7    7.30    2.10
   1   5  -7    6.30    2.20
  -1   5   7    7.10    1.80
  -1   5   7    9.50    2.30
   1  -5  -7    6.80    1.10
   1  -5  -7   10.00    2.80
  -1  -5   7    7.10    2.30
   1  -5  -7    9.30    2.60
  -1  -5   7   10.40    1.30
   1   5  -6  530.45   13.50
  -1   5   6  497.55   15.40
   1   5  -6  496.45   15.60
   1   5  -6  494.65   17.40
  -1   5   6  495.05   16.20
   1   5  -6  508.95   16.50
   1  -5  -6  501.85   16.20
   1  -5  -6  505.45   13.90
  -1  -5   6  493.35   16.40
   1  -5  -6  512.65   17.00
  -1  -5   6  517.45   13.30
  -1   5   5    2.40    1.40
   1   5  -5    3.10    1.40
   1   5  -5    2.50    1.70
  -1   5   5    1.80    1.20
   1   5  -5    3.50    2.30
   1  -5  -5    1.20    1.70
  -1  -5   5    1.90    1.70
  -1  -5   5    2.90    0.50
   1  -5  -5    1.90    0.90
   1   5  -4 1429.76   37.70
   1   5  -4 1429.16   40.10
  -1   5   4 1428.46   38.40
  -1   5   4 1432.76   37.90
   1   5  -4 1409.06   38.70
  -1  -5   4 1425.96   39.20
   1  -5  -4 1433.76   37.20
  -1  -5   4 1500.05   35.90
   1  -5  -4 1476.95   39.40
   1   5  -3   17.20    2.90
   1   5  -3   15.20    1.60
  -1   5   3   14.40    1.90
   1   5  -3   15.40    2.20
  -1   5   3   15.20    1.80
   1  -5  -3   15.30    1.70
  -1  -5   3   15.80    1.00
  -1  -5   3   13.90    2.30
   1  -5  -3   12.70    2.20
   1   5  -2   46.90    4.20
   1   5  -2   39.70    2.10
   1   5  -2   43.50    2.80
  -1   5   2   40.40    2.50
  -1   5   2   43.20    2.50
  -1  -5   2   43.30    1.90
   1  -5  -2   41.60    2.60
  -1  -5   2   39.00    3.20
   1  -5  -2   42.00    3.00
  -1   5   1  143.69    5.00
   1   5  -1  140.99    4.60
   1   5  -1  140.69    5.40
  -1   5   1  138.99    5.20
  -1  -5   1  144.89    5.90
   1  -5  -1  139.39    5.40
   1  -5  -1  136.29    5.50
  -1  -5   1  140.79    4.80
  -1   5   0 1208.68   32.10
   1   5   0 1259.67   32.70
  -1   5   0 1219.98   32.60
   1   5   0 1255.47   31.80
   1  -5   0 1230.48   33.10
   1  -5   0 1258.47   32.30
  -1  -5   0 1256.97   32.50
  -1  -5   0 1237.48   33.10
  -1   5  -1  300.37    8.90
   1   5   1  303.37    8.90
   1   5   1  303.57    9.40
  -1  -5  -1  311.67    9.60
   1  -5   1  298.47    8.50
   1  -5   1  306.57   10.10
  -1  -5  -1  294.07    9.60
  -1   5  -2   98.29    2.90
   1   5   2   91.99    4.10
  -1   5  -2   95.19    3.90
  -1   5  -2   88.99    4.40
  -1   5  -2   96.79    2.70
   1   5   2   97.09    4.10
   1  -5   2   98.19    2.80
  -1  -5  -2   90.99    4.00
   1  -5   2   93.89    4.80
  -1  -5  -2   95.99    4.70
   1   5   3   60.39    3.30
   1   5   3   57.69    3.40
  -1   5  -3   58.19    3.10
  -1   5  -3   60.19    3.80
  -1  -5  -3   58.09    3.90
  -1  -5  -3   55.19    2.80
   1  -5   3   58.49    3.80
   1   5   4  100.49    5.00
   1   5   4   95.99    4.70
  -1   5  -4  106.49    5.30
  -1   5  -4   99.09    4.60
  -1  -5  -4   93.99    5.30
  -1  -5  -4  104.69    3.70
  -1  -5  -4   99.39    5.00
   1  -5   4  101.49    5.40
  -1   5  -5  393.26   12.70
   1   5   5  395.16   13.10
  -1   5  -5  391.26   13.30
   1   5   5  391.36   12.60
   1  -5   5  407.76   10.00
  -1  -5  -5  378.76   10.60
  -1  -5  -5  389.86   13.00
   1  -5   5  397.16   13.40
  -1   5  -6   82.79    5.50
  -1   5  -6   83.89    3.10
   1   5   6   96.09    5.60
  -1   5  -6   87.39    5.00
   1   5   6   85.39    4.70
   1  -5   6   83.69    5.20
  -1  -5  -6   91.09    5.70
  -1  -5  -6   79.49    5.00
   1   5   7   51.39    3.90
  -1   5  -7   55.79    2.80
   1   5   7   59.39    4.60
  -1   5  -7   50.59    5.00
  -1   5  -7   62.29    4.60
  -1  -5  -7   59.89    4.70
  -1  -5  -7   56.29    5.50
   1  -5   7   60.39    4.60
  -1   5  -8    5.00    1.30
   1   5   8    7.40    2.00
  -1   5  -8    4.20    1.90
   1   5   8    7.60    2.40
  -1   5  -8    8.90    2.60
   1  -5   8    7.40    2.40
  -1  -5  -8    6.90    2.30
  -1  -5  -8    9.70    3.00
  -1   5  -9  120.89    5.30
   1   5   9  127.69    7.40
  -1   5  -9  118.69    7.30
  -1   5  -9  130.39    7.30
   1   5   9  124.89    6.60
  -1  -5  -9  139.59    8.20
  -1  -5  -9  137.49    7.70
   1  -5   9  126.79    7.00
   1   5  10   85.29    6.30
  -1   5 -10   80.19    5.90
  -1   5 -10   71.09    4.20
   1   5  10   79.99    5.40
  -1   5 -10   81.49    6.30
  -1  -5 -10   87.19    6.60
   1  -5  10   79.49    5.70
  -1  -5 -10   82.29    6.10
  -1   5 -11   14.20    3.60
  -1   5 -11   12.40    2.30
   1   5  11   10.40    2.80
   1   5  11   13.10    3.40
  -1   5 -11    6.90    3.10
   1  -5  11   12.90    3.10
  -1  -5 -11   17.70    3.70
  -1  -5 -11    9.70    3.40
   1   5  12    2.80    2.10
  -1   5 -12   -0.60    2.30
   1   5  12    2.30    2.80
  -1   5 -12    3.30    2.80
  -1   5 -12    0.90    1.60
   1  -5  12   -0.50    1.80
  -1  -5 -12    0.10    2.20
  -1  -5 -12    1.50    2.50
  -1   5 -13    0.00    1.60
   1   5  13    1.20    1.80
  -1   5 -13    1.20    2.30
  -1   5 -13    1.10    2.60
   1   5  13    1.30    2.80
  -1  -5 -13    6.30    3.40
   1  -5  13    1.70    2.20
  -1  -5 -13    1.80    2.70
   1   5  14   10.80    4.10
   1   5  14    8.10    2.90
  -1   5 -14   10.70    3.90
  -1   5 -14   15.00    4.00
  -1   5 -14    6.60    2.40
  -1  -5 -14    9.80    3.50
   1  -5  14    7.80    3.00
  -1  -5 -14    4.00    3.70
  -1   5 -15   -3.50    2.10
   1   5  15   -0.30    2.30
   1   5  15    0.40    2.70
  -1   5 -15    1.00    2.80
  -1  -5 -15   -5.00    2.90
  -1  -5 -15    1.90    3.10
   1  -5  15   -3.50    2.00
  -1   5 -16    0.80    3.40
   1   5  16   -1.10    2.30
  -1   5 -16    4.10    3.90
   1   5  16    1.50    2.80
   1  -5  16   -0.10    2.30
  -1  -5 -16    2.70    3.10
  -1  -5 -16    5.00    4.00
   1  -5  16   -0.90    2.70
   1   5  17   64.59    7.40
   1   5  17   69.69    8.70
  -1   5 -17   57.09    7.70
  -1   5 -17   70.89    8.70
   1  -5  17   70.49    8.80
  -1  -5 -17   63.59    8.10
   1  -5  17   78.19    7.40
  -1  -5 -17   78.59    9.50
   1   5  18  127.69   12.20
   1   5  18  131.19    9.30
  -1   5 -18  152.38   11.40
  -1  -5 -18  140.89   13.00
  -1  -5 -18  131.49   10.50
   1  -5  18  127.19    8.60
   1  -5  18  119.89   11.50
   1   5  19    3.30    3.00
  -1   5 -19    1.20    3.30
   1   5  19   -4.00    2.90
  -1   5 -19   -0.10    4.20
   1  -5  19   -3.30    2.80
  -1  -5 -19    6.80    4.80
  -1  -5 -19    1.00    3.80
  -1   5 -20    1.80    4.50
  -1   5 -20    4.90    4.10
   1   5  20    0.50    4.00
   1   5  20   -0.30    3.00
  -1  -5 -20    2.20    4.70
   1  -5  20    6.00    4.20
  -1  -5 -20    9.30    4.70
   1   5  21    5.60    3.70
   1   5  21    5.30    4.60
  -1   5 -21    4.80    5.20
  -1   5 -21    2.10    4.20
  -1  -5 -21   12.30    6.00
  -1  -5 -21    8.20    5.10
   1  -5  21    5.90    4.10
   1   5  22   11.80    6.40
  -1   5 -22    5.50    5.10
   1   5  22    9.20    4.30
  -1   5 -22    2.70    4.70
  -1  -5 -22   17.10    6.60
   1  -5  22   15.40    5.70
  -1  -5 -22    6.20    4.30
  -1   5 -23   33.30    8.30
   1   5  23   56.89    9.90
   1   5  23   46.30    7.40
  -1   5 -23   61.79    9.70
  -1  -5 -23   35.10    8.30
   1  -5  23   38.30    8.20
  -1  -5 -23   62.49   10.40
   1   6 -23   -2.00    4.70
   1   6 -23    1.80    4.70
  -1   6  23   -4.50    3.50
  -1   6  23    1.10    3.50
  -1  -6  23    1.50    4.50
   1  -6 -23   -5.90    4.50
   1  -6 -23   -2.70    4.20
   1   6 -22   31.60    7.20
  -1   6  22   32.50    6.10
  -1   6  22   32.30    7.20
   1   6 -22   43.30    8.70
  -1  -6  22   24.50    6.40
   1  -6 -22   35.60    7.50
   1  -6 -22   29.70    7.70
  -1   6  21   91.69    9.60
   1   6 -21  101.59   11.30
  -1   6  21   97.09   11.20
   1   6 -21   85.49   11.30
   1  -6 -21   97.09   11.50
   1  -6 -21  107.19   12.40
  -1  -6  21   89.09   10.80
  -1   6  20   22.20    5.10
   1   6 -20   21.10    5.40
  -1   6  20   16.00    5.40
   1   6 -20   21.60    5.80
  -1  -6  20   18.70    5.90
   1  -6 -20   24.70    6.20
   1  -6 -20    7.30    4.90
  -1  -6  20   18.50    5.00
  -1   6  19   20.60    5.60
   1   6 -19   21.00    5.90
  -1   6  19   15.70    4.40
   1   6 -19   12.70    5.70
  -1  -6  19   18.00    5.50
  -1  -6  19   18.90    4.70
   1  -6 -19   14.60    4.90
   1  -6 -19   10.10    5.30
   1   6 -18    4.90    4.00
  -1   6  18   11.80    4.70
  -1   6  18    9.00    3.40
   1   6 -18   16.50    5.20
  -1  -6  18   11.20    5.00
   1  -6 -18   14.40    4.90
   1  -6 -18    5.60    4.20
  -1  -6  18    5.90    3.40
   1   6 -17   50.59    7.60
  -1   6  17   47.60    6.20
   1   6 -17   53.39    7.10
  -1   6  17   41.30    7.00
   1  -6 -17   49.50    8.00
   1  -6 -17   65.29    8.20
  -1  -6  17   53.99    6.80
   1   6 -16    8.70    4.00
  -1   6  16    4.80    3.60
  -1   6  16    6.90    2.90
   1   6 -16    2.90    2.80
   1  -6 -16    0.30    3.10
  -1  -6  16    1.80    2.70
   1  -6 -16    2.70    3.00
  -1   6  15    9.00    3.80
   1   6 -15   13.70    4.30
   1   6 -15   11.20    3.90
  -1   6  15   12.30    3.30
  -1  -6  15   10.80    3.60
   1  -6 -15    5.30    3.80
   1  -6 -15    1.40    2.90
  -1   6  14   64.29    7.50
   1   6 -14   73.09    7.80
  -1   6  14   68.29    6.50
   1   6 -14   72.79    8.10
   1  -6 -14   58.09    7.50
   1  -6 -14   48.40    6.60
  -1  -6  14   59.09    6.60
  -1   6  13  104.19    8.00
   1   6 -13   96.89    9.00
  -1   6  13  110.79    7.10
   1   6 -13  107.79    7.90
  -1  -6  13   93.39    7.00
   1  -6 -13  102.59    7.70
   1  -6 -13   92.79    9.10
  -1   6  12   57.99    5.60
   1   6 -12   52.79    5.90
  -1   6  12   67.49    6.90
   1   6 -12   58.09    3.80
   1   6 -12   58.79    7.00
   1  -6 -12   31.40    4.80
   1  -6 -12   62.19    7.20
  -1  -6  12   52.19    5.90
  -1   6  11  249.58   10.50
  -1   6  11  263.77   11.80
   1   6 -11  226.78   11.40
   1   6 -11  234.28    8.40
   1   6 -11  232.38   10.80
   1  -6 -11  235.48   11.20
  -1  -6  11  207.38   10.60
  -1  -6  11  239.38    8.00
   1  -6 -11  223.48   11.80
  -1   6  10   35.60    4.70
   1   6 -10   36.20    2.70
   1   6 -10   38.90    4.80
   1   6 -10   45.10    5.50
  -1   6  10   31.20    3.90
  -1  -6  10   37.20    2.50
  -1  -6  10   41.10    5.00
   1  -6 -10   41.10    5.00
   1  -6 -10   27.40    4.50
   1   6  -9  181.28    9.30
   1   6  -9  200.78    6.60
  -1   6   9  194.48    9.30
  -1   6   9  195.28    8.40
   1   6  -9  195.38    8.90
  -1  -6   9  198.98    9.50
   1  -6  -9  167.58    9.50
   1  -6  -9  207.28    9.50
  -1  -6   9  190.68    6.20
   1   6  -8    8.30    1.20
   1   6  -8   10.20    2.80
  -1   6   8   11.40    2.30
   1   6  -8    7.80    2.20
  -1   6   8   10.60    2.60
   1  -6  -8    7.90    2.50
   1  -6  -8    8.00    1.10
  -1  -6   8    6.70    1.00
   1  -6  -8    2.90    2.20
  -1  -6   8    3.90    2.10
   1   6  -7  629.14   19.60
  -1   6   7  645.14   20.20
   1   6  -7  633.24   20.60
  -1   6   7  624.94   19.20
  -1  -6   7  638.84   20.70
  -1  -6   7  658.03   16.50
   1  -6  -7  640.94   17.40
   1  -6  -7  640.64   21.20
  -1   6   6   24.50    2.80
   1   6  -6   26.60    3.50
  -1   6   6   23.80    3.10
   1   6  -6   32.20    3.20
   1  -6  -6   29.70    2.10
   1  -6  -6   35.70    4.30
  -1  -6   6   29.40    1.20
  -1  -6   6   26.60    3.70
   1   6  -5   69.99    4.80
  -1   6   5   71.19    4.30
   1   6  -5   68.69    4.00
  -1   6   5   57.69    3.60
   1  -6  -5   65.89    4.80
   1  -6  -5   60.39    3.10
  -1  -6   5   60.99    4.70
  -1   6   4   21.40    2.40
   1   6  -4   18.20    2.70
   1   6  -4   17.00    2.00
  -1   6   4   19.80    2.50
   1  -6  -4   22.70    2.20
   1  -6  -4   17.00    2.80
  -1  -6   4   22.10    3.30
  -1   6   3   69.29    3.80
  -1   6   3   80.69    4.10
   1   6  -3   76.79    3.50
   1   6  -3   73.39    4.30
   1  -6  -3   84.09    4.90
  -1  -6   3   80.19    2.70
  -1  -6   3   82.19    4.90
   1  -6  -3   69.59    3.60
  -1   6   2  877.11   23.40
   1   6  -2  849.81   24.00
   1   6  -2  844.32   22.80
  -1   6   2  838.52   23.50
  -1  -6   2  878.41   22.50
   1  -6  -2  870.91   24.30
  -1  -6   2  852.31   24.70
   1  -6  -2  871.51   23.70
  -1   6   1  150.98    5.90
   1   6  -1  158.48    5.20
   1   6  -1  153.18    6.10
  -1   6   1  159.98    5.60
  -1  -6   1  146.19    5.40
  -1  -6   1  152.98    6.60
   1  -6  -1  154.78    6.30
   1  -6  -1  159.58    6.20
  -1   6   0   16.20    2.10
   1   6   0   13.30    1.50
  -1   6   0   18.00    1.80
   1   6   0   14.00    1.90
   1  -6   0   13.30    1.80
  -1  -6   0   15.30    1.90
  -1  -6   0   12.00    2.10
   1  -6   0   17.40    2.50
  -1   6  -1  412.86   12.00
   1   6   1  430.86   12.00
  -1   6  -1  417.36   12.80
   1   6   1  414.16   12.60
  -1  -6  -1  405.16   12.80
  -1  -6  -1  416.46   12.90
   1  -6   1  420.36   13.50
   1  -6   1  422.36   11.70
  -1   6  -2   47.40    2.80
  -1   6  -2   50.59    3.50
   1   6   2   49.00    2.90
   1   6   2   46.60    3.10
   1  -6   2   46.90    3.70
  -1  -6  -2   52.09    3.20
   1  -6   2   51.49    2.00
  -1  -6  -2   46.30    3.60
  -1   6  -3   -1.30    0.90
   1   6   3    3.00    1.30
  -1   6  -3   -0.20    1.50
   1   6   3    1.70    1.30
  -1  -6  -3    0.20    1.00
  -1  -6  -3   -1.50    1.60
   1  -6   3   -1.60    1.30
   1   6   4  242.68    8.50
  -1   6  -4  217.98    9.00
  -1   6  -4  230.08    8.30
   1   6   4  243.08    8.70
  -1  -6  -4  232.08    7.40
  -1  -6  -4  221.48    9.30
   1  -6   4  241.78    9.50
  -1   6  -5    6.10    2.20
   1   6   5    4.00    1.90
   1   6   5    4.00    1.50
  -1   6  -5    4.50    1.70
  -1  -6  -5    3.20    2.10
  -1  -6  -5    5.70    1.10
   1  -6   5    2.80    1.90
   1   6   6  294.07   11.10
   1   6   6  297.67   10.50
  -1   6  -6  279.77   10.60
  -1   6  -6  292.57   11.50
  -1  -6  -6  303.57    8.40
  -1  -6  -6  305.07   11.10
   1  -6   6  302.27   11.50
  -1  -6  -6  298.07   11.90
  -1   6  -7  847.92   26.00
   1   6   7  824.42   24.50
   1   6   7  837.12   25.50
  -1   6  -7  824.52   24.90
  -1   6  -7  870.71   21.60
  -1  -6  -7  788.72   26.00
  -1  -6  -7  870.71   25.50
   1  -6   7  881.01   21.50
   1  -6   7  802.92   25.40
   1   6   8  322.37   12.70
  -1   6  -8  308.37   12.20
  -1   6  -8  332.47   13.10
  -1   6  -8  328.07    9.30
   1   6   8  307.47   11.70
   1  -6   8  321.97   12.60
  -1  -6  -8  323.97   12.60
  -1  -6  -8  323.77   13.30
  -1   6  -9   78.69    6.10
   1   6   9   84.69    6.00
  -1   6  -9   84.39    5.90
  -1   6  -9   80.09    3.60
   1   6   9   74.89    5.10
  -1  -6  -9   80.99    6.40
   1  -6   9   79.89    5.70
  -1  -6  -9   71.29    5.80
  -1   6 -10    4.40    2.50
  -1   6 -10    3.30    2.70
   1   6  10    6.60    2.80
   1   6  10    2.60    1.90
  -1   6 -10    3.90    1.30
  -1  -6 -10    3.60    2.20
   1  -6  10    6.90    2.60
  -1  -6 -10    4.80    2.60
   1   6  11   57.49    6.40
  -1   6 -11   69.39    7.10
  -1   6 -11   80.19    4.30
   1   6  11   73.79    5.50
  -1   6 -11   76.89    6.30
  -1  -6 -11   81.69    8.10
  -1  -6 -11   67.69    6.80
   1  -6  11   73.99    5.70
   1   6  12  104.59    7.60
   1   6  12   85.29    6.40
  -1   6 -12   78.19    8.00
  -1   6 -12   83.69    6.90
   1  -6  12  100.19    7.00
  -1  -6 -12   91.89    8.90
  -1  -6 -12  100.69    7.40
   1   6  13   87.49    6.40
  -1   6 -13   75.79    7.70
   1   6  13  100.69    7.80
  -1   6 -13   90.49    8.70
  -1  -6 -13   81.39    8.30
   1  -6  13   87.69    6.80
  -1  -6 -13   75.79    8.40
   1   6  14   21.50    4.30
   1   6  14   11.60    3.90
  -1   6 -14   22.00    5.00
  -1   6 -14   24.10    5.30
  -1  -6 -14   25.80    5.40
   1  -6  14   19.10    4.10
  -1  -6 -14   29.30    5.50
  -1   6 -15  186.38   12.20
   1   6  15  176.08   11.40
   1   6  15  205.08   10.90
  -1   6 -15  201.18   11.90
  -1  -6 -15  196.98   12.40
   1  -6  15  188.68   10.40
  -1  -6 -15  174.28   11.30
  -1   6 -16   25.20    5.60
   1   6  16   31.50    4.90
  -1   6 -16   28.80    5.90
   1   6  16   34.80    6.20
   1  -6  16   25.90    4.80
  -1  -6 -16   24.00    5.80
  -1  -6 -16   21.10    4.90
  -1   6 -17    3.40    3.30
   1   6  17    4.30    3.20
  -1   6 -17   -2.30    2.80
   1   6  17    1.70    3.40
  -1  -6 -17    2.90    3.70
   1  -6  17    6.40    3.40
  -1  -6 -17   -4.00    3.20
  -1   6 -18   -2.00    3.10
   1   6  18   -0.90    2.30
   1   6  18   -0.20    3.80
  -1   6 -18   -3.80    3.10
   1  -6  18    0.40    2.70
  -1  -6 -18   -2.40    2.60
  -1  -6 -18    4.20    4.50
   1  -6  18   -2.10    3.10
   1   6  19    7.70    3.60
   1   6  19    3.90    4.50
  -1   6 -19    4.80    4.40
  -1   6 -19    9.10    4.90
  -1  -6 -19    7.30    5.40
  -1  -6 -19   -0.30    3.20
   1  -6  19    4.40    3.50
   1  -6  19   15.60    5.60
  -1   6 -20   26.60    6.60
   1   6  20   35.00    6.10
  -1   6 -20   27.90    6.70
   1   6  20   41.30    7.50
  -1  -6 -20   34.90    7.70
   1  -6  20   40.20    7.50
  -1  -6 -20   36.00    7.00
   1   6  21   39.90    6.80
   1   6  21   21.70    6.20
  -1   6 -21   35.60    7.50
  -1   6 -21   31.30    7.60
  -1  -6 -21   24.40    7.00
   1  -6  21   26.80    6.40
  -1  -6 -21   41.90    8.80
   1   6  22   -8.40    4.10
  -1   6 -22   -2.40    4.30
  -1   6 -22   -3.50    4.50
   1   6  22    3.80    3.80
  -1  -6 -22    0.80    4.10
   1  -6  22    0.20    3.90
  -1  -6 -22    1.80    5.20
  -1   7  22   14.00    6.00
  -1   7  22    2.00    3.60
   1   7 -22   10.10    5.60
   1   7 -22    5.10    4.50
   1  -7 -22   14.30    5.70
  -1  -7  22   10.10    5.50
   1  -7 -22   11.30    6.30
   1   7 -21   31.60    7.70
  -1   7  21   34.20    6.30
  -1   7  21   37.30    7.60
   1   7 -21   33.20    6.90
   1  -7 -21   27.10    6.50
  -1  -7  21   29.10    6.90
   1  -7 -21   31.50    7.90
  -1   7  20   81.69    8.70
  -1   7  20   87.69   10.50
   1   7 -20   92.39   10.60
   1   7 -20   98.89   11.50
  -1  -7  20   94.59   11.10
   1  -7 -20   66.39    9.20
   1  -7 -20   80.79   10.80
  -1  -7  20  102.19    9.70
   1   7 -19  148.09   11.20
  -1   7  19  156.48   11.70
   1   7 -19  179.78   13.30
  -1   7  19  140.79    9.90
  -1  -7  19  162.88   10.50
  -1  -7  19  132.29   12.70
   1  -7 -19  138.89   13.80
   1  -7 -19  157.58   11.90
  -1   7  18   30.40    6.40
  -1   7  18   22.10    4.70
   1   7 -18   30.10    6.20
   1   7 -18   33.50    6.90
  -1  -7  18   26.60    5.30
   1  -7 -18   24.90    5.70
   1  -7 -18   25.00    6.40
   1   7 -17   -1.20    2.80
   1   7 -17   -2.80    2.70
  -1   7  17   -0.70    3.30
  -1   7  17   -2.40    2.40
  -1  -7  17    2.00    3.00
   1  -7 -17   -0.90    2.80
   1  -7 -17   -4.30    2.90
  -1   7  16    0.10    2.20
  -1   7  16   -2.20    3.10
   1   7 -16   -4.10    2.40
   1   7 -16    0.10    3.30
  -1  -7  16    1.20    2.50
   1  -7 -16    7.70    3.50
   1  -7 -16   -0.70    3.80
   1   7 -15   10.40    4.20
  -1   7  15    6.00    3.40
   1   7 -15    8.90    3.70
  -1   7  15   13.60    3.40
   1  -7 -15    7.40    3.90
  -1  -7  15   13.50    4.00
   1  -7 -15   10.30    4.80
  -1   7  14   56.09    6.10
  -1   7  14   69.69    7.80
   1   7 -14   57.19    7.70
   1   7 -14   52.89    6.60
   1  -7 -14   58.69    6.90
  -1  -7  14   49.90    6.30
   1  -7 -14   49.90    7.30
   1   7 -13    6.20    3.60
  -1   7  13    3.90    2.50
   1   7 -13    8.30    3.50
  -1   7  13    7.70    3.30
   1  -7 -13    5.10    3.10
  -1  -7  13    6.50    2.90
   1  -7 -13    8.70    3.80
  -1   7  12   -1.40    1.80
  -1   7  12   -0.30    1.60
   1   7 -12    1.20    2.70
   1   7 -12    2.80    2.30
  -1  -7  12    0.20    2.10
   1  -7 -12   -2.80    2.10
   1  -7 -12    2.00    2.40
   1   7 -11  144.89    8.40
  -1   7  11  146.19    7.70
   1   7 -11  149.39    9.10
  -1   7  11  157.28    8.80
  -1  -7  11  141.89    8.50
   1  -7 -11  138.79    8.40
   1  -7 -11  140.69    9.50
  -1   7  10  306.47   12.90
   1   7 -10  304.97   13.50
  -1   7  10  297.57   11.80
   1   7 -10  302.07   12.50
  -1  -7  10  341.67   13.70
   1  -7 -10  326.57   13.30
   1  -7 -10  277.37   13.50
  -1  -7  10  315.37    9.10
   1   7  -9   79.99    6.20
  -1   7   9   74.39    5.70
   1   7  -9   70.49    5.20
  -1   7   9   73.19    4.90
   1  -7  -9   69.19    7.00
  -1  -7   9   74.59    5.90
  -1  -7   9   74.29    2.80
   1   7  -8  161.58    7.90
   1   7  -8  167.28    8.90
  -1   7   8  174.78    7.70
  -1   7   8  163.38    8.20
   1  -7  -8  173.88    5.80
  -1  -7   8  174.78    4.80
  -1  -7   8  171.18    8.80
   1  -7  -8  165.78    9.10
   1   7  -7   38.30    3.90
  -1   7   7   36.70    3.60
   1   7  -7   35.90    4.50
  -1   7   7   28.40    3.60
  -1  -7   7   41.20    4.70
   1  -7  -7   32.90    2.30
   1  -7  -7   31.30    4.40
   1   7  -6   49.10    4.80
  -1   7   6   51.69    4.10
  -1   7   6   45.90    3.50
   1   7  -6   51.89    3.70
   1  -7  -6   49.20    5.10
   1  -7  -6   47.00    2.80
  -1  -7   6   50.39    5.20
   1   7  -5   12.30    2.70
  -1   7   5   15.50    2.20
   1   7  -5   11.30    2.00
  -1   7   5   14.40    2.50
  -1  -7   5   12.20    2.70
   1  -7  -5   13.80    2.80
   1  -7  -5   12.90    1.80
  -1   7   4  132.19    5.90
   1   7  -4  124.29    5.30
   1   7  -4  137.59    6.50
  -1   7   4  126.99    5.70
   1  -7  -4  113.79    6.40
   1  -7  -4  131.39    5.40
  -1  -7   4  130.59    7.00
  -1   7   3   95.89    4.50
   1   7  -3   91.79    4.10
   1   7  -3   97.39    5.30
  -1   7   3   83.79    4.40
  -1  -7   3   90.39    3.30
   1  -7  -3   98.59    5.50
   1  -7  -3   93.89    4.60
  -1  -7   3   86.29    5.60
  -1   7   2   15.20    2.10
   1   7  -2   17.80    2.60
   1   7  -2   14.50    1.70
  -1   7   2   18.40    2.20
  -1  -7   2   14.20    1.60
  -1  -7   2   12.90    2.50
   1  -7  -2    9.60    2.30
   1  -7  -2   14.50    2.30
   1   7  -1  213.38    8.00
   1   7  -1  211.88    6.90
  -1   7   1  219.78    7.40
  -1   7   1  218.28    7.90
  -1  -7   1  207.28    8.60
  -1  -7   1  216.68    7.30
   1  -7  -1  212.48    8.20
   1  -7  -1  220.18    8.00
  -1   7   0  165.18    5.90
   1   7   0  154.08    6.40
  -1   7   0  155.58    6.50
   1   7   0  168.18    5.70
   1  -7   0  158.78    6.10
   1  -7   0  151.68    6.90
  -1  -7   0  169.78    6.40
  -1  -7   0  160.78    7.00
   1   7   1  554.84   15.30
  -1   7  -1  533.95   16.30
  -1   7  -1  551.64   15.40
   1   7   1  525.45   16.00
   1  -7   1  549.85   15.10
  -1  -7  -1  548.25   16.30
   1  -7   1  526.05   16.90
  -1  -7  -1  535.25   16.40
  -1   7  -2  148.29    6.50
  -1   7  -2  141.19    5.50
   1   7   2  150.68    6.10
   1   7   2  139.89    5.50
  -1  -7  -2  140.89    6.00
   1  -7   2  142.99    4.60
  -1  -7  -2  147.19    6.60
   1  -7   2  138.69    6.80
   1   7   3  103.69    5.10
  -1   7  -3  108.39    5.70
   1   7   3  113.79    5.00
  -1   7  -3  106.19    4.80
  -1  -7  -3  108.59    5.90
  -1  -7  -3  110.39    4.80
   1  -7   3   99.69    5.90
  -1   7  -4   75.59    4.10
   1   7   4   75.19    4.20
  -1   7  -4   65.99    4.70
   1   7   4   67.49    4.20
  -1  -7  -4   79.69    5.30
  -1  -7  -4   69.49    3.60
   1  -7   4   71.79    5.10
  -1   7  -5   94.39    5.80
   1   7   5  102.69    5.30
  -1   7  -5   97.49    5.20
   1   7   5  109.39    5.60
  -1  -7  -5  100.69    6.20
  -1  -7  -5  107.99    4.20
   1  -7   5  107.29    6.20
   1   7   6  397.46   13.30
  -1   7  -6  404.56   14.50
  -1   7  -6  392.86   13.50
   1   7   6  400.06   13.80
  -1  -7  -6  398.96   14.80
  -1  -7  -6  390.66   11.30
   1  -7   6  402.36   14.60
  -1   7  -7   33.60    4.40
  -1   7  -7   39.40    4.20
   1   7   7   43.10    4.20
   1   7   7   41.40    4.40
   1  -7   7   44.00    4.90
  -1  -7  -7   37.90    4.20
  -1  -7  -7   36.70    1.90
  -1  -7  -7   34.40    4.50
   1   7   8   38.90    4.20
   1   7   8   27.40    3.80
  -1   7  -8   35.90    4.40
  -1   7  -8   33.40    4.60
   1  -7   8   36.60    4.60
  -1  -7  -8   39.00    4.50
  -1  -7  -8   31.70    4.60
  -1   7  -9   -0.30    1.50
   1   7   9   -0.20    1.70
   1   7   9    2.70    1.90
  -1   7  -9    2.00    2.30
  -1  -7  -9    1.50    2.20
   1  -7   9    1.80    2.00
   1  -7   9    1.30    0.60
  -1  -7  -9   -0.60    1.70
   1   7  10   87.29    5.90
  -1   7 -10   94.89    7.10
  -1   7 -10   80.89    6.10
   1   7  10   82.59    6.40
  -1  -7 -10   97.79    7.30
   1  -7  10   76.69    6.10
  -1  -7 -10   82.19    6.30
   1   7  11   -1.40    1.60
  -1   7 -11    3.60    2.40
  -1   7 -11   -0.90    2.60
   1   7  11    0.30    2.10
  -1  -7 -11    0.00    2.50
  -1  -7 -11   -2.30    1.80
   1  -7  11    3.20    2.50
   1   7  12  126.09    7.60
  -1   7 -12  124.89    8.20
  -1   7 -12  113.69    8.90
   1   7  12  110.99    7.90
  -1  -7 -12  112.49    9.00
   1  -7  12  123.49    7.90
  -1  -7 -12  120.69    8.40
   1   7  13    2.80    2.30
   1   7  13   -1.40    2.20
  -1   7 -13   -1.10    2.90
  -1   7 -13   -0.60    2.80
  -1  -7 -13   -1.30    2.50
  -1  -7 -13    6.80    3.50
   1  -7  13    2.00    2.60
   1   7  14    8.30    3.70
  -1   7 -14    5.00    3.80
   1   7  14   10.50    3.50
  -1   7 -14    7.00    3.30
  -1  -7 -14   12.00    4.50
  -1  -7 -14    6.80    3.30
   1  -7  14    6.60    3.30
   1   7  15   78.09    8.70
   1   7  15  113.99    8.10
  -1   7 -15   92.79    9.80
  -1   7 -15  107.19    8.80
   1  -7  15  102.09    7.80
  -1  -7 -15  114.99   11.40
  -1  -7 -15  105.29    9.90
   1   7  16    1.60    3.10
  -1   7 -16    2.70    3.40
  -1   7 -16   -2.60    2.80
   1   7  16    1.30    2.70
   1  -7  16    2.80    3.00
  -1  -7 -16    4.00    3.60
  -1  -7 -16   -4.60    2.80
   1   7  17   20.60    5.40
   1   7  17   28.40    5.20
  -1   7 -17   23.20    6.10
  -1   7 -17   26.90    6.20
  -1  -7 -17   17.50    5.30
   1  -7  17   23.50    4.80
  -1  -7 -17   25.00    6.20
   1   7  18   42.80    7.60
   1   7  18   63.39    7.40
  -1   7 -18   54.39    7.90
  -1   7 -18   60.99    9.10
   1  -7  18   47.10    6.60
  -1  -7 -18   46.20    7.00
  -1  -7 -18   47.50    8.10
  -1   7 -19    4.00    4.30
  -1   7 -19    1.60    3.70
   1   7  19   12.40    5.20
   1   7  19   14.90    4.40
  -1  -7 -19    2.80    3.60
   1  -7  19   12.80    4.40
  -1  -7 -19    5.00    4.80
   1  -7  19    9.20    4.90
   1   7  20   -1.00    2.40
  -1   7 -20   -1.40    3.30
   1   7  20    0.20    3.60
  -1   7 -20   -0.40    4.50
   1  -7  20   -3.70    2.80
  -1  -7 -20   -3.50    3.00
  -1  -7 -20    5.70    5.20
   1  -7  20    4.80    3.40
  -1   7 -21    2.80    4.20
  -1   7 -21    5.10    4.40
   1   7  21    1.40    3.50
   1   7  21    7.10    4.40
   1  -7  21    1.20    3.80
  -1  -7 -21   -1.90    4.10
  -1  -7 -21    2.60    3.80
   1   7  22    8.40    4.20
  -1   7 -22    6.70    4.60
  -1   7 -22   11.40    5.80
   1   7  22    1.80    4.90
  -1  -7 -22    7.90    6.20
  -1  -7 -22   10.10    5.00
   1  -7  22    4.10    5.00
  -1   8  22   21.40    5.20
   1   8 -22    9.80    5.40
   1   8 -22   12.90    6.50
  -1   8  22   31.20    7.40
   1  -8 -22   17.40    7.00
  -1  -8  22   16.80    5.90
   1  -8 -22   24.70    6.70
  -1   8  21   39.00    7.60
   1   8 -21   42.40    8.40
  -1   8  21   32.80    6.30
   1   8 -21   41.70    8.10
  -1  -8  21   32.00    7.70
  -1  -8  21   48.00    7.20
   1  -8 -21   46.70    8.00
   1  -8 -21   35.80    8.20
   1   8 -20   26.90    6.50
  -1   8  20   19.90    5.40
  -1   8  20   18.10    5.00
   1   8 -20   31.30    7.80
   1  -8 -20   26.90    6.70
  -1  -8  20   28.30    5.60
   1  -8 -20   31.10    7.90
  -1  -8  20   24.10    6.20
   1   8 -19   20.20    6.00
  -1   8  19   25.70    5.40
   1   8 -19   32.20    6.60
  -1   8  19   19.20    5.20
   1  -8 -19   17.10    5.20
  -1  -8  19   17.60    4.80
   1  -8 -19   21.90    6.40
   1   8 -18   12.40    4.50
   1   8 -18   -0.30    3.60
  -1   8  18    2.40    2.80
  -1   8  18    5.70    4.10
   1  -8 -18    0.80    3.20
   1  -8 -18   -0.20    3.70
  -1  -8  18    1.70    3.40
  -1   8  17   53.59    7.70
   1   8 -17   49.20    7.80
   1   8 -17   60.99    8.00
  -1   8  17   65.59    7.20
   1  -8 -17   64.69    8.20
  -1  -8  17   43.60    6.60
   1  -8 -17   69.59    9.60
   1   8 -16    6.70    4.70
  -1   8  16   11.40    3.70
   1   8 -16    8.90    3.70
  -1   8  16    6.60    3.30
   1  -8 -16   12.40    4.40
   1  -8 -16   10.80    4.70
  -1  -8  16   10.00    3.60
  -1   8  15    4.50    3.00
   1   8 -15   -2.40    2.70
   1   8 -15   -4.00    2.20
  -1   8  15   -2.00    2.10
  -1  -8  15    3.50    3.00
   1  -8 -15   -5.80    2.60
   1  -8 -15    3.00    2.80
  -1   8  14   20.20    4.10
  -1   8  14   20.60    4.80
   1   8 -14   18.10    4.10
   1   8 -14   19.00    4.90
   1  -8 -14   17.30    5.00
  -1  -8  14   23.70    4.50
   1  -8 -14   21.90    4.70
   1   8 -13   21.30    4.90
   1   8 -13   12.10    3.70
  -1   8  13   18.20    3.70
  -1   8  13   14.10    3.80
   1  -8 -13   19.20    4.90
  -1  -8  13   15.50    4.00
   1  -8 -13   24.70    4.90
  -1   8  12  194.08   10.50
   1   8 -12  177.08   10.70
   1   8 -12  178.38    9.90
  -1   8  12  185.98    9.30
   1  -8 -12  194.48   11.80
  -1  -8  12  186.18   10.50
   1  -8 -12  182.08   10.20
  -1   8  11  280.77   12.90
   1   8 -11  280.87   12.70
  -1   8  11  296.57   12.10
   1   8 -11  297.67   13.90
   1  -8 -11  369.46   15.60
  -1   8  10  273.17   11.10
   1   8 -10  277.37   11.70
  -1   8  10  273.57   12.00
   1   8 -10  263.87   12.80
   1  -8 -10  268.37   13.10
  -1  -8  10  244.78   12.10
   1   8  -9  112.79    7.70
  -1   8   9  132.99    6.90
  -1   8   9  132.89    7.70
   1   8  -9  131.29    7.20
  -1  -8   9  138.99    8.40
   1  -8  -9  123.09    8.30
  -1   8   8  121.69    6.90
   1   8  -8  107.39    6.40
   1   8  -8  120.79    7.70
  -1   8   8  114.99    6.20
   1  -8  -8  123.69    7.90
   1  -8  -8  118.99    4.70
  -1  -8   8  124.59    7.70
  -1   8   7  265.47   10.20
   1   8  -7  280.77   10.50
   1   8  -7  284.27   11.90
  -1   8   7  273.77   10.90
   1  -8  -7  276.57    8.90
   1  -8  -7  259.57   11.90
  -1  -8   7  275.17   11.90
   1   8  -6   53.89    5.20
  -1   8   6   53.39    4.20
   1   8  -6   49.60    3.80
  -1   8   6   58.19    4.00
  -1  -8   6   59.39    5.80
   1  -8  -6   46.90    3.10
   1  -8  -6   52.59    5.50
   1   8  -5    3.40    2.00
  -1   8   5    4.70    1.70
  -1   8   5    5.80    1.70
   1   8  -5    6.00    1.60
   1  -8  -5    3.20    1.30
   1  -8  -5    3.50    2.00
  -1  -8   5    6.80    2.40
   1   8  -4  587.44   16.80
   1   8  -4  578.34   18.30
  -1   8   4  581.54   17.30
  -1   8   4  594.34   17.40
   1  -8  -4  555.04   16.80
  -1  -8   4  521.05   18.60
   1  -8  -4  557.64   18.50
   1   8  -3  100.79    4.40
   1   8  -3  100.09    5.50
  -1   8   3  101.99    5.10
  -1   8   3   98.09    4.90
   1  -8  -3   96.59    5.00
  -1  -8   3   96.39    3.60
  -1  -8   3   89.69    5.80
   1  -8  -3  100.19    5.70
   1   8  -2 1035.70   29.60
  -1   8   2 1054.69   29.20
   1   8  -2 1057.19   28.10
  -1   8   2 1094.19   28.70
  -1  -8   2 1069.29   27.80
  -1  -8   2 1012.00   30.40
   1  -8  -2 1057.69   29.50
   1  -8  -2 1040.80   29.70
   1   8  -1    9.70    1.50
  -1   8   1   11.50    2.10
   1   8  -1   11.80    2.30
  -1   8   1   13.20    2.00
  -1  -8   1   11.20    2.60
   1  -8  -1    9.60    2.20
  -1  -8   1   13.10    1.90
   1  -8  -1   11.70    2.20
   1   8   0  778.42   22.60
   1   8   0  810.62   21.40
  -1   8   0  809.42   21.70
  -1   8   0  776.02   22.60
  -1  -8   0  788.32   22.20
   1  -8   0  766.32   23.20
  -1  -8   0  752.72   23.00
   1  -8   0  775.12   21.90
  -1   8  -1  154.58    6.00
   1   8   1  154.48    6.70
  -1   8  -1  166.38    7.10
   1   8   1  152.78    5.90
   1  -8   1  161.58    5.80
  -1  -8  -1  168.08    7.00
   1  -8   1  158.98    7.40
  -1  -8  -1  161.88    7.00
  -1   8  -2   12.60    1.80
  -1   8  -2   11.90    2.40
   1   8   2   14.30    2.00
   1   8   2   10.70    2.10
  -1  -8  -2   12.30    2.20
   1  -8   2   11.20    1.30
   1  -8   2    9.70    2.40
  -1  -8  -2   11.30    2.50
   1   8   3   70.39    4.30
  -1   8  -3   62.99    4.60
  -1   8  -3   60.49    3.70
   1   8   3   61.99    3.80
  -1  -8  -3   67.49    3.90
  -1  -8  -3   57.69    4.40
   1  -8   3   74.89    5.10
  -1   8  -4  897.31   25.50
  -1   8  -4  919.41   27.00
   1   8   4  916.11   25.70
   1   8   4  898.11   25.90
  -1  -8  -4  917.01   27.30
  -1  -8  -4  923.41   25.10
   1  -8   4  892.91   27.40
  -1   8  -5  235.88    9.20
   1   8   5  255.47    9.50
   1   8   5  242.38    9.40
  -1   8  -5  251.47   10.50
   1  -8   5  242.58   10.60
  -1  -8  -5  245.18   10.70
  -1  -8  -5  256.17    8.30
  -1   8  -6   87.09    5.20
  -1   8  -6   91.09    6.10
   1   8   6   90.19    5.50
   1   8   6   90.89    5.20
  -1  -8  -6   98.89    4.10
  -1  -8  -6   94.59    6.50
   1  -8   6   88.59    6.10
   1   8   7    0.10    1.40
  -1   8  -7    1.50    1.80
  -1   8  -7    5.00    2.40
   1   8   7    5.90    2.10
  -1  -8  -7    3.50    0.90
   1  -8   7    6.00    2.40
  -1  -8  -7    3.30    2.50
   1   8   8   12.70    2.60
   1   8   8   12.50    2.80
  -1   8  -8   16.50    3.70
  -1   8  -8   14.80    3.00
  -1  -8  -8   12.40    3.30
   1  -8   8   10.50    3.00
   1   8   9  166.78    8.20
  -1   8  -9  172.48    8.80
   1   8   9  157.08    8.50
  -1   8  -9  148.59    9.10
  -1  -8  -9  160.68    9.50
   1  -8   9  148.79    8.80
  -1  -8  -9  169.88    8.70
   1   8  10   80.19    5.60
   1   8  10   65.19    6.50
  -1   8 -10   93.99    7.30
  -1   8 -10   82.49    6.30
   1  -8  10   80.09    6.60
  -1  -8 -10   76.99    6.10
  -1  -8 -10   77.19    7.90
   1   8  11    1.90    2.00
  -1   8 -11    5.30    2.90
   1   8  11    2.90    2.60
  -1   8 -11    4.60    3.40
   1  -8  11   -0.40    2.40
  -1  -8 -11    4.80    2.80
  -1  -8 -11    2.20    3.10
   1   8  12   89.49    8.40
  -1   8 -12   83.49    8.50
   1   8  12   91.69    6.40
  -1   8 -12   94.19    7.40
   1  -8  12   91.89    7.20
  -1  -8 -12   80.09    7.80
  -1  -8 -12   71.19    8.10
  -1   8 -13   44.30    6.20
   1   8  13   48.50    6.40
  -1   8 -13   38.30    6.20
   1   8  13   44.10    5.40
  -1  -8 -13   56.19    7.70
  -1  -8 -13   46.70    6.30
   1  -8  13   51.69    6.70
  -1   8 -14  209.68   11.90
   1   8  14  222.58   12.10
   1   8  14  225.38   11.00
  -1   8 -14  191.18   12.30
   1  -8  14  207.88   11.50
  -1  -8 -14  180.78   11.20
  -1  -8 -14  192.08   12.50
   1   8  15   25.60    4.60
   1   8  15   28.60    5.80
  -1   8 -15   21.00    4.80
  -1   8 -15   27.90    6.10
  -1  -8 -15   38.50    7.40
   1  -8  15   36.40    5.90
  -1  -8 -15   26.30    5.60
  -1   8 -16   67.09    8.70
   1   8  16   57.99    7.90
   1   8  16   55.39    6.80
  -1   8 -16   56.29    7.80
  -1  -8 -16   61.69    8.80
  -1  -8 -16   58.59    7.80
   1  -8  16   63.09    7.60
  -1   8 -17    4.40    3.90
  -1   8 -17    6.80    4.20
   1   8  17    1.00    2.70
   1   8  17   -1.10    3.70
   1  -8  17   -1.90    2.70
  -1  -8 -17    4.50    4.20
  -1  -8 -17   -1.00    2.80
   1   8  18    0.70    3.90
  -1   8 -18   -0.70    2.90
  -1   8 -18   -4.20    2.90
   1   8  18    4.20    3.20
   1  -8  18   -0.50    3.00
  -1  -8 -18    6.20    3.90
  -1  -8 -18    0.70    4.30
  -1   8 -19    3.90    4.90
  -1   8 -19    8.00    4.60
   1   8  19    7.80    3.60
   1   8  19   11.80    4.90
  -1  -8 -19    8.80    4.80
   1  -8  19   10.20    4.30
  -1  -8 -19    5.60    4.70
  -1   8 -20    3.10    3.40
   1   8  20    9.10    4.00
   1   8  20    3.20    4.10
  -1   8 -20    4.50    4.60
  -1  -8 -20    8.80    5.40
  -1  -8 -20    3.30    4.30
   1  -8  20    8.10    4.90
   1  -8  20    4.10    3.50
  -1   8 -21   -3.00    4.40
  -1   8 -21    1.80    4.70
   1   8  21   -5.70    3.50
   1   8  21   -2.30    3.10
   1  -8  21    5.20    4.70
  -1  -8 -21   -0.60    3.70
  -1  -8 -21   -3.60    3.50
  -1   9  21    0.00    3.50
   1   9 -21    4.50    5.80
  -1   9  21   -2.20    3.00
  -1  -9  21   -1.50    3.50
   1  -9 -21   -5.40    4.90
  -1  -9  21    2.30    4.40
  -1   9  20    1.00    4.50
  -1   9  20    4.00    3.30
   1   9 -20    1.60    4.10
   1   9 -20    8.60    5.50
   1  -9 -20    6.10    5.20
  -1  -9  20    6.30    4.10
   1   9 -19    7.90    5.30
  -1   9  19    4.10    4.00
   1   9 -19   -0.40    4.00
  -1   9  19    8.00    3.40
  -1  -9  19    5.70    3.80
   1  -9 -19   -5.00    3.70
   1   9 -18    5.50    4.60
  -1   9  18    0.90    3.20
  -1   9  18    0.90    3.10
   1   9 -18    2.00    3.40
   1  -9 -18    5.90    4.90
  -1  -9  18    1.20    3.20
  -1   9  17   20.10    5.50
  -1   9  17   18.30    4.30
   1   9 -17   15.20    5.70
   1   9 -17   19.70    5.30
  -1  -9  17   19.10    5.20
   1  -9 -17   21.00    6.10
   1   9 -16   97.49   10.70
  -1   9  16   90.99    8.30
  -1   9  16   94.89    9.40
   1   9 -16   78.69    8.80
   1  -9 -16  111.99   11.70
  -1  -9  16   90.19    9.00
   1   9 -15    6.10    3.40
   1   9 -15    8.00    4.60
  -1   9  15    6.70    3.30
  -1   9  15    7.20    2.80
   1  -9 -15    7.10    4.10
  -1  -9  15    4.40    3.50
   1   9 -14    4.20    3.70
  -1   9  14    4.40    3.00
   1   9 -14    5.50    3.40
  -1   9  14    6.00    2.70
   1  -9 -14    5.20    3.70
  -1  -9  14    6.40    3.80
   1   9 -13   -1.20    3.30
  -1   9  13    5.10    2.70
   1   9 -13   -1.20    2.30
  -1   9  13   -3.90    1.90
   1  -9 -13   -3.30    3.00
  -1  -9  13    1.20    2.80
   1   9 -12   50.99    6.80
  -1   9  12   58.19    6.50
  -1   9  12   51.99    5.60
   1   9 -12   63.89    6.60
  -1  -9  12   33.10    5.40
   1  -9 -12   44.70    6.80
  -1   9  11   22.90    4.50
   1   9 -11   34.00    5.60
   1   9 -11   19.80    3.90
  -1   9  11   27.00    3.90
   1  -9 -11   26.40    5.40
  -1  -9  11   20.00    4.40
   1   9 -10    0.80    1.90
  -1   9  10    0.70    2.30
  -1   9  10    2.30    1.80
   1   9 -10    1.30    2.60
   1  -9 -10    2.70    2.80
  -1  -9  10    0.20    2.30
  -1   9   9   65.89    5.00
  -1   9   9   64.79    6.20
   1   9  -9   72.49    7.30
   1   9  -9   78.59    5.60
  -1  -9   9   58.39    6.40
   1  -9  -9   54.79    6.60
   1   9  -8  306.97   13.50
   1   9  -8  317.57   12.20
  -1   9   8  309.67   12.40
  -1   9   8  329.47   12.00
  -1  -9   8  325.87   13.90
   1  -9  -8  308.47   13.90
  -1   9   7   85.09    5.10
   1   9  -7   78.39    5.10
   1   9  -7   78.49    6.10
  -1   9   7   78.19    5.20
  -1  -9   7   79.39    6.30
   1  -9  -7   72.39    6.90
   1  -9  -7   75.59    4.00
  -1   9   6   28.70    3.60
  -1   9   6   26.90    3.20
   1   9  -6   26.00    3.90
   1   9  -6   31.80    3.50
   1  -9  -6   35.50    2.80
  -1  -9   6   27.80    4.40
   1  -9  -6   27.00    4.40
  -1   9   5  111.69    5.90
  -1   9   5  120.89    5.90
   1   9  -5  120.59    7.00
   1   9  -5  115.09    5.60
   1  -9  -5  115.29    7.10
  -1  -9   5  116.69    7.20
   1  -9  -5  118.89    5.50
  -1   9   4  356.56   11.90
  -1   9   4  329.57   11.40
   1   9  -4  341.57   12.80
   1   9  -4  350.36   11.20
   1  -9  -4  326.67   11.40
  -1  -9   4  320.97   13.20
   1  -9  -4  333.57   12.90
   1   9  -3   23.70    3.40
   1   9  -3   26.10    2.60
  -1   9   3   18.20    2.50
  -1   9   3   19.00    2.70
   1  -9  -3   24.80    3.00
  -1  -9   3   19.10    3.40
  -1  -9   3   22.60    1.80
   1  -9  -3   19.60    3.20
  -1   9   2  157.38    7.00
   1   9  -2  156.18    7.20
  -1   9   2  161.78    6.40
   1   9  -2  145.79    5.80
   1  -9  -2  155.68    7.10
   1  -9  -2  155.98    7.10
  -1  -9   2  145.99    5.70
  -1  -9   2  156.18    7.90
   1   9  -1   38.50    3.80
  -1   9   1   38.60    3.60
   1   9  -1   36.10    2.60
  -1   9   1   41.80    3.00
  -1  -9   1   33.20    4.00
  -1  -9   1   40.80    3.00
   1  -9  -1   38.00    3.80
   1  -9  -1   45.80    3.50
   1   9   0    3.50    1.70
  -1   9   0    4.80    1.50
   1   9   0    3.40    1.30
  -1   9   0    5.00    1.80
  -1  -9   0    4.60    1.60
   1  -9   0    1.90    1.30
  -1  -9   0    5.50    2.10
   1  -9   0    4.00    1.90
  -1   9  -1   25.70    3.30
   1   9   1   29.50    3.30
   1   9   1   31.10    2.50
  -1   9  -1   23.80    2.50
  -1  -9  -1   28.60    3.30
   1  -9   1   28.80    2.60
   1  -9   1   26.00    3.60
  -1  -9  -1   26.20    3.30
  -1   9  -2   14.30    2.60
   1   9   2   17.00    2.80
  -1   9  -2   13.10    2.00
   1   9   2   11.20    1.90
  -1  -9  -2   11.90    2.30
   1  -9   2   14.20    1.60
   1  -9   2   11.50    2.90
  -1  -9  -2   14.40    2.70
  -1   9  -3    1.50    1.70
   1   9   3    3.30    1.40
   1   9   3    0.90    1.40
  -1   9  -3    2.80    1.40
  -1  -9  -3    3.80    1.50
   1  -9   3    0.00    1.70
  -1  -9  -3    5.00    2.10
   1   9   4   31.10    3.30
  -1   9  -4   24.10    3.50
   1   9   4   30.00    3.50
  -1   9  -4   31.50    3.20
  -1  -9  -4   22.50    3.70
  -1  -9  -4   34.40    3.30
   1  -9   4   25.40    3.80
   1   9   5  154.18    7.20
  -1   9  -5  149.59    7.00
  -1   9  -5  158.98    8.30
   1   9   5  173.18    7.40
  -1  -9  -5  161.48    8.60
   1  -9   5  157.28    8.50
  -1  -9  -5  156.98    6.30
  -1   9  -6   61.19    6.10
   1   9   6   72.89    4.90
  -1   9  -6   64.39    4.60
   1   9   6   61.29    4.60
   1  -9   6   60.29    6.10
  -1  -9  -6   64.99    3.60
  -1  -9  -6   71.99    5.80
   1   9   7   45.20    4.70
  -1   9  -7   45.20    4.70
  -1   9  -7   40.20    5.00
   1   9   7   43.10    4.30
  -1  -9  -7   51.39    2.90
   1  -9   7   52.19    5.90
  -1  -9  -7   45.60    5.70
   1   9   8    7.20    2.40
   1   9   8    9.50    2.50
  -1   9  -8   12.00    2.90
  -1   9  -8   10.30    3.40
   1  -9   8    2.50    2.40
  -1  -9  -8   10.40    3.50
   1   9   9   27.10    4.10
   1   9   9   33.50    4.30
  -1   9  -9   26.70    4.10
  -1   9  -9   29.60    5.00
   1  -9   9   27.70    4.50
  -1  -9  -9   30.70    5.30
   1   9  10   74.89    7.10
  -1   9 -10   65.49    7.30
   1   9  10   60.99    5.80
  -1   9 -10   60.99    6.30
   1  -9  10   61.99    6.80
  -1  -9 -10   75.19    8.20
   1   9  11    3.10    2.80
  -1   9 -11    1.60    2.40
  -1   9 -11    1.90    2.90
   1   9  11    5.30    2.50
  -1  -9 -11    1.60    3.20
   1  -9  11    1.40    2.90
   1   9  12    7.00    2.90
   1   9  12    1.60    3.00
  -1   9 -12   11.50    4.20
  -1   9 -12    2.20    2.40
  -1  -9 -12    3.80    2.70
   1  -9  12    5.10    3.10
  -1  -9 -12    1.70    3.00
  -1   9 -13   11.50    3.60
  -1   9 -13   15.20    4.70
   1   9  13   15.90    4.20
   1   9  13   11.20    3.20
   1  -9  13    9.90    3.50
  -1  -9 -13   12.10    4.40
  -1  -9 -13   14.80    4.10
  -1   9 -14    3.60    4.00
   1   9  14    0.20    2.30
  -1   9 -14    3.10    3.10
   1   9  14    7.50    3.60
  -1  -9 -14    2.10    3.90
   1  -9  14    3.80    2.90
  -1  -9 -14   -3.10    2.30
  -1   9 -15    4.70    4.20
   1   9  15    7.40    3.90
  -1   9 -15    8.60    4.20
   1   9  15    1.80    2.50
  -1  -9 -15    6.60    4.20
   1  -9  15    4.00    3.00
  -1  -9 -15    2.70    3.50
   1   9  16   82.59    8.90
   1   9  16  107.69    8.10
  -1   9 -16  104.79   11.40
  -1   9 -16  100.69   10.00
  -1  -9 -16   98.19   11.30
   1  -9  16   79.89    8.70
  -1  -9 -16  108.09   10.50
   1   9  17   30.70    5.40
   1   9  17   16.80    5.10
  -1   9 -17   30.50    7.00
  -1   9 -17   32.50    6.20
  -1  -9 -17   25.90    5.80
   1  -9  17   32.40    5.90
  -1  -9 -17   14.90    5.40
   1   9  18   14.80    4.60
   1   9  18   -0.60    2.50
  -1   9 -18    0.40    4.70
  -1   9 -18    0.20    3.90
  -1  -9 -18    3.70    4.20
  -1  -9 -18    2.70    5.00
   1  -9  18    6.90    3.80
   1   9  19    2.90    3.50
   1   9  19    0.10    3.20
  -1   9 -19   -2.80    4.10
  -1   9 -19    1.60    4.00
   1  -9  19   -6.10    2.40
  -1  -9 -19    0.80    4.80
  -1  -9 -19    5.90    4.60
  -1   9 -20    5.10    4.60
  -1   9 -20    8.30    5.20
   1   9  20    0.10    3.00
   1   9  20    7.00    4.50
  -1  -9 -20    7.00    5.40
  -1  -9 -20    7.90    4.30
   1  -9  20    5.30    4.10
  -1   9 -21   -0.40    5.40
   1   9  21    1.30    3.40
   1   9  21    6.40    3.90
  -1   9 -21    1.30    4.10
  -1  -9 -21   -2.30    4.30
   1  -9  21   -4.80    3.10
   1  -9  21    0.20    3.50
  -1  -9 -21    5.00    5.30
  -1  10  21    2.70    3.90
  -1  10  21    6.30    4.40
  -1 -10  21    9.90    4.40
   1 -10 -21   15.10    7.40
  -1  10  20   74.39    9.60
  -1  10  20   90.79    9.40
   1  10 -20   92.29   11.90
   1 -10 -20   69.79   10.90
  -1 -10  20   93.99   10.40
  -1  10  19    1.10    2.90
   1  10 -19    0.60    4.50
  -1  10  19    9.10    4.30
  -1 -10  19    2.50    4.10
   1 -10 -19    0.40    4.50
   1  10 -18   26.70    6.20
   1  10 -18   33.80    7.30
  -1  10  18   14.70    4.90
  -1  10  18   24.30    5.10
  -1 -10  18   17.10    5.30
   1 -10 -18   24.90    7.40
   1  10 -17    6.90    4.50
  -1  10  17    5.40    4.00
   1  10 -17   11.10    5.30
  -1  10  17   -1.60    2.30
  -1 -10  17    4.20    4.10
   1 -10 -17    0.70    4.60
   1  10 -16   21.80    5.60
  -1  10  16   20.00    5.30
  -1  10  16   17.80    4.20
   1  10 -16   21.40    5.70
   1 -10 -16   19.50    5.90
  -1 -10  16   19.40    5.00
  -1  10  15   -0.70    2.00
   1  10 -15   -2.80    3.40
  -1  10  15    2.50    3.00
   1  10 -15    0.60    3.00
   1 -10 -15    2.60    4.10
  -1 -10  15   -1.80    2.60
  -1  10  14  128.79    9.10
   1  10 -14  128.29    9.10
   1  10 -14  125.39   11.70
  -1  10  14  131.99    8.10
   1 -10 -14  105.59   11.00
  -1 -10  14  117.09    9.20
  -1  10  13   14.70    4.20
  -1  10  13   13.60    3.50
   1  10 -13   10.30    4.50
   1  10 -13   12.30    3.80
   1 -10 -13   11.80    4.40
  -1 -10  13    4.30    3.50
   1  10 -12    5.40    2.90
  -1  10  12    0.10    2.20
   1  10 -12    4.30    3.40
  -1  10  12    3.40    2.70
  -1 -10  12    6.60    3.30
   1 -10 -12   12.30    4.50
  -1  10  11  161.68    9.50
  -1  10  11  179.78    8.90
   1  10 -11  170.28   11.00
   1  10 -11  166.18    9.40
  -1 -10  11  187.18   11.00
   1 -10 -11  171.28   11.10
  -1  10  10    0.60    2.20
   1  10 -10    0.70    2.10
   1  10 -10   -3.20    2.60
  -1  10  10   -3.20    1.40
  -1 -10  10   -3.70    1.90
   1 -10 -10   -1.40    2.30
  -1  10   9  207.88    9.80
   1  10  -9  187.88   10.80
   1  10  -9  184.28    9.40
  -1  10   9  203.58    9.10
  -1 -10   9  205.88   11.20
   1 -10  -9  193.68   11.00
  -1  10   8   75.59    5.30
   1  10  -8   80.99    7.60
  -1  10   8   79.29    5.60
   1  10  -8   74.99    5.40
  -1 -10   8   62.29    6.90
   1 -10  -8   70.59    7.30
  -1  10   7    1.50    1.60
   1  10  -7    0.30    1.50
  -1  10   7    2.60    1.90
   1  10  -7    0.80    2.20
   1 -10  -7   -1.20    2.00
  -1 -10   7    0.20    2.60
   1 -10  -7   -0.50    1.10
   1  10  -6  133.29    6.40
  -1  10   6  129.49    6.60
  -1  10   6  118.99    6.40
   1  10  -6  131.59    7.90
  -1 -10   6  119.59    8.10
   1 -10  -6  131.89    6.00
   1 -10  -6  129.69    8.10
   1  10  -5   96.59    6.50
  -1  10   5   99.19    5.60
   1  10  -5  101.29    5.30
  -1  10   5   97.69    5.80
   1 -10  -5  103.39    5.40
  -1 -10   5   97.49    6.80
   1 -10  -5   90.19    6.40
   1  10  -4   20.80    2.60
   1  10  -4   18.10    3.40
  -1  10   4   22.20    3.00
  -1  10   4   20.40    2.70
   1 -10  -4   22.70    3.50
   1 -10  -4   22.10    3.00
  -1 -10   4   19.00    3.60
  -1  10   3  412.16   13.10
   1  10  -3  401.16   12.50
   1  10  -3  373.56   14.10
  -1  10   3  401.96   13.60
  -1 -10   3  384.36   14.80
  -1 -10   3  400.86   11.40
   1 -10  -3  377.36   14.10
   1 -10  -3  395.16   13.60
   1  10  -2    0.20    1.10
  -1  10   2    0.20    1.50
  -1  10   2    0.10    1.20
   1  10  -2    1.10    1.60
   1 -10  -2    1.10    1.50
  -1 -10   2    1.90    1.10
  -1 -10   2    0.60    1.70
   1 -10  -2    0.10    1.60
  -1  10   1  236.38    8.40
   1  10  -1  223.78    9.40
   1  10  -1  228.98    8.00
  -1  10   1  225.88    9.20
   1 -10  -1  226.98    8.90
  -1 -10   1  229.48    8.30
  -1 -10   1  228.58   10.00
   1 -10  -1  215.38    9.40
   1  10   0  182.58    8.00
   1  10   0  182.38    6.60
  -1  10   0  169.98    6.70
  -1  10   0  157.08    7.60
  -1 -10   0  166.58    8.00
  -1 -10   0  164.08    7.20
   1 -10   0  169.68    8.30
   1 -10   0  172.98    7.00
  -1  10  -1   87.89    4.60
   1  10   1   94.79    4.60
  -1  10  -1   92.69    5.60
   1  10   1  100.89    5.60
  -1 -10  -1   92.59    5.80
   1 -10   1   90.99    6.10
   1 -10   1   94.39    4.40
  -1 -10  -1   99.59    5.50
  -1  10  -2    6.90    2.30
   1  10   2   -0.40    1.60
   1  10   2    3.50    1.40
  -1  10  -2    5.00    1.50
  -1 -10  -2    3.00    1.70
   1 -10   2    2.50    1.90
  -1 -10  -2   -0.10    1.70
   1 -10   2    3.40    1.10
  -1  10  -3   43.30    4.60
   1  10   3   47.10    3.50
   1  10   3   42.70    4.10
  -1  10  -3   46.10    3.40
   1 -10   3   43.00    5.00
  -1 -10  -3   57.89    4.10
  -1 -10  -3   46.80    4.80
   1  10   4  310.47   11.30
  -1  10  -4  286.07   10.60
  -1  10  -4  281.87   12.00
   1  10   4  306.67   10.70
  -1 -10  -4  299.27   10.60
  -1 -10  -4  296.07   12.30
   1 -10   4  301.67   12.70
   1  10   5  290.17   10.70
  -1  10  -5  289.17   12.30
  -1  10  -5  290.87   10.80
   1  10   5  273.17   10.80
   1 -10   5  287.37   12.60
  -1 -10  -5  289.37   10.10
  -1 -10  -5  278.27   12.30
  -1  10  -6  299.27   11.40
  -1  10  -6  311.57   13.10
   1  10   6  307.07   11.50
   1  10   6  294.47   11.50
  -1 -10  -6  300.57   10.10
  -1 -10  -6  304.07   13.30
   1 -10   6  278.97   12.90
   1  10   7  371.56   13.80
  -1  10  -7  390.66   14.20
   1  10   7  385.46   14.00
  -1  10  -7  399.06   15.80
  -1 -10  -7  391.46   15.90
   1 -10   7  375.86   15.80
   1  10   8   12.10    2.80
  -1  10  -8   11.80    3.00
   1  10   8   14.70    3.30
  -1  10  -8   10.20    3.40
  -1 -10  -8   10.70    3.80
   1 -10   8   15.40    3.70
   1  10   9   38.70    4.50
   1  10   9   27.80    4.20
  -1  10  -9   25.60    4.90
  -1  10  -9   26.40    4.10
   1 -10   9   29.10    5.20
  -1 -10  -9   14.60    4.10
   1  10  10    9.90    3.40
   1  10  10   14.30    3.20
  -1  10 -10   14.20    3.50
  -1  10 -10    6.10    3.60
  -1 -10 -10    8.00    3.60
   1 -10  10    7.80    3.30
  -1  10 -11  155.18    9.40
   1  10  11  159.78    8.60
  -1  10 -11  154.48   10.40
   1  10  11  164.78    9.60
  -1 -10 -11  158.28   10.70
   1 -10  11  153.98    9.90
  -1  10 -12   30.20    5.00
   1  10  12   34.00    5.30
  -1  10 -12   40.30    6.70
   1  10  12   34.30    5.10
  -1 -10 -12   34.80    6.30
   1 -10  12   30.20    5.50
   1  10  13    0.30    2.00
   1  10  13    1.60    2.80
  -1  10 -13    2.30    2.70
  -1  10 -13    5.40    4.10
   1 -10  13    1.30    2.60
  -1 -10 -13    2.70    3.30
  -1  10 -14    0.30    2.40
  -1  10 -14    1.20    3.90
   1  10  14    2.00    3.20
   1  10  14    0.80    2.80
   1 -10  14    1.60    2.80
  -1 -10 -14   -2.20    3.70
   1  10  15   34.20    6.10
  -1  10 -15   30.00    6.60
  -1  10 -15   51.09    7.20
   1  10  15   29.30    5.10
   1 -10  15   45.20    6.90
  -1 -10 -15   32.70    6.90
  -1  10 -16   68.69    9.80
   1  10  16   79.09    9.00
  -1  10 -16   81.99    9.50
   1  10  16   64.99    7.20
  -1 -10 -16   88.29   10.70
   1 -10  16   81.39    9.20
   1  10  17   44.20    6.10
  -1  10 -17   54.09    8.60
  -1  10 -17   48.00    7.70
   1  10  17   47.20    7.20
   1 -10  17   48.80    7.40
  -1 -10 -17   35.70    8.10
  -1  10 -18   33.80    7.50
   1  10  18   44.20    6.30
   1  10  18   51.89    7.90
  -1  10 -18   25.40    5.80
   1 -10  18   53.69    8.00
  -1 -10 -18   41.70    8.30
  -1  10 -19    1.90    4.10
   1  10  19    0.00    3.50
   1  10  19   -4.10    2.80
  -1  10 -19   -0.90    4.60
   1 -10  19    0.00    3.60
  -1 -10 -19    0.70    5.00
   1  10  20    4.40    3.30
  -1  10 -20   -2.90    4.50
  -1  10 -20    1.20    4.20
   1  10  20    0.20    3.70
  -1 -10 -20    3.60    5.40
   1 -10  20   -0.50    3.80
  -1  11  20   10.30    5.20
  -1  11  20   14.60    4.70
   1  11 -20   15.40    6.50
   1 -11 -20   11.40    6.10
  -1 -11  20   15.60    5.40
  -1  11  19  193.98   11.70
  -1  11  19  194.78   13.40
   1  11 -19  216.08   15.80
   1 -11 -19  214.08   15.70
  -1 -11  19  192.28   13.40
  -1  11  18    1.10    2.90
  -1  11  18    0.50    3.40
   1  11 -18    1.30    5.10
  -1 -11  18    6.20    3.70
   1 -11 -18   -6.70    3.30
  -1  11  17   20.10    5.60
   1  11 -17   24.70    6.60
  -1  11  17   19.30    4.60
  -1 -11  17   19.30    5.90
   1 -11 -17   16.00    5.80
  -1  11  16    5.40    3.30
   1  11 -16    8.70    4.80
  -1  11  16    6.30    4.10
  -1 -11  16    3.90    4.00
   1 -11 -16    2.40    3.90
  -1  11  15   45.50    6.90
   1  11 -15   46.20    7.70
  -1  11  15   59.99    6.70
   1  11 -15   47.90    7.00
  -1 -11  15   62.49    8.40
   1 -11 -15   50.59    8.60
  -1  11  14   32.00    5.70
   1  11 -14   23.60    5.20
  -1  11  14   15.00    3.80
   1  11 -14   28.60    6.30
   1 -11 -14   32.10    6.80
  -1 -11  14   26.80    5.60
   1  11 -13   21.90    5.40
  -1  11  13   28.30    4.60
   1  11 -13   26.80    5.10
  -1  11  13   20.40    4.70
   1 -11 -13   18.40    5.50
  -1 -11  13   21.90    5.00
   1  11 -12    7.50    3.10
  -1  11  12    7.70    2.90
  -1  11  12   -0.70    2.20
   1  11 -12   -3.00    2.90
   1 -11 -12   -0.90    3.30
  -1 -11  12    5.10    3.10
  -1  11  11    4.30    2.40
   1  11 -11    6.10    3.10
  -1  11  11    5.20    2.90
   1  11 -11    9.30    4.10
  -1 -11  11    7.90    3.70
   1 -11 -11    8.30    4.20
  -1  11  10   40.90    4.80
   1  11 -10   39.60    6.50
   1  11 -10   48.00    5.50
  -1  11  10   43.00    5.30
   1 -11 -10   46.00    7.10
  -1 -11  10   53.89    6.90
   1  11  -9   67.09    7.60
   1  11  -9   58.49    5.90
  -1  11   9   61.69    6.20
  -1  11   9   74.99    6.50
  -1 -11   9   50.59    6.70
   1 -11  -9   77.39    8.50
   1  11  -8   46.20    5.00
   1  11  -8   48.40    6.00
  -1  11   8   43.30    4.90
  -1  11   8   38.10    4.50
  -1 -11   8   33.20    5.70
   1 -11  -8   33.30    5.30
  -1  11   7   50.79    4.90
   1  11  -7   49.80    4.90
   1  11  -7   55.39    6.50
  -1  11   7   51.59    5.00
  -1 -11   7   54.29    6.50
   1 -11  -7   57.09    6.80
  -1  11   6    0.50    1.80
   1  11  -6    4.10    1.90
  -1  11   6    2.70    1.90
   1  11  -6    2.90    2.80
   1 -11  -6    1.30    1.60
   1 -11  -6    4.20    2.80
  -1 -11   6   -1.70    2.20
   1  11  -5   65.19    4.40
   1  11  -5   58.39    6.10
  -1  11   5   64.09    4.80
  -1  11   5   64.99    4.70
   1 -11  -5   69.99    6.60
  -1 -11   5   58.39    6.40
   1 -11  -5   65.19    4.60
   1  11  -4   32.90    3.40
   1  11  -4   30.10    4.30
  -1  11   4   22.90    3.20
  -1  11   4   24.90    3.50
  -1 -11   4   26.00    4.20
   1 -11  -4   25.60    3.40
   1 -11  -4   20.50    3.90
   1  11  -3   51.19    3.50
  -1  11   3   50.09    4.80
   1  11  -3   49.80    5.30
  -1  11   3   47.40    3.80
   1 -11  -3   46.70    4.70
  -1 -11   3   46.70    5.60
   1 -11  -3   52.59    5.20
   1  11  -2    8.30    2.50
  -1  11   2    5.20    1.80
   1  11  -2    3.20    1.30
  -1  11   2    1.90    1.80
   1 -11  -2    4.90    2.20
  -1 -11   2    7.30    1.70
  -1 -11   2    6.60    2.70
   1 -11  -2    5.70    2.20
  -1  11   1   38.80    4.30
   1  11  -1   40.70    3.10
  -1  11   1   28.50    3.10
   1  11  -1   34.40    4.10
  -1 -11   1   33.30    4.30
   1 -11  -1   32.60    3.70
   1 -11  -1   38.90    4.60
  -1 -11   1   34.90    3.40
  -1  11   0   28.00    3.00
   1  11   0   31.80    3.90
  -1  11   0   20.60    3.30
   1  11   0   30.80    2.90
  -1 -11   0   24.20    3.20
   1 -11   0   26.00    3.10
  -1 -11   0   24.30    3.90
   1 -11   0   22.60    3.60
   1  11   1   28.70    3.70
  -1  11  -1   25.90    3.80
   1  11   1   28.70    2.90
  -1  11  -1   25.70    3.00
   1 -11   1   25.50    4.00
  -1 -11  -1   27.10    3.50
  -1 -11  -1   27.40    3.80
   1 -11   1   27.70    2.80
   1  11   2   -0.30    1.20
  -1  11  -2   -1.00    1.50
  -1  11  -2    1.10    1.30
   1  11   2    1.70    1.80
  -1 -11  -2    1.30    1.80
  -1 -11  -2   -0.40    1.40
   1 -11   2   -2.90    1.50
   1  11   3   22.90    3.50
   1  11   3   24.70    2.90
  -1  11  -3   22.40    2.90
  -1  11  -3   23.80    3.90
   1 -11   3   17.30    3.50
  -1 -11  -3   21.90    3.30
  -1 -11  -3   20.50    3.70
   1  11   4  125.49    6.00
  -1  11  -4  106.19    7.00
   1  11   4  106.79    6.20
  -1  11  -4  118.49    6.00
   1 -11   4  113.39    7.50
  -1 -11  -4  106.29    7.10
  -1 -11  -4  100.09    5.80
   1  11   5   10.80    2.70
  -1  11  -5   10.50    3.00
  -1  11  -5    9.50    2.30
   1  11   5   16.50    2.70
   1 -11   5    7.60    3.00
  -1 -11  -5   12.20    2.40
  -1 -11  -5   13.20    3.40
  -1  11  -6  133.49    6.90
   1  11   6  116.99    6.50
  -1  11  -6  105.09    7.60
   1  11   6  145.99    7.30
  -1 -11  -6  116.59    6.80
   1 -11   6  110.79    7.90
  -1 -11  -6  115.09    8.00
  -1  11  -7    8.40    3.30
  -1  11  -7   15.80    3.10
   1  11   7   11.80    2.90
   1  11   7   13.30    3.00
  -1 -11  -7   10.30    3.80
   1 -11   7   15.70    4.00
   1  11   8  133.79    7.60
  -1  11  -8  136.59    7.80
  -1  11  -8  144.09    9.40
   1  11   8  144.29    7.80
   1 -11   8  134.29    9.10
  -1 -11  -8  148.09    9.60
  -1  11  -9    6.30    2.80
   1  11   9   11.20    2.90
  -1  11  -9    3.90    3.60
   1  11   9    4.20    2.50
   1 -11   9    4.00    3.00
  -1 -11  -9   12.20    4.00
   1  11  10   14.40    3.70
   1  11  10   10.70    3.00
  -1  11 -10   12.10    4.30
  -1  11 -10   20.40    4.00
  -1 -11 -10   18.70    4.80
   1 -11  10   15.10    4.20
  -1  11 -11    0.10    3.20
   1  11  11    4.10    2.60
   1  11  11   -3.50    1.80
  -1  11 -11   -1.00    2.20
   1 -11  11    2.80    3.10
  -1 -11 -11   -1.60    3.10
  -1  11 -12   -0.10    2.60
   1  11  12    1.30    2.10
  -1  11 -12    1.50    3.10
   1  11  12   -4.00    2.30
  -1 -11 -12   -3.10    3.10
   1 -11  12    3.00    3.10
   1  11  13  104.49    8.10
  -1  11 -13  126.79    9.00
  -1  11 -13   97.89   10.30
   1  11  13   97.19    7.50
   1 -11  13  108.89   10.40
  -1 -11 -13  108.59   11.50
  -1  11 -14    3.00    3.30
   1  11  14   -0.60    2.40
   1  11  14    5.50    3.60
  -1  11 -14    3.80    4.20
  -1 -11 -14   -3.50    3.40
   1 -11  14    3.40    3.30
  -1  11 -15  127.59   10.10
  -1  11 -15  117.99   12.10
   1  11  15  121.59    8.50
   1  11  15  134.49    9.80
   1 -11  15  144.59   10.70
  -1 -11 -15  113.39   12.30
   1  11  16    2.60    3.40
  -1  11 -16    2.60    3.50
  -1  11 -16    5.20    4.50
   1  11  16   -1.40    2.70
  -1 -11 -16   -1.70    3.70
   1 -11  16   -2.50    2.70
  -1  11 -17   -5.00    3.90
   1  11  17   -4.00    3.30
   1  11  17   -2.40    2.20
  -1  11 -17    3.00    3.50
   1 -11  17    1.30    3.30
  -1 -11 -17   -4.10    3.40
  -1  11 -18   10.00    5.00
   1  11  18    5.30    3.50
   1  11  18   10.80    4.40
  -1  11 -18   12.50    6.30
   1 -11  18    9.70    5.00
  -1 -11 -18    6.40    5.80
  -1  11 -19   33.10    7.90
   1  11  19   26.50    6.50
   1  11  19   31.10    6.20
   1 -11  19   33.40    7.20
  -1 -11 -19   28.80    7.50
  -1  11 -20    8.60    5.10
   1  11  20   -0.70    3.10
   1  11  20   -1.00    3.80
  -1 -11 -20   -6.50    5.00
   1 -11  20    2.40    4.30
   1  12 -19   47.90    9.60
  -1  12  19   43.80    6.60
  -1  12  19   46.00    7.40
  -1 -12  19   44.00    7.90
   1 -12 -19   58.19   10.70
  -1  12  18    4.80    3.20
  -1  12  18    5.20    3.80
   1  12 -18    2.00    4.80
  -1 -12  18    2.10    3.30
   1 -12 -18    6.90    5.50
   1  12 -17   58.39    9.40
  -1  12  17   65.39    8.40
  -1  12  17   62.49    7.30
   1 -12 -17   55.49    9.60
  -1 -12  17   65.19    8.50
  -1  12  16    8.00    3.40
  -1  12  16    8.00    4.10
   1  12 -16    6.80    4.10
  -1 -12  16    9.00    4.30
   1 -12 -16    9.40    5.20
   1  12 -15   -2.10    2.80
  -1  12  15   -6.80    1.40
  -1  12  15    0.40    3.10
  -1 -12  15    2.80    3.40
   1 -12 -15   -3.70    3.70
  -1  12  14   13.00    4.10
   1  12 -14   12.80    5.40
  -1  12  14   12.00    3.70
   1 -12 -14   18.20    5.60
  -1 -12  14   12.60    4.80
  -1  12  13   54.59    6.00
  -1  12  13   58.09    6.90
   1  12 -13   52.29    8.10
   1 -12 -13   54.29    8.40
  -1 -12  13   49.70    7.40
   1  12 -12   14.30    5.10
  -1  12  12   21.40    4.60
  -1  12  12   15.90    3.60
   1  12 -12   22.40    5.80
   1 -12 -12   23.70    5.60
  -1 -12  12   15.80    4.50
   1  12 -11   51.69    7.50
  -1  12  11   42.40    5.40
  -1  12  11   50.69    6.10
   1  12 -11   42.80    5.80
   1 -12 -11   47.50    7.20
  -1 -12  11   34.80    6.00
   1  12 -10   33.90    6.20
   1  12 -10   40.50    5.10
  -1  12  10   30.10    4.30
  -1  12  10   39.70    5.20
   1 -12 -10   33.50    6.00
  -1 -12  10   29.00    5.30
   1  12  -9   25.00    5.40
  -1  12   9   32.50    4.60
  -1  12   9   32.40    4.70
   1  12  -9   20.10    3.80
   1 -12  -9   27.40    5.50
  -1 -12   9   37.20    6.10
   1  12  -8    0.70    3.00
   1  12  -8   -0.20    1.70
  -1  12   8    0.60    2.10
  -1  12   8   -3.20    1.60
  -1 -12   8    0.10    2.50
   1 -12  -8    1.00    2.80
   1  12  -7   64.49    7.20
  -1  12   7   74.19    5.50
   1  12  -7   62.79    5.00
  -1  12   7   68.49    6.10
  -1 -12   7   63.59    7.20
   1 -12  -7   65.99    7.20
  -1  12   6   38.40    4.20
   1  12  -6   38.00    4.20
   1  12  -6   36.60    5.40
  -1  12   6   41.10    4.60
   1 -12  -6   29.00    5.10
  -1 -12   6   40.90    6.10
  -1  12   5  207.68    9.00
  -1  12   5  218.18    9.80
   1  12  -5  211.98    9.00
   1  12  -5  219.08   10.90
   1 -12  -5  214.68    9.30
  -1 -12   5  219.68   11.40
   1 -12  -5  228.18   11.10
  -1  12   4  241.48    9.70
   1  12  -4  242.38   11.40
  -1  12   4  232.98   10.30
   1  12  -4  250.67    9.60
  -1 -12   4  268.27   12.30
   1 -12  -4  237.68   11.20
   1 -12  -4  250.67   10.40
   1  12  -3  197.88    8.10
   1  12  -3  184.88    9.80
  -1  12   3  241.88    9.80
  -1  12   3  208.88    8.50
  -1 -12   3  199.78   10.60
   1 -12  -3  205.58    9.80
   1 -12  -3  208.38    9.40
   1  12  -2   -2.40    1.90
   1  12  -2    1.10    1.40
  -1  12   2    5.20    2.20
  -1  12   2    0.60    1.60
   1 -12  -2    1.90    2.10
   1 -12  -2    2.20    2.00
  -1 -12   2    0.50    2.40
   1  12  -1  612.74   19.60
  -1  12   1  575.44   17.40
   1  12  -1  567.44   17.00
   1 -12  -1  563.34   18.10
   1 -12  -1  521.65   19.00
  -1 -12   1  549.05   19.70
   1  12   0    0.10    1.80
  -1  12   0   -0.60    1.40
   1  12   0    0.30    1.30
  -1  12   0    0.20    1.80
  -1 -12   0    2.10    2.20
   1 -12   0   -1.50    1.40
  -1 -12   0   -0.10    1.70
   1 -12   0    1.50    2.30
  -1  12  -1   12.60    2.30
   1  12   1   18.30    2.60
   1  12   1   17.70    3.20
  -1  12  -1    7.30    2.90
   1 -12   1   12.70    3.30
  -1 -12  -1   12.90    3.00
  -1 -12  -1   11.20    3.10
  -1  12  -2    7.40    2.80
  -1  12  -2    6.00    1.90
   1  12   2    5.50    1.90
   1  12   2    1.30    2.00
  -1 -12  -2    6.40    2.40
   1 -12   2    1.40    2.40
  -1 -12  -2    7.50    2.60
   1  12   3    9.50    2.30
  -1  12  -3   12.30    2.50
   1  12   3   11.20    3.00
  -1  12  -3   11.30    3.10
  -1 -12  -3   10.30    3.00
  -1 -12  -3   11.00    2.70
   1 -12   3    3.40    2.70
  -1  12  -4   -0.50    2.30
  -1  12  -4   -2.00    1.30
   1  12   4   -1.30    1.80
   1  12   4    0.20    1.60
   1 -12   4    1.40    2.60
  -1 -12  -4   -0.70    1.50
  -1 -12  -4   -1.20    2.20
   1  12   5   55.79    5.40
  -1  12  -5   44.90    5.60
   1  12   5   53.09    4.80
  -1  12  -5   57.59    4.60
  -1 -12  -5   58.29    4.30
  -1 -12  -5   55.99    6.30
   1 -12   5   52.49    6.40
   1  12   6   38.80    4.70
  -1  12  -6   36.00    4.30
   1  12   6   34.50    4.00
  -1  12  -6   34.80    5.20
   1 -12   6   28.50    5.00
  -1 -12  -6   39.00    5.80
  -1  12  -7  264.37   13.20
   1  12   7  261.47   11.30
   1  12   7  280.87   11.10
  -1  12  -7  253.17   11.20
   1 -12   7  245.98   12.80
  -1 -12  -7  259.47   13.10
  -1  12  -8   15.40    4.50
   1  12   8   13.50    3.20
  -1  12  -8    9.60    3.00
   1  12   8   20.50    3.60
  -1 -12  -8    7.20    3.80
   1 -12   8   14.30    4.10
  -1  12  -9   10.00    4.10
   1  12   9   19.00    3.70
   1  12   9   16.20    3.70
  -1  12  -9   16.30    3.80
   1 -12   9   14.60    4.30
  -1 -12  -9   15.50    4.50
   1  12  10  174.98    9.50
  -1  12 -10  170.98   11.30
   1  12  10  180.68    9.50
  -1  12 -10  174.88    9.90
   1 -12  10  154.18   10.70
  -1 -12 -10  153.58   10.90
  -1  12 -11   23.00    5.70
  -1  12 -11   24.40    4.80
   1  12  11   18.80    4.10
   1  12  11   21.80    4.10
  -1 -12 -11   23.50    5.60
   1 -12  11   16.10    4.40
   1  12  12   49.99    6.60
   1  12  12   62.09    6.50
  -1  12 -12   60.09    8.60
  -1  12 -12   44.50    6.30
   1 -12  12   41.70    6.70
  -1 -12 -12   50.29    7.80
   1  12  13   27.50    4.90
  -1  12 -13   32.10    6.70
  -1  12 -13   28.90    5.70
   1  12  13   27.20    4.70
  -1 -12 -13   29.00    6.40
   1 -12  13   34.60    6.30
  -1  12 -14   -0.80    3.70
  -1  12 -14   26.30    5.60
   1  12  14    7.10    3.20
   1  12  14    4.10    3.50
   1 -12  14    6.70    4.00
  -1 -12 -14   13.40    5.20
  -1  12 -15   -2.70    3.50
   1  12  15    2.50    2.60
   1  12  15    0.80    3.00
  -1  12 -15    0.80    3.40
  -1 -12 -15    4.70    4.20
   1 -12  15    8.10    4.10
   1  12  16    2.50    3.90
   1  12  16    2.50    3.20
  -1  12 -16   11.50    5.40
   1 -12  16    5.90    3.70
  -1 -12 -16    7.50    5.20
  -1  12 -17    6.00    5.30
   1  12  17    0.50    2.60
   1  12  17    0.50    3.70
   1 -12  17    2.20    3.90
  -1 -12 -17   -0.20    4.00
   1  12  18   -2.40    3.10
  -1  12 -18   -4.60    3.90
   1  12  18   -1.40    2.90
  -1 -12 -18    4.20    4.80
   1 -12  18   -4.80    3.10
  -1  12 -19   -4.20    4.40
   1  12  19    1.20    3.10
   1  12  19    1.20    4.30
   1 -12  19    4.40    4.10
  -1 -12 -19   -5.70    4.30
  -1  13  18    9.10    4.80
  -1  13  18    5.60    4.00
   1  13 -18   16.70    6.30
   1 -13 -18    2.60    5.40
  -1 -13  18    9.50    4.60
   1  13 -17   38.50    8.40
  -1  13  17   36.00    6.80
  -1  13  17   33.70    5.70
   1 -13 -17   51.39    9.60
  -1 -13  17   37.60    7.50
  -1  13  16    4.70    3.90
   1  13 -16   15.50    6.10
  -1  13  16    8.20    3.40
  -1 -13  16   10.60    4.60
   1 -13 -16    6.80    5.00
  -1  13  15   18.90    5.10
  -1  13  15   16.30    4.30
   1  13 -15   17.90    5.80
  -1 -13  15   13.50    4.80
   1 -13 -15   20.30    6.40
   1  13 -14   12.50    4.80
  -1  13  14   21.50    4.70
  -1  13  14   23.70    4.60
  -1 -13  14   22.40    6.10
   1 -13 -14   25.20    6.30
   1  13 -13   15.40    5.40
  -1  13  13   13.20    4.10
  -1  13  13   10.00    3.60
   1 -13 -13   11.50    4.70
  -1 -13  13   14.70    5.10
   1  13 -12   94.69   10.50
  -1  13  12   99.89    7.60
  -1  13  12  106.29    7.70
  -1 -13  12  100.09   10.20
   1 -13 -12  100.89   11.10
  -1  13  11   31.70    5.00
  -1  13  11   37.30    5.10
   1  13 -11   16.90    5.20
  -1 -13  11   26.90    5.60
   1 -13 -11   37.70    6.90
  -1  13  10    4.00    2.50
  -1  13  10    1.10    2.50
   1  13 -10    6.40    3.90
   1 -13 -10    4.00    3.50
  -1 -13  10    3.50    3.80
   1  13  -9   13.90    4.50
  -1  13   9   14.80    3.50
  -1  13   9   16.80    3.60
   1 -13  -9   10.10    4.30
  -1 -13   9   15.20    4.70
   1  13  -8   14.40    3.80
   1  13  -8   16.90    4.90
  -1  13   8    8.90    3.00
  -1  13   8   11.80    3.00
   1 -13  -8    9.90    4.20
  -1 -13   8   11.60    4.10
   1  13  -7    1.60    3.40
  -1  13   7    4.50    2.50
   1  13  -7    4.80    2.30
  -1  13   7    8.80    3.00
   1 -13  -7   -2.70    2.50
  -1 -13   7    5.30    3.30
   1  13  -6   18.00    3.20
  -1  13   6   27.10    3.90
   1  13  -6   29.70    5.50
  -1  13   6   20.50    3.80
  -1 -13   6   22.30    4.80
   1 -13  -6   24.60    4.80
  -1  13   5   54.79    5.50
   1  13  -5   42.60    5.70
  -1  13   5   40.50    4.40
   1  13  -5   46.50    4.50
   1 -13  -5   42.70    5.70
  -1 -13   5   43.30    5.90
   1 -13  -5   34.90    4.30
   1  13  -4   79.79    5.10
   1  13  -4   96.99    7.20
  -1  13   4   80.99    6.00
  -1  13   4  100.59    5.80
   1 -13  -4   91.09    6.90
   1 -13  -4   87.89    6.10
  -1 -13   4   74.99    7.60
  -1  13   3   54.79    4.40
  -1  13   3   49.30    5.30
   1  13  -3   49.20    4.00
   1  13  -3   56.49    6.10
   1 -13  -3   58.09    5.60
  -1 -13   3   48.70    6.20
   1 -13  -3   57.29    5.80
   1  13  -2   61.59    4.10
   1  13  -2   51.59    5.80
  -1  13   2   60.19    4.50
  -1  13   2   57.89    5.70
   1 -13  -2   56.39    5.90
  -1 -13   2   60.59    6.70
   1 -13  -2   51.99    5.40
  -1  13   1   26.20    4.00
   1  13  -1   22.90    2.90
   1  13  -1   17.50    3.60
  -1  13   1   18.90    2.90
  -1 -13   1   16.80    3.90
   1 -13  -1   26.00    4.30
   1  13   0   12.80    3.10
  -1  13   0   11.50    3.20
   1  13   0   11.00    2.30
  -1  13   0    8.90    2.20
  -1 -13   0   16.10    3.70
   1 -13   0   13.20    3.60
   1  13   1  207.18    8.10
  -1  13  -1  195.98   10.00
   1  13   1  189.08    9.50
  -1  13  -1  191.98    8.20
  -1 -13  -1  186.28    9.70
  -1 -13  -1  188.28   10.50
   1 -13   1  201.68   10.40
  -1  13  -2   41.40    5.30
  -1  13  -2   46.80    4.40
   1  13   2   45.40    5.00
   1  13   2   47.60    3.80
  -1 -13  -2   49.99    5.50
   1 -13   2   41.50    5.70
  -1 -13  -2   45.20    5.10
  -1  13  -3   19.40    4.00
  -1  13  -3   20.40    3.10
   1  13   3   15.50    3.30
   1  13   3   17.90    2.80
   1 -13   3   19.10    4.20
  -1 -13  -3   21.30    3.70
  -1 -13  -3   12.70    3.60
  -1  13  -4   21.20    3.30
   1  13   4   29.40    4.20
  -1  13  -4   21.00    4.60
   1  13   4   23.70    3.40
  -1 -13  -4   22.90    3.50
  -1 -13  -4   31.70    5.10
   1 -13   4   28.90    5.30
   1  13   5   -1.10    1.70
   1  13   5    2.70    2.20
  -1  13  -5    0.50    2.90
  -1  13  -5    0.20    1.70
  -1 -13  -5   -3.70    2.50
   1 -13   5   -0.20    2.60
   1  13   6   33.70    4.10
  -1  13  -6   25.00    4.90
   1  13   6   31.10    4.50
  -1  13  -6   33.50    4.30
   1 -13   6   22.50    4.80
  -1 -13  -6   35.40    5.60
   1  13   7    7.20    3.10
  -1  13  -7   13.40    3.30
   1  13   7   12.90    3.00
  -1  13  -7   11.70    4.20
  -1 -13  -7   14.20    4.60
   1 -13   7   12.90    4.10
  -1  13  -8   -1.40    2.10
  -1  13  -8   -5.30    2.10
   1  13   8    3.30    2.70
   1  13   8    1.20    2.10
  -1 -13  -8   -0.90    2.80
   1 -13   8   -1.50    2.50
   1  13   9   28.80    4.50
  -1  13  -9   26.00    4.70
   1  13   9   25.80    4.30
  -1  13  -9   23.60    5.50
  -1 -13  -9   25.50    5.50
   1 -13   9   30.10    5.80
  -1  13 -10   13.30    3.80
  -1  13 -10    9.70    4.30
   1  13  10   17.50    3.70
   1  13  10    9.70    3.30
  -1 -13 -10   10.10    4.40
   1 -13  10   13.50    4.50
  -1  13 -11  167.78   10.40
   1  13  11  192.08   10.20
   1  13  11  170.48    9.70
  -1  13 -11  175.48   12.50
   1 -13  11  169.78   11.50
  -1 -13 -11  173.78   12.30
   1  13  12   21.10    4.50
  -1  13 -12   13.10    4.20
   1  13  12   13.30    4.00
  -1  13 -12    3.50    4.80
  -1 -13 -12   17.40    5.10
   1 -13  12   17.00    5.10
  -1  13 -13  149.09   11.70
   1  13  13  155.48    9.50
   1  13  13  178.28   10.30
  -1 -13 -13  140.69   13.40
   1 -13  13  145.89   11.30
   1  13  14   -1.20    2.60
  -1  13 -14   -1.20    3.60
   1  13  14    0.50    2.50
  -1 -13 -14    3.10    4.30
   1 -13  14    4.50    4.10
  -1  13 -15    4.00    5.10
   1  13  15    1.30    3.10
   1  13  15    0.90    2.60
  -1 -13 -15    2.90    4.00
   1 -13  15    1.90    3.60
  -1  13 -16    2.90    4.10
   1  13  16    0.20    3.00
   1  13  16   -3.80    2.70
   1 -13  16    0.40    4.10
  -1 -13 -16    0.40    3.90
  -1  13 -17   76.09   10.90
   1  13  17   66.49    8.60
   1  13  17   78.99    8.40
   1 -13  17   63.59    9.20
  -1 -13 -17   65.69   10.20
  -1  13 -18    8.40    5.70
   1  13  18    5.40    4.10
   1  13  18   12.60    4.70
   1 -13  18    8.60    4.90
  -1 -13 -18   17.40    6.60
  -1  14  17   17.40    5.10
  -1  14  17   12.50    5.20
   1  14 -17   20.20    6.50
  -1 -14  17   16.90    5.50
   1 -14 -17   16.80    6.60
   1  14 -16   10.10    6.00
  -1  14  16   10.60    4.40
  -1  14  16    7.50    4.10
  -1 -14  16    3.00    4.10
   1 -14 -16    9.60    5.90
  -1  14  15   -2.40    2.70
   1  14 -15    0.00    4.00
  -1  14  15    0.30    3.40
   1 -14 -15    3.10    4.10
  -1 -14  15    3.70    4.00
  -1  14  14   18.20    4.60
   1  14 -14   12.60    5.20
  -1  14  14   11.00    4.20
  -1 -14  14   22.50    5.80
   1 -14 -14   12.00    5.70
  -1  14  13   -0.60    2.70
  -1  14  13    2.70    2.90
   1  14 -13    6.30    4.20
  -1 -14  13   -0.40    3.20
   1 -14 -13   -0.50    4.20
  -1  14  12   46.90    6.30
  -1  14  12   41.80    5.80
   1  14 -12   39.80    7.50
   1 -14 -12   40.30    7.70
  -1 -14  12   39.90    7.00
  -1  14  11   -0.80    2.10
   1  14 -11    3.20    4.10
  -1  14  11   -3.10    2.20
  -1 -14  11    2.30    3.90
   1 -14 -11   -2.50    3.80
  -1  14  10   64.19    6.70
  -1  14  10   65.89    6.70
   1  14 -10   70.49    8.90
   1 -14 -10   63.49    8.50
  -1 -14  10   65.49    8.50
   1  14  -9   -0.90    3.60
  -1  14   9    5.50    3.10
  -1  14   9    2.00    2.60
  -1 -14   9    7.00    4.20
   1 -14  -9    3.10    3.40
  -1  14   8   11.50    3.30
  -1  14   8   15.10    3.50
   1  14  -8   14.40    4.50
   1 -14  -8   11.20    3.90
  -1 -14   8    6.20    4.20
   1  14  -7    2.00    3.60
  -1  14   7    6.20    2.40
  -1  14   7    2.30    2.80
  -1 -14   7    1.70    3.20
   1 -14  -7    1.20    3.20
  -1  14   6  121.09    7.00
   1  14  -6  107.19    8.50
  -1  14   6  101.69    7.30
  -1 -14   6  114.09    8.90
   1 -14  -6  121.89    8.80
   1  14  -5   -1.40    2.30
  -1  14   5    1.90    2.20
  -1  14   5    0.00    2.00
   1 -14  -5   -1.50    2.50
  -1 -14   5    2.40    3.00
   1  14  -4    0.20    2.60
  -1  14   4   -1.10    1.80
   1  14  -4    2.80    3.10
  -1  14   4   -1.00    2.00
   1 -14  -4    3.10    2.40
   1 -14  -4    3.50    2.80
  -1 -14   4    2.20    2.70
   1  14  -3  254.57   12.40
  -1  14   3  266.47   11.60
  -1  14   3  258.67   10.20
   1  14  -3  246.58    9.90
  -1 -14   3  227.18   12.40
   1 -14  -3  255.37   11.50
   1  14  -2   31.50    3.60
  -1  14   2   35.00    4.80
  -1  14   2   38.90    4.10
   1  14  -2   39.80    5.70
   1 -14  -2   32.80    4.70
  -1 -14   2   33.00    5.40
  -1  14   1  155.88    9.10
   1  14  -1  152.58    7.00
   1  14  -1  154.48    9.20
  -1  14   1  151.58    7.30
  -1 -14   1  163.08    9.60
   1 -14  -1  164.58    9.30
  -1  14   0   34.20    3.90
   1  14   0   28.90    3.40
  -1  14   0   24.70    4.40
   1  14   0   28.80    4.60
   1 -14   0   34.90    5.20
  -1 -14   0   41.30    5.60
  -1  14  -1   -1.60    2.10
  -1  14  -1    4.30    1.80
   1  14   1    3.20    1.70
   1  14   1    2.20    2.40
  -1 -14  -1    6.20    2.70
   1 -14   1   -3.00    2.20
   1  14   2   -0.40    1.50
  -1  14  -2    1.00    1.60
  -1  14  -2    3.70    2.90
   1  14   2    0.00    2.10
  -1 -14  -2   -0.20    2.10
   1 -14   2    1.00    3.00
  -1  14  -3    0.90    2.40
   1  14   3   -1.50    1.60
   1  14   3   -1.40    2.10
  -1  14  -3    0.90    1.70
   1 -14   3   -3.10    2.50
  -1 -14  -3    3.40    2.50
  -1 -14  -3    2.80    2.80
  -1  14  -4   11.60    2.80
   1  14   4   12.40    2.80
   1  14   4   14.00    3.40
  -1  14  -4   17.20    4.20
   1 -14   4    7.20    3.70
  -1 -14  -4   11.00    3.60
   1  14   5   22.60    4.40
   1  14   5   24.40    3.70
  -1  14  -5   14.90    4.10
  -1  14  -5   17.80    3.30
   1 -14   5   13.00    4.20
  -1 -14  -5   16.70    4.20
   1  14   6  162.38    8.10
   1  14   6  156.38    8.90
  -1  14  -6  166.88    8.60
  -1  14  -6  156.38   10.50
   1 -14   6  139.19   10.00
  -1 -14  -6  185.18   10.80
  -1  14  -7    3.50    2.30
  -1  14  -7   -4.50    2.30
   1  14   7   -0.20    2.20
   1  14   7    2.90    2.40
  -1 -14  -7   -0.30    3.00
   1 -14   7    2.20    3.40
  -1  14  -8  118.59    7.90
   1  14   8  125.79    7.60
  -1  14  -8  110.79   10.70
   1  14   8  137.69    8.30
   1 -14   8  120.19    9.50
  -1 -14  -8  158.08   10.40
   1  14   9    1.90    2.50
  -1  14  -9    0.60    2.50
   1  14   9   -2.20    2.40
  -1  14  -9   -0.20    3.10
  -1 -14  -9    1.60    3.60
   1 -14   9    4.80    3.60
   1  14  10   80.69    7.60
   1  14  10   89.29    6.80
  -1  14 -10   67.29    8.70
  -1 -14 -10   94.09   10.40
   1 -14  10   70.99    8.70
  -1  14 -11   55.79    8.10
   1  14  11   60.09    6.60
   1  14  11   46.50    6.00
   1 -14  11   56.99    8.30
  -1 -14 -11   35.80    7.20
   1  14  12   -0.90    2.50
  -1  14 -12   -1.60    3.50
   1  14  12   -1.10    2.40
  -1 -14 -12   -1.80    3.70
   1 -14  12   -2.30    2.80
  -1  14 -13   43.70    8.30
   1  14  13   23.50    5.10
   1  14  13   40.40    5.80
  -1 -14 -13   54.89    9.00
   1 -14  13   32.40    6.60
   1  14  14    6.80    3.80
  -1  14 -14    8.50    5.30
   1  14  14    4.70    3.00
   1 -14  14   10.10    4.60
  -1 -14 -14   -0.40    3.80
   1  14  15   18.90    5.10
   1  14  15    7.80    3.70
  -1  14 -15   10.60    6.00
  -1 -14 -15   11.20    5.60
   1 -14  15   14.00    5.30
   1  14  16   23.00    5.00
  -1  14 -16   18.90    6.80
   1  14  16   10.30    4.60
  -1 -14 -16   16.30    6.90
   1 -14  16   15.30    6.20
   1  14  17    3.20    3.40
   1  14  17    1.90    3.80
  -1  14 -17   -0.90    4.70
  -1 -14 -17   12.40    6.30
   1 -14  17    5.20    4.70
  -1  15  16   -1.20    3.10
  -1  15  16   -4.20    2.80
   1  15 -16   -2.10    4.50
  -1 -15  16   -2.60    3.40
   1 -15 -16   -1.10    4.40
  -1  15  15   66.89    8.10
  -1  15  15   60.89    7.30
   1  15 -15   71.09   10.60
   1 -15 -15   65.79   10.70
  -1 -15  15   56.69    9.30
  -1  15  14   25.00    4.90
  -1  15  14   29.80    5.80
   1  15 -14   36.90    7.50
   1 -15 -14   24.30    7.30
  -1 -15  14   21.10    6.30
  -1  15  13   -2.00    2.80
   1  15 -13    3.00    4.80
  -1  15  13   -2.60    2.70
   1 -15 -13    3.30    4.80
  -1 -15  13   -0.80    3.70
  -1  15  12   97.49    8.70
   1  15 -12   96.79   11.30
  -1  15  12   96.89    7.60
   1 -15 -12  104.79   11.90
  -1 -15  12  123.19   12.30
   1  15 -11   10.40    4.80
  -1  15  11   16.20    4.20
  -1  15  11   12.00    3.80
  -1 -15  11   16.20    5.20
   1 -15 -11   25.50    6.00
  -1  15  10    2.60    3.10
  -1  15  10   -0.70    2.60
   1  15 -10   -1.20    3.20
  -1 -15  10    1.80    3.40
   1 -15 -10   -3.30    3.40
   1  15  -9   15.10    5.20
  -1  15   9   20.40    4.00
  -1  15   9   10.00    3.50
  -1 -15   9   15.80    4.90
   1 -15  -9    6.20    4.20
  -1  15   8  126.19    7.70
   1  15  -8  131.29   10.20
  -1  15   8  150.68    9.10
  -1 -15   8  139.89   10.50
   1 -15  -8  142.99   10.30
  -1  15   7    0.80    2.60
   1  15  -7    0.30    3.60
  -1  15   7    1.50    2.30
   1 -15  -7    7.90    4.00
  -1 -15   7   -0.40    3.10
  -1  15   6   14.00    3.10
  -1  15   6    9.30    3.30
   1  15  -6    9.70    4.00
   1 -15  -6   10.10    3.90
  -1 -15   6   12.70    4.40
  -1  15   5  122.49    7.20
   1  15  -5  130.99    9.30
  -1  15   5  127.39    8.10
  -1 -15   5  113.69    9.10
   1  15  -4    8.20    3.70
  -1  15   4    6.50    2.90
  -1  15   4    2.00    2.10
  -1 -15   4    5.80    3.40
   1  15  -3    9.50    3.50
  -1  15   3   11.10    3.40
  -1  15   3    9.30    2.70
   1 -15  -3    8.50    3.20
  -1 -15   3    8.90    3.80
  -1  15   2   85.49    7.70
  -1  15   2   76.69    5.30
   1  15  -2   71.59    7.60
   1 -15  -2   75.39    7.20
  -1 -15   2   71.29    7.80
   1  15  -1  133.69    8.70
  -1  15   1  131.79    8.70
  -1  15   1  119.99    6.70
  -1 -15   1  136.49    9.30
   1 -15  -1  138.49    8.90
  -1  15   0   43.60    4.40
   1  15   0   32.50    5.00
   1  15   0   30.20    5.30
  -1  15   0   29.40    4.90
   1 -15   0   35.30    5.60
  -1 -15   0   36.30    5.60
  -1  15  -1   72.69    7.40
   1  15   1   77.59    5.20
   1  15   1   79.99    7.50
  -1  15  -1   89.69    5.70
   1 -15   1   81.79    8.00
  -1 -15  -1   90.09    7.40
  -1  15  -2    3.60    3.00
   1  15   2   -1.20    2.20
  -1  15  -2    0.50    1.80
   1  15   2   -2.40    1.60
   1 -15   2   -0.90    2.60
  -1 -15  -2    4.40    2.90
  -1  15  -3    1.90    2.90
  -1  15  -3    6.80    2.30
   1  15   3   -0.70    2.10
   1  15   3   11.40    2.60
  -1 -15  -3    1.90    2.60
   1 -15   3    9.00    3.90
  -1  15  -4   90.79    8.70
   1  15   4  108.59    7.40
   1  15   4   89.99    5.90
  -1  15  -4   96.09    6.30
   1 -15   4   95.39    9.20
   1  15   5   12.60    3.80
  -1  15  -5   11.10    3.30
   1  15   5   10.40    2.90
  -1  15  -5   13.10    4.40
  -1 -15  -5    9.00    4.10
   1 -15   5   19.50    5.10
  -1  15  -6   -1.00    2.50
   1  15   6   -3.90    1.70
   1  15   6    0.80    2.90
   1 -15   6    2.20    3.40
  -1 -15  -6   -1.30    2.70
   1  15   7   24.90    4.10
   1  15   7   14.30    3.80
  -1  15  -7   17.80    5.10
  -1 -15  -7   19.20    4.90
   1 -15   7    9.00    4.50
   1  15   8    8.50    3.10
   1  15   8   11.00    3.90
  -1  15  -8    4.30    3.70
   1 -15   8   10.30    4.50
  -1 -15  -8    5.90    4.20
  -1  15  -9    3.10    3.50
   1  15   9    4.60    3.10
   1  15   9    4.70    3.00
   1 -15   9    5.70    3.90
  -1 -15  -9   10.70    4.80
  -1  15 -10   15.80    5.10
   1  15  10   23.00    4.50
   1  15  10   16.80    4.10
  -1 -15 -10   29.30    6.60
   1 -15  10   21.40    5.70
   1  15  11   28.90    5.30
   1  15  11   23.00    4.70
  -1  15 -11   20.20    5.70
  -1 -15 -11   24.70    6.30
   1 -15  11   11.50    5.20
   1  15  12   -2.50    2.60
  -1  15 -12   -2.10    4.30
   1  15  12   -3.20    2.60
  -1 -15 -12   -3.90    3.60
   1 -15  12   -7.00    2.70
  -1  15 -13    5.60    4.90
   1  15  13    2.80    3.10
   1  15  13    2.60    3.20
   1 -15  13    0.10    4.10
  -1 -15 -13    3.00    5.00
  -1  15 -14   10.90    6.60
   1  15  14    1.90    3.60
   1  15  14    3.40    3.70
  -1 -15 -14    4.20    4.40
   1 -15  14    9.40    5.20
   1  15  15    7.50    3.90
   1  15  15    5.00    3.60
  -1  15 -15    5.50    5.30
  -1 -15 -15   -3.80    4.30
   1 -15  15    1.10    4.60
   1  15  16    1.50    4.00
   1 -15  16    2.80    4.30
  -1 -15 -16   10.00    6.20
  -1  16  14   30.60    5.30
   1  16 -14   29.30    7.60
  -1  16  14   34.10    6.00
  -1 -16  14   29.80    7.30
   1 -16 -14   30.40    7.80
   1  16 -13    4.10    5.30
  -1  16  13    4.80    3.60
  -1  16  13    2.70    3.50
  -1 -16  13    1.70    4.50
   1 -16 -13    2.20    5.20
   1  16 -12    9.30    5.00
  -1  16  12    5.60    3.60
  -1  16  12   11.40    4.10
  -1 -16  12    6.40    5.20
   1 -16 -12    0.70    4.10
  -1  16  11   36.50    5.90
   1  16 -11   54.19    8.90
  -1  16  11   45.20    6.10
  -1 -16  11   42.80    7.50
   1 -16 -11   39.60    8.00
  -1  16  10   18.60    4.40
  -1  16  10   22.60    4.40
   1  16 -10   21.30    5.90
   1 -16 -10   15.80    5.60
  -1 -16  10   21.90    5.70
   1  16  -9   -1.70    3.40
  -1  16   9   -0.70    2.50
  -1  16   9    2.70    3.00
  -1 -16   9   -1.80    3.60
   1 -16  -9    2.10    4.10
   1  16  -8    2.30    3.70
  -1  16   8   -1.10    2.50
  -1  16   8   -1.10    2.50
  -1 -16   8   -0.10    3.20
   1 -16  -8   -0.20    3.90
   1  16  -7   33.10    6.30
  -1  16   7   34.20    4.80
  -1  16   7   41.30    5.70
  -1 -16   7   26.80    6.20
   1  16  -6    1.50    3.10
  -1  16   6   -1.70    2.00
  -1  16   6   -0.80    2.70
  -1 -16   6    1.70    2.80
  -1  16   5    9.90    3.70
   1  16  -5    7.30    3.90
  -1  16   5    7.90    2.80
  -1 -16   5   11.80    4.40
   1  16  -4   25.40    5.10
  -1  16   4   32.10    5.30
  -1  16   4   36.70    4.60
  -1 -16   4   26.80    5.40
  -1  16   3   34.50    5.30
  -1  16   3   35.30    4.30
   1  16  -3   36.50    6.00
  -1 -16   3   35.50    6.10
   1  16  -2    0.90    2.90
  -1  16   2    1.30    2.50
  -1  16   2    2.40    1.90
   1 -16  -2    0.60    2.90
  -1 -16   2    2.70    3.20
  -1  16   1    5.10    3.00
   1  16  -1   -0.50    2.40
  -1  16   1    2.00    2.00
  -1 -16   1    3.90    3.20
   1 -16  -1   -0.80    2.50
  -1  16   0   25.70    4.90
   1  16   0   25.60    4.80
  -1  16   0   18.90    3.30
   1 -16   0   20.30    4.40
  -1 -16   0   28.20    5.30
   1  16   1   23.60    4.60
  -1  16  -1   28.20    5.50
  -1  16  -1   21.60    4.80
  -1 -16  -1   16.90    4.00
   1 -16   1   16.10    4.60
   1  16   2    1.90    2.60
  -1  16  -2    8.30    3.60
   1 -16   2    5.60    3.50
  -1 -16  -2    6.60    3.10
   1  16   3    1.20    3.00
  -1  16  -3    0.70    3.10
   1 -16   3   -2.80    2.90
  -1  16  -4   50.89    7.20
   1  16   4   48.20    6.00
   1 -16   4   43.30    6.80
  -1  16  -5    3.60    3.60
   1  16   5    2.80    2.80
   1  16   5    4.80    2.50
   1 -16   5    5.40    3.90
  -1  16  -6   31.30    6.30
   1  16   6   30.30    5.40
   1  16   6   30.80    4.30
   1 -16   6   36.80    6.70
   1  16   7    8.90    3.60
   1  16   7    8.70    3.00
  -1  16  -7    8.80    4.40
   1 -16   7    7.70    4.10
   1  16   8   67.49    6.40
  -1  16  -8   71.99    9.20
   1  16   8   81.59    8.00
  -1 -16  -8   87.59    9.70
   1 -16   8   76.59    9.40
   1  16   9    7.40    3.30
  -1  16  -9    6.50    4.20
   1  16   9    7.70    3.50
  -1 -16  -9    6.80    4.20
   1 -16   9    1.60    3.50
   1  16  10   42.20    6.00
   1  16  10   42.00    5.60
  -1  16 -10   41.80    7.80
  -1 -16 -10   36.40    7.50
   1 -16  10   34.70    6.60
  -1  16 -11   -0.10    4.00
   1  16  11    0.50    3.30
   1  16  11   -1.10    2.90
   1 -16  11    1.60    4.60
  -1 -16 -11   -2.00    3.90
  -1  16 -12   33.80    7.50
   1  16  12   23.60    4.80
   1  16  12   23.70    5.20
  -1 -16 -12   32.10    7.30
   1 -16  12   39.20    7.70
   1  16  13    6.50    4.00
  -1  16 -13    5.70    5.50
   1  16  13    4.60    3.50
   1 -16  13    6.90    5.10
  -1 -16 -13    4.50    4.90
  -1  16 -14    5.70    6.10
   1  16  14   -1.30    3.50
   1  16  14    8.60    4.10
  -1 -16 -14   -1.10    4.90
   1 -16  14    6.20    5.10
  -1  17  13    3.50    3.90
  -1  17  13    4.00    3.90
   1  17 -13   -1.30    4.50
   1 -17 -13    9.50    5.40
  -1 -17  13    6.90    5.50
   1  17 -12   52.59    9.30
  -1  17  12   56.59    7.40
  -1  17  12   58.69    7.20
  -1 -17  12   63.39    9.80
   1 -17 -12   61.59    9.80
  -1  17  11   15.90    4.10
  -1  17  11   12.70    4.80
   1  17 -11   20.80    6.60
  -1 -17  11   11.90    5.60
   1 -17 -11    9.10    5.30
   1  17 -10    5.60    4.90
  -1  17  10    7.20    4.00
  -1  17  10    5.40    3.40
  -1 -17  10    2.50    4.40
  -1  17   9    5.10    3.30
  -1  17   9    4.70    3.50
   1  17  -9   23.20    6.40
  -1 -17   9    8.20    4.50
   1  17  -8  153.18   13.80
  -1  17   8  141.49    9.40
  -1  17   8  118.89    8.20
  -1 -17   8  127.09   12.70
   1  17  -7    1.90    3.70
  -1  17   7   -2.30    2.40
  -1  17   7   -4.10    2.30
  -1 -17   7    0.80    3.30
  -1  17   6   16.10    3.50
  -1  17   6   13.60    4.30
   1  17  -6   20.90    5.40
  -1 -17   6   12.20    5.30
  -1  17   5  127.79    9.00
   1  17  -5  162.38   11.40
  -1  17   5  138.99    8.00
  -1 -17   5  128.69   12.00
  -1  17   4    2.50    2.60
   1  17  -4    3.10    3.50
  -1  17   4   -0.30    3.10
  -1 -17   4   -0.30    3.00
   1  17  -3   31.50    5.90
  -1  17   3   28.90    5.40
  -1 -17   3   25.00    5.70
  -1  17   2    9.90    3.80
   1  17  -2    4.10    3.50
  -1 -17   2   -0.60    3.00
   1  17  -1   67.89    8.10
  -1  17   1   66.49    7.50
  -1 -17   1   88.39    9.10
   1 -17  -1   65.99    7.70
  -1  17   0   84.19    8.70
   1  17   0   84.49    8.50
  -1 -17   0   96.19    9.20
   1 -17   0   84.59    8.60
   1  17   1  133.19    9.00
  -1  17  -1  101.79    9.60
   1 -17   1   97.99    9.50
  -1 -17  -1  101.09    9.40
   1  17   2  146.19    9.90
  -1  17  -2  126.29   11.30
   1 -17   2  149.99   10.60
   1  17   3    6.20    3.40
  -1  17  -3    5.80    3.50
   1 -17   3    1.60    3.60
  -1  17  -4   52.79    7.50
   1  17   4   50.19    6.80
   1 -17   4   38.90    7.00
  -1  17  -5    1.20    3.30
   1  17   5    0.20    2.60
   1 -17   5   -0.40    3.20
  -1  17  -6    1.20    3.10
   1  17   6   -1.10    3.00
   1 -17   6   -0.30    3.30
  -1  17  -7   50.59    7.90
   1  17   7   28.20    5.40
   1 -17   7   23.60    5.90
   1  17   8   97.49    9.20
  -1  17  -8   80.09   10.20
   1 -17   8   89.79   10.80
   1  17   9   -3.50    2.60
  -1  17  -9   -2.50    3.40
   1 -17   9    2.00    4.10
  -1  17 -10   57.29    9.30
   1  17  10   43.60    6.70
   1 -17  10   53.29    8.30
  -1 -17 -10   46.00   12.20
  -1  17 -11   16.00    5.90
   1  17  11   15.80    4.50
  -1 -17 -11   22.30    6.40
   1 -17  11   11.00    5.70
   1  17  12   16.50    5.00
   1  17  12    9.20    4.70
  -1  17 -12   27.30    7.50
  -1 -17 -12    5.20    4.90
   1 -17  12   16.70    6.00
  -1  18  11    7.50    5.30
  -1  18  11   10.20    4.20
   1  18 -11   22.40    7.40
  -1 -18  11   18.10    6.40
   1  18 -10   11.60    6.00
  -1  18  10   12.20    4.40
  -1 -18  10   17.40    6.10
   1  18  -9   24.80    7.00
  -1  18   9   14.20    4.80
  -1 -18   9   18.40    6.00
   1  18  -8   -6.00    3.90
  -1  18   8   -2.50    2.80
  -1 -18   8    0.70    3.80
   1  18  -7   39.90    7.50
  -1  18   7   53.79    7.00
  -1 -18   7   49.10    8.40
   1  18  -6   17.80    5.90
  -1  18   6   11.00    3.90
  -1 -18   6    0.90    4.40
  -1  18   5   -0.30    3.40
   1  18  -5   -3.50    3.10
  -1 -18   5   -1.40    3.70
   1  18  -4   -3.00    3.30
  -1  18   4    0.10    2.90
  -1 -18   4    1.40    3.30
  -1  18   3   11.80    4.60
   1  18  -3    7.30    3.90
  -1 -18   3   14.50    4.60
  -1  18   2   -3.70    2.40
   1  18  -2    6.10    3.80
  -1 -18   2    2.90    3.50
  -1  18   1    4.60    3.40
   1  18  -1   -6.90    2.40
  -1 -18   1    6.90    3.90
  -1  18   0   45.50    7.00
   1  18   0   64.09    7.90
  -1 -18   0   48.70    7.10
   1 -18   0   50.39    7.40
  -1  18  -1   11.30    4.40
   1  18   1   23.80    5.20
   1 -18   1   12.20    4.60
  -1  18  -2   -2.60    3.00
   1  18   2    2.50    3.10
   1 -18   2   -1.60    2.80
  -1  18  -3   -2.00    3.10
   1  18   3   -3.50    3.00
   1 -18   3   -1.20    2.90
  -1  18  -4    0.80    3.60
   1  18   4    1.10    3.10
   1 -18   4    3.60    3.60
   1  18   5   41.20    6.40
  -1  18  -5   41.90    7.20
   1 -18   5   29.10    6.80
  -1  18  -6    5.70    4.40
   1  18   6   12.60    4.20
   1 -18   6   10.20    5.10
  -1  18  -7    6.70    4.30
   1  18   7    1.60    3.10
   1 -18   7   -4.80    3.80
  -1  18  -8    6.20    4.30
   1  18   8   -5.90    3.20
   1 -18   8    2.40    4.20
  -1  18  -9    2.70    4.90
   1  18   9    2.00    3.40
   1 -18   9   -3.20    3.90
   1  18  10   28.10    5.60
  -1  18 -10   18.50    6.20
   1 -18  10   11.50    5.80
  -1  19   8   12.50    4.40
   1  19  -8   11.90    5.60
  -1 -19   8    9.00    5.10
  -1  19   7   23.80    5.90
   1  19  -7   19.30    6.10
  -1 -19   7   28.00    7.00
  -1  19   6    9.80    4.20
   1  19  -6   13.20    4.90
  -1 -19   6    4.00    4.30
  -1  19   5   18.60    5.10
   1  19  -5   33.40    7.10
  -1 -19   5   31.60    7.10
  -1  19   4   -1.40    2.70
   1  19  -4   -2.10    3.80
  -1 -19   4    2.00    3.40
   1  19  -3   -0.80    3.50
  -1  19   3    2.20    3.40
  -1 -19   3    3.20    4.10
  -1  19   2   -0.50    2.80
   1  19  -2    5.90    4.10
  -1 -19   2    0.40    3.90
  -1  19   1   89.89    9.80
   1  19  -1   92.79   10.10
  -1 -19   1   67.79    8.70
  -1  19   0   -0.10    3.50
   1  19   0    3.40    3.60
  -1  19  -1  160.38   11.50
   1  19   1  158.08   11.30
   1 -19   1  138.49   11.10
  -1  19  -2   -0.60    3.10
   1  19   2    0.80    3.10
   1 -19   2    2.30    3.90
   1  19   3   22.30    5.50
  -1  19  -3   30.40    6.60
   1 -19   3   18.90    5.50
  -1  19  -4    0.70    4.30
   1  19   4    3.80    3.30
   1 -19   4    4.70    4.70
   1  19   5   -5.60    2.70
  -1  19  -5    2.50    3.90
   1 -19   5    2.90    3.80
   1  19   6    0.60    3.20
  -1  19  -6    4.60    4.20
   1 -19   6   -5.90    3.30
   1  19   7    3.30    3.60
  -1  19  -7    6.10    4.90
   1 -19   7    6.50    4.90
  -1  19  -8   17.00    5.90
   1  19   8   15.80    5.10
   1 -19   8   12.60    6.30
  -1 -20   4   -1.30    3.80
  -1  20   3   -0.70    3.10
   1  20  -3    5.00    4.10
  -1 -20   3   -2.70    3.70
  -1  20   2    3.50    3.90
   1  20  -2   11.10    5.10
  -1 -20   2   -0.10    4.00
   1  20  -1   32.20    6.80
  -1  20   1   26.70    6.10
  -1  20   0    3.00    4.30
   1  20   0    1.60    4.00
   1  20   1    3.30    3.70
  -1  20  -1    0.90    3.40
   1  20   2   44.40    7.60
  -1  20  -2   38.90    7.30
   1 -20   2   35.90    7.50
   1  20   3    1.70    3.80
  -1  20  -3    0.60    4.10
   1 -20   3    0.10    4.00
  -2   0  24    0.80    4.60
  -2   0  24    1.80    3.70
   2   0 -24    2.20    4.90
  -2   0  23   -5.30    2.90
   2   0 -23    2.90    4.10
  -2   0  23   -2.10    3.40
   2   0 -23   -1.20    3.90
   2   0 -22  247.78   15.10
  -2   0  22  232.88   14.70
  -2   0  22  257.97   16.00
   2   0 -22  245.18   15.80
  -2   0  21    2.10    3.40
   2   0 -21   -4.00    3.70
   2   0 -21   -1.90    3.10
  -2   0  21   -0.30    2.70
  -2   0  20   31.70    6.20
  -2   0  20   35.10    6.30
   2   0 -20   46.10    7.40
   2   0 -20   40.60    7.20
  -2   0  19    0.70    3.00
   2   0 -19   -3.10    2.50
   2   0 -19    3.80    3.30
   2   0 -19   -0.70    2.90
  -2   0  19   -4.40    2.70
   2   0 -18   37.60    6.20
  -2   0  18   37.50    6.70
   2   0 -18   38.80    6.50
   2   0 -18   41.40    6.50
  -2   0  18   32.60    5.50
   2   0 -17    0.00    2.90
   2   0 -17    3.50    3.00
   2   0 -17   -3.60    2.70
  -2   0  17   -2.00    2.10
   2   0 -16  256.47   13.00
   2   0 -16  242.08   13.10
  -2   0  16  260.47   13.00
   2   0 -16  240.68   12.60
  -2   0  15    1.30    2.20
  -2   0  15    0.10    1.50
   2   0 -15   -1.00    2.40
   2   0 -15    4.20    2.70
   2   0 -15   -4.20    2.30
   2   0 -14    3.40    2.60
   2   0 -14    7.70    3.10
   2   0 -14    9.40    3.20
  -2   0  14   13.90    3.60
  -2   0  14    5.20    1.90
  -2   0  13    0.30    1.50
   2   0 -13    1.40    2.10
   2   0 -13    4.80    2.70
   2   0 -13    0.70    1.50
  -2   0  13    1.20    2.00
   2   0 -13    0.60    2.20
  -2   0  12  266.97    9.70
   2   0 -12  240.98   11.10
  -2   0  12  252.37   11.30
   2   0 -12  248.18   10.10
   2   0 -12  258.27   11.50
   2   0 -12  260.67   11.80
   2   0 -11   -0.80    1.80
  -2   0  11    1.70    1.90
   2   0 -11    0.80    1.70
   2   0 -11    0.20    1.80
   2   0 -11    1.20    1.50
  -2   0  11   -0.60    1.00
   2   0 -10  313.07   11.10
   2   0 -10  302.67   12.30
  -2   0  10  309.37   11.80
   2   0 -10  287.97   11.70
   2   0 -10  301.97   11.90
  -2   0  10  298.27   10.40
  -2   0   9   -1.00    1.10
   2   0  -9    1.20    1.80
   2   0  -9   -2.10    1.40
   2   0  -9    0.20    1.70
   2   0  -9   -1.40    1.20
  -2   0   9   -0.70    1.30
   2   0  -8  312.37   10.80
   2   0  -8  319.27   11.40
   2   0  -8  297.97   11.30
   2   0  -8  313.67   11.70
  -2   0   8  319.87   10.40
  -2   0   8  319.87   11.40
  -2   0   7   -0.20    1.20
   2   0  -7    1.30    1.50
   2   0  -7    0.70    1.20
   2   0  -7    0.70    1.30
   2   0  -7    0.10    1.20
  -2   0   6 1175.88   31.80
   2   0  -6 1183.38   31.90
   2   0  -6 1169.68   32.20
   2   0  -6 1163.68   32.00
   2   0  -6 1188.28   31.70
   2   0  -5    1.30    1.10
   2   0  -5    0.30    1.00
   2   0  -5    0.50    1.00
   2   0  -5   -0.50    1.20
  -2   0   5   -0.50    0.90
   2   0  -4 6509.25  162.18
  -2   0   4 6501.75  162.18
   2   0  -4 6569.94  162.48
   2   0  -4 6294.27  162.38
   2   0  -4 6651.33  162.48
   2   0  -3    0.40    0.80
   2   0  -3   -0.10    0.90
  -2   0   3    0.00    0.80
   2   0  -3   -0.20    0.90
   2   0  -3   -0.20    0.90
  -2   0   2  742.73   19.00
   2   0  -2  734.83   18.80
  -2   0   2  733.23   19.00
   2   0  -2  715.43   19.20
   2   0  -2  729.23   19.00
  -2   0   1    0.40    0.30
  -2   0   1   -0.10    0.20
   2   0  -1    0.30    0.50
   2   0  -1    0.00    0.30
   2   0  -1    0.50    0.40
   2   0   0 1179.58   28.50
   2   0   0 1178.78   28.50
  -2   0   0 1155.78   28.50
  -2   0   0 1151.78   28.60
   2   0   0 1128.49   29.00
   2   0   0 1026.60   28.40
  -2   0   0 1148.39   28.50
   2   0   1    0.60    0.50
   2   0   1   -0.50    0.40
  -2   0  -1   -0.30    0.40
  -2   0  -1    0.00    0.40
  -2   0  -1    0.10    0.60
  -2   0  -2 3565.94   89.09
   2   0   2 3520.05   88.49
  -2   0  -2 3553.44   88.69
  -2   0  -2 3602.64   89.09
   2   0   2 3523.45   88.99
  -2   0  -3    0.20    0.80
  -2   0  -3   -1.30    1.00
  -2   0  -3   -0.60    1.10
   2   0   3   -0.50    0.60
   2   0   3    0.80    1.00
   2   0   4  707.73   20.40
  -2   0  -4  755.22   20.70
  -2   0  -4  717.53   20.00
  -2   0  -4  733.13   20.60
   2   0   4  735.53   19.20
   2   0   5    0.20    1.10
  -2   0  -5    0.00    1.30
   2   0   5   -0.50    0.60
  -2   0  -5   -0.10    1.40
  -2   0  -5   -0.10    1.00
  -2   0  -6  622.74   19.10
  -2   0  -6  619.34   19.20
   2   0   6  653.83   17.40
   2   0   6  639.94   19.20
  -2   0  -6  637.54   18.70
  -2   0  -7   -1.10    1.50
  -2   0  -7   -0.40    1.50
  -2   0  -7   -1.70    1.50
   2   0   7    0.10    0.80
   2   0   7    0.00    1.40
  -2   0  -8  651.33   21.20
   2   0   8  678.93   18.70
   2   0   8  675.73   21.00
  -2   0  -8  684.33   20.70
  -2   0  -8  653.63   20.90
   2   0   9    0.50    1.00
  -2   0  -9   -1.40    1.70
  -2   0  -9    3.60    2.00
   2   0   9    6.30    2.20
  -2   0  -9   -0.10    1.60
  -2   0 -10  372.66   14.40
   2   0  10  372.26   14.50
  -2   0 -10  375.76   14.10
  -2   0 -10  401.36   15.10
   2   0  10  389.86   12.00
  -2   0 -11   -0.90    1.60
   2   0  11   -0.50    1.00
  -2   0 -11    1.10    2.00
   2   0  11    3.00    2.30
  -2   0 -11   -3.50    1.40
   2   0  12   11.00    2.00
  -2   0 -12   10.90    3.30
  -2   0 -12    9.80    3.20
  -2   0 -12    3.10    2.50
   2   0  12   13.20    3.30
   2   0  13    0.80    2.20
  -2   0 -13   -2.70    2.00
   2   0  13   -0.90    1.20
  -2   0 -13    5.00    2.90
  -2   0 -13   -0.70    2.30
   2   0  14   21.20    3.00
  -2   0 -14   20.60    4.50
   2   0  14   23.10    4.40
  -2   0 -14   18.60    4.30
  -2   0 -14   22.50    4.60
  -2   0 -15   -2.40    2.00
  -2   0 -15   -2.20    2.20
   2   0  15   -4.00    1.80
  -2   0 -15    3.40    3.10
  -2   0 -16    8.30    4.10
  -2   0 -16    2.10    3.40
  -2   0 -16    6.10    3.60
   2   0  16    8.60    3.50
  -2   0 -17   -1.90    2.60
   2   0  17   -1.90    2.80
  -2   0 -17    0.70    3.00
  -2   0 -17   -0.40    2.80
  -2   0 -18   16.50    4.90
  -2   0 -18   10.20    4.50
   2   0  18    5.80    3.40
  -2   0 -18    5.70    3.40
  -2   0 -19   -1.00    2.80
  -2   0 -19    1.60    3.40
   2   0  19   -0.60    3.20
  -2   0 -20  303.07   17.10
   2   0  20  283.67   16.00
  -2   0 -20  311.27   16.30
  -2   0 -21    0.10    3.80
  -2   0 -21   -2.00    3.70
   2   0  21   -0.20    3.70
  -2   0 -22   43.30    8.50
   2   0  22   36.00    7.20
  -2   0 -22   43.60    7.80
  -2   0 -23    0.30    4.30
   2   0  23   -3.30    3.00
   2   0  23   -2.10    3.40
  -2   0 -23   -6.20    4.90
   2   1 -24   61.99    9.90
  -2   1  24   57.79    9.30
  -2   1  24   57.19    8.80
  -2  -1  24   61.29    9.10
   2  -1 -24   52.99    8.80
   2  -1 -24   39.60    8.20
  -2  -1  24   43.80    8.20
   2   1 -23   -2.00    4.50
  -2   1  23   -1.20    3.00
  -2   1  23   -0.60    3.60
   2  -1 -23   -1.30    4.50
  -2  -1  23    1.50    3.70
  -2  -1  23    6.80    4.20
   2  -1 -23    6.00    4.60
  -2   1  22   83.59   10.60
   2   1 -22   88.29   10.00
  -2   1  22   71.09    9.30
   2   1 -22   80.19   10.80
   2  -1 -22   79.49   10.50
  -2  -1  22   74.89   10.00
  -2  -1  22   96.29   10.60
   2  -1 -22   90.79   10.50
  -2   1  21   -3.30    3.50
   2   1 -21    2.60    3.60
   2   1 -21    1.10    3.80
  -2   1  21    1.50    3.20
   2   1 -21    5.80    4.20
  -2  -1  21    7.60    3.70
   2  -1 -21   -2.40    3.10
  -2  -1  21    6.80    3.80
   2  -1 -21    1.50    3.50
   2   1 -20    6.70    4.50
  -2   1  20    6.90    4.50
   2   1 -20    4.10    3.70
  -2   1  20    7.00    3.90
   2   1 -20    8.60    4.40
   2  -1 -20    8.40    4.40
  -2  -1  20    8.10    4.20
  -2  -1  20    2.50    3.20
   2  -1 -20   10.40    4.70
  -2   1  19    9.40    4.50
   2   1 -19    5.90    4.20
   2   1 -19   13.30    4.70
   2   1 -19    9.70    3.90
  -2   1  19    7.60    3.70
   2  -1 -19   11.80    4.70
   2  -1 -19    4.10    3.40
  -2  -1  19    6.50    3.60
   2   1 -18    5.10    3.40
   2   1 -18    4.80    3.50
  -2   1  18    4.20    2.80
   2   1 -18   12.80    4.40
  -2   1  18    7.30    3.80
   2  -1 -18    6.90    3.70
  -2  -1  18    3.60    2.90
   2  -1 -18    9.60    4.00
  -2   1  17   63.99    7.90
   2   1 -17   88.89    8.50
  -2   1  17   61.79    7.20
   2   1 -17   68.79    7.90
   2   1 -17   68.09    8.30
   2  -1 -17   68.59    8.30
   2  -1 -17   75.99    8.50
  -2  -1  17   69.39    7.90
   2   1 -16   16.80    4.40
   2   1 -16   22.30    4.90
  -2   1  16   17.60    4.80
   2   1 -16   20.00    4.50
  -2   1  16   22.60    4.40
   2  -1 -16   20.00    4.90
  -2  -1  16   21.00    4.70
   2  -1 -16   17.40    4.40
  -2  -1  16   22.60    3.50
   2   1 -15  255.47   12.50
   2   1 -15  274.37   13.10
  -2   1  15  263.37   13.40
   2   1 -15  274.57   13.40
  -2   1  15  272.07   12.70
  -2   1  15  263.67   10.80
   2  -1 -15  269.17   13.00
   2  -1 -15  271.37   13.40
  -2  -1  15  258.47   10.70
   2  -1 -15  258.07   13.20
  -2   1  14   78.29    6.20
   2   1 -14   73.79    7.60
  -2   1  14   65.39    4.30
   2   1 -14   66.89    6.50
   2   1 -14   69.79    7.20
   2  -1 -14   54.89    6.60
  -2  -1  14   62.79    6.50
   2  -1 -14   80.19    7.90
   2  -1 -14   77.29    7.40
  -2  -1  14   67.49    5.00
   2   1 -13   83.99    6.60
   2   1 -13   84.89    6.90
  -2   1  13   83.19    4.70
  -2   1  13   90.19    6.60
   2   1 -13   82.79    5.90
   2   1 -13   87.59    6.50
   2  -1 -13   86.19    6.50
  -2  -1  13   88.59    6.80
   2  -1 -13   91.49    7.00
   2  -1 -13   95.59    7.00
   2  -1 -13   92.59    5.40
  -2  -1  13   86.39    5.40
   2   1 -12  486.15   17.70
   2   1 -12  491.85   18.30
  -2   1  12  521.65   15.80
   2   1 -12  528.65   18.90
  -2   1  12  507.75   18.00
   2   1 -12  517.75   17.50
   2  -1 -12  501.65   18.70
   2  -1 -12  505.65   18.50
  -2  -1  12  532.75   18.50
   2  -1 -12  518.75   16.40
  -2  -1  12  524.95   16.70
   2  -1 -12  510.95   18.20
   2   1 -11   64.09    5.80
  -2   1  11   62.19    3.70
   2   1 -11   68.59    5.30
   2   1 -11   61.49    4.60
  -2   1  11   67.49    5.20
   2   1 -11   51.69    5.40
  -2  -1  11   55.99    5.40
   2  -1 -11   52.49    5.50
   2  -1 -11   72.19    6.60
  -2  -1  11   65.29    4.30
   2  -1 -11   55.29    5.40
   2  -1 -11   55.69    4.00
  -2   1  10   12.40    2.70
   2   1 -10   10.30    2.60
   2   1 -10   15.50    3.10
   2   1 -10   12.80    2.60
  -2   1  10   11.60    1.90
   2   1 -10   13.50    3.10
  -2  -1  10   12.00    2.60
   2  -1 -10   12.70    2.80
  -2  -1  10   10.90    2.20
   2  -1 -10   10.80    2.70
   2  -1 -10    9.50    2.00
   2  -1 -10   10.10    2.80
  -2   1   9   33.90    3.80
   2   1  -9   34.60    3.80
   2   1  -9   28.80    3.70
   2   1  -9   31.70    3.80
  -2   1   9   27.20    2.60
   2   1  -9   32.70    3.90
  -2  -1   9   36.00    3.50
   2  -1  -9   25.70    3.60
   2  -1  -9   25.20    3.40
  -2  -1   9   27.60    3.50
   2  -1  -9   35.90    3.30
   2  -1  -9   39.60    4.50
   2   1  -8  795.22   23.20
  -2   1   8  781.52   23.30
   2   1  -8  769.22   23.80
   2   1  -8  817.12   23.50
   2   1  -8  785.22   23.70
  -2  -1   8  809.82   22.80
   2  -1  -8  797.62   23.50
   2  -1  -8  773.72   23.90
   2  -1  -8  804.02   23.90
   2  -1  -8  814.22   22.50
   2   1  -7  162.38    7.00
   2   1  -7  162.78    6.90
   2   1  -7  152.08    7.00
  -2   1   7  157.78    7.20
   2   1  -7  161.58    6.70
  -2   1   7  155.28    6.60
   2  -1  -7  161.88    6.20
   2  -1  -7  158.08    7.10
  -2  -1   7  160.28    6.50
   2  -1  -7  159.78    6.80
   2  -1  -7  155.88    7.10
   2   1  -6  164.58    6.90
  -2   1   6  163.18    6.60
   2   1  -6  177.78    6.70
  -2   1   6  178.08    7.20
   2   1  -6  163.08    6.80
   2   1  -6  175.48    7.10
   2  -1  -6  171.38    7.10
   2  -1  -6  178.48    6.40
   2  -1  -6  168.28    6.70
   2  -1  -6  167.48    7.10
  -2  -1   6  194.48    6.80
   2   1  -5   31.60    2.70
   2   1  -5   34.60    2.80
  -2   1   5   30.10    2.30
  -2   1   5   26.70    2.70
   2   1  -5   28.40    2.90
   2   1  -5   32.10    2.90
   2  -1  -5   27.50    2.80
   2  -1  -5   27.50    2.60
   2  -1  -5   34.60    3.10
   2  -1  -5   29.70    2.30
   2   1  -4 8690.03  227.28
   2   1  -4 9429.66  227.48
   2   1  -4 9171.28  227.08
  -2   1   4 9271.87  226.38
   2   1  -4 8646.54  226.58
  -2   1   4 8770.82  224.28
   2  -1  -4 9178.48  223.88
   2  -1  -4 9236.18  225.88
   2  -1  -4 8821.52  226.58
   2  -1  -4 8854.41  224.28
  -2   1   3  317.77    9.20
   2   1  -3  320.57    9.40
  -2   1   3  325.57    9.60
   2   1  -3  334.77    9.40
   2   1  -3  314.87   10.00
   2   1  -3  310.67    9.20
   2  -1  -3  316.17    9.80
   2  -1  -3  326.67    9.30
   2  -1  -3  341.37    9.70
  -2  -1   3  329.97    9.10
   2   1  -2   16.90    1.20
  -2   1   2   14.50    1.00
  -2   1   2   16.90    1.30
   2   1  -2   11.90    1.10
   2   1  -2   13.90    1.70
   2   1  -2   15.80    1.20
   2  -1  -2   14.70    1.40
   2  -1  -2   15.80    1.60
  -2  -1   2   18.30    1.10
  -2   1   1 1973.10   48.20
  -2   1   1 1917.21   48.50
   2   1  -1 1929.91   48.90
  -2   1   1 1942.91   48.30
   2   1  -1 1887.41   48.00
   2  -1  -1 1891.31   48.50
   2  -1  -1 1881.51   48.50
  -2  -1   1 1980.10   48.00
  -2   1   0  291.07    7.60
  -2   1   0  298.07    7.70
   2   1   0  293.57    7.50
  -2   1   0  284.27    7.60
   2   1   0  289.27    8.20
   2   1   0  279.27    7.60
  -2  -1   0  286.77    7.80
   2  -1   0  284.67    8.10
  -2  -1   0  283.37    7.50
   2   1   1  231.68    6.50
  -2   1  -1  220.98    6.50
   2   1   1  225.48    6.40
  -2   1  -1  224.38    6.60
  -2   1  -1  220.08    6.10
  -2  -1  -1  231.38    6.60
   2  -1   1  225.78    6.70
  -2  -1  -1  231.08    6.60
  -2   1  -2  171.18    5.60
  -2   1  -2  164.08    5.00
  -2   1  -2  166.18    5.60
   2   1   2  168.08    5.50
   2   1   2  172.38    4.90
   2  -1   2  174.68    5.40
  -2  -1  -2  166.98    5.60
  -2   1  -3  538.95   15.50
   2   1   3  534.85   15.50
  -2   1  -3  562.54   15.70
   2   1   3  557.14   14.20
  -2   1  -3  550.34   14.90
  -2  -1  -3  553.04   15.70
   2  -1   3  548.15   15.00
  -2  -1  -3  550.54   15.50
   2   1   4  187.18    7.00
  -2   1  -4  202.88    7.30
  -2   1  -4  191.28    7.10
  -2   1  -4  193.48    6.50
   2   1   4  194.88    5.60
  -2  -1  -4  195.18    7.30
  -2  -1  -4  198.48    7.10
   2  -1   4  213.38    6.60
  -2  -1  -4  197.18    7.10
  -2   1  -5    5.60    1.60
   2   1   5    5.30    1.70
  -2   1  -5    6.30    1.70
  -2   1  -5    5.60    1.40
   2   1   5    5.80    0.80
  -2  -1  -5    5.30    1.70
  -2  -1  -5    6.20    1.80
  -2  -1  -5    3.20    1.40
   2  -1   5    5.80    1.30
  -2   1  -6  103.79    5.50
  -2   1  -6  109.79    5.00
   2   1   6  106.39    3.80
  -2   1  -6  104.79    5.60
   2   1   6  115.39    5.60
  -2  -1  -6   99.59    5.30
  -2  -1  -6  113.99    5.50
   2  -1   6  115.99    4.70
  -2  -1  -6  108.19    5.70
  -2   1  -7  204.08    8.50
  -2   1  -7  197.08    8.40
   2   1   7  205.18    8.40
  -2   1  -7  196.78    7.80
   2   1   7  185.18    6.10
   2  -1   7  187.18    7.00
  -2  -1  -7  197.68    8.60
  -2  -1  -7  187.08    8.10
  -2  -1  -7  190.98    8.20
   2  -1   7  185.48    8.20
  -2   1  -8  134.29    7.20
  -2   1  -8  120.99    6.90
   2   1   8  132.49    4.80
  -2   1  -8  132.69    6.40
   2   1   8  140.39    7.10
  -2  -1  -8  133.19    7.00
   2  -1   8  124.39    6.90
   2  -1   8  128.09    5.60
  -2  -1  -8  131.39    6.90
  -2  -1  -8  123.79    7.00
  -2   1  -9  117.79    6.30
   2   1   9  115.39    4.50
  -2   1  -9  108.09    6.70
   2   1   9  114.09    6.60
  -2   1  -9  110.49    6.80
   2  -1   9  119.99    6.80
  -2  -1  -9  120.19    6.80
   2  -1   9  115.79    5.40
  -2  -1  -9  120.49    7.10
  -2  -1  -9  116.59    6.80
   2   1  10  350.56   10.70
  -2   1 -10  356.66   13.80
  -2   1 -10  333.87   13.80
   2   1  10  335.57   13.40
  -2   1 -10  367.16   13.20
  -2  -1 -10  347.17   14.00
  -2  -1 -10  344.97   13.50
   2  -1  10  354.76   11.70
   2  -1  10  352.36   13.80
  -2  -1 -10  347.07   13.60
   2   1  11    9.70    1.70
  -2   1 -11   15.50    3.40
  -2   1 -11   13.80    2.80
  -2   1 -11   18.70    3.90
   2   1  11   13.20    3.00
  -2  -1 -11   16.20    3.50
   2  -1  11   13.90    2.30
  -2  -1 -11    9.40    3.00
   2  -1  11   13.60    3.20
  -2  -1 -11   13.90    3.20
   2   1  12   54.09    3.30
  -2   1 -12   53.29    6.10
   2   1  12   44.00    5.30
  -2   1 -12   53.89    5.70
  -2   1 -12   51.79    6.30
  -2  -1 -12   52.29    6.00
   2  -1  12   58.79    4.00
  -2  -1 -12   39.10    5.40
   2  -1  12   49.30    5.80
  -2  -1 -12   53.99    6.10
  -2   1 -13   30.00    5.10
  -2   1 -13   17.40    4.00
  -2   1 -13   19.80    3.90
   2   1  13   17.80    2.30
   2   1  13   26.20    4.40
   2  -1  13   15.20    2.60
  -2  -1 -13   26.60    4.90
  -2  -1 -13   26.00    4.80
  -2  -1 -13   19.90    4.10
   2  -1  13   15.10    3.60
  -2   1 -14   -0.20    2.30
  -2   1 -14    5.20    3.10
  -2   1 -14    2.30    2.60
   2   1  14   -0.80    2.10
  -2  -1 -14    0.50    2.60
  -2  -1 -14    2.70    2.90
  -2  -1 -14   -2.80    2.20
   2  -1  14   -0.20    1.40
   2  -1  14    0.30    2.30
  -2   1 -15    0.80    3.00
  -2   1 -15    1.30    2.50
  -2   1 -15   -0.60    2.50
   2   1  15   -1.40    2.20
  -2  -1 -15    5.50    3.00
  -2  -1 -15    2.40    3.00
   2  -1  15    5.20    2.80
   2  -1  15   -0.30    1.70
  -2   1 -16   33.00    5.70
  -2   1 -16   44.90    6.90
   2   1  16   45.10    6.50
  -2   1 -16   40.40    5.90
  -2  -1 -16   42.00    6.60
   2  -1  16   33.90    5.60
  -2  -1 -16   39.90    6.40
  -2   1 -17   29.10    5.40
  -2   1 -17   42.10    6.50
   2   1  17   51.89    7.20
  -2   1 -17   54.09    7.70
   2  -1  17   30.50    5.80
  -2  -1 -17   38.00    6.50
  -2  -1 -17   30.70    6.10
  -2   1 -18    4.30    3.70
  -2   1 -18   -0.80    3.10
   2   1  18   -0.50    2.90
  -2   1 -18   -0.80    3.00
  -2  -1 -18    4.10    3.40
   2  -1  18    3.80    3.60
  -2  -1 -18   -2.40    3.20
  -2   1 -19   50.89    7.50
  -2   1 -19   39.10    7.00
   2   1  19   41.30    6.80
  -2   1 -19   43.90    7.50
   2  -1  19   43.70    7.40
  -2  -1 -19   45.00    7.60
  -2  -1 -19   39.10    7.20
  -2   1 -20   28.80    6.30
  -2   1 -20   27.30    6.30
  -2   1 -20   28.60    6.10
   2   1  20   17.10    5.20
   2  -1  20   17.80    5.20
  -2  -1 -20   22.70    6.00
  -2  -1 -20   20.70    6.10
   2   1  21    7.30    3.90
  -2   1 -21   11.80    5.50
   2   1  21   -1.40    3.10
  -2   1 -21   16.20    5.10
   2  -1  21    1.90    3.70
  -2  -1 -21   -0.30    4.00
  -2  -1 -21    8.30    4.10
   2   1  22   -0.80    3.90
  -2   1 -22    4.30    4.30
   2   1  22    8.20    4.80
  -2  -1 -22   -4.60    3.80
   2  -1  22   -1.40    3.40
  -2  -1 -22    3.20    4.20
  -2   1 -23   -4.10    4.30
   2   1  23   -0.50    3.90
   2   1  23   -4.90    2.80
   2  -1  23   -7.80    2.60
  -2  -1 -23    0.30    4.40
  -2  -1 -23    0.10    4.60
  -2   2  24   -0.30    3.70
  -2   2  24   -0.80    3.80
   2   2 -24   -7.30    3.70
   2  -2 -24    1.90    4.50
  -2  -2  24    0.80    4.30
  -2  -2  24    0.10    3.60
   2  -2 -24    3.70    4.70
   2   2 -23   27.00    7.10
  -2   2  23   25.00    6.60
   2   2 -23   34.00    7.50
  -2   2  23   36.40    7.10
  -2  -2  23   48.80    8.60
  -2  -2  23   29.60    6.70
   2  -2 -23   26.90    6.40
   2  -2 -23   46.20    8.50
   2   2 -22   -1.90    3.30
   2   2 -22    4.50    3.90
  -2   2  22    2.90    3.80
  -2   2  22   -1.10    3.30
   2  -2 -22    1.90    3.80
  -2  -2  22    5.10    4.10
  -2  -2  22   -0.10    3.80
   2  -2 -22    3.80    4.70
  -2   2  21   14.10    5.10
   2   2 -21    7.50    4.60
  -2   2  21    9.50    4.00
   2   2 -21    9.90    4.80
   2  -2 -21    2.70    3.70
   2  -2 -21   10.90    5.00
  -2  -2  21    5.20    4.00
  -2   2  20    3.30    3.40
  -2   2  20    2.50    3.50
   2   2 -20   -0.50    3.80
   2   2 -20    4.70    3.50
   2   2 -20    3.40    3.90
   2  -2 -20    3.70    4.30
   2  -2 -20   -9.70    2.50
  -2  -2  20    0.30    3.20
   2   2 -19    0.30    3.00
   2   2 -19    2.00    3.70
   2   2 -19   10.30    4.40
  -2   2  19    5.40    4.10
  -2   2  19    4.80    3.40
   2  -2 -19    3.20    3.50
   2  -2 -19    0.20    3.20
  -2  -2  19    3.70    3.50
   2   2 -18    1.80    3.50
   2   2 -18   -2.50    2.70
  -2   2  18    0.70    3.10
   2   2 -18    4.10    3.20
  -2   2  18   -1.30    2.50
   2  -2 -18    0.60    3.40
   2  -2 -18    6.20    3.70
  -2  -2  18   -2.30    2.40
  -2   2  17    9.70    3.50
   2   2 -17   22.30    5.00
  -2   2  17    5.20    3.70
   2   2 -17   23.40    4.60
   2   2 -17    9.30    3.80
   2  -2 -17    5.60    3.40
  -2  -2  17   23.20    3.90
  -2  -2  17   12.30    4.20
   2  -2 -17   15.50    4.70
   2   2 -16   82.69    8.50
   2   2 -16   66.79    8.00
  -2   2  16   81.19    7.80
   2   2 -16   85.59    7.80
  -2   2  16   83.29    8.90
   2  -2 -16   80.69    8.40
   2  -2 -16   85.49    8.90
  -2  -2  16   78.89    5.90
  -2  -2  16   81.79    8.30
   2   2 -15   41.10    5.90
  -2   2  15   46.10    6.60
   2   2 -15   34.10    5.40
  -2   2  15   27.20    4.50
   2   2 -15   44.00    5.60
   2  -2 -15   35.10    5.90
  -2  -2  15   32.50    5.10
  -2  -2  15   39.10    4.60
   2  -2 -15   46.40    6.40
  -2   2  14   29.00    4.40
   2   2 -14   28.20    5.00
  -2   2  14   22.30    2.70
   2   2 -14   20.50    4.30
   2   2 -14   24.70    4.00
  -2   2  14   32.80    5.40
   2  -2 -14   26.40    4.90
   2  -2 -14   24.60    4.70
  -2  -2  14   18.70    3.40
  -2  -2  14   28.90    4.70
  -2   2  13  491.05   14.80
   2   2 -13  457.15   17.00
   2   2 -13  510.65   18.70
  -2   2  13  497.55   18.90
   2   2 -13  487.15   18.60
  -2   2  13  480.35   17.70
   2   2 -13  483.45   17.50
   2  -2 -13  473.85   18.50
   2  -2 -13  479.15   18.60
   2  -2 -13  492.85   15.40
  -2  -2  13  480.75   18.10
  -2  -2  13  482.65   16.50
  -2   2  12    3.30    2.20
   2   2 -12    5.90    2.50
   2   2 -12    3.50    2.40
  -2   2  12    5.40    2.60
   2   2 -12    4.40    2.20
  -2   2  12    5.00    1.40
   2   2 -12    2.20    2.10
   2  -2 -12    1.70    1.40
   2  -2 -12    5.90    2.70
  -2  -2  12    3.40    2.60
  -2  -2  12    1.60    1.70
   2  -2 -12    5.00    2.60
   2   2 -11   21.10    3.80
  -2   2  11   20.00    3.70
   2   2 -11   19.60    3.30
   2   2 -11   17.40    3.00
  -2   2  11   20.80    3.60
  -2   2  11   30.20    2.40
   2   2 -11   25.50    4.10
  -2  -2  11   28.50    3.50
   2  -2 -11   22.30    3.80
   2  -2 -11   19.40    3.70
   2  -2 -11   26.80    2.90
  -2   2  10   57.49    5.60
   2   2 -10   70.19    5.30
  -2   2  10   65.79    4.90
   2   2 -10   62.79    5.20
   2   2 -10   57.09    4.40
   2   2 -10   64.89    5.10
  -2   2  10   62.89    3.40
   2  -2 -10   60.39    5.90
  -2  -2  10   71.49    4.70
   2  -2 -10   63.09    3.70
   2  -2 -10   63.49    5.90
   2   2  -9  219.08    9.30
   2   2  -9  227.08    9.50
   2   2  -9  207.38    8.40
  -2   2   9  203.38    9.50
   2   2  -9  199.58    9.10
  -2   2   9  205.98    8.80
   2  -2  -9  200.58    9.30
   2  -2  -9  206.08    9.50
  -2  -2   9  205.18    8.50
   2  -2  -9  208.98    7.50
   2   2  -8   34.80    3.90
   2   2  -8   39.40    3.60
  -2   2   8   38.90    3.70
   2   2  -8   44.00    4.40
   2   2  -8   32.20    3.70
  -2   2   8   37.40    4.20
   2  -2  -8   37.20    4.30
   2  -2  -8   30.50    2.80
   2  -2  -8   40.90    4.30
  -2  -2   8   36.20    3.60
   2   2  -7  258.97    9.60
   2   2  -7  248.18    8.80
  -2   2   7  243.08    9.00
   2   2  -7  245.98    9.80
   2   2  -7  256.87    9.70
  -2   2   7  273.87   10.10
  -2  -2   7  244.38    9.10
   2  -2  -7  258.57    8.30
   2  -2  -7  251.77    9.90
   2  -2  -7  248.78    9.70
   2   2  -6  255.97    8.40
   2   2  -6  262.57    9.10
  -2   2   6  248.38    8.70
   2   2  -6  259.37    9.20
   2   2  -6  252.57    9.60
  -2   2   6  276.17    9.60
  -2  -2   6  248.88    9.00
   2  -2  -6  230.88    9.20
   2  -2  -6  252.87    9.50
   2  -2  -6  251.47    8.10
  -2   2   5  267.67    8.70
   2   2  -5  272.97    9.10
   2   2  -5  282.37    9.10
   2   2  -5  266.17    9.70
  -2   2   5  264.17    9.40
   2   2  -5  269.17    8.50
   2  -2  -5  265.57    9.30
  -2  -2   5  271.57    9.30
   2  -2  -5  278.77    9.70
   2  -2  -5  269.77    8.30
  -2   2   4 1044.80   28.70
   2   2  -4 1085.39   28.20
   2   2  -4 1097.29   28.50
  -2   2   4 1025.50   28.00
   2   2  -4 1048.20   29.30
   2   2  -4 1048.00   27.70
  -2  -2   4 1098.49   27.50
   2  -2  -4 1077.49   29.00
  -2  -2   4 1029.80   28.70
   2  -2  -4 1082.09   27.80
   2  -2  -4 1096.29   28.70
   2   2  -3 1148.89   29.20
   2   2  -3 1138.39   29.80
   2   2  -3 1114.39   30.80
   2   2  -3 1133.59   29.50
  -2   2   3 1118.99   29.50
  -2   2   3 1136.99   30.00
  -2  -2   3 1188.58   29.00
   2  -2  -3 1145.79   30.40
   2  -2  -3 1159.38   29.50
  -2   2   2  257.17    7.40
   2   2  -2  267.47    7.30
  -2   2   2  259.07    7.80
   2   2  -2  259.27    8.60
  -2  -2   2  269.07    7.10
  -2  -2   2  261.67    7.30
   2  -2  -2  272.97    7.80
   2  -2  -2  267.47    8.20
  -2   2   1    8.00    0.80
   2   2  -1    4.80    1.40
   2   2  -1    6.90    0.90
  -2   2   1    6.20    0.90
   2   2  -1    7.20    0.50
  -2  -2   1    7.50    0.80
   2  -2  -1    6.90    1.10
   2  -2  -1    8.00    1.20
  -2  -2   1    9.10    0.50
   2   2   0   73.39    2.70
  -2   2   0   77.39    2.70
  -2   2   0   76.09    2.70
   2   2   0   73.79    3.30
  -2   2   0   74.29    2.50
   2   2   0   73.99    2.30
   2   2   0   73.19    2.40
   2  -2   0   72.89    3.10
   2  -2   0   74.89    2.70
  -2  -2   0   74.19    2.70
  -2  -2   0   76.39    2.50
  -2   2  -1 6737.73  173.08
   2   2   1 6933.41  171.18
  -2   2  -1 6939.31  171.08
   2   2   1 6977.50  172.48
   2   2   1 6882.01  172.98
  -2   2  -1 6586.44  171.68
   2  -2   1 6725.63  170.28
  -2  -2  -1 6832.22  171.98
  -2  -2  -1 6998.80  171.28
   2   2   2  979.50   24.70
   2   2   2  928.71   25.30
  -2   2  -2  967.70   24.40
  -2   2  -2  961.10   25.50
  -2   2  -2  969.80   25.30
  -2  -2  -2  971.10   25.60
  -2  -2  -2  977.40   25.50
   2  -2   2  957.40   25.50
  -2   2  -3   63.89    2.50
   2   2   3   61.09    3.10
  -2   2  -3   59.69    3.10
  -2   2  -3   61.09    3.40
   2   2   3   63.49    2.20
  -2  -2  -3   62.39    3.50
  -2  -2  -3   56.79    3.40
  -2  -2  -3   62.69    2.00
   2  -2   3   56.49    3.20
  -2   2  -4  149.09    4.90
  -2   2  -4  137.89    5.60
   2   2   4  140.79    3.90
  -2   2  -4  138.49    5.90
   2   2   4  136.69    5.60
   2  -2   4  137.69    5.40
  -2  -2  -4  141.79    5.90
  -2  -2  -4  133.09    5.80
  -2  -2  -4  139.99    3.80
  -2   2  -5 1273.97   35.40
   2   2   5 1328.37   35.20
   2   2   5 1287.17   32.90
  -2   2  -5 1292.27   35.20
   2   2   5 1315.17   32.60
  -2   2  -5 1320.77   34.10
  -2  -2  -5 1315.97   35.60
  -2  -2  -5 1284.97   35.40
  -2  -2  -5 1303.37   32.70
   2  -2   5 1304.87   34.60
   2   2   6   54.09    2.00
  -2   2  -6   54.69    4.10
   2   2   6   52.39    3.70
  -2   2  -6   55.39    3.90
  -2   2  -6   54.19    3.30
  -2  -2  -6   55.39    4.00
  -2  -2  -6   48.30    3.90
   2  -2   6   54.29    3.30
   2   2   7  212.48    8.60
  -2   2  -7  185.98    8.50
  -2   2  -7  210.68    7.70
   2   2   7  198.88    5.80
  -2   2  -7  202.48    8.70
  -2  -2  -7  193.48    8.60
  -2  -2  -7  201.98    8.80
   2  -2   7  203.98    7.70
   2   2   8   20.20    3.30
  -2   2  -8   28.20    3.80
  -2   2  -8   20.70    2.90
   2   2   8   27.20    1.60
  -2   2  -8   30.80    3.90
   2  -2   8   28.00    3.00
  -2  -2  -8   26.00    3.60
  -2  -2  -8   33.70    4.10
  -2   2  -9   29.50    4.10
  -2   2  -9   35.80    4.40
  -2   2  -9   30.90    3.60
   2   2   9   32.70    4.10
   2   2   9   30.20    1.80
   2  -2   9   30.20    3.20
  -2  -2  -9   23.00    3.90
  -2  -2  -9   29.50    4.00
   2   2  10   98.59    3.60
  -2   2 -10  103.99    6.80
  -2   2 -10   64.19    6.30
  -2   2 -10   87.39    5.50
   2   2  10   81.49    5.80
  -2  -2 -10   87.29    6.20
   2  -2  10  102.39    6.70
   2  -2  10   96.49    5.30
  -2  -2 -10   85.39    6.30
   2   2  11   26.40    4.00
   2   2  11   35.60    2.20
  -2   2 -11   30.60    4.70
  -2   2 -11   36.20    4.10
  -2   2 -11   33.30    4.70
  -2  -2 -11   36.00    4.90
   2  -2  11   35.50    3.80
  -2  -2 -11   29.70    4.60
   2  -2  11   41.30    5.10
   2   2  12  374.46   10.90
   2   2  12  361.46   14.70
  -2   2 -12  371.06   14.00
  -2   2 -12  378.66   15.40
  -2   2 -12  365.66   15.40
   2  -2  12  376.26   13.10
   2  -2  12  383.86   15.40
  -2  -2 -12  350.76   15.10
  -2  -2 -12  350.66   15.30
  -2   2 -13    1.60    2.40
  -2   2 -13   -2.00    1.80
   2   2  13   -3.70    1.60
  -2   2 -13   -0.70    2.40
  -2  -2 -13   -1.10    2.60
  -2  -2 -13   -1.50    2.10
   2  -2  13    2.00    2.40
   2  -2  13    2.30    1.70
  -2   2 -14  278.07   12.10
   2   2  14  243.58   12.20
  -2   2 -14  247.78   12.90
  -2   2 -14  258.77   13.30
  -2  -2 -14  252.27   12.90
   2  -2  14  265.47   10.60
   2  -2  14  252.57   12.80
  -2  -2 -14  255.77   13.30
  -2   2 -15   11.00    3.40
  -2   2 -15   12.60    4.10
   2   2  15   10.20    3.50
  -2   2 -15   12.00    4.20
  -2  -2 -15   12.60    4.40
  -2  -2 -15   10.00    4.10
   2  -2  15   10.70    2.70
   2  -2  15    5.90    3.60
  -2   2 -16   -1.60    2.00
   2   2  16    1.80    2.50
  -2   2 -16   -4.30    2.30
  -2   2 -16    2.30    3.20
  -2  -2 -16    4.80    3.60
   2  -2  16    1.80    2.10
  -2  -2 -16   -0.40    2.70
   2  -2  16    2.80    2.80
  -2   2 -17   81.49    9.10
  -2   2 -17   93.29    8.60
  -2   2 -17   75.89    9.30
   2   2  17   82.09    8.50
   2  -2  17   81.49    8.80
  -2  -2 -17   96.19   10.20
  -2  -2 -17   68.29    8.60
  -2   2 -18   10.10    4.20
  -2   2 -18    8.40    3.90
   2   2  18    9.70    4.20
  -2   2 -18   12.80    4.10
  -2  -2 -18    3.60    3.60
   2  -2  18   18.10    5.10
  -2  -2 -18    9.70    4.50
  -2   2 -19   39.10    7.90
   2   2  19   39.40    7.10
  -2   2 -19   43.80    6.60
  -2   2 -19   57.69    8.10
   2   2  19   47.50    7.10
  -2  -2 -19   55.29    8.40
   2  -2  19   62.49    8.50
  -2  -2 -19   58.49    8.40
   2   2  20   79.19    9.30
  -2   2 -20   86.59   10.50
   2   2  20   80.09   10.00
  -2   2 -20   82.79   10.00
  -2  -2 -20   96.39   11.20
  -2  -2 -20   96.39   10.70
   2  -2  20   90.39   10.10
   2   2  21    2.00    3.90
  -2   2 -21   -0.90    3.10
  -2   2 -21    2.40    4.20
   2   2  21    0.70    3.30
  -2  -2 -21   -1.70    4.20
   2  -2  21   -0.90    3.20
  -2  -2 -21    3.40    4.40
  -2   2 -22    2.80    4.40
   2   2  22    6.80    4.70
  -2   2 -22    3.40    4.60
   2   2  22    2.00    3.20
  -2  -2 -22   -5.70    3.40
  -2  -2 -22    5.10    3.80
   2  -2  22    5.50    4.30
   2   2  23   18.50    5.40
   2   2  23   15.30    6.30
  -2   2 -23   19.00    6.70
   2  -2  23   12.60    5.30
  -2  -2 -23   12.10    6.30
  -2  -2 -23   15.30    6.60
  -2  -3  24   39.40    8.10
   2   3 -23    6.80    4.90
  -2   3  23   -0.30    3.10
  -2   3  23    0.90    3.80
   2   3 -23    2.80    3.90
   2  -3 -23    0.00    4.60
  -2  -3  23   -1.70    3.40
   2  -3 -23    2.90    4.50
  -2  -3  23    4.80    3.80
   2   3 -22    8.60    4.30
   2   3 -22   12.20    5.70
  -2   3  22   -2.00    3.30
  -2   3  22    6.20    4.90
  -2  -3  22    7.20    5.00
   2  -3 -22    2.50    4.20
   2  -3 -22    7.10    5.00
   2   3 -21   54.39    8.60
  -2   3  21   50.89    7.40
  -2   3  21   42.90    7.70
   2   3 -21   46.70    8.20
   2  -3 -21   37.30    7.10
  -2  -3  21   29.30    6.10
   2  -3 -21   42.20    7.90
   2   3 -20   24.40    5.90
  -2   3  20   13.20    4.20
   2   3 -20   19.70    5.50
  -2   3  20   26.20    5.90
  -2  -3  20   19.50    5.60
   2  -3 -20   21.60    5.70
   2  -3 -20   18.80    5.60
  -2   3  19   22.00    5.70
   2   3 -19   31.60    5.50
   2   3 -19   34.90    6.40
   2   3 -19   35.30    6.70
  -2   3  19   35.30    6.10
   2  -3 -19   41.30    7.10
  -2  -3  19   39.30    6.70
   2  -3 -19   33.20    6.90
  -2   3  18   77.59    9.50
   2   3 -18   96.99   10.10
   2   3 -18   67.39    8.40
   2   3 -18   78.39    7.70
  -2   3  18   74.89    7.80
  -2  -3  18   76.69    8.80
   2  -3 -18   74.89    8.90
  -2  -3  18   73.29    7.00
   2  -3 -18   81.19    9.20
   2   3 -17   84.89    9.10
   2   3 -17   96.89    7.40
  -2   3  17  100.59   10.20
  -2   3  17   99.79    7.80
   2   3 -17   98.39    9.90
  -2  -3  17   97.99    9.60
  -2  -3  17  107.39    7.20
   2  -3 -17  100.09   10.20
   2  -3 -17   79.49    9.00
  -2   3  16   22.30    4.40
   2   3 -16   17.50    3.90
   2   3 -16   17.00    4.60
   2   3 -16   20.40    4.90
  -2   3  16   21.10    5.10
  -2  -3  16   20.20    4.80
  -2  -3  16   10.20    3.10
   2  -3 -16   24.70    5.10
   2  -3 -16   14.20    4.70
   2   3 -15   52.99    5.70
   2   3 -15   33.30    5.50
  -2   3  15   41.00    5.50
  -2   3  15   39.40    5.90
   2   3 -15   35.10    5.60
  -2  -3  15   40.10    4.80
   2  -3 -15   37.50    5.80
  -2  -3  15   39.20    6.10
   2  -3 -15   42.50    6.30
   2   3 -14   49.80    5.30
  -2   3  14   53.69    5.80
  -2   3  14   44.90    6.10
   2   3 -14   50.19    6.10
   2   3 -14   42.20    5.90
   2  -3 -14   46.30    6.30
  -2  -3  14   56.99    5.60
  -2  -3  14   52.09    6.20
   2  -3 -14   50.59    6.70
   2   3 -13    9.30    3.10
  -2   3  13    6.20    2.80
  -2   3  13    7.50    1.50
   2   3 -13    6.90    3.20
   2   3 -13    2.40    2.10
  -2   3  13    0.30    1.80
   2  -3 -13    7.40    3.30
   2  -3 -13   11.80    3.50
  -2  -3  13    8.70    2.60
   2   3 -12    4.30    2.30
   2   3 -12    1.50    1.80
   2   3 -12    4.90    2.60
  -2   3  12    5.80    2.70
  -2   3  12    2.20    1.10
   2   3 -12   -1.20    1.90
  -2   3  12    0.60    1.80
  -2  -3  12    0.60    1.70
   2  -3 -12    1.30    2.30
   2  -3 -12   -0.60    2.20
   2  -3 -12    0.40    1.10
  -2   3  11   79.19    6.10
   2   3 -11   78.59    5.00
   2   3 -11   78.49    5.90
  -2   3  11   81.19    3.70
  -2   3  11   74.69    5.30
   2   3 -11   72.19    5.80
   2   3 -11   82.39    6.10
  -2  -3  11   83.29    5.50
   2  -3 -11   81.69    6.30
   2  -3 -11   77.99    4.00
   2  -3 -11   75.19    6.20
   2   3 -10  164.28    8.20
  -2   3  10  167.88    8.60
   2   3 -10  156.98    8.30
   2   3 -10  149.39    7.00
  -2   3  10  176.18    7.90
   2   3 -10  146.69    8.20
   2  -3 -10  150.98    5.90
   2  -3 -10  161.28    8.40
  -2  -3  10  157.38    7.50
   2  -3 -10  138.49    8.20
   2   3  -9  221.28    8.90
   2   3  -9  247.28   10.40
  -2   3   9  262.07   10.70
  -2   3   9  249.97    9.60
   2   3  -9  240.88   10.00
   2   3  -9  231.18   10.30
   2  -3  -9  251.17   10.50
   2  -3  -9  237.08   10.60
   2  -3  -9  239.48    8.00
  -2  -3   9  245.58    9.80
  -2   3   8  238.68    9.30
   2   3  -8  241.98    9.70
   2   3  -8  240.38   10.20
   2   3  -8  231.38    9.80
  -2   3   8  233.48   10.00
   2   3  -8  251.57    8.70
   2  -3  -8  240.18   10.30
  -2  -3   8  258.27    9.80
   2  -3  -8  244.58   10.10
   2  -3  -8  247.58    7.90
   2   3  -7  107.69    5.60
  -2   3   7  121.69    6.20
   2   3  -7  114.49    6.10
   2   3  -7  111.19    4.90
   2   3  -7  106.99    6.30
  -2   3   7  110.59    5.30
   2  -3  -7  109.79    4.40
   2  -3  -7  109.19    6.20
   2  -3  -7  113.99    6.10
  -2  -3   7  106.19    5.60
  -2   3   6   31.20    3.40
  -2   3   6   35.10    2.70
   2   3  -6   41.10    3.80
   2   3  -6   42.80    4.20
   2   3  -6   36.50    2.50
   2   3  -6   38.00    3.10
  -2  -3   6   38.90    3.60
   2  -3  -6   41.30    3.80
   2  -3  -6   39.90    2.40
   2  -3  -6   34.20    3.70
   2   3  -5   30.10    2.50
  -2   3   5   28.30    2.20
   2   3  -5   28.20    3.30
   2   3  -5   31.10    2.10
   2   3  -5   37.70    3.30
  -2   3   5   33.30    3.10
  -2  -3   5   30.10    1.80
   2  -3  -5   24.40    2.90
   2  -3  -5   23.90    1.90
   2  -3  -5   27.90    2.90
  -2  -3   5   32.90    3.40
   2   3  -4  146.69    4.70
   2   3  -4  144.89    5.30
   2   3  -4  144.59    6.60
  -2   3   4  139.69    5.20
   2   3  -4  148.19    5.70
  -2   3   4  144.59    5.80
   2  -3  -4  144.39    6.20
  -2  -3   4  150.18    6.10
  -2  -3   4  143.39    4.50
   2  -3  -4  149.79    5.00
   2   3  -3 1015.00   26.70
  -2   3   3 1045.00   27.40
   2   3  -3 1030.10   27.40
   2   3  -3 1005.60   28.50
  -2   3   3  997.80   26.80
   2  -3  -3 1036.00   28.00
   2  -3  -3 1037.50   26.90
  -2  -3   3 1065.59   26.10
  -2  -3   3 1040.80   28.10
  -2   3   2  288.37    8.30
   2   3  -2  296.87    8.70
  -2   3   2  288.67    8.60
   2   3  -2  282.97    9.70
   2   3  -2  292.37    7.90
   2  -3  -2  288.37    9.10
  -2  -3   2  294.97    7.80
  -2  -3   2  279.67    9.30
   2  -3  -2  291.77    8.60
  -2   3   1  951.80   24.70
   2   3  -1  933.61   24.90
   2   3  -1  961.60   26.00
  -2   3   1  960.20   24.80
   2   3  -1  941.91   24.00
  -2  -3   1  961.30   25.70
   2  -3  -1  972.10   25.20
  -2  -3   1  957.00   24.50
   2  -3  -1  977.10   25.20
  -2   3   0  293.77    8.50
   2   3   0  280.07    8.50
   2   3   0  301.37    8.00
  -2   3   0  304.87    8.50
   2   3   0  296.67    9.40
  -2  -3   0  311.87    8.60
  -2  -3   0  301.37    9.10
   2  -3   0  291.07    9.00
   2  -3   0  294.87    8.40
   2   3   1 1141.59   29.50
  -2   3  -1 1113.89   29.30
   2   3   1 1094.29   29.10
  -2   3  -1 1135.59   28.20
   2   3   1 1111.29   28.90
  -2   3  -1 1127.79   29.00
  -2  -3  -1 1136.29   29.20
  -2  -3  -1 1119.39   28.90
   2  -3   1 1133.39   29.70
  -2  -3  -1 1128.79   29.40
  -2   3  -2 1033.80   27.50
   2   3   2 1053.49   27.20
   2   3   2 1029.60   26.80
  -2   3  -2 1042.00   25.90
  -2   3  -2 1032.90   27.10
   2   3   2 1034.20   27.30
  -2  -3  -2 1060.99   26.60
  -2  -3  -2 1021.90   27.20
   2  -3   2 1014.50   27.70
  -2  -3  -2 1006.90   27.60
   2   3   3 1655.83   41.10
  -2   3  -3 1650.13   42.30
  -2   3  -3 1664.13   42.80
  -2   3  -3 1634.84   40.90
   2   3   3 1608.34   42.60
   2   3   3 1609.44   42.30
  -2  -3  -3 1580.84   42.80
  -2  -3  -3 1609.54   42.50
   2  -3   3 1626.24   42.70
  -2  -3  -3 1650.93   40.90
  -2   3  -4  332.57    9.20
  -2   3  -4  326.87   10.50
  -2   3  -4  316.07   10.80
   2   3   4  339.07    8.50
   2   3   4  315.27   10.30
  -2  -3  -4  319.27   10.70
  -2  -3  -4  319.07   10.90
   2  -3   4  319.77   10.60
  -2  -3  -4  330.77    8.40
  -2  -3  -4  330.07    8.40
  -2   3  -5   12.90    1.50
  -2   3  -5   11.30    2.00
   2   3   5   14.70    2.20
  -2   3  -5   12.30    2.30
  -2  -3  -5   11.50    2.30
  -2  -3  -5   13.20    2.40
   2  -3   5   10.50    1.90
  -2   3  -6  192.18    8.10
  -2   3  -6  190.38    6.60
  -2   3  -6  180.08    7.70
   2   3   6  186.18    7.50
   2  -3   6  182.98    7.40
  -2  -3  -6  188.98    8.00
  -2  -3  -6  171.38    8.00
  -2   3  -7  465.05   16.00
  -2   3  -7  478.95   14.30
  -2   3  -7  490.85   16.00
   2   3   7  474.05   15.50
   2  -3   7  478.95   15.10
  -2  -3  -7  488.65   16.20
  -2  -3  -7  458.45   16.00
   2   3   8  580.94   18.70
  -2   3  -8  592.04   19.30
  -2   3  -8  593.84   17.60
  -2   3  -8  573.94   19.40
  -2  -3  -8  601.04   19.60
   2  -3   8  601.54   18.20
  -2  -3  -8  579.34   19.40
  -2   3  -9    8.70    2.60
  -2   3  -9    8.50    2.00
   2   3   9    4.40    2.20
  -2   3  -9    9.90    2.70
  -2  -3  -9    9.20    2.80
  -2  -3  -9    7.90    2.60
   2  -3   9    7.00    2.10
  -2   3 -10   42.70    5.00
   2   3  10   39.20    1.60
  -2   3 -10   34.20    4.50
  -2   3 -10   36.60    3.80
   2   3  10   35.80    4.40
  -2  -3 -10   39.10    4.80
   2  -3  10   48.60    4.40
  -2  -3 -10   40.60    5.00
  -2   3 -11    1.90    2.20
   2   3  11    0.70    0.60
  -2   3 -11    0.80    1.60
   2   3  11    3.30    2.10
  -2   3 -11   -0.80    1.70
  -2  -3 -11   -1.10    1.80
   2  -3  11   -1.00    1.40
  -2  -3 -11    0.40    2.00
   2   3  12    3.60    2.40
  -2   3 -12    0.20    1.70
  -2   3 -12   -1.00    2.10
  -2   3 -12    2.70    2.70
  -2  -3 -12    1.80    2.40
  -2  -3 -12    2.30    2.20
   2  -3  12    0.60    1.60
   2  -3  12    0.60    2.20
   2   3  13  303.97   13.40
  -2   3 -13  327.77   14.60
  -2   3 -13  297.77   14.10
  -2   3 -13  304.07   12.50
  -2  -3 -13  309.17   14.40
   2  -3  13  305.67   12.10
   2  -3  13  323.07   14.40
  -2   3 -14   -0.90    2.50
   2   3  14   -0.60    2.10
  -2   3 -14   -1.60    2.60
  -2   3 -14    0.80    2.00
  -2  -3 -14    0.10    2.70
   2  -3  14    0.20    1.80
  -2  -3 -14    0.50    2.80
   2  -3  14    0.00    2.80
  -2   3 -15    4.20    3.40
  -2   3 -15   13.50    4.40
   2   3  15    5.80    3.10
  -2   3 -15    8.40    3.20
   2  -3  15   10.30    2.70
  -2  -3 -15    8.60    3.80
   2  -3  15   10.40    3.90
  -2  -3 -15    6.40    3.50
  -2   3 -16    3.90    3.40
   2   3  16    1.00    2.70
  -2   3 -16    0.50    2.20
  -2   3 -16   -0.20    3.10
   2  -3  16    1.90    3.10
  -2  -3 -16   -1.80    2.70
   2  -3  16    0.50    1.80
  -2  -3 -16    0.20    3.00
  -2   3 -17   76.29    9.20
   2   3  17   72.59    7.90
  -2   3 -17   75.39    9.10
  -2   3 -17   87.59    8.10
   2   3  17   68.59    8.60
   2  -3  17   76.99    8.80
  -2  -3 -17   94.19    9.90
  -2  -3 -17   86.59    9.70
   2  -3  17   87.39    6.30
   2   3  18  169.88   12.10
  -2   3 -18  193.58   11.40
  -2   3 -18  179.38   12.10
   2   3  18  155.88   10.70
  -2   3 -18  187.38   13.00
  -2  -3 -18  185.98   12.80
   2  -3  18  167.78   12.00
  -2  -3 -18  191.78   12.60
   2   3  19   -0.10    3.20
   2   3  19   -1.80    3.10
  -2   3 -19   -1.90    3.30
  -2   3 -19    0.00    3.50
   2  -3  19    0.60    3.50
  -2  -3 -19    1.20    4.00
  -2  -3 -19    1.50    4.30
   2   3  20    2.90    4.10
  -2   3 -20    2.70    4.70
  -2   3 -20    2.40    4.30
   2   3  20    2.50    3.00
  -2  -3 -20   -0.90    3.30
   2  -3  20    3.40    3.90
  -2  -3 -20   -2.70    3.80
  -2   3 -21   -0.70    3.90
  -2   3 -21    1.80    4.10
   2   3  21   -2.00    3.30
   2   3  21   -4.60    3.20
   2  -3  21    2.40    3.80
  -2  -3 -21   -2.90    3.60
  -2  -3 -21   -3.70    4.00
  -2   3 -22   18.60    5.70
  -2   3 -22   35.70    7.70
   2   3  22   39.80    8.20
   2   3  22   25.70    6.20
  -2  -3 -22   20.60    6.50
  -2  -3 -22   20.20    6.70
   2  -3  22   29.50    6.90
  -2   3 -23   10.30    5.80
   2   3  23    9.00    4.80
   2   3  23   14.30    6.30
  -2   3 -23   15.30    5.80
  -2  -3 -23   15.00    5.80
   2  -3  23   10.20    5.00
  -2  -3 -23   11.60    5.80
   2   4 -23    4.20    4.40
   2   4 -23   -1.70    3.50
  -2   4  23    2.70    4.60
  -2   4  23   -0.60    2.90
   2  -4 -23   13.80    6.20
   2  -4 -23    0.80    4.10
  -2  -4  23    1.80    4.10
   2   4 -22   36.90    7.70
   2   4 -22   46.30    7.90
  -2   4  22   40.50    7.70
  -2   4  22   41.20    6.90
   2  -4 -22   52.59    9.10
  -2  -4  22   36.80    7.20
   2  -4 -22   37.60    7.30
  -2   4  21   22.00    5.00
   2   4 -21   16.60    5.80
  -2   4  21   23.90    6.60
   2   4 -21   14.90    5.50
   2  -4 -21   16.40    5.20
  -2  -4  21   15.80    5.30
   2  -4 -21   13.50    5.60
   2   4 -20  122.29   12.40
  -2   4  20  123.49    9.50
   2   4 -20  145.69   11.30
  -2   4  20  145.89   11.40
   2  -4 -20  143.19   11.60
   2  -4 -20  144.69   13.50
  -2  -4  20  144.39   11.10
   2   4 -19   37.90    7.10
  -2   4  19   31.80    5.60
  -2   4  19   18.30    5.40
   2   4 -19   23.00    5.60
  -2  -4  19   12.90    4.70
  -2  -4  19   33.50    5.90
   2  -4 -19   22.20    6.00
   2  -4 -19   29.00    6.20
  -2   4  18    7.90    3.90
   2   4 -18    5.40    3.50
   2   4 -18   10.90    4.10
  -2   4  18    4.70    2.70
   2  -4 -18   14.80    5.10
   2  -4 -18    5.10    4.00
  -2  -4  18    8.00    3.70
  -2  -4  18    9.50    3.30
   2   4 -17   76.89    8.80
  -2   4  17   70.49    7.50
   2   4 -17   85.89    9.10
   2   4 -17   82.69    7.50
  -2   4  17   80.49    8.90
   2  -4 -17   74.69    9.20
  -2  -4  17   91.59    9.40
   2  -4 -17   80.39    9.20
  -2   4  16   21.40    5.20
   2   4 -16   24.40    5.50
   2   4 -16   20.10    3.90
   2   4 -16   15.20    4.50
  -2   4  16   18.50    4.20
   2  -4 -16   28.00    5.40
   2  -4 -16   27.70    5.60
  -2  -4  16   21.80    4.00
  -2  -4  16    9.00    3.90
   2   4 -15   -1.40    2.50
   2   4 -15    7.40    3.40
  -2   4  15    1.00    2.40
  -2   4  15    7.10    3.30
   2   4 -15    3.10    2.50
   2  -4 -15    2.20    3.00
  -2  -4  15    6.20    2.80
   2  -4 -15    9.70    3.90
  -2   4  14   27.60    5.00
   2   4 -14   30.90    4.20
   2   4 -14   31.80    5.30
  -2   4  14   38.80    4.90
   2   4 -14   36.50    5.30
   2  -4 -14   30.70    5.60
  -2  -4  14   39.00    4.90
   2  -4 -14   40.50    5.90
  -2   4  13   -3.60    2.00
  -2   4  13    0.10    1.90
   2   4 -13   -0.40    1.60
   2   4 -13   -1.10    1.80
   2   4 -13   -0.60    2.30
   2  -4 -13   -0.30    2.20
   2  -4 -13   -1.10    2.40
  -2  -4  13   -0.60    2.10
   2   4 -12   13.40    2.60
  -2   4  12   13.10    3.20
  -2   4  12   12.90    1.60
   2   4 -12   19.60    3.90
  -2   4  12   12.00    3.00
   2   4 -12   10.50    3.10
   2  -4 -12   13.00    3.80
  -2  -4  12    7.70    2.50
   2  -4 -12   16.70    3.80
  -2   4  11    8.40    3.00
   2   4 -11   11.70    3.20
  -2   4  11    8.80    2.40
   2   4 -11    7.20    2.00
   2   4 -11    7.10    2.70
  -2   4  11    8.40    1.30
   2   4 -11    7.60    2.70
   2  -4 -11    9.10    3.10
  -2  -4  11    6.90    2.50
   2  -4 -11    9.90    2.90
   2  -4 -11   10.30    1.50
   2   4 -10   13.60    3.10
  -2   4  10   11.80    3.00
  -2   4  10   15.00    2.90
   2   4 -10   15.70    3.10
   2   4 -10   12.30    3.10
   2   4 -10   16.10    2.50
   2  -4 -10   18.00    3.50
   2  -4 -10   11.80    3.30
  -2  -4  10   16.60    3.20
   2  -4 -10   22.10    2.00
  -2   4   9    7.60    2.00
   2   4  -9   10.30    3.00
   2   4  -9    7.10    1.80
   2   4  -9    8.00    2.30
   2   4  -9    6.70    2.30
  -2   4   9    9.40    2.60
   2  -4  -9    9.70    1.40
  -2  -4   9    7.60    2.30
   2  -4  -9    7.30    2.50
   2  -4  -9   12.70    3.30
  -2   4   8   17.20    2.70
   2   4  -8   13.60    2.00
   2   4  -8   14.50    2.70
   2   4  -8   15.70    3.20
   2   4  -8   12.40    2.80
  -2   4   8   12.10    2.70
  -2  -4   8   16.70    2.90
   2  -4  -8   17.00    3.00
   2  -4  -8   20.90    3.50
   2  -4  -8   16.70    1.80
   2   4  -7  759.22   22.20
   2   4  -7  734.93   23.50
  -2   4   7  735.33   21.70
   2   4  -7  764.52   20.70
   2   4  -7  766.22   22.80
  -2   4   7  761.82   22.90
   2  -4  -7  763.72   22.90
  -2  -4   7  740.83   22.80
   2  -4  -7  746.93   23.40
   2  -4  -7  755.32   20.40
  -2  -4   7  774.02   20.30
  -2   4   6  875.31   25.00
   2   4  -6  903.41   25.30
  -2   4   6  906.51   26.00
   2   4  -6  934.91   27.20
   2   4  -6  878.11   25.90
   2   4  -6  911.41   23.90
   2  -4  -6  886.71   25.90
   2  -4  -6  918.61   24.00
   2  -4  -6  890.41   26.60
  -2  -4   6  936.81   23.60
  -2  -4   6  894.41   26.20
   2   4  -5 1589.44   43.40
  -2   4   5 1627.04   43.50
   2   4  -5 1624.44   42.70
   2   4  -5 1682.83   41.50
  -2   4   5 1656.83   42.70
   2   4  -5 1565.44   44.60
  -2  -4   5 1600.74   43.90
  -2  -4   5 1670.63   41.30
   2  -4  -5 1651.93   44.20
   2  -4  -5 1647.64   42.00
   2   4  -4  540.55   15.60
   2   4  -4  508.55   16.70
  -2   4   4  514.15   14.90
   2   4  -4  542.95   14.90
  -2   4   4  520.55   15.50
   2  -4  -4  524.65   16.20
   2  -4  -4  519.55   14.60
  -2  -4   4  523.25   13.60
  -2  -4   4  528.95   16.20
   2   4  -3    3.50    1.70
   2   4  -3    4.00    0.90
  -2   4   3    1.30    0.90
  -2   4   3    2.00    1.00
   2   4  -3    3.20    1.20
   2  -4  -3    2.10    1.40
  -2  -4   3    2.30    1.50
   2  -4  -3    3.30    1.00
  -2  -4   3    3.40    0.60
   2   4  -2    0.30    0.90
  -2   4   2    0.70    0.90
  -2   4   2    1.90    0.80
   2   4  -2    0.80    0.60
   2   4  -2    1.30    1.50
  -2  -4   2   -1.00    1.20
  -2  -4   2    1.30    0.60
   2  -4  -2    0.40    0.90
   2  -4  -2    2.00    1.20
  -2   4   1    5.50    1.20
   2   4  -1    4.00    1.00
   2   4  -1    5.10    0.70
  -2   4   1    4.30    1.00
   2   4  -1    6.90    1.90
   2  -4  -1    4.60    1.30
   2  -4  -1    5.50    1.20
  -2  -4   1    6.90    1.60
  -2  -4   1    4.30    0.90
  -2   4   0   55.79    2.60
   2   4   0   48.50    2.10
   2   4   0   49.90    3.30
  -2   4   0   48.50    2.60
   2   4   0   49.40    2.60
  -2  -4   0   52.39    3.00
   2  -4   0   50.89    2.50
  -2  -4   0   52.79    2.60
   2  -4   0   49.00    3.00
   2   4   1  581.74   15.90
  -2   4  -1  608.44   15.30
   2   4   1  591.94   16.30
   2   4   1  603.74   16.80
  -2   4  -1  585.14   16.00
  -2   4  -1  589.84   16.50
   2  -4   1  593.94   15.40
  -2  -4  -1  595.44   16.40
   2  -4   1  588.84   17.00
  -2  -4  -1  578.14   16.50
  -2   4  -2   17.10    1.80
   2   4   2   18.10    1.90
  -2   4  -2   17.30    0.80
   2   4   2   12.00    1.60
   2   4   2   17.00    1.80
  -2   4  -2   14.40    2.00
  -2  -4  -2   17.40    1.90
   2  -4   2   16.20    2.10
  -2  -4  -2   13.50    1.90
  -2  -4  -2   14.80    1.50
  -2   4  -3   73.29    3.50
   2   4   3   64.59    3.70
  -2   4  -3   72.59    2.20
   2   4   3   71.89    3.10
  -2   4  -3   68.89    3.90
   2   4   3   72.39    3.60
  -2  -4  -3   71.89    3.70
  -2  -4  -3   70.79    4.10
   2  -4   3   67.19    3.90
  -2  -4  -3   78.69    2.90
   2   4   4  325.27   10.80
  -2   4  -4  313.67   10.30
   2   4   4  309.97   10.30
  -2   4  -4  324.57   10.90
  -2   4  -4  328.57    8.70
  -2  -4  -4  298.27   10.90
   2  -4   4  331.47   11.00
  -2  -4  -4  330.27    8.70
  -2  -4  -4  305.27   10.60
   2   4   5  469.35   14.90
  -2   4  -5  448.86   14.80
   2   4   5  444.26   14.20
  -2   4  -5  465.65   14.40
  -2   4  -5  463.45   12.60
   2  -4   5  463.35   14.60
  -2  -4  -5  450.45   15.10
  -2  -4  -5  459.65   14.70
  -2   4  -6   38.20    3.70
   2   4   6   35.80    3.90
  -2   4  -6   36.40    4.00
  -2   4  -6   36.40    2.40
   2   4   6   35.10    3.60
  -2  -4  -6   35.00    3.70
  -2  -4  -6   35.50    4.00
   2  -4   6   31.40    3.30
   2   4   7  106.09    6.30
  -2   4  -7  111.09    6.50
   2   4   7  104.69    5.60
  -2   4  -7  101.59    5.90
  -2   4  -7  100.09    4.40
  -2  -4  -7   86.69    6.00
   2  -4   7  107.99    5.80
  -2  -4  -7  104.69    6.10
  -2   4  -8   49.60    5.00
  -2   4  -8   58.89    5.60
   2   4   8   46.70    4.30
  -2   4  -8   48.60    3.30
   2   4   8   59.49    5.50
  -2  -4  -8   48.60    5.00
  -2  -4  -8   47.00    4.90
   2  -4   8   54.89    4.30
  -2   4  -9  460.55   16.90
  -2   4  -9  474.55   14.50
  -2   4  -9  449.16   16.50
   2   4   9  464.85   16.90
   2   4   9  479.55   16.10
  -2  -4  -9  470.05   16.80
   2  -4   9  472.65   15.70
  -2  -4  -9  439.06   16.70
  -2   4 -10  478.95   17.70
  -2   4 -10  476.25   17.40
   2   4  10  460.15   16.50
  -2   4 -10  467.55   15.20
   2   4  10  467.35   17.60
   2  -4  10  474.75   16.20
  -2  -4 -10  495.55   17.70
  -2  -4 -10  479.05   17.70
   2   4  11   30.30    4.70
   2   4  11   31.10    4.30
  -2   4 -11   28.10    3.40
  -2   4 -11   22.90    4.30
  -2   4 -11   25.80    4.30
   2  -4  11   26.00    3.70
  -2  -4 -11   20.00    4.50
  -2  -4 -11   20.80    3.90
   2   4  12   30.90    4.90
  -2   4 -12   31.10    3.80
  -2   4 -12   31.10    5.00
  -2   4 -12   25.50    4.80
   2   4  12   28.60    4.30
  -2  -4 -12   26.00    4.70
  -2  -4 -12   26.20    4.60
   2  -4  12   28.50    4.10
  -2   4 -13   -2.20    2.60
  -2   4 -13    1.60    2.30
   2   4  13   -1.80    1.90
  -2   4 -13    1.40    2.00
   2   4  13    2.00    2.30
  -2  -4 -13    3.80    3.10
   2  -4  13   -1.00    1.70
  -2  -4 -13   -1.90    2.10
  -2   4 -14    7.10    3.40
  -2   4 -14   -0.60    2.00
   2   4  14    3.60    2.60
   2   4  14    6.00    3.50
  -2   4 -14    7.90    3.60
  -2  -4 -14    5.20    3.40
  -2  -4 -14   10.30    3.90
   2  -4  14    8.50    3.30
   2  -4  14    6.00    2.40
  -2   4 -15  169.88   11.50
  -2   4 -15  192.08    9.60
   2   4  15  188.28   11.80
  -2   4 -15  213.38   12.30
   2   4  15  181.18   10.60
  -2  -4 -15  182.88   11.40
  -2  -4 -15  178.68   11.70
   2  -4  15  188.58   11.40
   2  -4  15  195.38    9.70
  -2   4 -16   13.50    4.50
  -2   4 -16   18.80    5.00
   2   4  16   23.40    5.30
   2   4  16   19.40    4.40
  -2   4 -16   12.80    3.30
   2  -4  16   18.40    4.60
  -2  -4 -16   14.40    4.50
  -2  -4 -16   18.60    4.80
   2  -4  16   14.50    3.50
  -2   4 -17    2.30    3.30
   2   4  17    6.20    4.20
   2   4  17    0.50    2.60
  -2   4 -17    3.40    3.20
   2  -4  17    0.60    2.20
  -2  -4 -17    1.30    3.10
   2  -4  17    3.40    3.00
  -2  -4 -17   -2.40    3.20
   2   4  18   24.40    5.80
   2   4  18   28.20    5.40
  -2   4 -18   36.60    6.80
  -2   4 -18   28.40    6.20
  -2  -4 -18   30.70    6.80
   2  -4  18   30.10    6.10
  -2  -4 -18   25.90    6.30
  -2   4 -19   14.10    5.30
  -2   4 -19   16.70    5.10
   2   4  19   11.30    4.20
   2   4  19   12.70    5.30
   2  -4  19   10.00    4.30
  -2  -4 -19   22.30    5.80
  -2  -4 -19   25.70    6.30
  -2   4 -20   -5.20    2.80
  -2   4 -20    8.60    4.20
   2   4  20   -0.90    2.90
   2   4  20    7.60    4.70
  -2  -4 -20   -7.90    2.80
  -2  -4 -20    0.50    3.50
   2  -4  20   -1.60    3.30
  -2   4 -21   79.99   10.80
   2   4  21   71.89    9.00
   2   4  21   86.19   11.20
  -2   4 -21   66.49    9.70
   2  -4  21   72.29    9.80
  -2  -4 -21   93.99   11.40
  -2  -4 -21   79.39   10.80
  -2   4 -22    8.90    5.10
  -2   4 -22    9.40    5.50
   2   4  22    6.00    4.60
   2   4  22    1.50    3.30
  -2  -4 -22    3.50    5.00
   2  -4  22    4.30    4.30
  -2  -4 -22    6.20    5.10
   2   4  23   35.00    7.10
  -2   4 -23   52.09    9.20
   2   4  23   37.40    8.00
  -2   4 -23   51.09    9.00
  -2  -4 -23   48.00    8.90
   2  -4  23   37.80    8.30
  -2  -4 -23   38.90    8.90
  -2   5  23    9.70    4.60
   2   5 -23   23.30    6.40
   2   5 -23    4.90    4.60
  -2   5  23   18.50    5.30
   2  -5 -23   14.60    6.40
   2  -5 -23    4.80    5.20
  -2  -5  23   14.50    5.50
  -2   5  22   35.20    7.30
  -2   5  22   30.60    5.90
   2   5 -22   30.80    6.80
   2   5 -22   20.80    6.50
   2  -5 -22   21.30    6.80
  -2  -5  22   19.60    6.40
   2  -5 -22   28.50    7.40
  -2   5  21  163.78   11.20
  -2   5  21  167.68   12.90
   2   5 -21  163.98   12.70
   2   5 -21  175.68   12.80
   2  -5 -21  166.18   12.90
  -2  -5  21  166.98   12.90
   2  -5 -21  178.38   13.60
  -2   5  20    5.70    3.50
  -2   5  20    2.10    3.90
   2   5 -20    3.50    3.90
   2   5 -20    0.50    3.50
   2  -5 -20    7.30    4.80
  -2  -5  20    2.80    3.70
   2  -5 -20    2.40    4.80
   2   5 -19   33.40    6.90
  -2   5  19   27.30    5.10
  -2   5  19   31.60    6.40
   2   5 -19   32.50    6.70
   2  -5 -19   33.00    6.80
  -2  -5  19   43.30    7.30
   2  -5 -19   28.80    6.30
  -2  -5  19   37.80    5.60
   2   5 -18   14.90    4.40
  -2   5  18    7.60    3.70
   2   5 -18   17.20    5.20
  -2   5  18   10.40    4.50
   2  -5 -18   21.50    5.50
  -2  -5  18   15.80    4.10
  -2  -5  18   12.90    4.70
   2  -5 -18   13.00    4.70
  -2   5  17   56.79    7.60
  -2   5  17   52.19    6.30
   2   5 -17   69.59    8.70
   2   5 -17   61.59    7.70
  -2  -5  17   58.59    6.70
   2  -5 -17   52.69    7.70
   2  -5 -17   57.89    8.10
  -2  -5  17   65.69    8.00
   2   5 -16   45.80    6.80
  -2   5  16   40.10    6.30
  -2   5  16   38.30    5.40
   2   5 -16   44.30    7.10
   2  -5 -16   27.90    5.50
   2  -5 -16   38.50    6.80
  -2  -5  16   42.80    5.50
  -2   5  15   18.40    4.60
   2   5 -15   12.40    4.10
   2   5 -15   16.70    4.60
  -2   5  15   24.80    4.30
   2   5 -15   20.70    3.50
   2  -5 -15   25.40    5.70
  -2  -5  15   21.60    4.30
   2  -5 -15   17.00    4.30
   2   5 -14   18.50    3.20
  -2   5  14   13.20    3.10
   2   5 -14   21.90    4.50
   2   5 -14   20.00    4.50
  -2   5  14   12.00    3.80
   2  -5 -14   20.60    5.00
   2  -5 -14   14.30    4.20
  -2  -5  14   15.30    3.70
  -2   5  13   11.60    3.60
   2   5 -13    7.50    3.40
   2   5 -13   16.90    2.90
  -2   5  13   10.70    3.20
   2   5 -13   14.40    3.50
   2  -5 -13   13.70    3.60
   2  -5 -13   10.80    3.70
  -2  -5  13   14.10    3.20
   2   5 -12   25.40    4.50
  -2   5  12   28.60    4.80
   2   5 -12   27.80    3.30
   2   5 -12   27.50    4.60
  -2   5  12   31.30    4.10
   2  -5 -12   34.40    5.10
   2  -5 -12   32.10    5.20
  -2  -5  12   31.80    4.50
   2   5 -11  307.37   12.70
  -2   5  11  327.57   13.60
  -2   5  11  299.37   11.90
   2   5 -11  299.07   13.20
   2   5 -11  298.17   10.60
   2  -5 -11  297.37   13.00
   2  -5 -11  330.77   14.20
  -2  -5  11  291.57   12.30
   2   5 -10  165.38    9.10
   2   5 -10  165.38    6.50
   2   5 -10  148.09    7.90
  -2   5  10  158.78    7.50
  -2   5  10  169.78    8.70
   2   5 -10  134.59    8.10
   2  -5 -10  153.48    8.90
  -2  -5  10  162.28    8.30
  -2  -5  10  161.28    6.10
   2  -5 -10  164.88    5.40
   2  -5 -10  141.79    8.10
   2   5  -9    9.70    2.90
   2   5  -9    6.40    2.50
  -2   5   9    8.60    2.10
   2   5  -9    8.50    1.60
   2   5  -9    7.50    2.40
  -2   5   9    8.80    2.60
  -2  -5   9    8.10    1.40
  -2  -5   9   13.70    2.90
   2  -5  -9    9.00    1.30
   2  -5  -9    8.30    2.80
   2  -5  -9    7.80    2.60
  -2   5   8   26.20    3.60
   2   5  -8   36.00    4.30
  -2   5   8   34.60    3.60
   2   5  -8   25.50    4.10
   2   5  -8   31.00    2.30
   2   5  -8   31.20    3.70
  -2  -5   8   37.30    2.30
   2  -5  -8   34.50    4.50
   2  -5  -8   33.50    4.20
   2  -5  -8   32.70    2.20
  -2  -5   8   37.50    4.40
  -2   5   7  183.28    8.30
   2   5  -7  195.88    8.00
  -2   5   7  182.78    7.50
   2   5  -7  190.58    9.30
   2   5  -7  186.58    8.50
   2   5  -7  199.48    6.30
  -2  -5   7  200.98    8.80
   2  -5  -7  199.18    8.60
   2  -5  -7  195.18    6.50
   2  -5  -7  185.58    9.00
  -2  -5   7  199.68    6.10
   2   5  -6  517.55   15.70
  -2   5   6  536.85   15.70
  -2   5   6  497.75   16.30
   2   5  -6  519.45   16.60
   2   5  -6  519.45   17.80
  -2  -5   6  519.75   17.10
   2  -5  -6  515.35   14.60
   2  -5  -6  502.35   17.10
  -2  -5   6  525.75   13.70
   2   5  -5  211.98    8.30
   2   5  -5  214.78    7.60
  -2   5   5  188.88    7.90
  -2   5   5  204.38    7.40
   2   5  -5  221.38    9.50
   2  -5  -5  208.38    7.00
   2  -5  -5  216.28    9.00
  -2  -5   5  221.98    8.90
  -2  -5   5  213.28    5.90
   2   5  -4    8.20    1.50
  -2   5   4    5.70    1.30
   2   5  -4    8.50    2.40
   2   5  -4    4.10    1.50
  -2   5   4    6.60    1.60
  -2  -5   4    7.10    1.90
   2  -5  -4    6.90    1.40
   2  -5  -4    5.00    1.80
  -2  -5   4    6.90    0.80
   2   5  -3  177.18    5.70
  -2   5   3  175.08    6.10
   2   5  -3  172.48    7.90
   2   5  -3  183.48    6.80
  -2   5   3  166.08    6.30
   2  -5  -3  170.38    6.20
  -2  -5   3  183.38    5.10
  -2  -5   3  166.28    7.20
   2  -5  -3  160.38    6.90
  -2   5   2   65.09    3.20
   2   5  -2   70.79    2.70
   2   5  -2   65.29    4.50
  -2   5   2   64.59    3.20
   2   5  -2   67.89    3.60
   2  -5  -2   71.79    3.60
   2  -5  -2   67.79    3.80
  -2  -5   2   74.39    4.30
  -2  -5   2   68.59    2.70
   2   5  -1 2619.74   67.99
   2   5  -1 2571.84   66.49
  -2   5   1 2666.43   66.19
  -2   5   1 2607.14   66.29
   2   5  -1 2606.44   65.29
   2  -5  -1 2597.24   66.89
  -2  -5   1 2552.44   67.29
   2  -5  -1 2644.04   66.59
  -2  -5   1 2630.04   65.89
  -2   5   0   91.79    4.10
  -2   5   0   88.89    3.80
   2   5   0  100.29    5.00
   2   5   0  100.69    3.50
   2   5   0   98.09    4.10
   2  -5   0   89.29    3.80
  -2  -5   0  104.69    4.70
  -2  -5   0  100.69    4.20
   2  -5   0   98.49    4.60
  -2   5  -1   38.60    2.40
   2   5   1   39.40    3.10
   2   5   1   39.90    2.20
  -2   5  -1   38.90    2.60
   2   5   1   45.30    2.70
   2  -5   1   40.20    3.00
  -2  -5  -1   43.90    2.90
  -2  -5  -1   37.70    2.70
   2  -5   1   38.30    2.00
  -2   5  -2  984.20   26.30
  -2   5  -2  975.60   23.90
   2   5   2  952.00   25.50
   2   5   2  959.60   25.90
   2   5   2  902.51   25.60
  -2   5  -2  936.61   25.40
  -2  -5  -2  949.90   25.40
   2  -5   2  963.10   26.70
  -2  -5  -2  958.80   26.40
  -2   5  -3  444.96   13.30
   2   5   3  442.36   13.40
   2   5   3  453.55   13.60
  -2   5  -3  445.16   14.00
  -2  -5  -3  434.16   14.20
  -2  -5  -3  467.95   13.60
   2  -5   3  438.36   14.30
  -2  -5  -3  462.25   12.70
  -2   5  -4   57.19    4.20
  -2   5  -4   62.09    3.70
   2   5   4   66.09    4.00
   2   5   4   62.69    3.80
   2  -5   4   60.09    4.30
  -2  -5  -4   64.79    4.00
  -2  -5  -4   66.29    4.40
  -2  -5  -4   61.49    2.70
  -2   5  -5   53.49    2.10
  -2   5  -5   56.99    4.90
   2   5   5   47.40    3.90
  -2   5  -5   49.30    3.70
   2   5   5   47.40    3.40
  -2  -5  -5   52.09    2.10
  -2  -5  -5   56.19    4.10
  -2  -5  -5   60.89    4.50
   2  -5   5   51.99    4.10
   2   5   6  141.29    6.30
  -2   5  -6  122.89    6.80
   2   5   6  125.29    6.50
  -2   5  -6  129.19    6.40
  -2   5  -6  135.69    4.50
  -2  -5  -6  139.79    7.20
   2  -5   6  126.79    6.60
  -2  -5  -6  134.79    6.80
   2   5   7   88.19    5.20
  -2   5  -7   87.99    5.50
  -2   5  -7   93.29    3.80
   2   5   7   83.19    5.60
  -2   5  -7   94.69    6.00
   2  -5   7   90.39    5.50
  -2  -5  -7  103.99    6.10
  -2  -5  -7   93.99    6.30
   2   5   8    4.10    2.00
  -2   5  -8    4.00    1.90
  -2   5  -8    4.00    1.20
  -2   5  -8    4.60    2.50
   2   5   8    4.00    1.90
   2  -5   8    4.00    1.90
  -2  -5  -8    1.80    2.00
  -2  -5  -8    5.30    2.20
   2   5   9  154.58    8.50
  -2   5  -9  159.48    8.70
   2   5   9  163.18    7.90
  -2   5  -9  162.38    6.40
  -2   5  -9  167.68    8.50
  -2  -5  -9  175.98    9.20
   2  -5   9  170.28    8.20
  -2  -5  -9  168.68    8.60
   2   5  10  113.89    7.30
  -2   5 -10  108.69    7.20
   2   5  10  114.19    6.60
  -2   5 -10  105.39    7.50
  -2   5 -10  112.49    5.40
  -2  -5 -10  113.19    7.40
  -2  -5 -10  109.69    7.50
   2  -5  10  102.09    6.50
  -2   5 -11  164.68    7.20
   2   5  11  150.98    9.30
  -2   5 -11  170.98    9.70
   2   5  11  162.08    8.50
  -2   5 -11  178.78    9.70
  -2  -5 -11  168.28    9.40
  -2  -5 -11  179.58   10.00
   2  -5  11  182.58    8.80
  -2   5 -12   39.40    5.70
   2   5  12   46.80    6.00
  -2   5 -12   31.80    5.40
  -2   5 -12   40.80    4.10
   2   5  12   37.20    4.80
  -2  -5 -12   52.39    6.60
  -2  -5 -12   39.40    5.40
   2  -5  12   44.60    5.20
  -2   5 -13   42.90    4.50
   2   5  13   36.70    5.80
  -2   5 -13   46.30    6.20
   2   5  13   35.20    4.90
  -2   5 -13   36.20    5.70
  -2  -5 -13   37.60    5.90
  -2  -5 -13   31.30    5.20
   2  -5  13   42.50    5.20
  -2   5 -14    4.50    3.30
   2   5  14    0.40    2.60
   2   5  14    2.10    2.30
  -2   5 -14    0.00    2.10
  -2   5 -14   -1.90    2.70
  -2  -5 -14    1.60    2.80
   2  -5  14    1.00    2.30
  -2  -5 -14   -4.10    2.50
  -2   5 -15  325.87   15.80
  -2   5 -15  312.67   16.00
   2   5  15  310.87   14.30
   2   5  15  310.47   15.70
  -2  -5 -15  316.17   15.40
  -2  -5 -15  326.17   16.20
   2  -5  15  312.67   13.60
  -2   5 -16    4.70    3.60
  -2   5 -16    6.00    4.10
   2   5  16    3.90    3.10
   2   5  16    7.90    4.20
   2  -5  16    8.20    3.10
   2  -5  16    4.20    3.60
  -2  -5 -16    3.90    3.40
  -2  -5 -16    7.00    4.00
  -2   5 -17   54.19    7.70
   2   5  17   37.90    7.10
  -2   5 -17   37.10    7.20
   2   5  17   39.00    6.10
  -2  -5 -17   45.50    7.10
   2  -5  17   52.69    6.30
   2  -5  17   52.89    7.50
  -2  -5 -17   37.40    6.90
  -2   5 -18    1.10    3.70
   2   5  18   -2.60    2.80
   2   5  18   -5.10    1.90
  -2   5 -18    1.60    3.60
   2  -5  18    0.30    2.70
   2  -5  18    1.10    3.30
  -2  -5 -18   -4.30    2.90
  -2  -5 -18   -0.30    3.30
   2   5  19   -0.40    3.10
   2   5  19    5.60    3.60
  -2   5 -19   -1.30    2.80
  -2   5 -19    3.20    4.40
   2  -5  19    1.80    3.20
  -2  -5 -19   -0.20    4.30
  -2  -5 -19    0.10    3.80
  -2   5 -20    7.30    4.80
   2   5  20    4.40    4.10
   2   5  20   12.40    4.60
  -2   5 -20   13.20    5.20
  -2  -5 -20   13.10    5.90
  -2  -5 -20   12.70    4.90
   2  -5  20    8.20    4.70
   2   5  21   -2.30    4.10
   2   5  21    4.80    4.10
  -2   5 -21   -0.20    4.30
  -2   5 -21    0.40    4.60
   2  -5  21    5.30    4.10
  -2  -5 -21    1.00    4.20
  -2  -5 -21    7.30    4.60
   2   5  22   -0.50    3.50
   2   5  22   -4.80    3.20
  -2   5 -22    2.20    4.60
  -2   5 -22    5.50    4.90
   2  -5  22    4.20    4.40
  -2  -5 -22   -1.70    3.90
  -2  -5 -22    0.40    4.20
   2  -5  23    3.90    5.20
  -2   6  23    4.60    3.80
   2   6 -23   -0.70    4.00
  -2   6  23    3.60    4.80
   2   6 -23   -3.30    3.90
   2  -6 -23    2.40    5.60
   2  -6 -23    3.90    5.10
  -2  -6  23    7.90    5.10
  -2   6  22    0.70    3.90
   2   6 -22   -0.30    3.90
   2   6 -22    1.40    3.80
  -2   6  22    0.40    3.40
   2  -6 -22    2.30    5.20
  -2  -6  22    5.30    4.30
   2  -6 -22    1.70    4.80
  -2   6  21   -8.00    2.50
  -2   6  21    1.50    2.90
   2   6 -21   -3.70    3.80
   2   6 -21    2.40    4.10
   2  -6 -21    3.40    4.50
   2  -6 -21    3.10    4.60
  -2  -6  21   -1.50    3.20
  -2   6  20    3.50    3.90
   2   6 -20    6.40    4.20
  -2   6  20    4.70    3.30
   2   6 -20    1.90    3.90
   2  -6 -20    5.30    4.20
  -2  -6  20    1.40    3.10
   2  -6 -20    1.30    4.10
  -2  -6  20   -0.50    3.60
   2   6 -19  163.78   12.70
  -2   6  19  149.59   11.60
   2   6 -19  185.08   12.10
  -2   6  19  149.29   10.00
   2  -6 -19  174.28   12.90
  -2  -6  19  159.58   10.30
   2  -6 -19  182.58   12.40
  -2  -6  19  183.78   12.50
   2   6 -18   24.20    5.90
  -2   6  18   16.00    4.80
   2   6 -18   22.40    5.20
  -2   6  18   27.40    5.30
   2  -6 -18   18.40    5.40
  -2  -6  18   30.10    6.20
  -2  -6  18   23.80    4.90
   2  -6 -18   30.90    7.00
  -2   6  17  191.78   12.00
  -2   6  17  168.78   10.10
   2   6 -17  169.78   11.90
   2   6 -17  172.88   11.60
   2  -6 -17  192.48   13.00
   2  -6 -17  187.88   12.10
  -2  -6  17  182.78   10.80
  -2   6  16   22.40    4.30
   2   6 -16   27.20    5.30
  -2   6  16   10.40    3.80
   2   6 -16   20.80    5.10
  -2  -6  16   22.10    4.50
   2  -6 -16   15.70    4.90
   2  -6 -16   20.20    5.20
   2   6 -15    4.70    2.70
  -2   6  15   -1.50    1.80
   2   6 -15    0.50    2.90
  -2   6  15    2.40    2.90
  -2  -6  15   -1.40    2.30
   2  -6 -15    0.80    3.10
   2  -6 -15    2.50    3.20
   2   6 -14  261.37   12.80
   2   6 -14  245.98   13.20
  -2   6  14  272.57   13.20
  -2   6  14  240.18   11.40
   2  -6 -14  243.58   12.70
   2  -6 -14  264.57   14.20
   2   6 -13  150.98    9.60
  -2   6  13  142.29    8.00
   2   6 -13  142.79    9.00
  -2   6  13  148.89    9.30
   2  -6 -13  148.79    9.20
  -2  -6  13  137.29    8.50
  -2  -6  13  151.28    6.30
   2  -6 -13  155.48   10.20
   2   6 -12    0.10    2.10
  -2   6  12    1.50    2.30
  -2   6  12    3.50    2.10
   2   6 -12    1.50    1.40
   2   6 -12    0.90    2.80
  -2  -6  12    2.40    1.30
   2  -6 -12    4.50    3.00
   2  -6 -12   -2.00    1.80
  -2  -6  12    3.20    2.30
   2   6 -11   17.70    3.90
   2   6 -11   16.10    2.20
  -2   6  11   18.50    3.10
   2   6 -11   10.60    3.00
  -2   6  11    9.70    3.10
   2  -6 -11   14.40    3.40
   2  -6 -11   15.20    4.10
  -2  -6  11   15.20    2.00
  -2  -6  11   20.90    4.00
   2   6 -10  231.68   11.10
  -2   6  10  253.37   11.20
   2   6 -10  244.38    8.30
  -2   6  10  247.88   10.10
   2   6 -10  246.68   10.70
   2  -6 -10  243.38   11.20
  -2  -6  10  257.57    8.00
   2  -6 -10  257.07    8.40
  -2  -6  10  241.48   11.00
   2  -6 -10  231.88   11.60
  -2   6   9  177.88    7.90
   2   6  -9  181.88    8.40
   2   6  -9  173.78    6.20
   2   6  -9  159.18    8.70
   2   6  -9  184.58   10.00
  -2   6   9  176.08    8.80
   2  -6  -9  178.68    9.50
  -2  -6   9  166.58    5.80
   2  -6  -9  184.78    8.90
  -2  -6   9  187.58    9.00
   2  -6  -9  182.98    6.10
   2   6  -8    9.00    3.10
   2   6  -8    5.80    2.00
  -2   6   8    3.90    1.90
  -2   6   8    6.20    1.80
   2   6  -8    2.80    2.10
  -2  -6   8    4.60    2.20
   2  -6  -8    6.50    1.20
  -2  -6   8    5.30    1.00
   2  -6  -8    3.50    2.40
  -2   6   7   71.59    4.30
   2   6  -7   72.89    5.90
  -2   6   7   71.49    4.90
   2   6  -7   65.89    5.00
   2   6  -7   65.99    4.50
  -2  -6   7   75.59    2.70
   2  -6  -7   69.69    3.40
   2  -6  -7   74.69    5.60
  -2  -6   7   64.79    5.30
   2   6  -6  101.99    5.10
   2   6  -6  100.09    6.90
   2   6  -6   99.39    5.70
  -2   6   6   97.99    5.00
  -2   6   6  102.29    5.50
   2  -6  -6   93.09    6.00
  -2  -6   6   99.59    3.20
   2  -6  -6  104.79    4.30
  -2  -6   6   90.09    5.90
  -2   6   5   93.79    4.60
   2   6  -5   90.79    4.50
   2   6  -5   89.59    6.40
  -2   6   5   95.59    5.10
   2   6  -5   88.49    5.30
  -2  -6   5   93.39    3.00
  -2  -6   5   84.29    5.50
   2  -6  -5   93.09    4.20
   2  -6  -5   99.39    5.80
  -2   6   4  205.68    7.50
   2   6  -4  174.68    6.50
   2   6  -4  177.48    7.60
   2   6  -4  188.78    9.00
  -2   6   4  195.58    7.10
  -2  -6   4  188.08    8.30
   2  -6  -4  195.48    8.30
   2  -6  -4  198.38    7.00
  -2  -6   4  202.38    5.60
  -2   6   3   96.09    4.50
   2   6  -3   97.59    6.00
  -2   6   3   88.09    4.20
   2   6  -3   93.59    4.80
   2   6  -3   95.29    3.90
   2  -6  -3  101.29    4.60
  -2  -6   3   84.59    5.20
   2  -6  -3  103.19    5.30
  -2  -6   3   98.09    3.50
   2   6  -2  695.53   18.80
   2   6  -2  714.23   21.90
   2   6  -2  687.93   20.10
  -2   6   2  704.93   19.60
  -2   6   2  697.43   19.70
  -2  -6   2  733.23   21.20
   2  -6  -2  710.33   20.40
   2  -6  -2  701.43   20.10
  -2  -6   2  725.73   18.90
   2   6  -1  234.18    9.40
   2   6  -1  232.28    7.00
   2   6  -1  241.18    8.20
  -2   6   1  236.88    8.00
  -2   6   1  244.78    7.80
  -2  -6   1  245.78    7.70
   2  -6  -1  234.48    8.40
   2  -6  -1  229.88    8.10
  -2  -6   1  223.18    8.70
   2   6   0  515.45   16.00
   2   6   0  507.75   13.60
  -2   6   0  488.65   14.10
   2   6   0  504.75   14.70
  -2   6   0  488.85   14.60
  -2  -6   0  487.65   15.20
   2  -6   0  482.75   14.10
  -2  -6   0  509.15   14.60
   2  -6   0  495.65   15.30
  -2   6  -1  437.96   13.00
   2   6   1  416.56   12.70
  -2   6  -1  409.06   12.20
   2   6   1  424.86   12.00
  -2  -6  -1  412.86   12.90
   2  -6   1  420.76   11.70
   2  -6   1  405.16   13.50
  -2  -6  -1  418.16   13.00
  -2   6  -2 1375.66   37.10
  -2   6  -2 1356.76   36.10
  -2   6  -2 1413.76   34.50
   2   6   2 1358.76   36.50
   2   6   2 1392.26   36.10
   2  -6   2 1370.06   37.60
   2  -6   2 1424.86   34.70
  -2  -6  -2 1341.87   37.20
  -2  -6  -2 1348.37   36.30
   2   6   3 1054.69   28.50
  -2   6  -3 1059.39   29.20
  -2   6  -3 1031.30   28.20
   2   6   3 1006.50   28.20
  -2  -6  -3 1037.20   27.70
  -2  -6  -3 1052.49   29.40
   2  -6   3 1044.50   29.60
  -2   6  -4  472.15   14.70
  -2   6  -4  468.95   15.50
   2   6   4  487.75   14.90
   2   6   4  489.75   15.00
  -2  -6  -4  490.95   13.60
   2  -6   4  483.35   16.00
  -2  -6  -4  482.25   16.00
  -2   6  -5   89.59    4.90
   2   6   5   79.59    4.60
  -2   6  -5   88.29    5.40
   2   6   5   81.59    4.80
  -2  -6  -5   82.39    3.30
  -2  -6  -5   96.29    6.00
   2  -6   5   89.09    5.50
  -2  -6  -5   75.99    4.70
  -2   6  -6  140.19    6.70
   2   6   6  145.19    7.10
   2   6   6  138.19    6.50
  -2   6  -6  141.69    7.50
  -2  -6  -6  146.99    4.40
   2  -6   6  137.89    7.20
  -2  -6  -6  144.09    7.00
  -2  -6  -6  141.09    7.60
   2   6   7 1036.50   29.50
  -2   6  -7  993.00   28.80
  -2   6  -7  973.90   25.30
   2   6   7  988.00   28.30
  -2   6  -7  999.10   29.70
  -2  -6  -7  979.40   29.00
  -2  -6  -7  913.71   29.60
   2  -6   7  984.50   29.20
   2   6   8   39.30    4.60
  -2   6  -8   41.80    4.90
  -2   6  -8   30.30    4.00
   2   6   8   36.90    4.00
  -2   6  -8   39.70    2.30
   2  -6   8   43.00    4.70
  -2  -6  -8   42.20    4.70
  -2  -6  -8   40.70    5.20
  -2   6  -9   99.19    4.30
  -2   6  -9   98.79    6.50
  -2   6  -9   92.29    6.70
   2   6   9  101.19    6.80
   2   6   9   99.29    6.00
  -2  -6  -9  103.69    7.20
   2  -6   9   91.79    6.30
  -2  -6  -9   98.09    6.50
  -2   6 -10   22.50    4.00
  -2   6 -10   21.20    2.30
   2   6  10   13.30    3.40
   2   6  10   14.80    3.10
  -2   6 -10   19.80    4.00
  -2  -6 -10   18.20    3.90
  -2  -6 -10   20.50    3.70
   2  -6  10   23.90    4.10
   2   6  11   10.20    2.80
  -2   6 -11   19.70    2.50
   2   6  11   15.90    3.90
  -2   6 -11   21.10    4.10
  -2   6 -11   11.70    3.70
   2  -6  11   18.90    3.80
  -2  -6 -11   11.50    3.10
  -2  -6 -11   24.80    4.90
  -2   6 -12    2.40    2.90
   2   6  12    2.00    2.10
  -2   6 -12    7.60    3.10
   2   6  12    4.50    2.90
   2  -6  12    4.70    2.30
  -2  -6 -12    1.90    2.50
  -2  -6 -12    3.40    3.00
   2   6  13   29.00    4.50
  -2   6 -13   22.60    4.80
  -2   6 -13   23.20    5.00
   2   6  13   26.10    5.00
  -2  -6 -13   25.60    4.80
  -2  -6 -13   14.80    4.50
   2  -6  13   19.80    3.90
   2   6  14   73.79    7.00
  -2   6 -14   73.19    7.90
  -2   6 -14   83.79    8.90
   2   6  14   72.69    8.10
   2  -6  14   54.99    6.10
  -2  -6 -14   69.09    7.60
  -2  -6 -14   78.19    8.60
   2   6  15    7.40    3.10
  -2   6 -15    1.30    2.90
  -2   6 -15    2.20    3.30
   2   6  15    5.60    3.40
   2  -6  15    3.50    2.80
  -2  -6 -15    8.40    3.90
  -2  -6 -15    1.10    2.70
   2   6  16   50.99    7.30
  -2   6 -16   47.30    7.10
   2   6  16   53.49    6.50
  -2   6 -16   51.59    7.50
   2  -6  16   49.40    6.20
  -2  -6 -16   47.90    7.50
  -2  -6 -16   58.89    7.90
  -2   6 -17  101.59   10.90
   2   6  17  120.99    8.90
  -2   6 -17   99.79   10.30
   2   6  17  105.39   10.50
  -2  -6 -17  110.29   10.80
   2  -6  17  107.39    8.30
   2  -6  17  103.59   10.50
  -2  -6 -17  104.99   11.20
  -2   6 -18   38.90    7.30
   2   6  18   45.60    7.20
   2   6  18   58.39    7.20
  -2   6 -18   49.10    8.10
   2  -6  18   51.79    8.10
   2  -6  18   55.49    6.90
  -2  -6 -18   58.29    9.00
  -2  -6 -18   43.50    7.30
   2   6  19    8.70    4.00
   2   6  19   12.40    4.60
  -2   6 -19    3.10    4.60
  -2   6 -19    4.40    4.50
  -2  -6 -19   11.00    5.60
   2  -6  19    3.20    4.20
   2  -6  19    7.40    3.60
  -2  -6 -19    6.10    4.30
   2   6  20   12.40    5.00
   2   6  20    9.50    3.90
  -2   6 -20    5.80    4.40
  -2   6 -20    4.80    4.00
   2  -6  20   10.60    4.70
  -2  -6 -20   11.70    5.40
  -2  -6 -20    6.50    5.10
  -2   6 -21  112.09   13.00
   2   6  21   90.89    9.90
   2   6  21   97.29   11.70
  -2   6 -21   93.79   11.40
  -2  -6 -21   70.99   10.00
   2  -6  21   97.49   11.30
  -2  -6 -21  102.59   12.30
  -2   6 -22   52.99    9.80
   2   6  22   38.40    7.00
   2   6  22   38.80    8.30
  -2   6 -22   46.30    8.60
  -2  -6 -22   49.10    8.90
   2  -6  22   46.40    8.30
  -2  -6 -22   48.10    9.10
  -2   7  22   -1.00    3.80
   2   7 -22    9.50    5.20
  -2   7  22    3.20    4.10
   2   7 -22    7.10    5.00
   2  -7 -22   -5.40    3.90
   2  -7 -22    0.10    4.60
  -2  -7  22    5.10    4.60
   2   7 -21    3.70    4.20
   2   7 -21   11.50    5.70
  -2   7  21   19.40    4.80
  -2   7  21    7.70    4.90
  -2  -7  21   13.00    5.60
   2  -7 -21    7.00    5.00
   2  -7 -21    3.20    5.20
  -2   7  20    3.40    4.40
   2   7 -20    0.80    4.20
   2   7 -20   -6.30    3.10
  -2   7  20    0.00    2.70
  -2  -7  20    2.50    3.90
   2  -7 -20   -0.70    3.40
  -2  -7  20   -2.40    2.90
   2  -7 -20   -0.50    3.70
   2   7 -19   31.50    6.60
   2   7 -19   44.30    8.20
  -2   7  19   37.30    6.80
  -2   7  19   48.70    6.60
  -2  -7  19   35.20    7.10
   2  -7 -19   37.40    7.20
   2  -7 -19   36.30    7.70
  -2  -7  19   49.90    7.00
  -2   7  18    2.90    2.80
  -2   7  18    0.10    3.00
   2   7 -18    3.10    4.40
   2   7 -18   -3.30    2.70
  -2  -7  18    2.20    2.70
   2  -7 -18   -4.60    3.10
   2  -7 -18    5.00    5.00
  -2   7  17   28.50    5.20
  -2   7  17   19.20    5.10
   2   7 -17   29.50    5.90
   2   7 -17   31.20    6.70
  -2  -7  17   20.70    4.60
   2  -7 -17   22.70    5.30
   2  -7 -17   29.30    6.80
   2   7 -16   19.90    4.60
  -2   7  16   23.40    5.00
  -2   7  16   23.10    4.30
   2   7 -16   28.20    5.70
  -2  -7  16   19.90    4.50
   2  -7 -16   14.50    4.90
   2  -7 -16   27.00    6.30
   2   7 -15   24.50    5.30
  -2   7  15   14.90    3.60
   2   7 -15   12.80    4.20
  -2   7  15   26.90    5.30
  -2  -7  15   19.30    4.40
   2  -7 -15   19.00    4.60
   2  -7 -15   20.10    5.60
  -2   7  14   52.89    6.80
   2   7 -14   48.70    6.80
  -2   7  14   47.80    5.50
   2   7 -14   44.00    6.10
   2  -7 -14   52.79    7.50
  -2  -7  14   50.89    6.40
   2  -7 -14   51.39    6.50
   2   7 -13    4.10    2.90
  -2   7  13    5.90    2.90
  -2   7  13    2.30    2.00
   2   7 -13    6.20    3.00
   2  -7 -13    4.30    3.50
  -2  -7  13    5.00    2.70
   2  -7 -13    5.90    3.30
   2   7 -12   12.90    3.70
   2   7 -12    3.50    2.40
  -2   7  12   16.50    3.90
  -2   7  12   13.50    3.00
   2  -7 -12   11.20    3.50
   2  -7 -12   12.50    4.10
  -2  -7  12    8.10    3.20
   2   7 -11   19.00    3.60
  -2   7  11   13.90    2.80
   2   7 -11   18.00    4.00
  -2   7  11   18.70    3.80
  -2  -7  11   21.40    3.90
   2  -7 -11   14.90    3.60
   2  -7 -11   10.40    3.50
  -2   7  10  167.38    8.00
   2   7 -10  189.08   10.00
   2   7 -10  178.68    8.80
  -2   7  10  164.68    8.90
  -2  -7  10  182.58    5.80
   2  -7 -10  194.28   10.40
  -2  -7  10  155.78    9.00
   2   7  -9   27.80    3.70
  -2   7   9   33.50    4.40
  -2   7   9   28.70    3.60
   2   7  -9   37.30    5.00
  -2  -7   9   41.80    5.30
   2  -7  -9   33.40    4.90
  -2  -7   9   36.20    1.90
   2  -7  -9   30.90    2.20
   2   7  -8   54.49    5.70
   2   7  -8   49.99    4.60
  -2   7   8   50.69    5.00
  -2   7   8   55.59    4.10
   2  -7  -8   58.79    3.10
  -2  -7   8   59.59    5.80
  -2  -7   8   55.69    2.20
   2  -7  -8   50.09    5.70
  -2   7   7  653.13   19.70
  -2   7   7  660.03   20.60
   2   7  -7  662.43   19.90
   2   7  -7  629.64   21.00
  -2  -7   7  674.13   16.80
   2  -7  -7  619.74   21.60
  -2  -7   7  666.93   21.70
   2  -7  -7  661.63   18.50
  -2   7   6    3.10    1.70
   2   7  -6    3.40    1.40
   2   7  -6   -0.40    2.00
   2   7  -6    2.70    1.90
  -2   7   6   -0.80    1.20
  -2  -7   6    1.50    1.70
   2  -7  -6    3.30    1.20
   2  -7  -6    0.10    1.70
  -2  -7   6    2.00    0.50
  -2   7   5   95.19    5.10
  -2   7   5   97.99    4.90
   2   7  -5  101.89    6.90
   2   7  -5   99.59    5.70
   2   7  -5   95.19    4.70
   2  -7  -5  101.79    6.10
  -2  -7   5  105.59    6.20
  -2  -7   5  102.89    3.20
   2  -7  -5  101.79    4.60
  -2   7   4  453.55   14.10
   2   7  -4  436.56   16.50
   2   7  -4  464.15   13.70
   2   7  -4  480.65   15.20
  -2   7   4  455.85   14.40
  -2  -7   4  443.96   15.60
  -2  -7   4  489.25   12.50
   2  -7  -4  458.45   14.00
   2  -7  -4  462.45   15.50
  -2   7   3  454.45   13.80
   2   7  -3  447.96   16.20
  -2   7   3  440.46   13.80
   2   7  -3  456.25   13.10
   2   7  -3  466.75   14.60
  -2  -7   3  455.85   15.40
   2  -7  -3  455.05   14.00
  -2  -7   3  467.95   12.60
   2  -7  -3  437.16   14.80
   2   7  -2  446.16   14.40
  -2   7   2  445.06   13.70
   2   7  -2  460.45   13.00
  -2   7   2  461.85   14.10
   2  -7  -2  475.05   14.50
   2  -7  -2  470.65   14.60
  -2  -7   2  451.25   15.20
  -2  -7   2  476.65   13.20
   2   7  -1    7.80    1.30
  -2   7   1    7.90    1.70
  -2   7   1    7.70    1.90
   2   7  -1    5.70    1.70
   2  -7  -1    8.30    1.90
   2  -7  -1   10.40    2.20
  -2  -7   1    8.40    2.30
  -2  -7   1   13.30    1.90
  -2   7   0  275.97    8.90
   2   7   0  274.87    8.30
   2   7   0  272.87    9.40
  -2   7   0  273.77    9.40
  -2  -7   0  267.17    9.90
  -2  -7   0  271.67    9.30
   2  -7   0  279.37   10.10
   2  -7   0  266.37    8.80
  -2   7  -1  152.38    6.50
  -2   7  -1  154.08    5.80
   2   7   1  146.79    5.40
   2   7   1  144.99    6.10
  -2  -7  -1  140.39    6.30
   2  -7   1  155.28    7.10
   2  -7   1  151.08    5.30
  -2  -7  -1  149.79    6.50
  -2   7  -2    1.70    0.60
   2   7   2    3.40    1.20
  -2   7  -2    0.40    1.50
   2   7   2    1.20    1.30
  -2   7  -2    2.20    1.10
   2  -7   2    1.40    0.70
  -2  -7  -2    1.50    1.70
   2  -7   2   -0.60    1.70
  -2  -7  -2   -0.20    1.10
  -2   7  -3   -0.60    1.00
   2   7   3    0.10    1.20
   2   7   3    1.50    1.30
  -2   7  -3   -0.80    1.40
  -2  -7  -3   -0.60    1.10
  -2  -7  -3   -1.10    1.60
   2  -7   3    1.90    1.80
   2   7   4  626.14   18.60
  -2   7  -4  626.94   18.60
  -2   7  -4  619.14   19.60
   2   7   4  627.94   18.60
   2  -7   4  620.24   19.90
  -2  -7  -4  639.24   20.00
  -2  -7  -4  628.34   17.60
   2   7   5    0.60    1.40
  -2   7  -5    3.80    2.00
  -2   7  -5    4.40    1.60
   2   7   5    2.60    1.40
  -2  -7  -5    1.50    2.00
   2  -7   5   -0.40    1.70
  -2  -7  -5    0.90    0.90
   2   7   6   23.00    3.10
   2   7   6   21.60    2.90
  -2   7  -6   25.80    3.30
  -2   7  -6   21.60    3.50
  -2  -7  -6   20.20    1.60
  -2  -7  -6   22.20    3.20
   2  -7   6   28.10    3.90
  -2  -7  -6   19.50    3.60
   2   7   7  143.39    7.30
  -2   7  -7  123.79    6.80
  -2   7  -7  124.99    7.40
   2   7   7  128.79    6.60
  -2  -7  -7  133.59    4.10
  -2  -7  -7  122.49    6.90
  -2   7  -8  139.49    8.20
  -2   7  -8  153.78    4.30
  -2   7  -8  136.99    7.60
   2   7   8  142.69    7.90
   2   7   8  146.09    7.30
  -2  -7  -8  158.48    8.80
  -2  -7  -8  148.19    7.90
   2  -7   8  143.89    8.00
   2   7   9   42.20    4.90
  -2   7  -9   30.50    4.60
  -2   7  -9   39.50    4.80
   2   7   9   34.90    4.10
  -2  -7  -9   37.40    5.30
  -2  -7  -9   39.30    4.70
   2  -7   9   34.40    4.60
   2   7  10   36.80    4.60
  -2   7 -10   38.30    5.30
  -2   7 -10   31.90    4.70
   2   7  10   35.90    4.90
  -2  -7 -10   34.70    5.30
   2  -7  10   36.20    4.80
  -2  -7 -10   41.40    5.30
  -2   7 -11   23.40    4.90
   2   7  11   29.30    4.10
   2   7  11   25.60    4.50
  -2   7 -11   18.10    4.10
  -2  -7 -11   27.50    4.90
   2  -7  11   26.90    4.30
  -2  -7 -11   19.40    4.30
  -2   7 -12  143.79    9.80
  -2   7 -12  148.29    9.50
   2   7  12  171.48    9.90
   2   7  12  143.59    8.50
  -2  -7 -12  160.38   10.30
   2  -7  12  164.98    9.20
  -2  -7 -12  140.49    9.30
  -2   7 -13   27.30    5.50
  -2   7 -13   29.90    5.30
   2   7  13   28.20    4.50
   2   7  13   37.30    5.70
   2  -7  13   37.90    5.40
  -2  -7 -13   36.30    6.20
  -2  -7 -13   30.00    5.30
   2   7  14   -3.00    2.60
   2   7  14   -0.90    2.30
  -2   7 -14    2.00    2.90
  -2   7 -14    0.10    3.00
  -2  -7 -14   -1.40    2.30
  -2  -7 -14   -1.10    3.20
   2  -7  14    4.20    2.90
  -2   7 -15   -0.50    2.80
  -2   7 -15   -0.40    3.50
   2   7  15    1.50    2.40
   2   7  15   -2.10    2.60
  -2  -7 -15   -0.70    3.20
   2  -7  15    3.70    2.90
  -2  -7 -15    1.40    2.90
  -2   7 -16    6.90    4.60
   2   7  16    8.40    3.40
  -2   7 -16   14.10    4.70
   2   7  16    8.70    3.90
  -2  -7 -16   15.00    5.00
   2  -7  16   14.30    4.20
  -2  -7 -16   12.80    4.40
  -2   7 -17   31.70    7.10
   2   7  17   36.50    6.60
  -2   7 -17   46.90    7.60
   2   7  17   34.20    5.80
   2  -7  17   33.90    5.50
  -2  -7 -17   29.10    6.60
  -2  -7 -17   34.30    6.60
  -2   7 -18  189.28   12.80
   2   7  18  173.78   12.40
  -2   7 -18  170.18   12.80
   2   7  18  163.28   11.00
   2  -7  18  181.08   11.20
   2  -7  18  179.78   13.10
  -2  -7 -18  188.18   13.40
  -2  -7 -18  174.78   12.50
  -2   7 -19   18.20    5.60
   2   7  19   28.50    5.60
  -2   7 -19   41.10    8.30
   2   7  19   31.50    6.90
   2  -7  19   34.40    5.90
  -2  -7 -19   34.20    6.80
   2  -7  19   33.70    6.80
  -2  -7 -19   35.10    7.50
   2   7  20   20.90    5.00
   2   7  20   18.40    6.20
  -2   7 -20   27.90    6.80
  -2   7 -20   10.60    5.00
   2  -7  20   24.80    6.50
  -2  -7 -20   24.90    6.50
  -2  -7 -20   19.90    6.70
   2   7  21   -1.00    3.90
  -2   7 -21   -4.10    3.70
   2   7  21   -0.30    3.30
  -2   7 -21    4.40    4.50
   2  -7  21    9.30    5.30
  -2  -7 -21    9.80    4.90
  -2  -7 -21    2.70    4.80
   2   7  22   -0.60    3.50
  -2   7 -22   -3.80    4.10
  -2   7 -22    2.70    4.50
   2   7  22   -4.90    2.70
  -2  -7 -22   -1.90    3.50
   2  -7  22   -1.30    4.30
  -2  -7 -22    0.10    4.30
  -2   8  22    3.40    3.60
   2   8 -22   -1.70    4.80
  -2   8  22   -0.80    4.00
   2  -8 -22   -0.30    4.20
  -2  -8  22   -4.00    3.30
   2  -8 -22    9.00    5.50
  -2   8  21    3.40    3.60
   2   8 -21   10.80    5.00
  -2   8  21    2.90    4.50
   2   8 -21    4.10    4.90
   2  -8 -21    4.70    4.40
  -2  -8  21    8.10    4.10
   2  -8 -21    1.80    5.30
  -2  -8  21    4.40    4.80
  -2   8  20   -1.20    3.10
  -2   8  20    0.90    3.00
   2   8 -20    0.40    3.70
   2   8 -20   -4.00    4.00
  -2  -8  20    2.10    3.70
  -2  -8  20   -0.30    3.40
   2  -8 -20    1.20    3.90
   2  -8 -20    7.70    5.30
   2   8 -19   -0.20    3.50
  -2   8  19    4.70    4.30
   2   8 -19    8.60    5.10
  -2   8  19    3.90    3.20
   2  -8 -19    0.60    3.40
  -2  -8  19   -0.60    2.90
   2  -8 -19   -2.70    3.80
  -2   8  18   59.49    8.30
   2   8 -18   64.99    9.40
  -2   8  18   56.99    6.90
   2   8 -18   71.29    8.90
  -2  -8  18   59.89    7.70
   2  -8 -18   69.49    8.70
   2  -8 -18   66.89    9.70
   2   8 -17   -1.70    2.80
  -2   8  17   -1.30    2.80
   2   8 -17    4.40    4.20
  -2   8  17    7.10    3.10
  -2  -8  17    0.10    2.60
   2  -8 -17   -1.30    3.70
   2  -8 -17   -0.50    2.70
  -2   8  16    4.20    3.30
   2   8 -16    2.50    3.70
   2   8 -16    3.80    3.30
  -2   8  16    6.00    3.10
   2  -8 -16    6.50    4.40
   2  -8 -16   12.00    4.20
  -2  -8  16    4.80    3.20
  -2   8  15   -0.70    2.00
   2   8 -15    3.10    3.70
  -2   8  15   -2.70    2.10
   2   8 -15   -1.30    2.60
   2  -8 -15    6.10    3.80
   2  -8 -15   -2.80    2.40
  -2  -8  15   -4.30    2.50
  -2   8  14   61.89    6.20
   2   8 -14   62.99    7.10
   2   8 -14   70.49    8.40
  -2   8  14   62.49    7.20
  -2  -8  14   61.39    7.10
   2  -8 -14   55.39    7.90
   2   8 -13   21.20    4.80
  -2   8  13   21.70    4.60
   2   8 -13   19.00    3.90
  -2   8  13   25.70    4.00
   2  -8 -13   16.50    4.80
  -2  -8  13   15.30    3.90
   2   8 -12    3.50    2.50
  -2   8  12    0.50    2.10
   2   8 -12   -3.60    2.60
  -2   8  12    1.60    1.80
  -2  -8  12   -0.30    2.70
   2  -8 -12   -1.50    2.50
  -2   8  11  132.79    8.20
  -2   8  11  130.19    7.20
   2   8 -11  109.49    8.30
   2   8 -11  108.59    7.30
   2  -8 -11  118.19    8.80
   2   8 -10  286.67   13.10
  -2   8  10  281.27   11.20
  -2   8  10  282.17   12.30
   2   8 -10  286.07   11.90
   2  -8 -10  282.57   13.50
  -2  -8  10  267.97   12.70
   2   8  -9   17.30    3.10
  -2   8   9   18.70    3.60
  -2   8   9   18.80    2.90
   2   8  -9   13.40    3.40
  -2  -8   9   17.70    3.90
   2  -8  -9   12.70    3.50
  -2   8   8   -1.30    1.40
  -2   8   8    3.10    1.80
   2   8  -8    1.00    1.40
   2   8  -8    1.70    2.30
   2  -8  -8    1.50    1.10
   2  -8  -8   -1.90    2.10
  -2  -8   8    2.10    2.20
   2   8  -7   47.80    5.20
  -2   8   7   48.60    3.70
  -2   8   7   40.80    4.20
   2   8  -7   47.10    3.80
  -2  -8   7   48.90    5.40
   2  -8  -7   49.90    5.80
   2  -8  -7   43.80    3.00
   2   8  -6   57.49    5.30
  -2   8   6   56.99    3.90
   2   8  -6   47.90    3.60
  -2   8   6   49.90    4.00
   2  -8  -6   50.99    3.30
   2  -8  -6   60.89    5.90
  -2  -8   6   56.69    5.60
   2   8  -5    1.10    1.10
  -2   8   5    0.00    1.40
   2   8  -5   -0.80    1.60
  -2   8   5    2.70    1.60
   2  -8  -5   -1.10    1.70
   2  -8  -5    0.00    1.00
  -2  -8   5    1.80    2.10
  -2  -8   5    0.20    0.50
  -2   8   4   54.49    3.60
   2   8  -4   54.29    4.20
   2   8  -4   50.19    3.10
  -2   8   4   47.80    3.50
  -2  -8   4   52.99    2.40
   2  -8  -4   42.90    4.50
  -2  -8   4   50.89    5.20
   2  -8  -4   51.19    3.60
   2   8  -3   -0.30    1.40
  -2   8   3    0.00    1.10
  -2   8   3    0.20    1.30
   2   8  -3    0.00    0.80
   2  -8  -3    1.20    1.60
  -2  -8   3   -0.30    1.50
  -2  -8   3    1.80    0.90
   2  -8  -3    0.40    1.30
  -2   8   2  362.06   11.70
   2   8  -2  368.46   12.50
   2   8  -2  369.96   10.90
  -2   8   2  364.16   12.00
   2  -8  -2  373.06   12.50
  -2  -8   2  365.56   11.10
  -2  -8   2  366.26   13.30
   2  -8  -2  384.76   12.60
  -2   8   1   13.80    2.20
   2   8  -1   18.30    1.80
  -2   8   1   15.80    2.10
   2   8  -1   14.60    2.40
   2  -8  -1   11.00    2.30
  -2  -8   1   14.00    2.80
  -2  -8   1   16.60    2.20
   2  -8  -1   16.40    2.40
   2   8   0   64.79    4.20
  -2   8   0   60.39    3.50
  -2   8   0   65.89    4.20
   2   8   0   63.89    3.20
  -2  -8   0   62.69    3.90
   2  -8   0   57.89    4.40
  -2  -8   0   61.39    4.40
   2  -8   0   61.29    3.50
  -2   8  -1  349.37   11.30
  -2   8  -1  351.76   12.20
   2   8   1  367.96   10.90
   2   8   1  358.46   12.00
   2  -8   1  359.96   10.70
  -2  -8  -1  362.96   12.20
   2  -8   1  356.46   12.90
  -2  -8  -1  362.56   12.30
   2   8   2    7.90    1.60
  -2   8  -2    5.70    1.50
  -2   8  -2    7.20    2.00
  -2   8  -2    8.50    1.00
   2   8   2    4.70    1.80
  -2  -8  -2    8.30    1.90
  -2  -8  -2    5.00    2.10
   2  -8   2    6.70    1.10
   2  -8   2    3.40    1.80
  -2   8  -3   96.39    5.70
  -2   8  -3  101.09    5.00
   2   8   3  105.19    5.40
   2   8   3  105.19    4.90
   2  -8   3   92.39    5.90
  -2  -8  -3  105.79    6.10
  -2  -8  -3  106.69    5.00
  -2   8  -4    6.60    2.40
   2   8   4    8.70    2.00
  -2   8  -4    9.10    2.00
   2   8   4    9.20    1.90
   2  -8   4    8.30    2.50
  -2  -8  -4    8.70    1.70
  -2  -8  -4    9.70    2.60
   2   8   5   31.50    3.40
   2   8   5   37.20    3.70
  -2   8  -5   28.70    3.20
  -2   8  -5   29.70    4.00
   2  -8   5   25.00    3.80
  -2  -8  -5   37.80    4.50
  -2  -8  -5   36.30    2.50
   2   8   6  247.88    9.70
  -2   8  -6  240.08    9.70
  -2   8  -6  226.58   10.50
   2   8   6  246.78    9.90
   2  -8   6  244.28   10.90
  -2  -8  -6  255.67   11.20
  -2  -8  -6  253.37    7.90
  -2   8  -7    9.30    2.50
   2   8   7    4.70    2.00
  -2   8  -7    5.50    2.60
   2   8   7    5.30    1.90
   2  -8   7    7.50    2.90
  -2  -8  -7    7.80    1.10
  -2  -8  -7    7.90    2.80
   2   8   8   39.10    4.70
   2   8   8   42.00    4.40
  -2   8  -8   35.00    4.40
  -2   8  -8   34.30    4.90
   2  -8   8   49.20    5.70
  -2  -8  -8   41.30    5.50
  -2  -8  -8   42.30    4.80
  -2   8  -9   84.99    7.90
  -2   8  -9   85.39    6.30
   2   8   9   92.29    5.80
   2   8   9   74.79    6.00
  -2  -8  -9   88.19    6.40
   2  -8   9   90.79    6.70
  -2  -8  -9   84.89    8.20
  -2   8 -10   45.60    5.50
  -2   8 -10   24.60    4.70
   2   8  10   40.50    4.50
   2   8  10   42.30    5.40
  -2  -8 -10   52.39    6.00
  -2  -8 -10   28.20    5.00
   2  -8  10   41.60    5.40
  -2   8 -11  147.69    9.10
   2   8  11  144.99    8.20
  -2   8 -11  127.59    9.30
   2   8  11  155.78    9.30
  -2  -8 -11  154.98   10.10
   2  -8  11  168.78    9.50
  -2  -8 -11  152.68    9.10
  -2   8 -12   14.70    4.80
  -2   8 -12   21.30    4.60
   2   8  12   18.80    3.70
   2   8  12   23.40    4.50
  -2  -8 -12   12.60    4.10
   2  -8  12   18.80    4.20
  -2  -8 -12   18.30    4.50
  -2   8 -13  534.65   21.90
   2   8  13  516.25   19.30
   2   8  13  519.65   20.70
  -2   8 -13  511.35   20.50
   2  -8  13  530.65   20.30
  -2  -8 -13  563.64   22.50
  -2  -8 -13  528.65   20.70
  -2   8 -14   49.60    7.50
   2   8  14   49.50    6.20
   2   8  14   69.29    7.50
  -2   8 -14   53.99    7.00
  -2  -8 -14   56.99    7.90
  -2  -8 -14   55.19    7.20
   2  -8  14   63.89    7.50
  -2   8 -15   40.80    7.30
   2   8  15   35.80    5.30
  -2   8 -15   55.29    7.50
   2   8  15   43.10    6.60
  -2  -8 -15   42.60    6.40
  -2  -8 -15   35.10    6.70
   2  -8  15   37.80    5.90
  -2   8 -16  135.79   12.80
  -2   8 -16  135.69   10.20
   2   8  16  121.39    9.90
   2   8  16  131.89    9.00
  -2  -8 -16  151.98   11.80
  -2  -8 -16  129.09    9.90
   2  -8  16  143.19    9.80
  -2   8 -17    8.60    5.30
  -2   8 -17    6.80    4.20
   2   8  17    7.70    3.60
   2   8  17    2.90    3.20
   2  -8  17    7.20    4.00
  -2  -8 -17    0.80    3.90
  -2  -8 -17    6.00    3.80
   2   8  18   -2.00    2.50
   2   8  18    0.70    2.80
  -2   8 -18   -3.00    2.70
  -2   8 -18   -3.70    3.50
  -2  -8 -18   -3.40    3.30
  -2  -8 -18    3.80    4.50
   2  -8  18   -3.10    2.40
   2   8  19   23.90    5.10
   2   8  19   30.30    6.50
  -2   8 -19    8.00    4.80
  -2   8 -19   21.20    6.10
   2  -8  19   18.60    5.30
   2  -8  19   23.60    6.40
  -2  -8 -19   28.80    7.40
  -2  -8 -19   18.30    5.40
  -2   8 -20    9.20    5.40
  -2   8 -20   28.80    6.90
   2   8  20   12.90    5.30
   2   8  20   16.00    4.50
   2  -8  20   11.60    4.90
   2  -8  20   16.10    5.00
  -2  -8 -20   16.10    5.70
  -2  -8 -20   26.80    7.80
  -2   8 -21  133.09   14.00
   2   8  21   98.69   11.60
   2   8  21  114.19   10.70
   2  -8  21   80.79   11.20
  -2  -8 -21  117.69   12.50
  -2  -8 -21  122.99   14.30
  -2   9  21   41.00    7.70
  -2   9  21   24.90    5.60
   2   9 -21   27.80    7.40
  -2  -9  21   35.20    6.40
  -2  -9  21   27.90    7.40
   2  -9 -21   35.80    8.40
   2   9 -20   85.29   11.40
  -2   9  20   70.29    9.20
  -2   9  20   90.29    9.00
   2  -9 -20   86.59   11.60
  -2  -9  20   76.19    9.40
   2   9 -19   13.70    6.20
  -2   9  19   15.20    4.20
  -2   9  19    6.00    4.10
   2   9 -19   28.70    6.10
  -2  -9  19   10.80    4.70
   2  -9 -19   14.40    6.00
  -2   9  18   19.80    5.20
   2   9 -18   24.20    5.60
   2   9 -18   14.60    5.90
  -2   9  18   27.70    5.20
   2  -9 -18   25.10    7.00
  -2  -9  18   20.10    5.10
  -2   9  17   33.00    5.50
   2   9 -17   31.70    6.50
  -2   9  17   41.60    6.80
   2   9 -17   50.29    7.40
   2  -9 -17   38.60    7.60
  -2  -9  17   32.30    6.00
   2   9 -16   58.09    7.50
  -2   9  16   53.59    6.40
   2   9 -16   56.89    8.40
  -2   9  16   72.89    8.60
  -2  -9  16   52.49    7.30
   2  -9 -16   47.20    8.00
   2   9 -15    2.00    3.40
  -2   9  15   -0.90    3.10
   2   9 -15    3.30    3.00
  -2   9  15    1.80    2.60
  -2  -9  15   -1.00    2.30
   2  -9 -15    0.60    3.50
   2   9 -14    1.80    2.50
  -2   9  14    0.70    2.70
   2   9 -14    3.40    3.40
  -2   9  14    0.10    2.40
  -2  -9  14   -3.80    2.10
   2  -9 -14    3.00    3.60
   2   9 -13   13.60    4.70
  -2   9  13    6.60    3.40
  -2   9  13    5.30    2.50
   2   9 -13    8.30    3.30
  -2  -9  13   12.90    3.90
   2  -9 -13    2.10    3.40
   2   9 -12   49.30    6.00
  -2   9  12   50.69    5.30
  -2   9  12   47.00    5.80
   2   9 -12   47.50    6.50
   2  -9 -12   40.50    6.80
  -2  -9  12   35.90    5.60
  -2   9  11  105.49    6.50
   2   9 -11   95.49    6.80
   2   9 -11   86.79    8.40
  -2   9  11   97.39    7.30
  -2  -9  11  101.39    7.80
   2  -9 -11  103.39    9.60
  -2   9  10  173.98    9.20
  -2   9  10  190.28    8.70
   2   9 -10  177.08    9.00
   2   9 -10  187.38   10.60
  -2  -9  10  170.88   10.10
   2  -9 -10  212.08   11.60
   2   9  -9   41.00    4.60
  -2   9   9   42.50    4.80
  -2   9   9   34.10    3.90
   2   9  -9   39.10    5.40
  -2  -9   9   47.30    6.10
   2  -9  -9   42.00    5.80
   2   9  -8   18.50    3.70
   2   9  -8   22.60    3.30
  -2   9   8   30.60    3.90
  -2   9   8   27.90    3.60
  -2  -9   8   27.20    4.80
   2  -9  -8   25.50    4.60
   2  -9  -8   22.10    2.60
   2   9  -7    0.00    2.00
   2   9  -7   -1.30    1.20
  -2   9   7   -0.70    1.70
  -2   9   7   -0.30    1.40
   2  -9  -7    1.00    2.40
   2  -9  -7    1.40    1.10
  -2  -9   7   -1.50    2.00
  -2   9   6    5.80    1.90
  -2   9   6    5.90    2.00
   2   9  -6   11.80    2.30
   2   9  -6    5.20    2.40
   2  -9  -6    9.50    3.10
   2  -9  -6    6.90    1.80
  -2  -9   6    7.30    3.10
  -2   9   5   82.89    4.80
   2   9  -5   84.99    4.50
  -2   9   5   80.69    4.80
   2   9  -5   80.79    5.60
  -2  -9   5   88.69    6.40
   2  -9  -5   75.19    5.80
   2  -9  -5   75.99    4.60
  -2   9   4   19.30    2.80
   2   9  -4   23.50    3.50
   2   9  -4   23.30    2.60
  -2   9   4   21.90    3.00
   2  -9  -4   20.80    3.50
  -2  -9   4   13.20    3.10
   2  -9  -4   19.60    2.70
  -2  -9   4   23.20    1.70
  -2   9   3    7.80    1.90
  -2   9   3    8.80    2.00
   2   9  -3    8.20    2.20
   2   9  -3    7.60    1.60
   2  -9  -3    9.40    2.10
  -2  -9   3    6.60    2.30
   2  -9  -3    4.80    2.10
  -2  -9   3    6.30    1.40
   2   9  -2    4.30    1.90
  -2   9   2   10.20    2.10
   2   9  -2    7.10    1.40
  -2   9   2    2.90    1.60
   2  -9  -2    8.90    2.20
  -2  -9   2    5.20    1.50
  -2  -9   2    8.40    2.40
   2  -9  -2    8.30    2.20
  -2   9   1  339.27   10.80
   2   9  -1  329.27   11.70
   2   9  -1  320.77   10.00
  -2   9   1  315.47   11.40
  -2  -9   1  335.87   12.50
  -2  -9   1  328.27   10.90
   2  -9  -1  331.77   12.10
   2  -9  -1  330.57   11.30
  -2   9   0  128.89    6.30
   2   9   0  136.49    5.10
  -2   9   0  125.69    5.50
   2   9   0  126.59    6.20
   2  -9   0  129.99    6.80
   2  -9   0  129.29    5.60
  -2  -9   0  124.89    6.60
  -2  -9   0  127.99    6.00
   2   9   1  277.47   10.30
  -2   9  -1  287.27    9.70
   2   9   1  279.17    9.20
  -2   9  -1  275.67   10.50
  -2  -9  -1  286.17   10.50
  -2  -9  -1  291.97   10.80
   2  -9   1  295.17    9.10
   2  -9   1  266.57   11.00
   2   9   2  161.58    7.30
  -2   9  -2  183.38    8.10
  -2   9  -2  180.08    7.10
  -2   9  -2  182.78    5.50
   2   9   2  186.48    6.80
  -2  -9  -2  178.28    7.60
   2  -9   2  182.68    5.70
   2  -9   2  181.98    8.70
  -2  -9  -2  172.08    8.00
   2   9   3   65.19    3.80
  -2   9  -3   56.79    4.50
  -2   9  -3   54.99    3.70
   2   9   3   49.99    3.80
  -2  -9  -3   51.09    3.70
  -2  -9  -3   56.09    5.30
   2  -9   3   39.30    4.60
  -2   9  -4  218.78    8.50
  -2   9  -4  213.48    9.50
   2   9   4  220.58    8.70
   2   9   4  213.98    8.30
   2  -9   4  206.28    9.80
  -2  -9  -4  203.08    7.90
  -2  -9  -4  207.88    9.70
   2   9   5  403.36   13.50
   2   9   5  394.66   13.70
  -2   9  -5  391.76   14.80
  -2   9  -5  387.86   13.60
  -2  -9  -5  413.96   12.50
  -2  -9  -5  410.66   15.30
   2  -9   5  386.46   15.10
   2   9   6  160.68    7.70
  -2   9  -6  167.38    8.90
   2   9   6  184.58    8.00
  -2   9  -6  181.48    8.10
  -2  -9  -6  166.78    6.20
  -2  -9  -6  157.18    8.80
   2  -9   6  164.08    8.90
  -2   9  -7  117.49    7.70
   2   9   7  112.19    6.50
  -2   9  -7  104.99    6.40
   2   9   7  107.99    6.20
   2  -9   7  113.19    7.40
  -2  -9  -7  109.49    7.50
  -2   9  -8   11.20    3.40
   2   9   8   13.40    3.10
   2   9   8   13.90    2.90
  -2   9  -8    8.80    2.60
  -2  -9  -8    9.20    3.60
   2  -9   8   11.80    3.40
  -2   9  -9    3.10    2.80
  -2   9  -9    0.10    1.90
   2   9   9   -1.00    1.60
   2   9   9    2.30    2.30
   2  -9   9    2.70    2.60
  -2  -9  -9    1.30    2.60
  -2   9 -10   53.59    6.60
   2   9  10   79.59    7.20
  -2   9 -10   60.19    6.30
   2   9  10   59.99    5.70
  -2  -9 -10   66.99    7.70
   2  -9  10   60.19    6.70
  -2   9 -11   80.69    7.80
   2   9  11   89.89    6.50
  -2   9 -11  100.89    9.30
   2   9  11   88.09    6.90
   2  -9  11   92.89    7.30
  -2  -9 -11   88.99    7.20
  -2  -9 -11   89.29    9.00
  -2   9 -12  148.89    9.40
   2   9  12  126.19    7.90
  -2   9 -12  138.09   10.00
   2   9  12  126.09    8.60
  -2  -9 -12  138.89    9.20
  -2  -9 -12  123.69    9.70
   2  -9  12  152.08    9.50
  -2   9 -13   40.30    6.20
   2   9  13   28.40    5.20
   2   9  13   28.20    4.50
  -2   9 -13   33.80    6.20
  -2  -9 -13   39.90    5.90
  -2  -9 -13   37.50    6.70
   2  -9  13   37.40    5.70
  -2   9 -14   79.99    8.70
   2   9  14   71.99    7.80
   2   9  14   65.89    6.90
  -2   9 -14   68.89    8.90
  -2  -9 -14   75.99    9.30
  -2  -9 -14   81.79    8.50
   2  -9  14   75.79    8.30
   2   9  15   50.29    6.20
  -2   9 -15   42.60    6.90
   2   9  15   54.89    7.30
  -2   9 -15   54.19    8.30
   2  -9  15   48.10    7.00
  -2  -9 -15   43.60    6.60
  -2  -9 -15   57.19    8.50
   2   9  16  333.07   15.00
  -2   9 -16  319.27   16.60
   2   9  16  328.47   16.40
  -2   9 -16  327.67   17.80
  -2  -9 -16  328.67   16.40
  -2  -9 -16  367.86   18.80
   2  -9  16  315.07   15.90
  -2   9 -17   62.79    9.10
   2   9  17   51.89    7.60
  -2   9 -17   52.89    8.30
   2   9  17   50.29    6.70
   2  -9  17   72.69    8.70
  -2  -9 -17   56.69    8.20
  -2  -9 -17   54.49    9.00
   2   9  18    1.00    2.80
  -2   9 -18    0.70    4.00
  -2   9 -18    2.90    4.20
   2   9  18    5.80    4.00
  -2  -9 -18   10.30    5.20
   2  -9  18    2.20    3.80
  -2  -9 -18   -1.20    3.00
   2   9  19   -3.40    3.60
  -2   9 -19   -4.80    3.10
   2   9  19   -1.80    2.40
  -2   9 -19   -6.20    3.50
  -2  -9 -19   -3.00    3.00
  -2  -9 -19   -2.10    4.70
   2  -9  19   -2.20    3.00
  -2   9 -20   49.00    8.50
   2   9  20   60.99    7.80
  -2   9 -20   63.19   10.70
   2   9  20   59.49    8.80
   2  -9  20   65.19    9.70
  -2  -9 -20   80.39   10.70
  -2  -9 -20   71.79   11.20
   2  -9  20   68.29    8.60
  -2   9 -21   49.10    9.40
  -2   9 -21   31.60    7.90
   2   9  21   22.70    5.60
   2   9  21   12.20    5.20
  -2  -9 -21   26.80    7.10
   2  -9  21   25.10    7.60
  -2  -9 -21   25.40    7.40
   2  10 -21   25.60    7.90
  -2  10  21    6.90    4.30
  -2  10  21   33.00    7.00
   2 -10 -21   23.80    7.90
  -2 -10  21   20.10    5.80
  -2  10  20    8.70    4.20
   2  10 -20   16.50    6.60
  -2  10  20    4.50    4.50
  -2 -10  20   20.00    5.90
   2 -10 -20   11.40    5.30
  -2  10  19   99.39   11.10
   2  10 -19  103.29   12.70
  -2  10  19  108.49    9.80
   2 -10 -19  120.39   13.60
  -2 -10  19  109.29   11.40
  -2  10  18   22.10    5.30
   2  10 -18   35.40    7.90
  -2  10  18   25.80    5.10
  -2 -10  18   25.70    5.70
   2 -10 -18   22.10    6.70
  -2  10  17   15.60    4.00
  -2  10  17   13.70    4.80
   2  10 -17   37.10    7.40
  -2 -10  17   12.60    4.60
   2 -10 -17   15.70    5.70
   2  10 -16   19.90    5.30
   2  10 -16   10.10    5.10
  -2  10  16   10.80    3.50
  -2  10  16   19.40    5.20
  -2 -10  16   21.20    5.30
   2 -10 -16   25.90    6.40
   2  10 -15    4.80    3.60
  -2  10  15   -7.30    2.40
   2  10 -15    0.70    3.20
  -2  10  15   -1.30    2.40
   2 -10 -15    2.20    4.10
  -2 -10  15   -0.40    2.60
  -2  10  14    8.80    3.50
  -2  10  14   15.60    3.70
   2  10 -14   14.60    4.10
   2  10 -14   18.90    5.20
  -2 -10  14   14.40    4.40
   2 -10 -14   17.40    5.40
  -2  10  13   -1.10    2.40
   2  10 -13    1.30    3.30
  -2  10  13    0.20    2.40
   2  10 -13    1.30    2.50
   2 -10 -13    2.00    3.70
  -2 -10  13    0.30    2.90
   2  10 -12    2.00    2.60
  -2  10  12    1.40    2.30
   2  10 -12    0.80    3.00
  -2  10  12   -0.20    2.10
  -2 -10  12    5.30    3.30
   2 -10 -12    1.30    3.20
  -2  10  11   25.10    4.60
  -2  10  11   28.40    4.00
   2  10 -11   29.70    4.50
   2  10 -11   26.90    5.30
  -2 -10  11   35.30    5.70
   2 -10 -11   30.50    5.70
  -2  10  10   93.19    6.20
   2  10 -10   87.39    8.30
   2  10 -10   86.99    6.40
  -2  10  10   95.39    6.70
  -2 -10  10   96.09    7.90
   2 -10 -10   93.09    9.20
   2  10  -9  338.27   13.40
  -2  10   9  386.16   13.50
  -2  10   9  360.46   14.00
   2  10  -9  338.47   15.20
  -2 -10   9  353.36   15.70
   2 -10  -9  339.87   15.70
   2  10  -8   19.90    4.10
  -2  10   8   22.00    3.60
  -2  10   8   19.00    3.40
   2  10  -8   29.50    3.80
  -2 -10   8   31.90    5.20
   2 -10  -8   20.70    4.60
   2  10  -7    4.50    1.90
   2  10  -7    5.70    3.10
  -2  10   7    4.60    2.20
  -2  10   7    4.40    2.10
  -2 -10   7    3.30    2.60
   2 -10  -7    6.30    2.90
   2 -10  -7    4.20    1.70
  -2  10   6   34.60    3.90
   2  10  -6   35.50    3.70
  -2  10   6   41.30    4.20
   2  10  -6   32.10    4.50
   2 -10  -6   32.10    4.70
  -2 -10   6   29.60    4.50
   2 -10  -6   36.50    3.60
   2  10  -5   79.09    4.60
  -2  10   5   84.99    5.10
   2  10  -5   77.99    5.80
  -2  10   5   85.19    5.20
   2 -10  -5   75.19    6.00
   2 -10  -5   83.79    5.00
  -2 -10   5   70.19    5.90
  -2  10   4   68.79    4.70
   2  10  -4   67.39    5.30
  -2  10   4   71.79    4.40
   2  10  -4   67.89    4.00
   2 -10  -4   75.69    4.80
  -2 -10   4   70.29    3.80
  -2 -10   4   55.79    5.90
   2 -10  -4   67.79    5.30
  -2  10   3    1.70    1.70
   2  10  -3    5.30    2.10
   2  10  -3    2.10    1.10
  -2  10   3    0.50    1.50
   2 -10  -3    2.50    1.90
   2 -10  -3    4.00    2.00
  -2 -10   3    3.00    1.20
  -2 -10   3    2.90    2.00
  -2  10   2   42.60    3.50
   2  10  -2   52.99    3.10
   2  10  -2   45.70    4.60
  -2  10   2   42.30    4.10
  -2 -10   2   44.70    3.10
   2 -10  -2   50.69    4.60
   2 -10  -2   40.70    4.20
  -2 -10   2   51.09    5.40
  -2  10   1  243.98    9.70
  -2  10   1  249.58    9.00
   2  10  -1  246.28    8.30
   2  10  -1  239.38    9.90
   2 -10  -1  255.87   10.30
   2 -10  -1  231.98    9.20
  -2 -10   1  265.47    9.20
  -2 -10   1  249.08   10.60
   2  10   0  121.59    6.60
   2  10   0  131.09    5.40
  -2  10   0  130.29    6.80
  -2  10   0  130.79    5.80
   2 -10   0  130.39    7.10
  -2 -10   0  127.99    7.00
   2 -10   0  141.29    6.00
  -2 -10   0  132.89    6.30
  -2  10  -1   84.49    5.30
  -2  10  -1   78.69    4.40
   2  10   1   79.69    5.20
   2  10   1   82.39    4.10
  -2 -10  -1   84.59    5.40
   2 -10   1   84.99    4.10
  -2 -10  -1   86.69    5.30
   2 -10   1   72.09    5.40
   2  10   2  105.79    5.80
  -2  10  -2  102.79    5.20
  -2  10  -2  104.49    3.80
  -2  10  -2  109.59    6.30
   2  10   2  104.99    4.90
  -2 -10  -2  100.19    5.80
   2 -10   2   90.29    6.30
   2 -10   2  111.69    4.10
  -2 -10  -2  105.89    6.20
   2  10   3    0.90    1.70
  -2  10  -3    0.60    1.20
   2  10   3    2.20    1.40
  -2  10  -3    0.40    2.00
  -2 -10  -3   -3.10    1.10
  -2 -10  -3    2.10    1.80
   2 -10   3   -1.10    1.70
  -2  10  -4   10.40    2.20
   2  10   4   10.10    2.10
  -2  10  -4   12.90    3.10
   2  10   4    9.80    2.40
   2 -10   4   11.30    3.10
  -2 -10  -4    8.20    2.00
  -2 -10  -4   12.30    3.20
   2  10   5    9.60    2.30
   2  10   5   12.00    2.80
  -2  10  -5    8.50    2.90
  -2  10  -5   12.10    2.50
   2 -10   5    7.80    3.10
  -2 -10  -5   11.20    2.10
  -2 -10  -5   12.60    3.10
   2  10   6  141.99    7.00
  -2  10  -6  124.19    8.10
   2  10   6  134.69    7.10
  -2  10  -6  123.19    6.80
   2 -10   6  138.59    8.60
  -2 -10  -6  133.89    8.30
  -2 -10  -6  138.09    5.70
  -2  10  -7   45.10    5.60
   2  10   7   44.00    4.50
  -2  10  -7   42.60    4.80
   2  10   7   41.60    4.50
   2 -10   7   45.70    5.70
  -2 -10  -7   40.10    5.40
   2  10   8   93.49    6.00
  -2  10  -8  100.99    7.60
  -2  10  -8  100.49    6.60
   2  10   8  103.79    6.60
   2 -10   8   93.89    7.20
  -2 -10  -8   98.79    7.70
  -2  10  -9   18.50    4.40
  -2  10  -9   21.40    3.90
   2  10   9   22.80    4.00
   2  10   9   21.70    3.60
  -2 -10  -9   15.80    4.20
   2 -10   9   20.80    4.40
   2  10  10  337.37   14.20
  -2  10 -10  306.87   15.20
   2  10  10  336.47   13.40
  -2  10 -10  335.37   14.30
   2 -10  10  337.67   15.10
  -2 -10 -10  349.07   16.10
   2  10  11    9.00    3.20
  -2  10 -11   13.30    3.70
  -2  10 -11   13.60    4.50
   2  10  11    9.60    3.30
   2 -10  11   10.10    3.50
  -2 -10 -11    5.90    3.70
  -2  10 -12    9.60    3.40
  -2  10 -12   15.20    4.80
   2  10  12    3.10    3.20
   2  10  12   11.80    3.40
   2 -10  12   12.20    3.80
  -2 -10 -12    3.70    3.50
  -2  10 -13  243.68   13.10
   2  10  13  262.17   13.30
  -2  10 -13  254.87   14.50
   2  10  13  248.18   12.10
  -2 -10 -13  253.17   14.90
   2 -10  13  273.77   13.80
   2  10  14   -0.50    3.20
   2  10  14    3.70    3.10
  -2  10 -14   -2.00    3.70
  -2  10 -14    9.40    3.80
   2 -10  14    4.40    3.10
  -2 -10 -14    5.60    4.20
  -2  10 -15   72.09    8.70
   2  10  15   95.19    9.50
  -2  10 -15   87.39   10.30
   2  10  15   80.39    7.90
  -2 -10 -15   69.49    9.60
   2 -10  15   76.89    8.70
  -2 -10 -15   90.59    9.20
  -2  10 -16   89.99   10.00
  -2  10 -16  107.19   11.80
   2  10  16   78.49    8.30
   2  10  16   87.89    9.40
  -2 -10 -16  102.79   10.40
   2 -10  16  111.99   10.60
  -2 -10 -16   73.79    9.90
  -2  10 -17   30.20    7.40
   2  10  17   32.10    6.50
  -2  10 -17   22.20    5.60
   2  10  17   26.50    5.10
  -2 -10 -17   24.90    5.40
   2 -10  17   35.20    6.50
  -2 -10 -17   29.00    7.30
  -2  10 -18   16.60    6.20
  -2  10 -18   13.00    5.20
   2  10  18   16.60    4.70
   2  10  18   15.80    5.20
  -2 -10 -18   18.70    6.30
   2 -10  18   11.70    4.90
  -2 -10 -18   18.60    5.10
  -2  10 -19   -1.00    3.90
   2  10  19   -1.40    2.70
   2  10  19    7.10    4.40
  -2  10 -19   -4.80    4.20
  -2 -10 -19   -0.10    3.30
   2 -10  19    1.80    3.40
  -2 -10 -19    4.90    4.90
   2  10  20   -0.60    4.00
  -2  10 -20    1.90    4.20
   2  10  20    3.40    3.50
  -2  10 -20   -2.70    4.20
   2 -10  20   -2.60    3.50
  -2 -10 -20    1.90    5.90
  -2 -10 -20    0.70    4.20
   2  11 -20    2.90    5.30
  -2  11  20    5.30    4.10
  -2  11  20   14.90    4.60
  -2 -11  20    7.10    4.50
   2 -11 -20    1.20    4.80
   2  11 -19   58.49    9.80
  -2  11  19   57.19    7.30
  -2  11  19   44.40    7.40
  -2 -11  19   57.69    8.70
   2 -11 -19   57.19    9.70
  -2  11  18    8.70    3.90
  -2  11  18    6.70    4.40
   2  11 -18   13.20    5.50
  -2 -11  18   17.30    5.60
   2 -11 -18    3.20    4.80
   2  11 -17   47.50    8.20
  -2  11  17   51.89    7.30
  -2  11  17   35.90    6.00
  -2 -11  17   46.70    7.50
   2 -11 -17   43.00    8.20
  -2  11  16   32.90    6.00
   2  11 -16   34.30    7.10
  -2  11  16   33.30    5.30
   2 -11 -16   36.80    7.70
  -2 -11  16   44.30    7.30
   2  11 -15   -1.30    3.90
  -2  11  15   -2.80    2.50
  -2  11  15   -0.10    2.20
   2 -11 -15    4.10    4.20
  -2 -11  15    4.10    3.80
  -2  11  14   17.80    4.20
   2  11 -14   15.60    5.50
  -2  11  14   21.80    4.90
   2 -11 -14   17.10    5.80
  -2 -11  14   14.30    4.60
   2  11 -13   13.50    4.90
  -2  11  13   19.10    4.60
  -2  11  13   12.90    3.40
   2  11 -13   12.00    3.90
  -2 -11  13   13.00    4.20
   2 -11 -13    9.70    4.40
   2  11 -12   15.00    3.80
   2  11 -12   18.20    4.70
  -2  11  12   14.60    3.40
  -2  11  12    8.30    3.20
   2 -11 -12   17.10    5.00
  -2 -11  12    7.50    3.80
  -2  11  11  121.69    8.10
   2  11 -11  136.29    8.30
  -2  11  11  121.09    7.20
   2  11 -11  108.19   10.10
[truncated: 2,506,803 more chars]
