# Supplementary material for: A Boratafulvene
Source: Angew Chem Int Ed Engl. 2021 Aug 6;60(36):20055–60. doi: 10.1002/anie.202107968 (PMC8456924; doi:10.1002/anie.202107968)
Supplement: Supplementary file 1 — Supporting Information [file ANIE-60-20055-s001.zip › Compound2d_cif.cif]

 
data_final_a
 
_audit_creation_method            'SHELXL-2018/3'
_shelx_SHELXL_version_number      '2018/3'
_chemical_name_systematic         ?
_chemical_name_common             ?
_chemical_melting_point           ?
_chemical_formula_moiety          ?
_chemical_formula_sum
 'C58 H94 B Na O6 Si2' 
_chemical_formula_weight          977.31

loop_
 _atom_type_symbol
 _atom_type_description
 _atom_type_scat_dispersion_real
 _atom_type_scat_dispersion_imag
 _atom_type_scat_source
 'C'  'C'   0.0033   0.0016
 'International Tables Vol C Tables 4.2.6.8 and 6.1.1.4'
 'H'  'H'   0.0000   0.0000
 'International Tables Vol C Tables 4.2.6.8 and 6.1.1.4'
 'B'  'B'   0.0013   0.0007
 'International Tables Vol C Tables 4.2.6.8 and 6.1.1.4'
 'O'  'O'   0.0106   0.0060
 'International Tables Vol C Tables 4.2.6.8 and 6.1.1.4'
 'Na'  'Na'   0.0362   0.0249
 'International Tables Vol C Tables 4.2.6.8 and 6.1.1.4'
 'Si'  'Si'   0.0817   0.0704
 'International Tables Vol C Tables 4.2.6.8 and 6.1.1.4'
 
_space_group_crystal_system       monoclinic
_space_group_IT_number            14
_space_group_name_H-M_alt         'P 21/c'
_space_group_name_Hall            '-P 2ybc'
 
_shelx_space_group_comment
;
The symmetry employed for this shelxl refinement is uniquely defined
by the following loop, which should always be used as a source of
symmetry information in preference to the above space-group names.
They are only intended as comments.
;
 
loop_
 _space_group_symop_operation_xyz
 'x, y, z'
 '-x, y+1/2, -z+1/2'
 '-x, -y, -z'
 'x, -y-1/2, z-1/2'
 
_cell_length_a                    22.921(8)
_cell_length_b                    14.930(5)
_cell_length_c                    17.673(6)
_cell_angle_alpha                 90
_cell_angle_beta                  99.251(5)
_cell_angle_gamma                 90
_cell_volume                      5969(3)
_cell_formula_units_Z             4
_cell_measurement_temperature     100(2)
_cell_measurement_reflns_used      9886
_cell_measurement_theta_min        2.26
_cell_measurement_theta_max       26.19
 
_exptl_crystal_description        'block'
_exptl_crystal_colour             'yellow'
_exptl_crystal_density_meas       ?
_exptl_crystal_density_method     ?
_exptl_crystal_density_diffrn     1.088          
_exptl_crystal_F_000              2136
_exptl_transmission_factor_min    ?
_exptl_transmission_factor_max    ?
_exptl_crystal_size_max           0.363
_exptl_crystal_size_mid           0.225
_exptl_crystal_size_min           0.122
_exptl_absorpt_coefficient_mu     0.111
_shelx_estimated_absorpt_T_min    0.961
_shelx_estimated_absorpt_T_max    0.987
_exptl_absorpt_correction_type    'multi-scan'
_exptl_absorpt_correction_T_min   0.6426 
_exptl_absorpt_correction_T_max   0.7454
_exptl_absorpt_process_details    
;
 Reference: Krause, L., Herbst-Irmer, R.,
 Sheldrick G.M. & Stalke D.,
 J. Appl. Cryst. 48 (2015) 3-10.
;
_exptl_absorpt_special_details    ?
_diffrn_ambient_temperature       100(2)
_diffrn_radiation_wavelength      0.71073
_diffrn_radiation_type            MoK\a
_diffrn_source                    ?
_diffrn_measurement_device_type  'Bruker APEX-II CCD'
_diffrn_measurement_method       '\f and \w scans'
_diffrn_detector_area_resol_mean  ?
_diffrn_reflns_number             122493
_diffrn_reflns_av_unetI/netI      0.0282
_diffrn_reflns_av_R_equivalents   0.0546
_diffrn_reflns_limit_h_min        -28
_diffrn_reflns_limit_h_max        29
_diffrn_reflns_limit_k_min        -18
_diffrn_reflns_limit_k_max        18
_diffrn_reflns_limit_l_min        -22
_diffrn_reflns_limit_l_max        22
_diffrn_reflns_theta_min          0.900
_diffrn_reflns_theta_max          26.789
_diffrn_reflns_theta_full         25.242
_diffrn_measured_fraction_theta_max   0.998
_diffrn_measured_fraction_theta_full  1.000
_diffrn_reflns_Laue_measured_fraction_max    0.998
_diffrn_reflns_Laue_measured_fraction_full   1.000
_diffrn_reflns_point_group_measured_fraction_max   0.998
_diffrn_reflns_point_group_measured_fraction_full  1.000
_reflns_number_total              12729
_reflns_number_gt                 9870
_reflns_threshold_expression      'I > 2\s(I)'
_reflns_Friedel_coverage          0.000
_reflns_Friedel_fraction_max      .
_reflns_Friedel_fraction_full     .
 
_reflns_special_details
;
 Reflections were merged by SHELXL according to the crystal
 class for the calculation of statistics and refinement.
 
 _reflns_Friedel_fraction is defined as the number of unique
 Friedel pairs measured divided by the number that would be
 possible theoretically, ignoring centric projections and
 systematic absences.
;
 
_computing_data_collection       'Bruker APEX2'
_computing_cell_refinement       'Bruker SAINT'
_computing_data_reduction        'Bruker SAINT'
_computing_structure_solution     'SHELXT 2014/4 (Sheldrick, 2014)'
_computing_structure_refinement 'SHELXL-2018/3 (Sheldrick, 2018)'
_computing_molecular_graphics    'Bruker SHELXTL'
_computing_publication_material  'Bruker SHELXTL'
_refine_special_details           ?
_refine_ls_structure_factor_coef  Fsqd
_refine_ls_matrix_type            full
_refine_ls_weighting_scheme       calc
_refine_ls_weighting_details
'w=1/[\s^2^(Fo^2^)+(0.0415P)^2^+3.8620P] where P=(Fo^2^+2Fc^2^)/3'
_atom_sites_solution_primary      ?
_atom_sites_solution_secondary    ?
_atom_sites_solution_hydrogens    geom
_refine_ls_hydrogen_treatment     constr
_refine_ls_extinction_method      none
_refine_ls_extinction_coef        .
_refine_ls_number_reflns          12729
_refine_ls_number_parameters      663
_refine_ls_number_restraints      138
_refine_ls_R_factor_all           0.0633
_refine_ls_R_factor_gt            0.0425
_refine_ls_wR_factor_ref          0.1120
_refine_ls_wR_factor_gt           0.1002
_refine_ls_goodness_of_fit_ref    1.045
_refine_ls_restrained_S_all       1.044
_refine_ls_shift/su_max           0.001
_refine_ls_shift/su_mean          0.000
 
loop_
 _atom_site_label
 _atom_site_type_symbol
 _atom_site_fract_x
 _atom_site_fract_y
 _atom_site_fract_z
 _atom_site_U_iso_or_equiv
 _atom_site_adp_type
 _atom_site_occupancy
 _atom_site_site_symmetry_order  
 _atom_site_calc_flag
 _atom_site_refinement_flags_posn
 _atom_site_refinement_flags_adp
 _atom_site_refinement_flags_occupancy
 _atom_site_disorder_assembly
 _atom_site_disorder_group
Si1 Si 0.31750(2) 0.87137(3) 0.68553(3) 0.02209(11) Uani 1 1 d . . . . .
O1 O 0.25565(6) 0.83168(9) 0.90771(7) 0.0347(3) Uani 1 1 d . . . . .
C1 C 0.15747(8) 0.82288(11) 0.64375(11) 0.0280(4) Uani 1 1 d . . . . .
H1A H 0.167902 0.884441 0.648437 0.034 Uiso 1 1 calc R U . . .
H1B H 0.117037 0.805840 0.633326 0.034 Uiso 1 1 calc R U . . .
Na1 Na 0.15097(3) 0.82212(5) 0.80927(4) 0.03180(17) Uani 1 1 d . . . . .
B1 B 0.20315(8) 0.75506(12) 0.65247(11) 0.0208(4) Uani 1 1 d . . . . .
O2 O 0.19334(5) 0.67491(8) 0.86686(7) 0.0292(3) Uani 1 1 d . . . . .
Si2 Si 0.12150(2) 0.59209(3) 0.62283(3) 0.02035(10) Uani 1 1 d . . . . .
C2 C 0.27370(7) 0.76621(10) 0.67000(9) 0.0196(3) Uani 1 1 d . . . . .
C4 C 0.24805(7) 0.61129(10) 0.67110(9) 0.0185(3) Uani 1 1 d . . . . .
O4 O 0.02543(5) 0.83373(8) 0.77284(8) 0.0312(3) Uani 1 1 d . . . . .
C3 C 0.29580(7) 0.68108(10) 0.67811(9) 0.0186(3) Uani 1 1 d . . . . .
O3 O 0.08169(5) 0.72114(8) 0.88096(7) 0.0275(3) Uani 1 1 d . . . . .
C5 C 0.19330(7) 0.64842(10) 0.65194(9) 0.0196(3) Uani 1 1 d . . . . .
O5 O 0.10464(5) 0.97574(8) 0.76209(7) 0.0308(3) Uani 1 1 d . . . . .
C6 C 0.27835(9) 0.95448(12) 0.73935(13) 0.0396(5) Uani 1 1 d . . . . .
H6A H 0.301483 1.009896 0.746750 0.059 Uiso 1 1 calc R U . . .
H6B H 0.273907 0.929502 0.789388 0.059 Uiso 1 1 calc R U . . .
H6C H 0.239241 0.967418 0.710018 0.059 Uiso 1 1 calc R U . . .
O6 O 0.17978(5) 0.97125(8) 0.90025(8) 0.0329(3) Uani 1 1 d . . . . .
C7 C 0.39181(8) 0.85833(12) 0.74716(11) 0.0323(4) Uani 1 1 d . . . . .
H7A H 0.417993 0.824118 0.719212 0.048 Uiso 1 1 calc R U . . .
H7B H 0.387271 0.826466 0.794349 0.048 Uiso 1 1 calc R U . . .
H7C H 0.408932 0.917601 0.760086 0.048 Uiso 1 1 calc R U . . .
C8 C 0.32653(9) 0.92342(14) 0.59163(11) 0.0385(5) Uani 1 1 d . . . . .
H8A H 0.351383 0.884794 0.565215 0.058 Uiso 1 1 calc R U . . .
H8B H 0.345271 0.982268 0.600793 0.058 Uiso 1 1 calc R U . . .
H8C H 0.287659 0.930406 0.559768 0.058 Uiso 1 1 calc R U . . .
C9 C 0.08508(8) 0.63453(12) 0.52711(11) 0.0313(4) Uani 1 1 d . . . . .
H9A H 0.109997 0.620733 0.488467 0.047 Uiso 1 1 calc R U . . .
H9B H 0.079678 0.699506 0.529741 0.047 Uiso 1 1 calc R U . . .
H9C H 0.046493 0.605555 0.513010 0.047 Uiso 1 1 calc R U . . .
C00K C 0.24026(7) 0.47558(11) 0.75128(9) 0.0211(3) Uani 1 1 d . . . . .
H00K H 0.213922 0.508724 0.776918 0.025 Uiso 1 1 calc R U . . .
C10 C 0.07068(8) 0.61810(12) 0.69297(11) 0.0317(4) Uani 1 1 d . . . . .
H10A H 0.069351 0.683033 0.700658 0.048 Uiso 1 1 calc R U . . .
H10B H 0.085205 0.588763 0.741990 0.048 Uiso 1 1 calc R U . . .
H10C H 0.030901 0.596123 0.672969 0.048 Uiso 1 1 calc R U . . .
C11 C 0.12476(8) 0.46725(11) 0.60984(11) 0.0293(4) Uani 1 1 d . . . . .
H11A H 0.086076 0.445426 0.584964 0.044 Uiso 1 1 calc R U . . .
H11B H 0.135294 0.438439 0.660000 0.044 Uiso 1 1 calc R U . . .
H11C H 0.154624 0.452842 0.577779 0.044 Uiso 1 1 calc R U . . .
C12 C 0.35888(7) 0.65358(10) 0.69522(9) 0.0191(3) Uani 1 1 d . . . . .
C13 C 0.39710(7) 0.66345(10) 0.64189(9) 0.0193(3) Uani 1 1 d . . . . .
H13 H 0.382910 0.690497 0.593790 0.023 Uiso 1 1 calc R U . . .
C16 C 0.46585(8) 0.62020(15) 0.51835(11) 0.0361(4) Uani 1 1 d . . . . .
H16A H 0.431862 0.659582 0.502617 0.054 Uiso 1 1 calc R U . . .
H16B H 0.452264 0.558052 0.519574 0.054 Uiso 1 1 calc R U . . .
H16C H 0.493537 0.625534 0.481717 0.054 Uiso 1 1 calc R U . . .
C15 C 0.49688(7) 0.64737(11) 0.59816(10) 0.0234(4) Uani 1 1 d . . . . .
C14 C 0.45573(7) 0.63454(10) 0.65748(9) 0.0195(3) Uani 1 1 d . . . . .
C17 C 0.51404(9) 0.74678(13) 0.59760(13) 0.0376(5) Uani 1 1 d . . . . .
H17A H 0.540104 0.756558 0.559513 0.056 Uiso 1 1 calc R U . . .
H17B H 0.534670 0.763964 0.648448 0.056 Uiso 1 1 calc R U . . .
H17C H 0.478300 0.783258 0.584470 0.056 Uiso 1 1 calc R U . . .
C18 C 0.55383(8) 0.59192(14) 0.61712(11) 0.0357(4) Uani 1 1 d . . . . .
H18A H 0.543682 0.528737 0.622550 0.054 Uiso 1 1 calc R U . . .
H18B H 0.576872 0.613409 0.665227 0.054 Uiso 1 1 calc R U . . .
H18C H 0.577256 0.598258 0.575665 0.054 Uiso 1 1 calc R U . . .
C19 C 0.47564(7) 0.59658(11) 0.72937(9) 0.0215(3) Uani 1 1 d . . . . .
H19 H 0.515512 0.576999 0.741077 0.026 Uiso 1 1 calc R U . . .
C20 C 0.43883(7) 0.58659(10) 0.78430(9) 0.0205(3) Uani 1 1 d . . . . .
C21 C 0.46038(7) 0.54946(12) 0.86473(10) 0.0241(4) Uani 1 1 d . . . . .
C22 C 0.46158(9) 0.62709(13) 0.92196(11) 0.0344(4) Uani 1 1 d . . . . .
H22A H 0.487817 0.674397 0.908731 0.052 Uiso 1 1 calc R U . . .
H22B H 0.476117 0.605294 0.973877 0.052 Uiso 1 1 calc R U . . .
H22C H 0.421557 0.651131 0.919809 0.052 Uiso 1 1 calc R U . . .
C23 C 0.41813(8) 0.47638(12) 0.88432(11) 0.0316(4) Uani 1 1 d . . . . .
H23A H 0.378958 0.502393 0.884956 0.047 Uiso 1 1 calc R U . . .
H23B H 0.433324 0.451230 0.934873 0.047 Uiso 1 1 calc R U . . .
H23C H 0.415133 0.428850 0.845640 0.047 Uiso 1 1 calc R U . . .
C24 C 0.52246(8) 0.50974(15) 0.87212(12) 0.0395(5) Uani 1 1 d . . . . .
H24A H 0.522713 0.461688 0.834400 0.059 Uiso 1 1 calc R U . . .
H24B H 0.534088 0.485451 0.923862 0.059 Uiso 1 1 calc R U . . .
H24C H 0.550399 0.556609 0.862841 0.059 Uiso 1 1 calc R U . . .
C25 C 0.38046(7) 0.61441(10) 0.76573(9) 0.0202(3) Uani 1 1 d . . . . .
H25 H 0.354539 0.606515 0.802097 0.024 Uiso 1 1 calc R U . . .
C26 C 0.26290(7) 0.51551(10) 0.69069(9) 0.0188(3) Uani 1 1 d . . . . .
C27 C 0.30150(7) 0.46604(10) 0.65336(9) 0.0205(3) Uani 1 1 d . . . . .
H27 H 0.317629 0.492888 0.612581 0.025 Uiso 1 1 calc R U . . .
C28 C 0.31689(7) 0.37809(11) 0.67460(10) 0.0219(3) Uani 1 1 d . . . . .
C29 C 0.36045(8) 0.32492(11) 0.63436(10) 0.0276(4) Uani 1 1 d D U . . .
C30 C 0.3319(2) 0.2314(3) 0.6071(3) 0.0407(14) Uani 0.446(4) 1 d D U P A 1
H30A H 0.295110 0.241289 0.571333 0.061 Uiso 0.446(4) 1 calc R U P A 1
H30B H 0.323248 0.197817 0.651723 0.061 Uiso 0.446(4) 1 calc R U P A 1
H30C H 0.359514 0.197112 0.581540 0.061 Uiso 0.446(4) 1 calc R U P A 1
C31 C 0.3736(3) 0.3695(3) 0.5610(3) 0.0408(13) Uani 0.446(4) 1 d D U P A 1
H31A H 0.399609 0.330631 0.536525 0.061 Uiso 0.446(4) 1 calc R U P A 1
H31B H 0.393183 0.427163 0.573684 0.061 Uiso 0.446(4) 1 calc R U P A 1
H31C H 0.336566 0.379178 0.525768 0.061 Uiso 0.446(4) 1 calc R U P A 1
C32 C 0.4161(2) 0.3074(4) 0.6892(3) 0.0446(14) Uani 0.446(4) 1 d D U P A 1
H32A H 0.442950 0.271085 0.663809 0.067 Uiso 0.446(4) 1 calc R U P A 1
H32B H 0.406721 0.275101 0.733957 0.067 Uiso 0.446(4) 1 calc R U P A 1
H32C H 0.435216 0.364423 0.705608 0.067 Uiso 0.446(4) 1 calc R U P A 1
C30B C 0.36827(19) 0.2285(2) 0.6617(3) 0.0438(12) Uani 0.554(4) 1 d D U P A 2
H30D H 0.329904 0.197988 0.653054 0.066 Uiso 0.554(4) 1 calc R U P A 2
H30E H 0.384338 0.227594 0.716546 0.066 Uiso 0.554(4) 1 calc R U P A 2
H30F H 0.395593 0.197651 0.633148 0.066 Uiso 0.554(4) 1 calc R U P A 2
C31B C 0.42282(16) 0.3706(3) 0.6556(3) 0.0423(11) Uani 0.554(4) 1 d D U P A 2
H31D H 0.451670 0.338490 0.630379 0.063 Uiso 0.554(4) 1 calc R U P A 2
H31E H 0.435267 0.368596 0.711291 0.063 Uiso 0.554(4) 1 calc R U P A 2
H31F H 0.420352 0.433051 0.638393 0.063 Uiso 0.554(4) 1 calc R U P A 2
C32B C 0.3408(3) 0.3279(4) 0.5498(2) 0.0564(15) Uani 0.554(4) 1 d D U P A 2
H32D H 0.368127 0.292764 0.524280 0.085 Uiso 0.554(4) 1 calc R U P A 2
H32E H 0.340488 0.390115 0.532111 0.085 Uiso 0.554(4) 1 calc R U P A 2
H32F H 0.300949 0.302681 0.537383 0.085 Uiso 0.554(4) 1 calc R U P A 2
C33 C 0.29334(7) 0.34083(11) 0.73571(10) 0.0234(3) Uani 1 1 d . . . . .
H33 H 0.303610 0.281095 0.750892 0.028 Uiso 1 1 calc R U . . .
C34 C 0.25526(7) 0.38835(11) 0.77517(10) 0.0221(3) Uani 1 1 d . . . . .
C35 C 0.22990(8) 0.34695(12) 0.84270(11) 0.0291(4) Uani 1 1 d . . . . .
C36 C 0.24179(14) 0.40864(16) 0.91207(13) 0.0632(8) Uani 1 1 d . . . . .
H36A H 0.284455 0.418372 0.925940 0.095 Uiso 1 1 calc R U . . .
H36B H 0.226571 0.381048 0.955291 0.095 Uiso 1 1 calc R U . . .
H36C H 0.221999 0.466192 0.899638 0.095 Uiso 1 1 calc R U . . .
C37 C 0.25845(11) 0.25679(15) 0.86757(14) 0.0499(6) Uani 1 1 d . . . . .
H37A H 0.250645 0.214190 0.824957 0.075 Uiso 1 1 calc R U . . .
H37B H 0.241773 0.233716 0.911417 0.075 Uiso 1 1 calc R U . . .
H37C H 0.301212 0.264714 0.882277 0.075 Uiso 1 1 calc R U . . .
C38 C 0.16423(10) 0.3319(2) 0.81862(16) 0.0694(9) Uani 1 1 d . . . . .
H38A H 0.144750 0.389261 0.804468 0.104 Uiso 1 1 calc R U . . .
H38B H 0.147723 0.305335 0.861290 0.104 Uiso 1 1 calc R U . . .
H38C H 0.157708 0.291225 0.774522 0.104 Uiso 1 1 calc R U . . .
C39 C 0.28346(8) 0.74836(13) 0.92950(11) 0.0323(4) Uani 1 1 d . . . . .
H39A H 0.277537 0.732205 0.982065 0.039 Uiso 1 1 calc R U . . .
H39B H 0.326463 0.752604 0.928688 0.039 Uiso 1 1 calc R U . . .
C40 C 0.25625(8) 0.67865(12) 0.87355(11) 0.0300(4) Uani 1 1 d . . . . .
H40A H 0.266914 0.691711 0.822580 0.036 Uiso 1 1 calc R U . . .
H40B H 0.272915 0.619329 0.890132 0.036 Uiso 1 1 calc R U . . .
C41 C 0.17250(8) 0.65769(13) 0.93747(11) 0.0309(4) Uani 1 1 d . . . . .
H41A H 0.181018 0.709375 0.972602 0.037 Uiso 1 1 calc R U . . .
H41B H 0.192183 0.604016 0.962737 0.037 Uiso 1 1 calc R U . . .
C42 C 0.10715(8) 0.64268(12) 0.91829(11) 0.0311(4) Uani 1 1 d . . . . .
H42A H 0.098773 0.590109 0.884134 0.037 Uiso 1 1 calc R U . . .
H42B H 0.090326 0.631430 0.965620 0.037 Uiso 1 1 calc R U . . .
C43 C 0.01983(7) 0.71159(12) 0.85694(11) 0.0294(4) Uani 1 1 d . . . . .
H43A H 0.000967 0.689358 0.899940 0.035 Uiso 1 1 calc R U . . .
H43B H 0.012054 0.667923 0.814355 0.035 Uiso 1 1 calc R U . . .
C44 C -0.00497(8) 0.80079(13) 0.83113(11) 0.0307(4) Uani 1 1 d . . . . .
H44A H -0.047677 0.795152 0.810980 0.037 Uiso 1 1 calc R U . . .
H44B H -0.000176 0.842991 0.874896 0.037 Uiso 1 1 calc R U . . .
C45 C 0.00358(8) 0.91835(12) 0.74467(12) 0.0328(4) Uani 1 1 d . . . . .
H45A H -0.006971 0.955076 0.787110 0.039 Uiso 1 1 calc R U . . .
H45B H -0.032294 0.910336 0.705827 0.039 Uiso 1 1 calc R U . . .
C46 C 0.05093(8) 0.96427(12) 0.70940(11) 0.0302(4) Uani 1 1 d . . . . .
H46A H 0.059179 0.928633 0.665074 0.036 Uiso 1 1 calc R U . . .
H46B H 0.036316 1.023724 0.690047 0.036 Uiso 1 1 calc R U . . .
C47 C 0.09983(9) 1.03954(13) 0.82069(12) 0.0386(5) Uani 1 1 d . . . . .
H47A H 0.072869 1.016957 0.854863 0.046 Uiso 1 1 calc R U . . .
H47B H 0.083778 1.096673 0.797690 0.046 Uiso 1 1 calc R U . . .
C48 C 0.15999(9) 1.05379(13) 0.86496(13) 0.0377(5) Uani 1 1 d . . . . .
H48A H 0.187333 1.073786 0.830321 0.045 Uiso 1 1 calc R U . . .
H48B H 0.158801 1.100454 0.904482 0.045 Uiso 1 1 calc R U . . .
C49 C 0.23814(9) 0.98131(14) 0.94140(12) 0.0381(5) Uani 1 1 d . . . . .
H49A H 0.238016 1.023649 0.984488 0.046 Uiso 1 1 calc R U . . .
H49B H 0.264499 1.005529 0.907135 0.046 Uiso 1 1 calc R U . . .
C50 C 0.25976(9) 0.89228(14) 0.97112(12) 0.0398(5) Uani 1 1 d . . . . .
H50A H 0.301286 0.896869 0.997009 0.048 Uiso 1 1 calc R U . . .
H50B H 0.235445 0.870272 1.008754 0.048 Uiso 1 1 calc R U . . .
C51 C 0.17991(11) 0.12949(18) 0.62829(15) 0.0572(6) Uani 1 1 d . . . . .
H51A H 0.210603 0.095942 0.607708 0.086 Uiso 1 1 calc R U . . .
H51B H 0.165224 0.093598 0.667684 0.086 Uiso 1 1 calc R U . . .
H51C H 0.196567 0.185664 0.650957 0.086 Uiso 1 1 calc R U . . .
C52 C 0.12980(9) 0.14983(13) 0.56468(11) 0.0341(4) Uani 1 1 d . . . . .
C53 C 0.11722(9) 0.23667(13) 0.53915(12) 0.0355(4) Uani 1 1 d . . . . .
H53 H 0.140901 0.284650 0.562207 0.043 Uiso 1 1 calc R U . . .
C54 C 0.07094(9) 0.25469(13) 0.48088(12) 0.0364(4) Uani 1 1 d . . . . .
H54 H 0.062911 0.314685 0.464548 0.044 Uiso 1 1 calc R U . . .
C55 C 0.03628(9) 0.18573(13) 0.44624(12) 0.0356(4) Uani 1 1 d . . . . .
H55 H 0.004480 0.197909 0.406048 0.043 Uiso 1 1 calc R U . . .
C56 C 0.04845(9) 0.09871(13) 0.47081(11) 0.0348(4) Uani 1 1 d . . . . .
H56 H 0.024936 0.050847 0.447240 0.042 Uiso 1 1 calc R U . . .
C57 C 0.09471(9) 0.08098(12) 0.52954(11) 0.0358(4) Uani 1 1 d . . . . .
H57 H 0.102531 0.020977 0.546003 0.043 Uiso 1 1 calc R U . . .
 
loop_
 _atom_site_aniso_label
 _atom_site_aniso_U_11
 _atom_site_aniso_U_22
 _atom_site_aniso_U_33
 _atom_site_aniso_U_23
 _atom_site_aniso_U_13
 _atom_site_aniso_U_12
Si1 0.0218(2) 0.0174(2) 0.0265(2) 0.00129(18) 0.00229(18) -0.00134(17)
O1 0.0412(8) 0.0294(7) 0.0312(7) -0.0039(6) -0.0010(6) 0.0052(6)
C1 0.0237(9) 0.0214(8) 0.0384(10) -0.0007(7) 0.0040(7) -0.0001(7)
Na1 0.0301(4) 0.0269(4) 0.0375(4) 0.0020(3) 0.0028(3) 0.0031(3)
B1 0.0218(9) 0.0201(9) 0.0207(9) 0.0012(7) 0.0039(7) -0.0004(7)
O2 0.0268(6) 0.0356(7) 0.0263(7) 0.0015(5) 0.0072(5) 0.0042(5)
Si2 0.0186(2) 0.0176(2) 0.0250(2) 0.00075(18) 0.00420(17) -0.00004(17)
C2 0.0204(8) 0.0178(7) 0.0209(8) 0.0014(6) 0.0042(6) 0.0012(6)
C4 0.0217(8) 0.0173(7) 0.0171(8) 0.0003(6) 0.0053(6) 0.0010(6)
O4 0.0325(7) 0.0255(6) 0.0375(7) 0.0002(5) 0.0111(6) 0.0062(5)
C3 0.0202(8) 0.0190(7) 0.0168(8) 0.0013(6) 0.0034(6) 0.0010(6)
O3 0.0221(6) 0.0246(6) 0.0357(7) -0.0010(5) 0.0046(5) 0.0009(5)
C5 0.0212(8) 0.0190(8) 0.0195(8) 0.0012(6) 0.0057(6) 0.0015(6)
O5 0.0295(7) 0.0245(6) 0.0363(7) -0.0053(5) -0.0014(5) 0.0060(5)
C6 0.0384(11) 0.0228(9) 0.0581(14) -0.0092(9) 0.0092(10) -0.0018(8)
O6 0.0294(7) 0.0312(7) 0.0360(7) -0.0030(6) -0.0012(6) 0.0011(5)
C7 0.0314(10) 0.0260(9) 0.0366(11) -0.0031(8) -0.0036(8) -0.0042(7)
C8 0.0406(11) 0.0371(11) 0.0349(11) 0.0078(9) -0.0028(9) -0.0187(9)
C9 0.0289(9) 0.0304(9) 0.0329(10) 0.0027(8) -0.0001(8) -0.0010(8)
C00K 0.0187(8) 0.0214(8) 0.0237(9) 0.0010(7) 0.0053(6) 0.0005(6)
C10 0.0280(9) 0.0290(9) 0.0405(11) -0.0029(8) 0.0131(8) -0.0050(7)
C11 0.0278(9) 0.0206(8) 0.0383(11) -0.0018(7) 0.0013(8) -0.0022(7)
C12 0.0200(8) 0.0146(7) 0.0226(8) -0.0004(6) 0.0029(6) 0.0012(6)
C13 0.0222(8) 0.0166(7) 0.0190(8) 0.0015(6) 0.0033(6) 0.0008(6)
C16 0.0324(10) 0.0516(12) 0.0267(10) -0.0042(9) 0.0118(8) -0.0012(9)
C15 0.0236(8) 0.0225(8) 0.0254(9) 0.0024(7) 0.0078(7) 0.0021(6)
C14 0.0210(8) 0.0162(7) 0.0220(8) -0.0014(6) 0.0049(6) 0.0001(6)
C17 0.0427(11) 0.0282(10) 0.0467(12) 0.0023(9) 0.0218(9) -0.0061(8)
C18 0.0300(10) 0.0458(11) 0.0347(11) 0.0064(9) 0.0150(8) 0.0098(8)
C19 0.0182(8) 0.0212(8) 0.0249(9) -0.0006(7) 0.0031(6) 0.0035(6)
C20 0.0222(8) 0.0184(7) 0.0203(8) 0.0004(6) 0.0019(6) 0.0028(6)
C21 0.0229(8) 0.0288(9) 0.0204(8) 0.0036(7) 0.0026(7) 0.0053(7)
C22 0.0425(11) 0.0342(10) 0.0241(9) 0.0000(8) -0.0022(8) 0.0012(8)
C23 0.0349(10) 0.0315(9) 0.0272(10) 0.0092(8) 0.0013(8) 0.0034(8)
C24 0.0296(10) 0.0574(13) 0.0313(11) 0.0153(9) 0.0045(8) 0.0168(9)
C25 0.0206(8) 0.0206(8) 0.0201(8) 0.0007(6) 0.0053(6) 0.0023(6)
C26 0.0180(7) 0.0170(7) 0.0208(8) 0.0007(6) 0.0017(6) 0.0005(6)
C27 0.0226(8) 0.0193(8) 0.0204(8) 0.0027(6) 0.0052(6) 0.0006(6)
C28 0.0219(8) 0.0186(8) 0.0251(9) -0.0006(7) 0.0037(7) 0.0019(6)
C29 0.0310(9) 0.0215(8) 0.0313(10) 0.0000(7) 0.0084(7) 0.0083(7)
C30 0.058(3) 0.025(2) 0.045(3) -0.013(2) 0.023(3) 0.000(2)
C31 0.051(3) 0.033(3) 0.046(3) 0.006(2) 0.031(3) 0.019(2)
C32 0.033(2) 0.056(3) 0.045(3) -0.006(2) 0.005(2) 0.019(2)
C30B 0.047(2) 0.0242(17) 0.065(3) -0.0004(18) 0.024(2) 0.0113(16)
C31B 0.0334(19) 0.037(2) 0.061(3) -0.010(2) 0.0223(18) 0.0045(15)
C32B 0.069(3) 0.065(3) 0.035(2) -0.009(2) 0.009(2) 0.036(3)
C33 0.0267(9) 0.0150(7) 0.0279(9) 0.0042(7) 0.0028(7) 0.0009(6)
C34 0.0230(8) 0.0196(8) 0.0234(8) 0.0025(6) 0.0033(7) -0.0033(6)
C35 0.0344(10) 0.0263(9) 0.0287(10) 0.0069(7) 0.0115(8) -0.0023(7)
C36 0.120(2) 0.0417(13) 0.0359(13) 0.0014(10) 0.0362(14) -0.0172(14)
C37 0.0658(15) 0.0396(12) 0.0490(14) 0.0219(10) 0.0237(12) 0.0042(11)
C38 0.0357(12) 0.110(2) 0.0642(17) 0.0456(17) 0.0145(12) -0.0112(14)
C39 0.0268(9) 0.0350(10) 0.0340(10) 0.0016(8) 0.0012(8) 0.0062(8)
C40 0.0262(9) 0.0318(9) 0.0333(10) 0.0018(8) 0.0090(8) 0.0073(7)
C41 0.0337(10) 0.0325(10) 0.0277(10) 0.0035(8) 0.0085(8) 0.0070(8)
C42 0.0341(10) 0.0257(9) 0.0352(10) 0.0029(8) 0.0111(8) 0.0026(7)
C43 0.0238(9) 0.0342(10) 0.0316(10) -0.0039(8) 0.0085(7) -0.0039(7)
C44 0.0224(9) 0.0393(10) 0.0313(10) -0.0049(8) 0.0069(7) 0.0017(8)
C45 0.0297(9) 0.0295(9) 0.0377(11) -0.0035(8) 0.0014(8) 0.0077(8)
C46 0.0304(9) 0.0260(9) 0.0320(10) -0.0011(8) -0.0021(8) 0.0076(7)
C47 0.0405(11) 0.0261(9) 0.0464(12) -0.0087(9) -0.0013(9) 0.0097(8)
C48 0.0387(11) 0.0251(9) 0.0477(12) -0.0075(9) 0.0019(9) -0.0012(8)
C49 0.0333(10) 0.0406(11) 0.0384(11) -0.0148(9) -0.0004(9) -0.0003(8)
C50 0.0383(11) 0.0467(12) 0.0318(11) -0.0123(9) -0.0026(9) 0.0053(9)
C51 0.0547(15) 0.0617(16) 0.0501(15) -0.0027(12) -0.0073(12) 0.0042(12)
C52 0.0352(10) 0.0356(10) 0.0322(10) -0.0032(8) 0.0074(8) 0.0029(8)
C53 0.0379(11) 0.0270(9) 0.0439(12) -0.0095(8) 0.0129(9) -0.0050(8)
C54 0.0417(11) 0.0253(9) 0.0456(12) 0.0021(8) 0.0175(9) 0.0051(8)
C55 0.0349(10) 0.0393(11) 0.0333(11) -0.0008(9) 0.0073(8) 0.0059(8)
C56 0.0402(11) 0.0314(10) 0.0337(10) -0.0067(8) 0.0081(8) -0.0059(8)
C57 0.0483(12) 0.0234(9) 0.0371(11) 0.0006(8) 0.0109(9) 0.0017(8)
 
_geom_special_details
;
 All esds (except the esd in the dihedral angle between two l.s. planes)
 are estimated using the full covariance matrix.  The cell esds are taken
 into account individually in the estimation of esds in distances, angles
 and torsion angles; correlations between esds in cell parameters are only
 used when they are defined by crystal symmetry.  An approximate (isotropic)
 treatment of cell esds is used for estimating esds involving l.s. planes.
;
 
loop_
 _geom_bond_atom_site_label_1
 _geom_bond_atom_site_label_2
 _geom_bond_distance
 _geom_bond_site_symmetry_2
 _geom_bond_publ_flag
Si1 C2 1.8599(17) . ?
Si1 C8 1.874(2) . ?
Si1 C6 1.877(2) . ?
Si1 C7 1.8787(19) . ?
O1 C39 1.422(2) . ?
O1 C50 1.432(2) . ?
O1 Na1 2.7316(16) . ?
C1 B1 1.447(2) . ?
C1 Na1 2.953(2) . ?
Na1 O2 2.5477(16) . ?
Na1 O5 2.6074(15) . ?
Na1 O3 2.6546(15) . ?
Na1 O6 2.7635(16) . ?
Na1 O4 2.8511(17) . ?
B1 C2 1.605(2) . ?
B1 C5 1.608(2) . ?
O2 C40 1.429(2) . ?
O2 C41 1.429(2) . ?
Si2 C5 1.8462(17) . ?
Si2 C9 1.8726(19) . ?
Si2 C10 1.8730(19) . ?
Si2 C11 1.8809(18) . ?
C2 C3 1.367(2) . ?
C4 C5 1.364(2) . ?
C4 C26 1.498(2) . ?
C4 C3 1.502(2) . ?
O4 C45 1.419(2) . ?
O4 C44 1.421(2) . ?
C3 C12 1.487(2) . ?
O3 C43 1.420(2) . ?
O3 C42 1.423(2) . ?
O5 C47 1.424(2) . ?
O5 C46 1.430(2) . ?
O6 C48 1.422(2) . ?
O6 C49 1.424(2) . ?
C00K C34 1.395(2) . ?
C00K C26 1.396(2) . ?
C12 C25 1.393(2) . ?
C12 C13 1.394(2) . ?
C13 C14 1.396(2) . ?
C16 C15 1.529(3) . ?
C15 C14 1.531(2) . ?
C15 C17 1.536(2) . ?
C15 C18 1.536(2) . ?
C14 C19 1.399(2) . ?
C19 C20 1.393(2) . ?
C20 C25 1.389(2) . ?
C20 C21 1.532(2) . ?
C21 C24 1.527(2) . ?
C21 C23 1.535(3) . ?
C21 C22 1.536(3) . ?
C26 C27 1.397(2) . ?
C27 C28 1.395(2) . ?
C28 C33 1.398(2) . ?
C28 C29 1.537(2) . ?
C29 C32B 1.491(5) . ?
C29 C32 1.496(5) . ?
C29 C30B 1.520(4) . ?
C29 C31 1.530(5) . ?
C29 C31B 1.574(4) . ?
C29 C30 1.585(4) . ?
C33 C34 1.395(2) . ?
C34 C35 1.539(2) . ?
C35 C38 1.514(3) . ?
C35 C36 1.523(3) . ?
C35 C37 1.530(3) . ?
C39 C40 1.501(3) . ?
C41 C42 1.499(3) . ?
C43 C44 1.490(3) . ?
C45 C46 1.501(3) . ?
C47 C48 1.487(3) . ?
C49 C50 1.485(3) . ?
C51 C52 1.503(3) . ?
C52 C53 1.388(3) . ?
C52 C57 1.389(3) . ?
C53 C54 1.381(3) . ?
C54 C55 1.382(3) . ?
C55 C56 1.384(3) . ?
C56 C57 1.385(3) . ?
 
loop_
 _geom_angle_atom_site_label_1
 _geom_angle_atom_site_label_2
 _geom_angle_atom_site_label_3
 _geom_angle
 _geom_angle_site_symmetry_1
 _geom_angle_site_symmetry_3
 _geom_angle_publ_flag
C2 Si1 C8 110.69(8) . . ?
C2 Si1 C6 110.01(8) . . ?
C8 Si1 C6 107.73(10) . . ?
C2 Si1 C7 114.56(8) . . ?
C8 Si1 C7 109.73(9) . . ?
C6 Si1 C7 103.73(9) . . ?
C39 O1 C50 111.74(14) . . ?
C39 O1 Na1 115.87(10) . . ?
C50 O1 Na1 118.17(11) . . ?
B1 C1 Na1 92.44(11) . . ?
O2 Na1 O5 174.87(5) . . ?
O2 Na1 O3 62.50(4) . . ?
O5 Na1 O3 114.08(5) . . ?
O2 Na1 O1 63.34(4) . . ?
O5 Na1 O1 115.38(5) . . ?
O3 Na1 O1 104.91(5) . . ?
O2 Na1 O6 114.99(5) . . ?
O5 Na1 O6 61.60(5) . . ?
O3 Na1 O6 106.57(5) . . ?
O1 Na1 O6 58.94(4) . . ?
O2 Na1 O4 116.66(5) . . ?
O5 Na1 O4 61.96(4) . . ?
O3 Na1 O4 58.86(4) . . ?
O1 Na1 O4 153.11(5) . . ?
O6 Na1 O4 102.74(4) . . ?
O2 Na1 C1 108.81(5) . . ?
O5 Na1 C1 76.27(5) . . ?
O3 Na1 C1 127.18(5) . . ?
O1 Na1 C1 116.86(5) . . ?
O6 Na1 C1 121.86(5) . . ?
O4 Na1 C1 89.19(5) . . ?
C1 B1 C2 129.59(15) . . ?
C1 B1 C5 126.42(15) . . ?
C2 B1 C5 103.88(13) . . ?
C40 O2 C41 114.14(14) . . ?
C40 O2 Na1 108.31(10) . . ?
C41 O2 Na1 110.16(10) . . ?
C5 Si2 C9 110.22(8) . . ?
C5 Si2 C10 110.03(8) . . ?
C9 Si2 C10 107.06(9) . . ?
C5 Si2 C11 115.74(8) . . ?
C9 Si2 C11 104.22(9) . . ?
C10 Si2 C11 109.12(8) . . ?
C3 C2 B1 105.58(13) . . ?
C3 C2 Si1 125.96(12) . . ?
B1 C2 Si1 128.24(11) . . ?
C5 C4 C26 127.70(14) . . ?
C5 C4 C3 111.57(14) . . ?
C26 C4 C3 120.52(13) . . ?
C45 O4 C44 112.08(14) . . ?
C45 O4 Na1 114.82(10) . . ?
C44 O4 Na1 114.20(10) . . ?
C2 C3 C12 127.58(14) . . ?
C2 C3 C4 112.55(14) . . ?
C12 C3 C4 119.82(13) . . ?
C43 O3 C42 111.79(13) . . ?
C43 O3 Na1 124.01(10) . . ?
C42 O3 Na1 117.17(10) . . ?
C4 C5 B1 106.16(14) . . ?
C4 C5 Si2 128.86(12) . . ?
B1 C5 Si2 124.80(12) . . ?
C47 O5 C46 113.24(14) . . ?
C47 O5 Na1 115.52(11) . . ?
C46 O5 Na1 111.52(10) . . ?
C48 O6 C49 109.86(15) . . ?
C48 O6 Na1 114.42(11) . . ?
C49 O6 Na1 119.94(11) . . ?
C34 C00K C26 121.78(15) . . ?
C25 C12 C13 118.55(14) . . ?
C25 C12 C3 119.44(14) . . ?
C13 C12 C3 121.99(14) . . ?
C12 C13 C14 121.57(15) . . ?
C16 C15 C14 110.61(14) . . ?
C16 C15 C17 109.40(16) . . ?
C14 C15 C17 108.17(14) . . ?
C16 C15 C18 108.13(15) . . ?
C14 C15 C18 112.25(14) . . ?
C17 C15 C18 108.22(15) . . ?
C13 C14 C19 117.88(15) . . ?
C13 C14 C15 120.38(14) . . ?
C19 C14 C15 121.70(14) . . ?
C20 C19 C14 122.04(15) . . ?
C25 C20 C19 118.15(15) . . ?
C25 C20 C21 118.83(14) . . ?
C19 C20 C21 122.99(14) . . ?
C24 C21 C20 112.14(14) . . ?
C24 C21 C23 108.52(15) . . ?
C20 C21 C23 110.22(14) . . ?
C24 C21 C22 108.60(16) . . ?
C20 C21 C22 107.88(14) . . ?
C23 C21 C22 109.45(15) . . ?
C20 C25 C12 121.78(15) . . ?
C00K C26 C27 118.57(14) . . ?
C00K C26 C4 119.09(14) . . ?
C27 C26 C4 122.24(14) . . ?
C28 C27 C26 121.50(15) . . ?
C27 C28 C33 118.02(15) . . ?
C27 C28 C29 121.11(15) . . ?
C33 C28 C29 120.82(14) . . ?
C32B C29 C30B 110.4(3) . . ?
C32 C29 C31 111.1(3) . . ?
C32B C29 C28 109.6(2) . . ?
C32 C29 C28 109.9(2) . . ?
C30B C29 C28 113.22(19) . . ?
C31 C29 C28 113.5(2) . . ?
C32B C29 C31B 110.0(3) . . ?
C30B C29 C31B 106.2(2) . . ?
C28 C29 C31B 107.38(18) . . ?
C32 C29 C30 108.1(3) . . ?
C31 C29 C30 104.7(3) . . ?
C28 C29 C30 109.1(2) . . ?
C34 C33 C28 122.28(15) . . ?
C00K C34 C33 117.84(15) . . ?
C00K C34 C35 120.29(15) . . ?
C33 C34 C35 121.87(15) . . ?
C38 C35 C36 110.9(2) . . ?
C38 C35 C37 108.05(19) . . ?
C36 C35 C37 106.73(18) . . ?
C38 C35 C34 108.93(16) . . ?
C36 C35 C34 109.91(15) . . ?
C37 C35 C34 112.27(15) . . ?
O1 C39 C40 107.90(15) . . ?
O2 C40 C39 112.88(15) . . ?
O2 C41 C42 106.95(15) . . ?
O3 C42 C41 107.60(14) . . ?
O3 C43 C44 108.36(14) . . ?
O4 C44 C43 108.90(14) . . ?
O4 C45 C46 108.32(14) . . ?
O5 C46 C45 112.86(16) . . ?
O5 C47 C48 107.73(16) . . ?
O6 C48 C47 108.07(15) . . ?
O6 C49 C50 108.59(16) . . ?
O1 C50 C49 108.22(16) . . ?
C53 C52 C57 118.10(18) . . ?
C53 C52 C51 121.72(19) . . ?
C57 C52 C51 120.18(19) . . ?
C54 C53 C52 121.26(18) . . ?
C53 C54 C55 120.22(18) . . ?
C54 C55 C56 119.20(19) . . ?
C55 C56 C57 120.40(18) . . ?
C56 C57 C52 120.82(18) . . ?
 
_refine_diff_density_max    0.371
_refine_diff_density_min   -0.358
_refine_diff_density_rms    0.044

_shelx_res_file
;

TITL final_a.res in P2(1)/c
    final_a.res
    created by SHELXL-2018/3 at 10:51:47 on 22-Mar-2021
REM Old TITL final in P2(1)/c
REM SHELXT solution in P2(1)/c
REM R1 0.158,  Rweak 0.006,  Alpha 0.034,  Orientation as input
REM Formula found by SHELXT:  C61 O6 Na Si2
CELL  0.71073  22.9206  14.9296  17.6731   90.000   99.251   90.000
ZERR   4.0   0.0077   0.0050   0.0059    0.000    0.005    0.000
LATT  1
SYMM -X, 1/2+Y, 1/2-Z
SFAC C H B O NA SI
UNIT 232 376 4 24 4 8
TEMP -173(1)
SIZE 0.122 0.225 0.363
L.S. 20
ACTA
BOND
LIST 6
FMAP 2
PLAN 20
WGHT    0.041500    3.862000
FVAR       0.28784   0.44648
SI1   6    0.317495    0.871370    0.685526    11.00000    0.02180    0.01745 =
         0.02651    0.00129    0.00229   -0.00134
O1    4    0.255649    0.831678    0.907707    11.00000    0.04124    0.02935 =
         0.03119   -0.00394   -0.00099    0.00516
C1    1    0.157468    0.822877    0.643746    11.00000    0.02374    0.02140 =
         0.03841   -0.00066    0.00397   -0.00011
AFIX  93
H1A   2    0.167902    0.884441    0.648437    11.00000   -1.20000
H1B   2    0.117037    0.805840    0.633326    11.00000   -1.20000
AFIX   0
NA1   5    0.150972    0.822118    0.809267    11.00000    0.03011    0.02687 =
         0.03754    0.00204    0.00276    0.00309
B1    3    0.203153    0.755060    0.652472    11.00000    0.02180    0.02013 =
         0.02068    0.00115    0.00394   -0.00045
O2    4    0.193335    0.674911    0.866855    11.00000    0.02679    0.03560 =
         0.02631    0.00148    0.00718    0.00421
SI2   6    0.121497    0.592092    0.622835    11.00000    0.01863    0.01764 =
         0.02501    0.00075    0.00420   -0.00004
C2    1    0.273701    0.766210    0.670004    11.00000    0.02039    0.01780 =
         0.02094    0.00140    0.00424    0.00121
C4    1    0.248047    0.611288    0.671104    11.00000    0.02173    0.01734 =
         0.01715    0.00029    0.00526    0.00101
O4    4    0.025431    0.833729    0.772841    11.00000    0.03248    0.02554 =
         0.03749    0.00016    0.01111    0.00624
C3    1    0.295799    0.681077    0.678110    11.00000    0.02024    0.01901 =
         0.01679    0.00128    0.00343    0.00098
O3    4    0.081687    0.721139    0.880962    11.00000    0.02213    0.02457 =
         0.03566   -0.00097    0.00457    0.00092
C5    1    0.193303    0.648425    0.651944    11.00000    0.02118    0.01904 =
         0.01946    0.00123    0.00569    0.00147
O5    4    0.104641    0.975740    0.762092    11.00000    0.02954    0.02446 =
         0.03630   -0.00528   -0.00145    0.00602
C6    1    0.278355    0.954476    0.739352    11.00000    0.03845    0.02277 =
         0.05811   -0.00922    0.00922   -0.00178
AFIX 137
H6A   2    0.301483    1.009896    0.746750    11.00000   -1.50000
H6B   2    0.273907    0.929502    0.789388    11.00000   -1.50000
H6C   2    0.239241    0.967418    0.710018    11.00000   -1.50000
AFIX   0
O6    4    0.179783    0.971247    0.900247    11.00000    0.02941    0.03121 =
         0.03603   -0.00301   -0.00122    0.00111
C7    1    0.391810    0.858329    0.747164    11.00000    0.03142    0.02596 =
         0.03655   -0.00307   -0.00359   -0.00421
AFIX 137
H7A   2    0.417993    0.824118    0.719212    11.00000   -1.50000
H7B   2    0.387271    0.826466    0.794349    11.00000   -1.50000
H7C   2    0.408932    0.917601    0.760086    11.00000   -1.50000
AFIX   0
C8    1    0.326529    0.923416    0.591629    11.00000    0.04063    0.03710 =
         0.03494    0.00781   -0.00283   -0.01865
AFIX 137
H8A   2    0.351383    0.884794    0.565215    11.00000   -1.50000
H8B   2    0.345271    0.982268    0.600793    11.00000   -1.50000
H8C   2    0.287659    0.930406    0.559768    11.00000   -1.50000
AFIX   0
C9    1    0.085076    0.634528    0.527106    11.00000    0.02885    0.03037 =
         0.03295    0.00267   -0.00011   -0.00102
AFIX 137
H9A   2    0.109997    0.620733    0.488467    11.00000   -1.50000
H9B   2    0.079678    0.699506    0.529741    11.00000   -1.50000
H9C   2    0.046493    0.605555    0.513010    11.00000   -1.50000
AFIX   0
C00K  1    0.240259    0.475585    0.751276    11.00000    0.01870    0.02137 =
         0.02371    0.00098    0.00529    0.00051
AFIX  43
H00K  2    0.213922    0.508724    0.776918    11.00000   -1.20000
AFIX   0
C10   1    0.070681    0.618103    0.692973    11.00000    0.02801    0.02900 =
         0.04049   -0.00290    0.01309   -0.00498
AFIX 137
H10A  2    0.069351    0.683033    0.700658    11.00000   -1.50000
H10B  2    0.085205    0.588763    0.741990    11.00000   -1.50000
H10C  2    0.030901    0.596123    0.672969    11.00000   -1.50000
AFIX   0
C11   1    0.124764    0.467251    0.609838    11.00000    0.02775    0.02061 =
         0.03826   -0.00176    0.00126   -0.00221
AFIX 137
H11A  2    0.086076    0.445426    0.584964    11.00000   -1.50000
H11B  2    0.135294    0.438439    0.660000    11.00000   -1.50000
H11C  2    0.154624    0.452842    0.577779    11.00000   -1.50000
AFIX   0
C12   1    0.358880    0.653583    0.695218    11.00000    0.02001    0.01461 =
         0.02255   -0.00037    0.00287    0.00122
C13   1    0.397096    0.663453    0.641890    11.00000    0.02220    0.01659 =
         0.01902    0.00149    0.00333    0.00085
AFIX  43
H13   2    0.382910    0.690497    0.593790    11.00000   -1.20000
AFIX   0
C16   1    0.465852    0.620196    0.518355    11.00000    0.03236    0.05161 =
         0.02674   -0.00417    0.01180   -0.00119
AFIX 137
H16A  2    0.431862    0.659582    0.502617    11.00000   -1.50000
H16B  2    0.452264    0.558052    0.519574    11.00000   -1.50000
H16C  2    0.493537    0.625534    0.481717    11.00000   -1.50000
AFIX   0
C15   1    0.496883    0.647369    0.598156    11.00000    0.02362    0.02245 =
         0.02541    0.00236    0.00784    0.00207
C14   1    0.455726    0.634543    0.657477    11.00000    0.02095    0.01615 =
         0.02202   -0.00140    0.00494    0.00010
C17   1    0.514042    0.746782    0.597596    11.00000    0.04274    0.02823 =
         0.04669    0.00226    0.02183   -0.00607
AFIX 137
H17A  2    0.540104    0.756558    0.559513    11.00000   -1.50000
H17B  2    0.534670    0.763964    0.648448    11.00000   -1.50000
H17C  2    0.478300    0.783258    0.584470    11.00000   -1.50000
AFIX   0
C18   1    0.553829    0.591923    0.617116    11.00000    0.02998    0.04575 =
         0.03466    0.00640    0.01502    0.00976
AFIX 137
H18A  2    0.543682    0.528737    0.622550    11.00000   -1.50000
H18B  2    0.576872    0.613409    0.665227    11.00000   -1.50000
H18C  2    0.577256    0.598258    0.575665    11.00000   -1.50000
AFIX   0
C19   1    0.475643    0.596576    0.729367    11.00000    0.01815    0.02122 =
         0.02485   -0.00062    0.00306    0.00352
AFIX  43
H19   2    0.515512    0.576999    0.741077    11.00000   -1.20000
AFIX   0
C20   1    0.438831    0.586589    0.784299    11.00000    0.02219    0.01842 =
         0.02030    0.00040    0.00191    0.00278
C21   1    0.460384    0.549456    0.864729    11.00000    0.02292    0.02884 =
         0.02037    0.00358    0.00261    0.00531
C22   1    0.461577    0.627094    0.921965    11.00000    0.04248    0.03424 =
         0.02410    0.00001   -0.00216    0.00124
AFIX 137
H22A  2    0.487817    0.674397    0.908731    11.00000   -1.50000
H22B  2    0.476117    0.605294    0.973877    11.00000   -1.50000
H22C  2    0.421557    0.651131    0.919809    11.00000   -1.50000
AFIX   0
C23   1    0.418131    0.476377    0.884320    11.00000    0.03486    0.03145 =
         0.02723    0.00923    0.00132    0.00337
AFIX 137
H23A  2    0.378958    0.502393    0.884956    11.00000   -1.50000
H23B  2    0.433324    0.451230    0.934873    11.00000   -1.50000
H23C  2    0.415133    0.428850    0.845640    11.00000   -1.50000
AFIX   0
C24   1    0.522458    0.509742    0.872120    11.00000    0.02960    0.05739 =
         0.03128    0.01534    0.00448    0.01678
AFIX 137
H24A  2    0.522713    0.461688    0.834400    11.00000   -1.50000
H24B  2    0.534088    0.485451    0.923862    11.00000   -1.50000
H24C  2    0.550399    0.556609    0.862841    11.00000   -1.50000
AFIX   0
C25   1    0.380456    0.614409    0.765735    11.00000    0.02056    0.02063 =
         0.02013    0.00075    0.00528    0.00232
AFIX  43
H25   2    0.354539    0.606515    0.802097    11.00000   -1.20000
AFIX   0
C26   1    0.262905    0.515510    0.690693    11.00000    0.01804    0.01698 =
         0.02077    0.00071    0.00171    0.00049
C27   1    0.301496    0.466044    0.653362    11.00000    0.02256    0.01925 =
         0.02036    0.00268    0.00515    0.00065
AFIX  43
H27   2    0.317629    0.492888    0.612581    11.00000   -1.20000
AFIX   0
C28   1    0.316893    0.378086    0.674602    11.00000    0.02194    0.01858 =
         0.02512   -0.00058    0.00369    0.00186
SAME C29 C31 C32 C30
SAME C29 C30B C31B C32B
SIMU C29 > C32B
RIGU C29 > C32B
C29   1    0.360453    0.324923    0.634361    11.00000    0.03099    0.02151 =
         0.03132   -0.00004    0.00836    0.00826
PART 1 21
C30   1    0.331853    0.231361    0.607143    21.00000    0.05777    0.02454 =
         0.04475   -0.01336    0.02318   -0.00018
AFIX 137
H30A  2    0.295110    0.241289    0.571333    21.00000   -1.50000
H30B  2    0.323248    0.197817    0.651723    21.00000   -1.50000
H30C  2    0.359514    0.197112    0.581540    21.00000   -1.50000
AFIX   0
C31   1    0.373638    0.369478    0.560990    21.00000    0.05072    0.03289 =
         0.04627    0.00595    0.03056    0.01872
AFIX 137
H31A  2    0.399609    0.330631    0.536525    21.00000   -1.50000
H31B  2    0.393183    0.427163    0.573684    21.00000   -1.50000
H31C  2    0.336566    0.379178    0.525768    21.00000   -1.50000
AFIX   0
C32   1    0.416137    0.307369    0.689159    21.00000    0.03276    0.05606 =
         0.04455   -0.00629    0.00510    0.01922
AFIX 137
H32A  2    0.442950    0.271085    0.663809    21.00000   -1.50000
H32B  2    0.406721    0.275101    0.733957    21.00000   -1.50000
H32C  2    0.435216    0.364423    0.705608    21.00000   -1.50000
AFIX   0
PART 0
PART 2 -21
C30B  1    0.368266    0.228468    0.661707   -21.00000    0.04717    0.02425 =
         0.06480   -0.00042    0.02364    0.01127
AFIX 137
H30D  2    0.329904    0.197988    0.653054   -21.00000   -1.50000
H30E  2    0.384338    0.227594    0.716546   -21.00000   -1.50000
H30F  2    0.395593    0.197651    0.633148   -21.00000   -1.50000
AFIX   0
C31B  1    0.422817    0.370570    0.655610   -21.00000    0.03338    0.03697 =
         0.06133   -0.01014    0.02227    0.00446
AFIX 137
H31D  2    0.451670    0.338490    0.630379   -21.00000   -1.50000
H31E  2    0.435267    0.368596    0.711291   -21.00000   -1.50000
H31F  2    0.420352    0.433051    0.638393   -21.00000   -1.50000
AFIX   0
C32B  1    0.340823    0.327873    0.549791   -21.00000    0.06880    0.06522 =
         0.03528   -0.00935    0.00865    0.03594
AFIX 137
H32D  2    0.368127    0.292764    0.524280   -21.00000   -1.50000
H32E  2    0.340488    0.390115    0.532111   -21.00000   -1.50000
H32F  2    0.300949    0.302681    0.537383   -21.00000   -1.50000
AFIX   0
PART 0

C33   1    0.293337    0.340832    0.735709    11.00000    0.02674    0.01498 =
         0.02786    0.00415    0.00279    0.00094
AFIX  43
H33   2    0.303610    0.281095    0.750892    11.00000   -1.20000
AFIX   0
C34   1    0.255263    0.388351    0.775167    11.00000    0.02304    0.01962 =
         0.02345    0.00246    0.00334   -0.00331
C35   1    0.229901    0.346946    0.842695    11.00000    0.03444    0.02628 =
         0.02871    0.00687    0.01148   -0.00233
C36   1    0.241791    0.408636    0.912072    11.00000    0.11990    0.04166 =
         0.03593    0.00144    0.03617   -0.01720
AFIX 137
H36A  2    0.284455    0.418372    0.925940    11.00000   -1.50000
H36B  2    0.226571    0.381048    0.955291    11.00000   -1.50000
H36C  2    0.221999    0.466192    0.899638    11.00000   -1.50000
AFIX   0
C37   1    0.258448    0.256790    0.867572    11.00000    0.06581    0.03961 =
         0.04897    0.02192    0.02365    0.00423
AFIX 137
H37A  2    0.250645    0.214190    0.824957    11.00000   -1.50000
H37B  2    0.241773    0.233716    0.911417    11.00000   -1.50000
H37C  2    0.301212    0.264714    0.882277    11.00000   -1.50000
AFIX   0
C38   1    0.164232    0.331862    0.818622    11.00000    0.03573    0.11033 =
         0.06420    0.04561    0.01449   -0.01117
AFIX 137
H38A  2    0.144750    0.389261    0.804468    11.00000   -1.50000
H38B  2    0.147723    0.305335    0.861290    11.00000   -1.50000
H38C  2    0.157708    0.291225    0.774522    11.00000   -1.50000
AFIX   0
C39   1    0.283465    0.748363    0.929504    11.00000    0.02677    0.03497 =
         0.03403    0.00165    0.00117    0.00618
AFIX  23
H39A  2    0.277537    0.732205    0.982065    11.00000   -1.20000
H39B  2    0.326463    0.752604    0.928688    11.00000   -1.20000
AFIX   0
C40   1    0.256252    0.678650    0.873554    11.00000    0.02622    0.03180 =
         0.03329    0.00183    0.00895    0.00727
AFIX  23
H40A  2    0.266914    0.691711    0.822580    11.00000   -1.20000
H40B  2    0.272915    0.619329    0.890132    11.00000   -1.20000
AFIX   0
C41   1    0.172503    0.657686    0.937473    11.00000    0.03367    0.03245 =
         0.02766    0.00355    0.00848    0.00697
AFIX  23
H41A  2    0.181018    0.709375    0.972602    11.00000   -1.20000
H41B  2    0.192183    0.604016    0.962737    11.00000   -1.20000
AFIX   0
C42   1    0.107145    0.642683    0.918293    11.00000    0.03411    0.02573 =
         0.03521    0.00294    0.01111    0.00255
AFIX  23
H42A  2    0.098773    0.590109    0.884134    11.00000   -1.20000
H42B  2    0.090326    0.631430    0.965620    11.00000   -1.20000
AFIX   0
C43   1    0.019830    0.711587    0.856944    11.00000    0.02382    0.03420 =
         0.03156   -0.00387    0.00852   -0.00392
AFIX  23
H43A  2    0.000967    0.689358    0.899940    11.00000   -1.20000
H43B  2    0.012054    0.667923    0.814355    11.00000   -1.20000
AFIX   0
C44   1   -0.004967    0.800791    0.831125    11.00000    0.02238    0.03933 =
         0.03134   -0.00486    0.00690    0.00171
AFIX  23
H44A  2   -0.047677    0.795152    0.810980    11.00000   -1.20000
H44B  2   -0.000176    0.842991    0.874896    11.00000   -1.20000
AFIX   0
C45   1    0.003579    0.918349    0.744667    11.00000    0.02973    0.02951 =
         0.03774   -0.00353    0.00139    0.00766
AFIX  23
H45A  2   -0.006971    0.955076    0.787110    11.00000   -1.20000
H45B  2   -0.032294    0.910336    0.705827    11.00000   -1.20000
AFIX   0
C46   1    0.050930    0.964274    0.709397    11.00000    0.03040    0.02598 =
         0.03195   -0.00114   -0.00214    0.00764
AFIX  23
H46A  2    0.059179    0.928633    0.665074    11.00000   -1.20000
H46B  2    0.036316    1.023724    0.690047    11.00000   -1.20000
AFIX   0
C47   1    0.099828    1.039540    0.820694    11.00000    0.04047    0.02605 =
         0.04645   -0.00868   -0.00127    0.00968
AFIX  23
H47A  2    0.072869    1.016957    0.854863    11.00000   -1.20000
H47B  2    0.083778    1.096673    0.797690    11.00000   -1.20000
AFIX   0
C48   1    0.159989    1.053788    0.864961    11.00000    0.03872    0.02507 =
         0.04766   -0.00754    0.00194   -0.00118
AFIX  23
H48A  2    0.187333    1.073786    0.830321    11.00000   -1.20000
H48B  2    0.158801    1.100454    0.904482    11.00000   -1.20000
AFIX   0
C49   1    0.238141    0.981311    0.941401    11.00000    0.03328    0.04056 =
         0.03837   -0.01479   -0.00038   -0.00034
AFIX  23
H49A  2    0.238016    1.023649    0.984488    11.00000   -1.20000
H49B  2    0.264499    1.005529    0.907135    11.00000   -1.20000
AFIX   0
C50   1    0.259757    0.892280    0.971117    11.00000    0.03826    0.04669 =
         0.03179   -0.01227   -0.00260    0.00531
AFIX  23
H50A  2    0.301286    0.896869    0.997009    11.00000   -1.20000
H50B  2    0.235445    0.870272    1.008754    11.00000   -1.20000
AFIX   0
C51   1    0.179910    0.129489    0.628294    11.00000    0.05468    0.06168 =
         0.05011   -0.00268   -0.00734    0.00421
AFIX 137
H51A  2    0.210603    0.095942    0.607708    11.00000   -1.50000
H51B  2    0.165224    0.093598    0.667684    11.00000   -1.50000
H51C  2    0.196567    0.185664    0.650957    11.00000   -1.50000
AFIX   0
C52   1    0.129802    0.149832    0.564680    11.00000    0.03520    0.03556 =
         0.03222   -0.00320    0.00741    0.00288
C53   1    0.117222    0.236675    0.539151    11.00000    0.03787    0.02696 =
         0.04386   -0.00946    0.01288   -0.00498
AFIX  43
H53   2    0.140901    0.284650    0.562207    11.00000   -1.20000
AFIX   0
C54   1    0.070945    0.254686    0.480879    11.00000    0.04172    0.02533 =
         0.04561    0.00210    0.01755    0.00512
AFIX  43
H54   2    0.062911    0.314685    0.464548    11.00000   -1.20000
AFIX   0
C55   1    0.036282    0.185729    0.446241    11.00000    0.03492    0.03934 =
         0.03329   -0.00077    0.00734    0.00591
AFIX  43
H55   2    0.004480    0.197909    0.406048    11.00000   -1.20000
AFIX   0
C56   1    0.048454    0.098709    0.470810    11.00000    0.04017    0.03136 =
         0.03367   -0.00675    0.00808   -0.00586
AFIX  43
H56   2    0.024936    0.050847    0.447240    11.00000   -1.20000
AFIX   0
C57   1    0.094709    0.080980    0.529543    11.00000    0.04827    0.02337 =
         0.03710    0.00057    0.01086    0.00168
AFIX  43
H57   2    0.102531    0.020977    0.546003    11.00000   -1.20000
AFIX   0
HKLF 4


REM  final_a.res in P2(1)/c
REM wR2 = 0.1120, GooF = S = 1.045, Restrained GooF = 1.044 for all data
REM R1 = 0.0425 for 9870 Fo > 4sig(Fo) and 0.0633 for all 12729 data
REM 663 parameters refined using 138 restraints

END

WGHT      0.0415      3.8620

REM Highest difference peak  0.371,  deepest hole -0.358,  1-sigma level  0.044
Q1    1   0.1730  0.7962  0.7195  11.00000  0.05    0.37
Q2    1   0.1857  0.4200  0.8807  11.00000  0.05    0.36
Q3    1   0.1635  0.6191  0.6355  11.00000  0.05    0.33
Q4    1   0.0896  0.6057  0.6539  11.00000  0.05    0.33
Q5    1   0.1456  0.8349  0.8636  11.00000  0.05    0.33
Q6    1   0.2842  0.8466  0.8738  11.00000  0.05    0.33
Q7    1   0.1217  0.5253  0.6099  11.00000  0.05    0.31
Q8    1   0.4767  0.6374  0.6271  11.00000  0.05    0.30
Q9    1   0.1753  0.8166  0.5779  11.00000  0.05    0.29
Q10   1   0.2755  0.6410  0.6659  11.00000  0.05    0.28
Q11   1   0.2382  0.7649  0.6589  11.00000  0.05    0.28
Q12   1   0.1961  0.7017  0.6451  11.00000  0.05    0.27
Q13   1   0.2890  0.9001  0.7132  11.00000  0.05    0.27
Q14   1   0.3430  0.3516  0.6572  11.00000  0.05    0.26
Q15   1   0.2827  0.9229  0.9291  11.00000  0.05    0.26
Q16   1   0.2442  0.3599  0.8085  11.00000  0.05    0.26
Q17   1   0.3611  0.8580  0.7201  11.00000  0.05    0.26
Q18   1   0.2689  0.3143  0.8989  11.00000  0.05    0.25
Q19   1   0.1175  1.0265  0.8869  11.00000  0.05    0.25
Q20   1   0.4885  0.5323  0.8677  11.00000  0.05    0.25
;
_shelx_res_checksum   36060

_shelx_hkl_file
;
   0   0  -1   -0.20    0.30
   0   0   1    0.10    0.20
   0   0   1   -0.10    0.20
   0   0   1    0.20    0.30
   0   0   1    0.00    0.30
   0   0   1    0.10    0.20
   0   0  -1   -0.20    0.30
   0   0  -1    0.20    0.30
   0   0  -1   -0.10    0.20
   0   0  -1    0.10    0.20
   0   0  -1    0.30    0.30
   0   0   2 3839.32   86.49
   0   0   2 4038.30   86.49
   0   0   2 3865.51   86.49
   0   0   2 3698.73   86.29
   0   0   2 3824.62   86.29
   0   0  -2 3806.22   86.29
   0   0  -2 3555.04   86.29
   0   0  -2 3799.82   86.29
   0   0  -2 3331.17   86.29
   0   0  -2 3818.12   86.49
   0   0  -3    0.50    1.00
   0   0   3    0.30    0.90
   0   0   3    0.10    1.00
   0   0   3    0.90    1.00
   0   0  -3    0.60    1.00
   0   0  -3   -0.20    1.00
   0   0   4 5635.64  129.79
   0   0   4 5725.73  129.79
   0   0  -4 5558.04  129.49
   0   0  -4 5542.85  129.49
   0   0   4 5602.44  129.49
   0   0  -4 5670.73  129.69
   0   0   5    3.90    1.30
   0   0  -5    3.20    1.50
   0   0   5    4.20    1.50
   0   0  -5    3.30    1.40
   0   0   5    2.50    1.20
   0   0  -5    7.20    1.70
   0   0   6   34.30    2.60
   0   0  -6   38.50    3.00
   0   0   6   35.20    2.90
   0   0  -6   31.20    3.00
   0   0  -6   37.00    3.00
   0   0   6   37.30    3.00
   0   0   7    7.50    2.00
   0   0  -7    9.80    2.20
   0   0  -7    8.40    2.00
   0   0   7    7.40    1.90
   0   0   7    6.80    1.80
   0   0   8  301.17    9.20
   0   0  -8  287.67    9.40
   0   0  -8  289.47    9.60
   0   0   8  285.67    9.70
   0   0  -8  299.97    9.60
   0   0   8  309.27   10.00
   0   0   9    2.60    2.20
   0   0   9   -0.10    2.20
   0   0   9    0.80    1.80
   0   0  -9    1.10    2.10
   0   0  -9    1.90    2.40
   0   0  -9    4.10    2.50
   0   0  10   93.09    5.70
   0   0 -10   95.39    5.70
   0   0 -10   97.69    5.60
   0   0 -10   94.59    5.60
   0   0  10  101.79    5.10
   0   0  10   94.09    5.70
   0   0  11   10.50    2.80
   0   0 -11    9.50    2.60
   0   0  11    9.40    2.40
   0   0 -11   12.60    3.10
   0   0  11    7.80    2.80
   0   0 -11    9.50    3.00
   0   0  12   12.50    2.80
   0   0 -12    7.80    2.90
   0   0 -12   15.00    3.60
   0   0  12   11.20    3.10
   0   0  12   12.50    3.20
   0   0 -12   14.10    3.40
   0   0  13    9.80    3.30
   0   0  13    6.80    3.30
   0   0 -13   16.10    3.70
   0   0 -13   14.90    3.70
   0   0  13    6.60    2.60
   0   0 -13   14.10    3.20
   0   0 -14  220.38    9.60
   0   0 -14  213.48    9.70
   0   0 -14  203.48    9.20
   0   0  14  190.78    9.80
   0   0  14  209.38    8.80
   0   0  14  195.28    9.80
   0   0  15   -1.90    3.40
   0   0  15   10.90    4.00
   0   0  15    2.00    3.00
   0   0 -15    4.50    3.90
   0   0 -15    5.00    3.90
   0   0 -15    2.80    3.00
   0   0  16  127.09    8.90
   0   0  16  141.59    7.80
   0   0 -16  140.69    8.90
   0   0  16  120.79    8.80
   0   0 -16  122.59    8.00
   0   0 -16  138.89    8.70
   0   0  17   -5.50    3.20
   0   0 -17   -1.50    3.90
   0   0  17   -3.00    3.70
   0   0  17   -1.70    3.90
   0   0  18   87.19    8.40
   0   0  18   83.89    8.20
   0   0  19   -1.70    4.80
   0   0  19   -1.60    4.40
   0   0  20   45.40    7.00
   0   0  20   55.59    7.70
   0   0  21  -11.00    4.30
   0   0  21    7.40    5.30
   0   0  22   -4.70    5.50
   0   0  22    1.80    5.50
   0   1   0    0.50    0.40
   0   1   0    0.10    0.30
   0   1   0    1.00    0.50
   0   1   0    0.20    0.40
   0   1   0    0.30    0.30
   0   1   0    0.40    0.30
   0  -1   0    0.60    0.40
   0  -1   0    0.20    0.30
   0  -1   0    0.10    0.20
   0  -1   0    0.20    0.30
   0  -1   0    0.10    0.30
   0  -1   0    0.30    0.30
   0   1   1  229.88    5.90
   0   1   1  218.38    5.80
   0   1   1  231.38    5.80
   0   1  -1  228.68    6.10
   0   1   1  234.38    5.60
   0   1  -1  223.28    5.40
   0   1  -1  231.98    5.50
   0   1   1  217.98    5.90
   0  -1  -1  223.18    5.90
   0  -1  -1  222.48    5.80
   0  -1  -1  221.08    5.80
   0  -1   1  229.28    5.50
   0  -1   1  211.68    5.40
   0  -1   1  231.68    5.70
   0  -1  -1  229.38    5.50
   0  -1  -1  228.98    5.80
   0  -1   1  221.08    6.00
   0  -1   1  226.88    6.10
   0   1   2    0.70    0.80
   0   1  -2   -1.10    0.90
   0   1  -2    1.10    0.50
   0   1   2    0.90    0.70
   0   1   2    0.30    0.40
   0   1   2    1.30    0.80
   0   1  -2    0.70    0.40
   0  -1  -2    0.50    0.90
   0  -1  -2    0.80    0.40
   0  -1   2    1.20    1.00
   0  -1  -2    1.10    0.90
   0  -1   2   -0.20    0.60
   0  -1   2    1.10    0.70
   0  -1  -2    0.80    1.00
   0  -1   2    0.90    0.50
   0   1   3  421.16   10.20
   0   1   3  425.86   10.70
   0   1   3  406.06   10.80
   0   1  -3  423.46   10.10
   0   1   3  420.46   10.90
   0   1  -3  414.46   11.20
   0   1  -3  418.56   10.20
   0  -1  -3  412.56   10.80
   0  -1   3  392.16   11.10
   0  -1  -3  405.96   10.80
   0  -1   3  427.46   10.20
   0  -1   3  426.66   10.60
   0  -1   3  423.96   10.00
   0  -1  -3  422.26   10.10
   0  -1  -3  401.06   10.90
   0   1   4 1516.35   36.30
   0   1  -4 1471.65   36.60
   0   1  -4 1534.65   35.60
   0   1  -4 1509.35   35.50
   0   1   4 1555.64   36.20
   0   1   4 1497.55   36.30
   0  -1  -4 1478.35   36.20
   0  -1  -4 1517.15   36.10
   0  -1   4 1448.06   36.50
   0  -1  -4 1560.74   35.60
   0  -1   4 1560.34   35.60
   0  -1  -4 1496.35   36.30
   0  -1   4 1548.84   36.00
   0  -1   4 1554.24   36.30
   0   1  -5  270.17    7.40
   0   1   5  267.07    8.10
   0   1   5  255.67    7.90
   0   1   5  268.47    8.00
   0   1  -5  266.17    7.30
   0   1  -5  271.97    8.50
   0  -1  -5  259.57    8.00
   0  -1  -5  264.87    7.40
   0  -1  -5  258.57    8.10
   0  -1   5  271.97    7.30
   0  -1   5  268.47    8.00
   0  -1   5  262.97    7.80
   0   1   6    2.50    1.50
   0   1  -6    3.30    1.40
   0   1   6    4.50    1.60
   0   1  -6    3.00    1.50
   0   1  -6    3.90    1.90
   0   1   6    1.70    1.50
   0  -1  -6    4.20    1.80
   0  -1   6    2.20    1.50
   0  -1  -6    1.70    1.80
   0  -1   6    2.90    1.30
   0  -1   6    4.30    1.60
   0  -1  -6    1.90    1.30
   0   1  -7  292.67    8.60
   0   1   7  284.47    9.40
   0   1   7  296.17    9.30
   0   1   7  290.67    9.10
   0   1  -7  284.27    9.60
   0   1  -7  282.97    8.50
   0  -1  -7  292.77    9.40
   0  -1   7  297.57    9.40
   0  -1   7  300.97    9.20
   0  -1  -7  283.67    8.60
   0  -1   7  295.17    8.50
   0  -1  -7  286.27    9.30
   0   1  -8  323.77   10.80
   0   1  -8  312.77    9.70
   0   1  -8  326.77    9.80
   0   1   8  328.67   10.20
   0   1   8  318.27   10.60
   0   1   8  317.37   10.40
   0  -1   8  324.07   10.60
   0  -1   8  325.17   10.30
   0  -1  -8  321.07   10.50
   0  -1  -8  334.67   10.60
   0  -1  -8  321.47    9.70
   0  -1   8  329.07    9.50
   0   1  -9    4.30    2.60
   0   1  -9    2.50    2.40
   0   1  -9    2.60    2.20
   0   1   9    0.20    2.10
   0   1   9    2.20    2.20
   0   1   9   -0.60    1.80
   0  -1   9    1.80    2.20
   0  -1  -9   -1.70    2.50
   0  -1  -9    2.20    2.70
   0  -1   9    2.70    1.80
   0  -1  -9   -0.10    1.80
   0  -1   9    1.80    2.30
   0   1  10   49.10    4.20
   0   1 -10   48.30    4.40
   0   1 -10   42.90    4.40
   0   1  10   48.60    4.60
   0   1  10   50.29    4.60
   0   1 -10   44.00    3.80
   0  -1  10   39.60    3.60
   0  -1  10   46.10    4.50
   0  -1 -10   44.00    3.90
   0  -1 -10   48.80    4.50
   0  -1 -10   45.60    4.50
   0  -1  10   52.69    4.60
   0   1  11   93.19    5.90
   0   1  11   78.79    5.70
   0   1  11   81.69    5.20
   0   1 -11   74.99    5.60
   0   1 -11   70.79    5.10
   0   1 -11   84.69    5.40
   0  -1  11   86.79    5.70
   0  -1  11   82.09    4.80
   0  -1 -11   84.09    5.90
   0  -1 -11   88.99    5.00
   0  -1  11   79.29    5.70
   0  -1 -11   88.99    6.00
   0   1 -12  161.88    7.40
   0   1  12  155.18    7.90
   0   1  12  145.79    7.10
   0   1 -12  156.88    8.00
   0   1 -12  177.48    7.40
   0   1  12  147.09    7.80
   0  -1 -12  150.28    8.00
   0  -1 -12  150.08    6.90
   0  -1  12  161.08    7.80
   0  -1  12  164.48    8.10
   0  -1 -12  165.58    8.00
   0  -1  12  163.78    6.80
   0   1 -13   30.20    4.20
   0   1 -13   24.60    4.00
   0   1  13   21.80    3.70
   0   1  13   16.10    3.80
   0   1  13   23.00    4.20
   0   1 -13   25.50    3.90
   0  -1  13   22.80    4.10
   0  -1 -13   18.20    4.20
   0  -1  13   22.10    4.10
   0  -1 -13   21.60    4.30
   0  -1  13   22.10    3.30
   0  -1 -13   23.80    3.40
   0   1 -14   43.80    4.90
   0   1  14   39.80    5.20
   0   1 -14   38.00    4.90
   0   1 -14   32.50    4.30
   0   1  14   32.30    5.10
   0   1  14   41.70    4.70
   0  -1  14   41.70    5.20
   0  -1 -14   38.20    5.10
   0  -1 -14   34.40    4.10
   0  -1 -14   43.60    5.30
   0  -1  14   46.50    4.50
   0  -1  14   32.90    4.70
   0   1  15   38.70    5.40
   0   1 -15   49.60    5.30
   0   1  15   46.10    5.10
   0   1  15   45.40    5.70
   0   1 -15   41.10    5.10
   0   1 -15   51.29    5.50
   0  -1 -15   54.59    6.10
   0  -1 -15   39.60    5.40
   0  -1 -15   47.20    5.00
   0  -1  15   40.80    4.60
   0  -1  15   34.60    5.20
   0  -1  15   45.20    5.70
   0   1 -16    4.80    3.80
   0   1  16   -1.70    3.70
   0   1  16    4.20    4.10
   0   1 -16   -1.20    3.80
   0   1  16    1.50    3.20
   0  -1  16    0.50    3.00
   0  -1  16    6.30    4.10
   0  -1  16    2.40    4.00
   0  -1 -16    4.50    4.70
   0  -1 -16    8.90    4.50
   0   1  17   23.10    5.30
   0   1  17   14.70    4.80
   0   1  17   14.10    4.30
   0  -1 -17   22.20    5.30
   0  -1  17   15.50    4.80
   0  -1  17   19.00    5.00
   0  -1 -17   17.90    5.20
   0   1  18   14.10    4.90
   0   1  18   15.60    4.50
   0   1  18    3.40    4.70
   0  -1  18    5.70    4.70
   0  -1  18   12.20    4.80
   0  -1 -18   15.70    5.30
   0   1  19    5.60    4.80
   0   1  19    9.00    5.30
   0  -1  19    7.80    4.80
   0  -1  19    9.30    4.90
   0   1  20   -1.40    4.60
   0   1  20   -2.30    4.90
   0  -1  20   -7.50    4.50
   0  -1  20   10.10    5.10
   0   1  21   -4.60    5.10
   0   1  21   -2.60    5.00
   0  -1  21   13.00    5.60
   0  -1  21  -11.30    4.50
   0   1  22    2.70    5.80
   0   1  22    7.30    5.80
   0  -1  22    0.90    5.20
   0  -1  22    9.90    5.90
   0  -2   0  306.87    8.10
   0  -2   0  314.37    8.00
   0  -2   0  319.17    8.00
   0  -2   0  314.57    8.00
   0  -2   0  318.87    7.90
   0  -2   0  320.07    8.30
   0   2   1   50.59    2.10
   0   2  -1   48.10    2.70
   0   2  -1   50.89    1.80
   0   2  -1   47.20    1.90
   0   2   1   48.70    2.20
   0   2  -1   48.70    2.30
   0   2   1   48.40    1.80
   0  -2   1   50.29    1.70
   0  -2  -1   48.80    1.90
   0  -2   1   49.00    2.60
   0  -2   1   49.70    2.00
   0  -2  -1   47.40    2.20
   0  -2  -1   43.40    2.30
   0  -2  -1   47.20    2.40
   0  -2   1   49.20    1.90
   0  -2  -1   44.60    2.30
   0  -2  -1   46.10    2.00
   0  -2   1   51.29    2.00
   0   2  -2  572.14   13.30
   0   2   2  561.64   13.50
   0   2   2  578.74   13.10
   0   2  -2  565.24   14.60
   0   2   2  539.75   14.00
   0  -2  -2  546.55   14.10
   0  -2  -2  552.34   14.10
   0  -2   2  552.54   13.20
   0  -2  -2  540.45   14.00
   0  -2  -2  552.34   13.20
   0  -2   2  563.84   13.50
   0  -2   2  542.05   14.40
   0  -2   2  562.94   13.80
   0  -2  -2  552.34   13.90
   0   2   3 2617.24   60.99
   0   2  -3 2660.53   62.89
   0   2   3 2710.73   61.79
   0   2   3 2585.94   62.39
   0   2   3 2621.94   62.29
   0  -2   3 2676.53   62.79
   0  -2  -3 2593.54   62.29
   0  -2  -3 2631.74   62.29
   0  -2   3 2711.13   61.99
   0  -2   3 2700.53   61.19
   0  -2  -3 2602.34   62.39
   0  -2   3 2708.43   61.69
   0  -2  -3 2739.83   60.99
   0   2   4  677.03   16.10
   0   2   4  664.83   17.40
   0   2  -4  704.73   18.10
   0   2   4  699.53   17.10
   0   2   4  662.93   17.50
   0  -2  -4  645.84   17.40
   0  -2   4  689.03   17.20
   0  -2  -4  666.93   17.60
   0  -2   4  684.23   18.00
   0  -2  -4  701.03   16.00
   0  -2   4  689.33   16.80
   0  -2  -4  657.23   17.40
   0  -2   4  690.93   16.30
   0   2   5 1095.69   26.90
   0   2  -5 1076.79   27.80
   0   2   5 1073.89   27.30
   0   2   5 1079.89   27.30
   0   2  -5 1123.29   26.00
   0  -2  -5 1099.49   27.10
   0  -2  -5 1070.79   27.30
   0  -2  -5 1077.59   27.20
   0  -2   5 1123.49   26.00
   0  -2   5 1098.49   26.60
   0  -2  -5 1125.89   25.80
   0  -2   5 1062.59   27.70
   0  -2   5 1116.39   27.10
   0   2   6 1031.30   25.80
   0   2  -6 1057.29   24.80
   0   2  -6 1006.70   26.60
   0   2   6 1014.40   26.10
   0   2   6 1031.90   26.10
   0  -2  -6 1018.70   26.20
   0  -2   6 1036.70   25.90
   0  -2   6 1038.60   25.50
   0  -2   6 1044.20   24.70
   0  -2  -6 1009.90   25.80
   0  -2  -6 1048.60   24.60
   0  -2   6 1021.30   26.50
   0  -2  -6 1003.60   26.00
   0   2  -7   91.69    4.00
   0   2   7   94.49    5.00
   0   2  -7   82.19    5.40
   0   2   7   90.79    4.70
   0   2  -7   93.69    3.90
   0   2   7   86.99    4.90
   0  -2  -7   81.29    5.10
   0  -2   7   93.29    4.50
   0  -2   7   96.89    4.90
   0  -2   7   93.29    3.80
   0  -2  -7   90.49    3.70
   0  -2  -7   94.49    5.40
   0   2   8  398.16   12.40
   0   2   8  403.36   12.30
   0   2  -8  402.76   13.20
   0   2   8  386.96   12.50
   0   2  -8  391.36   11.10
   0   2  -8  401.26   11.00
   0  -2  -8  392.96   12.50
   0  -2  -8  389.36   12.60
   0  -2  -8  404.26   11.00
   0  -2   8  414.96   11.10
   0  -2   8  421.46   12.00
   0  -2   8  422.96   12.60
   0   2  -9  303.57    8.90
   0   2   9  290.07   10.40
   0   2   9  296.47   10.10
   0   2  -9  290.17   10.80
   0   2   9  294.17   10.10
   0   2  -9  284.07    9.00
   0  -2   9  288.87    9.80
   0  -2   9  305.67    8.80
   0  -2  -9  290.17    8.80
   0  -2   9  289.27   10.20
   0  -2  -9  296.17   10.40
   0  -2  -9  296.87   10.50
   0   2 -10   42.60    4.50
   0   2 -10   45.30    3.90
   0   2  10   34.20    3.90
   0   2  10   37.30    4.10
   0   2 -10   38.80    3.70
   0   2  10   37.40    3.90
   0  -2  10   39.90    3.30
   0  -2 -10   32.00    3.90
   0  -2 -10   33.90    4.20
   0  -2 -10   36.30    3.20
   0  -2  10   38.40    4.10
   0  -2  10   39.50    3.80
   0   2 -11  166.08    6.80
   0   2 -11  164.38    8.20
   0   2 -11  159.58    6.50
   0   2  11  161.18    7.60
   0   2  11  171.88    7.50
   0   2  11  161.28    7.90
   0  -2  11  166.18    7.80
   0  -2  11  166.88    7.40
   0  -2 -11  168.78    8.00
   0  -2  11  166.48    6.30
   0  -2 -11  148.49    6.20
   0  -2 -11  161.88    8.00
   0   2  12   10.70    3.00
   0   2 -12   14.50    3.10
   0   2  12   10.70    3.30
   0   2 -12   19.30    3.00
   0   2  12   15.00    3.40
   0   2 -12   14.70    3.70
   0  -2  12    9.90    3.20
   0  -2 -12    8.80    2.40
   0  -2  12    9.50    3.00
   0  -2  12   18.40    2.70
   0  -2 -12   12.00    3.70
   0  -2 -12   12.40    3.80
   0   2  13  298.67   11.80
   0   2 -13  302.27   10.70
   0   2  13  288.57   11.30
   0   2 -13  314.37   10.40
   0   2 -13  282.57   12.10
   0   2  13  296.57   12.00
   0  -2 -13  294.47    9.90
   0  -2 -13  307.87   12.00
   0  -2  13  302.27   10.10
   0  -2 -13  312.07   12.20
   0  -2  13  339.07   12.30
   0  -2  13  297.17   11.40
   0   2 -14   36.20    5.30
   0   2  14   33.80    4.80
   0   2  14   37.90    5.20
   0   2 -14   34.60    4.40
   0   2  14   29.60    4.40
   0   2 -14   33.80    4.20
   0  -2 -14   30.00    3.80
   0  -2 -14   33.90    5.40
   0  -2  14   31.00    4.60
   0  -2 -14   32.30    5.30
   0  -2  14   35.40    3.90
   0  -2  14   28.40    4.70
   0   2 -15   23.90    4.20
   0   2  15   23.80    4.70
   0   2 -15   21.30    4.70
   0   2  15   34.90    5.40
   0   2  15   30.40    4.70
   0  -2  15   17.70    4.50
   0  -2 -15   26.10    5.20
   0  -2  15   25.80    3.80
   0  -2 -15   33.20    5.50
   0  -2  15   34.80    5.30
   0   2 -16   -0.70    3.60
   0   2  16    1.30    3.80
   0   2  16    3.70    3.50
   0   2  16    0.10    3.70
   0  -2 -16   -2.70    4.40
   0  -2  16    0.00    3.70
   0  -2 -16    2.60    4.50
   0  -2  16    6.30    3.90
   0   2  17   32.80    5.90
   0   2 -17   18.50    4.90
   0   2  17   18.80    5.10
   0   2  17   26.00    5.10
   0  -2 -17   26.20    5.80
   0  -2  17   31.70    5.30
   0  -2  17   26.80    5.60
   0  -2 -17   38.70    6.30
   0   2  18   -1.30    3.70
   0   2  18   -7.60    3.90
   0   2  18   -0.10    4.40
   0  -2  18   -2.40    4.00
   0  -2 -18    0.10    4.90
   0  -2  18   -7.20    3.80
   0  -2 -18    4.20    5.20
   0   2  19   60.19    7.60
   0   2  19   69.39    7.80
   0  -2  19   67.49    7.70
   0  -2 -19   82.09    8.60
   0  -2  19   71.79    7.50
   0   2  20   -8.10    4.70
   0   2  20   -4.20    4.50
   0  -2  20   -2.10    4.30
   0  -2  20   -0.40    4.90
   0   2  21    7.10    5.30
   0   2  21  -14.70    4.60
   0  -2  21    9.40    5.30
   0  -2  21    2.10    5.00
   0  -3   0    0.40    1.10
   0  -3   0   -0.10    0.90
   0  -3   0   -1.20    1.10
   0  -3   0   -0.20    1.10
   0  -3   0    0.80    1.40
   0  -3   0    0.90    1.20
   0   3  -1  115.49    4.00
   0   3  -1  110.59    4.70
   0   3   1  116.69    3.50
   0  -3  -1  111.79    4.10
   0  -3  -1  114.69    4.10
   0  -3   1  113.59    3.60
   0  -3  -1  111.19    4.10
   0  -3   1  111.19    4.60
   0  -3   1  113.59    3.80
   0  -3   1  113.09    3.90
   0  -3  -1  110.69    4.30
   0  -3   1  112.09    3.70
   0  -3  -1  113.39    4.30
   0  -3  -1  118.49    3.70
   0  -3   1  112.39    3.70
   0   3  -2 1472.45   35.80
   0   3  -2 1476.25   33.90
   0   3  -2 1503.45   34.20
   0   3   2 1426.96   35.00
   0   3   2 1480.45   34.40
   0   3  -2 1455.25   34.00
   0  -3   2 1490.55   34.70
   0  -3   2 1460.65   34.00
   0  -3   2 1492.25   34.00
   0  -3  -2 1432.96   35.20
   0  -3  -2 1453.05   35.10
   0  -3   2 1485.35   34.40
   0  -3   2 1480.45   34.40
   0  -3   2 1436.96   35.70
   0  -3  -2 1459.85   34.40
   0  -3  -2 1431.86   35.20
   0  -3  -2 1457.15   35.00
   0   3   3   11.80    1.80
   0   3   3   11.40    1.90
   0   3  -3    8.60    2.10
   0   3   3   14.40    1.50
   0   3   3   13.30    1.00
   0  -3   3   13.30    1.40
   0  -3  -3    8.90    2.00
   0  -3  -3   14.10    2.10
   0  -3  -3   12.40    1.20
   0  -3   3   11.50    2.30
   0  -3  -3   13.60    2.20
   0  -3   3   13.40    1.80
   0  -3   3   12.10    1.20
   0  -3  -3    9.20    1.70
   0   3   4  415.66   10.90
   0   3  -4  407.96   12.30
   0   3   4  403.06   11.50
   0   3   4  407.76   11.80
   0  -3  -4  406.46   11.60
   0  -3   4  417.26   11.20
   0  -3   4  406.76   10.10
   0  -3  -4  396.06   11.60
   0  -3   4  407.46   10.60
   0  -3  -4  404.66   11.80
   0  -3   4  407.76   12.20
   0   3   5 1165.08   29.80
   0   3   5 1210.58   29.20
   0   3  -5 1205.48   30.70
   0   3   5 1172.38   30.00
   0  -3   5 1207.58   30.60
   0  -3   5 1207.58   28.20
   0  -3   5 1205.78   28.90
   0  -3   5 1215.28   29.40
   0  -3  -5 1172.78   30.00
   0  -3  -5 1155.88   29.70
   0  -3  -5 1189.58   29.80
   0  -3  -5 1213.18   27.80
   0   3   6    0.20    1.50
   0   3   6    2.90    1.80
   0   3   6    4.60    1.90
   0   3  -6    0.60    2.10
   0  -3  -6   -1.50    1.90
   0  -3  -6    1.40    0.90
   0  -3   6    0.30    1.70
   0  -3   6    1.30    1.00
   0  -3  -6    0.40    2.10
   0  -3  -6    2.00    2.10
   0  -3   6   -0.60    1.30
   0  -3   6   -0.60    2.00
   0   3   7   19.20    2.60
   0   3  -7   13.50    1.90
   0   3   7   15.80    2.90
   0   3  -7   15.50    3.30
   0   3   7   17.30    2.80
   0  -3  -7   13.50    2.90
   0  -3  -7   20.50    3.30
   0  -3  -7   13.20    2.80
   0  -3   7   17.70    1.80
   0  -3  -7   14.90    1.50
   0  -3   7   11.20    2.50
   0  -3   7   13.20    2.30
   0  -3   7   15.10    3.10
   0   3   8   19.70    3.10
   0   3  -8   22.10    3.80
   0   3   8   22.60    3.00
   0   3   8   19.70    3.10
   0   3  -8   20.30    2.20
   0  -3  -8   21.60    2.20
   0  -3   8   20.50    2.00
   0  -3  -8   17.50    3.30
   0  -3  -8   17.90    3.50
   0  -3  -8   22.00    3.50
   0  -3   8   19.00    3.00
   0  -3   8   17.40    2.60
   0   3   9  101.29    5.90
   0   3  -9   89.09    6.30
   0   3   9   87.59    5.60
   0   3  -9  105.09    4.50
   0   3   9   84.89    5.30
   0  -3   9  102.69    5.90
   0  -3   9   94.09    5.10
   0  -3  -9  104.39    6.40
   0  -3  -9   96.29    3.80
   0  -3   9   95.69    4.10
   0  -3  -9   88.29    6.20
   0   3 -10    9.60    3.30
   0   3  10    7.50    2.60
   0   3  10   14.90    3.00
   0   3 -10   11.20    2.30
   0   3  10   12.70    3.00
   0  -3  10   13.10    2.00
   0  -3 -10   10.40    3.30
   0  -3  10    8.80    2.90
   0  -3  10   13.30    2.70
   0  -3 -10   11.50    1.80
   0  -3 -10   10.00    3.50
   0   3 -11   25.00    2.70
   0   3 -11   25.70    3.00
   0   3 -11   27.50    4.30
   0   3  11   20.40    3.60
   0   3  11   23.20    3.60
   0   3  11   17.80    3.40
   0  -3 -11   20.80    2.30
   0  -3  11   24.80    2.60
   0  -3  11   17.70    3.20
   0  -3  11   20.70    3.60
   0  -3 -11   22.70    4.00
   0  -3 -11   18.60    4.00
   0   3  12   98.79    6.90
   0   3 -12  104.39    5.60
   0   3 -12  100.89    5.10
   0   3 -12   90.49    7.30
   0   3  12   90.99    6.40
   0   3  12  102.99    6.60
   0  -3  12  106.99    6.30
   0  -3  12   99.29    4.90
   0  -3  12   96.49    6.70
   0  -3 -12   93.49    4.50
   0  -3 -12  115.39    7.30
   0  -3 -12  111.19    7.60
   0   3  13    7.40    3.00
   0   3 -13    6.20    2.50
   0   3  13    4.10    3.20
   0   3 -13    6.40    2.90
   0   3  13    7.40    3.20
   0   3 -13    8.50    3.90
   0  -3  13    3.60    3.30
   0  -3 -13    1.90    4.00
   0  -3 -13    4.30    3.70
   0  -3  13    3.60    2.20
   0  -3  13    2.70    2.90
   0   3 -14   96.99    6.20
   0   3  14   91.59    7.10
   0   3  14  100.49    7.30
   0   3 -14   76.99    7.70
   0   3  14   90.39    7.50
   0  -3  14   89.79    5.30
   0  -3  14   95.59    6.90
   0  -3 -14  102.79    8.00
   0  -3  14   85.89    7.30
   0  -3 -14  102.29    8.30
   0   3  15   42.30    5.40
   0   3  15   38.60    5.40
   0   3  15   32.20    5.10
   0   3 -15   28.70    5.40
   0  -3 -15   45.60    6.00
   0  -3  15   35.30    5.40
   0  -3 -15   30.10    5.80
   0  -3  15   28.00    4.90
   0   3  16    5.70    4.10
   0   3 -16   10.60    4.40
   0   3  16    4.00    4.10
   0   3  16    7.40    3.80
   0  -3 -16    5.50    4.70
   0  -3  16    9.30    4.10
   0  -3 -16    4.20    5.00
   0  -3  16    5.20    3.90
   0   3  17   22.60    5.20
   0   3  17   25.90    5.20
   0   3  17   25.20    5.70
   0   3 -17   29.00    5.90
   0  -3  17   24.50    5.40
   0  -3 -17   25.70    5.90
   0  -3 -17   30.10    6.30
   0  -3  17   27.90    5.10
   0   3  18   62.69    7.00
   0   3  18   56.89    7.40
   0   3  18   61.09    7.50
   0   3 -18   67.59    7.60
   0  -3 -18   47.60    7.20
   0  -3  18   47.30    6.70
   0  -3  18   67.39    6.80
   0  -3 -18   67.39    8.00
   0   3  19   -5.80    4.50
   0   3  19   -2.60    4.20
   0   3  19   -2.50    4.20
   0  -3  19    0.10    4.00
   0  -3 -19   -0.60    5.40
   0  -3  19   -1.60    4.60
   0  -3 -19   -0.30    5.50
   0   3  20   13.30    5.50
   0   3  20   -0.20    4.90
   0  -3 -20    4.20    6.00
   0  -3  20    2.50    4.50
   0  -3  20    2.20    4.80
   0   3  21  -10.90    4.70
   0   3  21    1.20    5.50
   0  -3  21   -1.10    4.60
   0  -3  21   -2.40    5.00
   0   4   0 4476.65  104.19
   0  -4   0 4575.14  103.29
   0  -4   0 4419.36  103.49
   0  -4   0 4534.85  104.09
   0  -4   0 4357.06  103.69
   0  -4   0 4477.85  103.49
   0  -4   0 4456.65  103.59
   0   4   1   76.09    2.90
   0   4  -1   77.39    3.40
   0   4  -1   83.59    4.20
   0  -4   1   72.89    3.20
   0  -4  -1   76.09    3.80
   0  -4  -1   73.79    3.60
   0  -4  -1   79.69    3.80
   0  -4   1   71.29    3.40
   0  -4   1   79.09    3.10
   0  -4   1   84.19    3.30
   0  -4  -1   76.59    3.10
   0  -4  -1   74.19    3.70
   0  -4  -1   69.59    3.50
   0  -4   1   74.79    3.20
   0  -4   1   73.49    4.10
   0   4   2  188.88    5.50
   0   4  -2  186.08    5.20
   0   4  -2  179.48    7.00
   0   4   2  188.48    6.30
   0  -4  -2  186.18    5.90
   0  -4  -2  193.18    6.30
   0  -4  -2  184.78    6.40
   0  -4   2  189.28    5.70
   0  -4   2  198.58    5.40
   0  -4   2  192.98    5.90
   0  -4   2  187.88    5.20
   0  -4  -2  184.48    6.60
   0  -4   2  183.88    5.70
   0  -4  -2  189.98    5.70
   0  -4   2  186.28    7.00
   0  -4  -2  185.58    6.50
   0   4  -3  707.83   16.70
   0   4   3  698.73   17.50
   0   4  -3  728.73   19.40
   0   4   3  708.53   18.30
   0  -4  -3  672.93   18.50
   0  -4   3  725.13   17.40
   0  -4  -3  701.23   17.30
   0  -4  -3  699.03   18.20
   0  -4  -3  688.23   18.50
   0  -4  -3  696.73   18.40
   0  -4   3  708.73   19.20
   0  -4   3  732.03   18.00
   0  -4   3  693.33   17.40
   0   4  -4  362.36   11.70
   0   4   4  346.67   11.00
   0   4   4  351.36   10.70
   0   4   4  376.26   10.00
   0  -4  -4  365.46   11.00
   0  -4   4  347.47   11.50
   0  -4   4  364.06    9.40
   0  -4  -4  345.07   10.90
   0  -4  -4  349.27   10.80
   0  -4   4  383.36   10.40
   0  -4  -4  358.86   10.60
   0  -4   4  362.06    9.70
   0  -4  -4  360.26    9.20
   0   4   5  181.98    4.90
   0   4   5  179.48    7.10
   0   4  -5  193.98    8.10
   0   4   5  180.68    7.30
   0   4   5  194.38    6.40
   0  -4   5  186.58    7.90
   0  -4   5  202.28    6.80
   0  -4   5  186.68    6.00
   0  -4  -5  189.68    7.40
   0  -4   5  192.88    5.50
   0  -4  -5  182.38    7.40
   0  -4  -5  181.48    7.20
   0   4   6  184.88    6.80
   0   4  -6  195.38    8.60
   0   4   6  186.38    7.50
   0   4   6  185.28    7.70
   0  -4   6  190.88    8.40
   0  -4  -6  194.18    7.80
   0  -4   6  201.48    7.20
   0  -4   6  191.08    6.40
   0  -4  -6  194.68    8.00
   0  -4   6  192.28    5.60
   0  -4  -6  187.68    7.70
   0   4   7  263.87    9.80
   0   4   7  266.97    9.70
   0   4   7  264.97    9.00
   0   4  -7  269.47   10.70
   0  -4   7  268.77    8.50
   0  -4   7  286.07    9.40
   0  -4   7  265.27   10.50
   0  -4  -7  261.87    9.80
   0  -4  -7  273.37    9.90
   0  -4   7  285.17    7.60
   0  -4  -7  267.67   10.10
   0   4  -8  191.08    9.00
   0   4   8  187.88    8.10
   0   4   8  186.28    7.40
   0   4   8  183.28    8.00
   0  -4   8  197.08    5.90
   0  -4  -8  188.88    8.40
   0  -4   8  190.48    7.70
   0  -4  -8  195.68    8.10
   0  -4   8  188.38    6.90
   0  -4  -8  189.48    8.20
   0  -4   8  182.88    8.70
   0   4  -9    3.20    3.10
   0   4   9    5.00    2.30
   0   4   9    3.40    2.30
   0   4   9    1.50    2.30
   0  -4  -9    1.10    2.80
   0  -4  -9    9.40    3.20
   0  -4  -9    2.20    2.70
   0  -4   9    7.40    2.60
   0  -4   9    3.50    2.00
   0  -4   9    4.60    1.40
   0  -4  -9    5.00    1.20
   0   4  10    4.50    2.70
   0   4  10    4.90    2.50
   0   4  10    4.80    2.40
   0   4 -10    5.80    3.30
   0  -4 -10   10.40    3.40
   0  -4  10    5.20    2.20
   0  -4 -10    7.30    1.40
   0  -4 -10    6.90    3.00
   0  -4  10    8.40    1.70
   0  -4  10    8.60    2.80
   0   4  11   50.39    5.10
   0   4  11   57.79    5.10
   0   4 -11   41.60    5.30
   0   4  11   60.49    5.60
   0  -4 -11   54.59    5.40
   0  -4  11   61.09    4.80
   0  -4  11   63.49    3.50
   0  -4 -11   50.89    5.60
   0  -4  11   59.79    5.50
   0   4  12    8.40    3.10
   0   4 -12   10.30    4.00
   0   4  12    5.60    2.90
   0   4  12   10.50    3.30
   0  -4  12   11.20    2.10
   0  -4 -12   13.20    4.00
   0  -4  12   13.70    3.20
   0  -4 -12    9.50    3.80
   0  -4  12    6.80    3.30
   0   4  13   17.50    3.80
   0   4  13   26.00    4.70
   0   4  13   15.50    4.10
   0   4 -13   14.20    4.50
   0  -4  13   15.90    3.60
   0  -4  13   20.60    2.70
   0  -4 -13   17.00    4.70
   0  -4  13   21.70    4.40
   0  -4 -13   16.40    4.70
   0   4  14    5.70    3.80
   0   4  14   10.40    3.60
   0   4  14   -0.70    3.20
   0   4 -14   -4.10    3.80
   0  -4  14    4.90    3.40
   0  -4  14    1.00    3.30
   0  -4 -14   -1.80    4.20
   0  -4 -14    9.60    4.40
   0   4  15   45.30    6.20
   0   4  15   38.30    5.40
   0   4 -15   42.40    6.40
   0   4  15   38.40    5.40
   0  -4 -15   48.40    6.70
   0  -4  15   39.40    5.60
   0  -4 -15   46.00    6.50
   0  -4  15   39.70    5.10
   0   4  16    5.20    4.10
   0   4  16    0.60    3.80
   0   4 -16    1.80    4.50
   0   4  16    1.70    3.60
   0  -4  16    3.90    4.20
   0  -4  16    0.50    3.30
   0  -4 -16   -2.40    4.40
   0  -4 -16   -5.30    4.60
   0   4  17    5.00    4.30
   0   4 -17    2.00    4.30
   0   4  17    4.70    4.20
   0   4  17   -2.10    3.80
   0  -4  17    4.90    4.00
   0  -4  17    4.40    4.20
   0  -4 -17    5.60    5.40
   0  -4 -17    4.90    5.30
   0   4 -18   24.70    6.10
   0   4  18   15.00    5.10
   0   4  18   29.90    6.20
   0   4  18   27.40    5.70
   0  -4  18   29.80    5.20
   0  -4 -18   21.70    6.40
   0  -4  18   13.30    5.00
   0  -4 -18   22.10    6.40
   0   4  19   20.40    6.10
   0   4  19   27.30    5.90
   0   4 -19   16.40    6.10
   0   4  19   28.20    5.80
   0  -4 -19   31.70    7.20
   0  -4  19   20.80    5.60
   0  -4  19   28.00    5.30
   0  -4 -19   37.40    7.40
   0   4  20   58.29    7.70
   0   4  20   71.89    8.40
   0   4  20   54.19    8.00
   0  -4 -20   56.09    8.90
   0  -4  20   60.99    7.20
   0  -4  20   71.19    8.20
   0  -4 -20   64.69    8.90
   0   4  21   26.70    7.00
   0   4  21   28.50    6.50
   0  -4  21   25.30    5.70
   0  -4  21   19.80    6.10
   0  -4 -21   23.60    7.70
   0   5   0    0.30    1.50
   0  -5   0    1.60    1.30
   0  -5   0    1.90    1.30
   0  -5   0    1.70    1.10
   0  -5   0    2.00    1.40
   0  -5   0    1.40    1.50
   0  -5   0   -0.20    1.70
   0   5  -1  109.59    4.50
   0   5  -1  111.19    5.30
   0   5   1  116.09    4.90
   0   5   1  117.39    4.00
   0  -5  -1  114.69    4.70
   0  -5   1  109.99    5.30
   0  -5   1  119.19    4.40
   0  -5   1  113.99    4.30
   0  -5  -1  116.09    4.20
   0  -5  -1  119.79    5.00
   0  -5  -1  122.99    4.80
   0  -5   1  108.89    4.30
   0  -5   1  113.69    4.60
   0  -5  -1  106.29    4.80
   0  -5   1  112.79    4.20
   0  -5  -1  108.09    4.90
   0   5   2   72.09    3.90
   0   5  -2   75.49    4.70
   0   5  -2   67.89    2.80
   0   5   2   69.29    3.10
   0   5  -2   73.09    3.80
   0  -5   2   73.19    3.20
   0  -5  -2   62.49    3.80
   0  -5  -2   65.69    3.60
   0  -5   2   64.29    3.20
   0  -5  -2   65.79    4.20
   0  -5   2   73.39    4.60
   0  -5   2   72.49    2.90
   0  -5  -2   68.29    4.00
   0  -5   2   72.39    3.50
   0  -5  -2   71.39    3.90
   0  -5   2   64.79    3.40
   0  -5  -2   68.19    3.20
   0   5  -3   54.19    2.20
   0   5   3   51.19    2.80
   0   5  -3   50.39    2.30
   0   5  -3   46.00    4.40
   0   5   3   52.49    3.70
   0  -5   3   53.19    2.90
   0  -5  -3   45.40    3.80
   0  -5  -3   48.50    4.00
   0  -5  -3   49.00    3.70
   0  -5   3   50.29    2.30
   0  -5   3   48.90    3.20
   0  -5   3   52.69    2.90
   0  -5   3   51.69    2.40
   0  -5  -3   52.69    3.20
   0  -5  -3   45.50    3.70
   0  -5   3   51.89    4.30
   0   5   4  156.58    6.40
   0   5   4  162.18    5.60
   0   5   4  156.28    6.80
   0   5  -4  155.68    7.40
   0  -5  -4  153.08    6.50
   0  -5   4  162.18    6.00
   0  -5   4  158.48    5.40
   0  -5   4  164.08    7.40
   0  -5  -4  149.88    5.10
   0  -5  -4  159.48    6.50
   0  -5   4  157.58    5.20
   0  -5  -4  154.88    6.70
   0  -5  -4  152.98    6.70
   0   5   5  444.76   13.80
   0   5  -5  427.46   14.50
   0   5   5  446.76   12.40
   0   5   5  438.86   13.40
   0  -5   5  449.95   11.70
   0  -5   5  468.25   14.60
   0  -5  -5  436.66   11.40
   0  -5   5  455.45   12.20
   0  -5   5  468.95   13.00
   0  -5  -5  434.26   13.60
   0  -5  -5  449.56   13.60
   0  -5  -5  449.16   13.80
   0   5   6    2.20    2.10
   0   5   6    4.00    2.00
   0   5  -6    1.10    2.90
   0   5   6   -0.90    2.10
   0  -5   6    4.40    3.00
   0  -5  -6    2.50    2.70
   0  -5   6    4.70    2.30
   0  -5   6    4.10    1.40
   0  -5  -6    0.90    2.60
   0  -5   6    1.90    1.70
   0  -5  -6    2.80    2.80
   0   5   7 1477.05   38.30
   0   5  -7 1495.55   39.50
   0   5   7 1523.05   38.70
   0   5   7 1505.55   37.20
   0  -5  -7 1478.55   38.30
   0  -5   7 1520.65   35.80
   0  -5   7 1532.55   36.70
   0  -5   7 1502.45   39.30
   0  -5  -7 1474.75   38.30
   0  -5  -7 1477.05   38.60
   0  -5   7 1541.45   37.60
   0   5   8  384.66   12.10
   0   5   8  365.86   13.00
   0   5  -8  366.26   13.90
   0   5   8  377.66   12.90
   0  -5   8  397.66   14.00
   0  -5   8  379.76   12.30
   0  -5  -8  386.86   13.00
   0  -5  -8  399.26   13.40
   0  -5   8  397.66   10.40
   0  -5  -8  381.36   12.90
   0  -5   8  395.06   11.40
   0   5   9   20.70    3.10
   0   5   9   27.70    3.90
   0   5  -9   21.40    4.10
   0   5   9   18.00    3.40
   0  -5   9   23.30    2.80
   0  -5   9   19.90    3.30
   0  -5  -9   26.60    3.90
   0  -5  -9   21.10    3.90
   0  -5  -9   31.00    4.10
   0  -5   9   21.90    2.10
   0   5  10   15.90    3.50
   0   5  10   11.30    3.10
   0   5 -10   16.00    4.20
   0   5  10   20.00    3.20
   0  -5 -10    6.00    3.40
   0  -5 -10   17.20    3.80
   0  -5 -10   12.10    3.50
   0  -5  10   15.10    2.80
   0  -5  10   15.50    3.30
   0  -5  10   18.60    2.00
   0   5  11  316.57   12.30
   0   5  11  313.47   12.30
   0   5  11  313.87   11.50
   0   5 -11  310.17   13.30
   0  -5  11  324.07    9.20
   0  -5  11  337.87   10.90
   0  -5 -11  322.17   12.50
   0  -5  11  289.97   11.50
   0  -5 -11  328.97   12.90
   0   5  12   46.20    5.30
   0   5 -12   38.00    5.60
   0   5  12   38.40    4.70
   0   5  12   34.00    4.70
   0  -5  12   33.70    4.60
   0  -5 -12   45.80    5.70
   0  -5  12   36.60    4.10
   0  -5 -12   40.70    5.50
   0  -5  12   41.30    3.30
   0   5  13   39.40    5.60
   0   5  13   42.30    5.20
   0   5  13   38.70    5.40
   0   5 -13   50.09    6.40
   0  -5 -13   50.59    6.10
   0  -5 -13   28.10    5.60
   0  -5  13   46.30    4.70
   0  -5  13   37.70    5.10
   0   5 -14    7.30    4.70
   0   5  14    3.40    3.70
   0   5  14    5.60    3.60
   0   5  14    0.50    3.50
   0  -5  14    2.20    3.00
   0  -5  14    2.10    3.40
   0  -5 -14   -2.40    4.20
   0  -5 -14    0.80    4.20
   0   5 -15   61.89    7.40
   0   5  15   53.69    6.80
   0   5  15   54.69    6.70
   0   5  15   50.49    6.00
   0  -5 -15   65.19    7.50
   0  -5 -15   53.39    7.20
   0  -5  15   51.09    6.00
   0  -5  15   49.70    5.20
   0   5  16    4.90    4.00
   0   5 -16    3.40    4.60
   0   5  16   -5.00    3.20
   0   5  16    1.10    3.80
   0  -5 -16   -3.50    4.70
   0  -5 -16   -2.90    5.10
   0  -5  16    4.80    4.00
   0  -5  16    3.80    3.60
   0   5  17   20.90    5.60
   0   5 -17   23.60    6.40
   0   5  17   28.30    5.50
   0   5  17   34.40    6.10
   0  -5 -17   29.10    6.60
   0  -5  17   25.60    5.50
   0  -5 -17   33.90    7.00
   0  -5  17   39.00    5.40
   0   5 -18   68.49    8.00
   0   5  18   62.59    7.40
   0   5  18   55.99    7.10
   0   5  18   57.89    7.80
   0  -5 -18   68.29    8.50
   0  -5  18   64.49    6.60
   0  -5 -18   54.99    8.20
   0  -5  18   58.39    7.30
   0   5 -19   15.20    6.20
   0   5  19    8.00    5.10
   0   5  19   12.20    5.70
   0   5  19   13.90    5.40
   0  -5 -19   19.40    6.90
   0  -5  19   12.40    5.50
   0  -5 -19   21.90    7.00
   0  -5  19    9.20    4.60
   0   5  20    1.20    5.00
   0   5 -20   -1.00    5.60
   0   5  20   -7.80    4.80
   0   5  20    3.00    5.30
   0  -5 -20   -4.30    5.80
   0  -5 -20   -3.30    6.40
   0  -5  20    2.80    4.70
   0  -5  20   -3.70    4.90
   0   5  21   66.79    8.90
   0   5  21  108.49   10.40
   0  -5  21   84.39    9.20
   0  -5 -21  106.09   11.00
   0  -5  21  100.69    9.60
   0   6   0  627.84   16.00
   0   6   0  611.04   17.10
   0  -6   0  605.54   16.30
   0  -6   0  643.14   16.30
   0  -6   0  596.24   16.20
   0  -6   0  604.14   17.00
   0  -6   0  601.24   15.90
   0  -6   0  602.34   16.60
   0   6  -1  655.53   18.50
   0   6   1  658.43   16.60
   0   6  -1  656.63   17.30
   0   6   1  659.83   17.90
   0  -6  -1  646.14   17.70
   0  -6   1  673.43   17.00
   0  -6   1  663.73   16.80
   0  -6  -1  651.53   17.50
   0  -6   1  640.84   17.00
   0  -6  -1  631.34   17.80
   0  -6   1  647.74   17.40
   0  -6  -1  660.53   17.40
   0  -6   1  661.33   18.50
   0  -6  -1  650.93   17.70
   0  -6  -1  663.33   16.90
   0  -6   1  658.73   17.20
   0   6  -2  687.93   18.40
   0   6  -2  683.93   19.70
   0   6   2  682.63   17.50
   0   6   2  695.43   18.70
   0   6   2  695.43   18.50
   0  -6  -2  693.33   18.60
   0  -6   2  705.33   18.20
   0  -6   2  708.93   18.10
   0  -6  -2  698.83   17.80
   0  -6   2  689.63   17.90
   0  -6   2  710.73   17.70
   0  -6  -2  699.43   19.10
   0  -6  -2  682.33   18.90
   0  -6   2  704.83   19.70
   0  -6  -2  681.83   18.30
   0  -6  -2  676.23   18.50
   0  -6   2  687.43   17.40
   0   6  -3   90.49    3.30
   0   6   3   87.89    5.00
   0   6   3   79.79    3.90
   0   6  -3   88.99    3.50
   0   6  -3   79.39    5.70
   0  -6   3   82.19    3.30
   0  -6  -3   96.49    5.50
   0  -6  -3   80.99    5.20
   0  -6  -3   80.79    5.00
   0  -6  -3   81.29    4.40
   0  -6   3   85.19    4.50
   0  -6   3   78.09    4.10
   0  -6  -3   84.69    5.00
   0  -6   3   81.59    5.70
   0  -6   3   79.79    3.50
   0  -6   3   81.89    4.00
   0   6   4  148.59    7.10
   0   6  -4  154.68    4.50
   0   6  -4  166.68    8.10
   0   6   4  151.48    5.70
   0   6   4  152.58    6.70
   0  -6  -4  141.09    7.10
   0  -6  -4  150.38    7.10
   0  -6  -4  150.38    6.90
   0  -6  -4  149.29    6.70
   0  -6   4  159.78    4.70
   0  -6  -4  147.89    5.60
   0  -6   4  152.48    6.20
   0  -6   4  160.88    5.60
   0  -6   4  157.58    5.70
   0  -6   4  151.48    7.70
   0   6  -5  333.87   12.60
   0   6   5  337.87   11.80
   0   6   5  355.76   10.30
   0   6   5  332.37   11.30
   0  -6   5  335.97   10.00
   0  -6   5  337.97   10.70
   0  -6  -5  335.97   11.70
   0  -6  -5  328.07    9.40
   0  -6   5  348.67    9.70
   0  -6   5  345.07   12.50
   0  -6  -5  340.87   11.20
   0  -6  -5  348.47   11.70
   0  -6  -5  340.17   11.50
   0   6  -6    5.10    3.10
   0   6   6    4.10    2.30
   0   6   6    7.40    2.10
   0   6   6    4.20    2.40
   0  -6  -6    2.60    2.60
   0  -6   6    5.70    1.50
   0  -6  -6    4.10    1.40
   0  -6  -6    6.40    2.80
   0  -6   6    7.10    3.30
   0  -6  -6    8.00    3.00
   0  -6   6    5.10    1.90
   0  -6   6    7.70    2.60
   0   6  -7  245.38   10.80
   0   6   7  237.98    9.90
   0   6   7  236.98    9.50
   0   6   7  248.78    8.70
   0  -6  -7  248.58   10.00
   0  -6   7  253.57    9.10
   0  -6   7  251.07   10.80
   0  -6  -7  262.17   10.30
   0  -6  -7  248.18    9.80
   0  -6   7  247.78    8.20
   0  -6   7  255.77    7.50
   0   6   8  232.68    9.80
   0   6  -8  218.68   10.50
   0   6   8  208.98    9.20
   0   6   8  231.38    8.50
   0  -6   8  227.08   10.50
   0  -6  -8  224.28    9.60
   0  -6   8  217.88    6.90
   0  -6  -8  233.38   10.00
   0  -6   8  232.98    7.90
   0  -6   8  228.08    8.80
   0  -6  -8  229.78    9.70
   0   6   9   10.90    2.70
   0   6   9   18.10    3.50
   0   6  -9   20.10    4.20
   0   6   9   13.80    3.50
   0  -6  -9   19.50    3.80
   0  -6   9   17.90    2.00
   0  -6  -9   15.30    3.60
   0  -6   9   12.50    3.00
   0  -6  -9   11.50    3.50
   0  -6   9   16.10    2.50
   0   6  10    7.30    3.20
   0   6  10    8.50    2.80
   0   6 -10    9.50    3.90
   0   6  10    4.00    2.90
   0  -6 -10    4.70    3.30
   0  -6  10    7.50    1.70
   0  -6  10    5.90    2.50
   0  -6 -10    5.20    3.30
   0  -6 -10    6.70    3.40
   0  -6  10    5.10    2.70
   0   6  11   34.50    4.30
   0   6 -11   39.90    5.70
   0   6  11   45.80    5.40
   0   6  11   43.70    5.20
   0  -6  11   39.70    3.00
   0  -6 -11   41.70    5.30
   0  -6 -11   29.40    4.90
   0  -6 -11   46.40    5.60
   0  -6  11   34.50    3.80
   0  -6  11   33.90    4.50
   0   6  12   32.30    4.50
   0   6  12   18.20    4.30
   0   6  12   22.80    4.60
   0   6 -12   26.60    5.30
   0  -6  12   28.60    4.50
   0  -6 -12   25.70    5.20
   0  -6 -12   21.30    4.80
   0  -6  12   25.70    3.70
   0   6 -13    2.60    4.20
   0   6  13    9.00    3.70
   0   6  13   10.30    3.70
   0   6  13    4.80    3.80
   0  -6  13    1.40    3.30
   0  -6 -13    6.40    4.60
   0  -6  13    3.40    2.90
   0  -6 -13   -0.70    4.30
   0   6  14   10.10    4.20
   0   6 -14    9.10    4.90
   0   6  14   16.60    4.70
   0   6  14   12.90    4.10
   0  -6 -14    4.60    4.70
   0  -6 -14    8.30    5.10
   0  -6  14    7.80    4.10
   0  -6  14    6.40    3.40
   0   6  15   38.70    6.10
   0   6 -15   49.70    7.20
   0   6  15   34.40    5.30
   0   6  15   42.20    6.10
   0  -6  15   38.10    5.00
   0  -6 -15   34.50    6.80
   0  -6 -15   42.90    6.60
   0  -6  15   30.50    5.60
   0   6  16   76.79    7.50
   0   6  16   73.89    7.90
   0   6 -16   84.99    9.10
   0   6  16   66.69    7.80
   0  -6  16   67.29    7.10
   0  -6 -16   69.69    8.50
   0  -6 -16   66.69    8.10
   0  -6  16   81.39    7.00
   0   6  17   23.00    5.40
   0   6  17   16.40    5.60
   0   6  17   24.40    5.30
   0   6 -17   22.90    6.70
   0  -6  17   16.20    4.60
   0  -6  17   16.80    5.20
   0  -6 -17   14.40    6.50
   0  -6 -17   23.70    6.60
   0   6 -18   22.90    6.50
   0   6  18   19.80    5.90
   0   6  18   16.20    5.70
   0   6  18   12.90    5.00
   0  -6 -18    9.80    6.40
   0  -6 -18   20.30    6.70
   0  -6  18   18.30    5.70
   0  -6  18   20.10    4.90
   0   6 -19    1.30    5.70
   0   6  19    2.30    4.90
   0   6  19   -7.70    4.40
   0   6  19    0.30    4.90
   0  -6 -19    2.90    6.60
   0  -6  19    5.10    5.00
   0  -6 -19    3.50    6.20
   0  -6  19    3.50    4.10
   0   6  20   73.29    9.20
   0   6  20  103.79    9.90
   0   6  20   85.79    9.40
   0   6 -20   74.89    9.80
   0  -6  20   62.49    8.20
   0  -6 -20   77.69   10.70
   0  -6  20   73.99    7.70
   0  -6 -20   75.39   10.10
   0   7   0    1.20    2.10
   0   7   0    0.50    1.70
   0  -7   0    0.60    2.10
   0  -7   0    0.60    1.60
   0  -7   0   -0.90    1.70
   0  -7   0    3.00    2.40
   0  -7   0   -1.00    1.80
   0  -7   0    0.20    1.80
   0   7  -1  342.17   11.90
   0   7   1  347.27    9.90
   0   7  -1  342.57   10.50
   0   7   1  339.57   11.20
   0  -7   1  345.97   10.30
   0  -7  -1  336.47   10.90
   0  -7   1  352.46   10.50
   0  -7  -1  352.46   10.80
   0  -7  -1  343.47   10.80
   0  -7  -1  354.16   10.20
   0  -7  -1  342.47   11.20
   0  -7   1  336.67   11.80
   0  -7   1  326.67   10.20
   0  -7   1  337.27   10.80
   0  -7  -1  346.87   11.20
   0  -7   1  340.67   10.10
   0   7   2 1665.03   41.20
   0   7   2 1665.63   41.40
   0   7   2 1683.23   40.10
   0   7  -2 1653.93   42.50
   0   7  -2 1699.63   41.10
   0  -7   2 1667.53   40.80
   0  -7  -2 1644.94   41.00
   0  -7   2 1686.03   39.90
   0  -7  -2 1676.63   41.20
   0  -7   2 1695.83   40.60
   0  -7  -2 1629.84   41.10
   0  -7  -2 1653.73   40.30
   0  -7   2 1651.13   42.40
   0  -7  -2 1662.43   41.50
   0  -7   2 1671.73   40.20
   0  -7   2 1670.43   40.50
   0  -7  -2 1644.54   41.70
   0   7   3    8.30    1.90
   0   7  -3    8.40    1.60
   0   7   3    6.80    2.10
   0   7  -3    6.50    3.00
   0   7   3    8.70    2.60
   0   7  -3    8.70    1.50
   0  -7  -3    7.40    2.90
   0  -7   3    6.30    2.10
   0  -7  -3   10.40    2.10
   0  -7  -3    9.50    2.80
   0  -7  -3    7.80    2.40
   0  -7   3    7.40    1.80
   0  -7   3   10.10    2.20
   0  -7   3    8.30    1.60
   0  -7   3   11.90    3.20
   0  -7  -3    8.90    2.70
   0  -7  -3   13.60    2.90
   0  -7   3   11.70    2.40
   0   7   4   45.50    3.50
   0   7   4   46.40    4.20
   0   7   4   44.20    3.40
   0   7  -4   42.70    2.30
   0   7  -4   42.20    2.50
   0   7  -4   44.50    4.90
   0  -7   4   43.80    3.90
   0  -7  -4   43.70    4.50
   0  -7  -4   46.30    4.70
   0  -7  -4   42.60    3.60
   0  -7   4   43.00    3.40
   0  -7  -4   48.60    4.50
   0  -7   4   47.70    5.10
   0  -7   4   41.50    3.40
   0  -7  -4   49.20    4.60
   0  -7   4   40.20    2.60
   0   7   5   40.30    4.60
   0   7  -5   47.90    5.30
   0   7   5   47.60    3.60
   0   7   5   41.40    4.30
   0  -7   5   44.50    4.10
   0  -7   5   39.00    3.20
   0  -7  -5   41.80    4.70
   0  -7  -5   43.70    4.50
   0  -7  -5   44.80    4.70
   0  -7  -5   40.50    3.30
   0  -7  -5   36.50    4.10
   0  -7   5   44.90    5.10
   0  -7   5   44.10    3.50
   0   7   6  140.89    6.10
   0   7  -6  137.79    8.30
   0   7   6  139.89    7.00
   0   7   6  155.88    7.80
   0  -7  -6  135.09    5.00
   0  -7   6  142.79    5.80
   0  -7   6  151.58    8.30
   0  -7   6  145.79    6.50
   0  -7  -6  132.09    7.20
   0  -7  -6  135.19    7.40
   0  -7   6  142.99    5.50
   0  -7  -6  148.79    7.70
   0   7  -7   19.10    4.30
   0   7   7   14.90    2.60
   0   7   7   18.80    3.60
   0   7   7   14.30    3.30
   0  -7   7   16.90    4.00
   0  -7  -7   16.80    3.50
   0  -7   7   18.70    2.20
   0  -7  -7   18.00    3.70
   0  -7   7   15.50    3.00
   0  -7  -7   15.10    1.70
   0  -7  -7   21.40    3.90
   0  -7   7   19.90    2.70
   0   7  -8   64.89    6.50
   0   7   8   65.09    5.50
   0   7   8   64.69    4.80
   0   7   8   75.59    6.00
   0  -7   8   63.69    4.30
   0  -7   8   72.69    6.70
   0  -7   8   67.79    3.60
   0  -7  -8   67.49    6.20
   0  -7  -8   55.09    5.60
   0  -7  -8   69.99    6.10
   0  -7   8   63.89    5.20
   0   7   9   15.20    3.10
   0   7  -9   11.80    4.00
   0   7   9   14.50    3.80
   0   7   9   18.30    3.80
   0  -7   9   16.80    2.20
   0  -7   9   17.00    4.20
   0  -7  -9   15.00    3.80
   0  -7   9   14.00    3.20
   0  -7  -9   17.10    4.00
   0  -7   9   12.60    2.70
   0  -7  -9   15.80    3.90
   0   7  10   98.59    7.30
   0   7  10  110.39    7.40
   0   7  10   99.49    6.20
   0   7 -10  102.89    8.50
   0  -7  10  111.19    6.80
   0  -7 -10   93.99    7.40
   0  -7 -10   92.99    7.50
   0  -7  10   92.79    4.40
   0  -7 -10  102.29    7.90
   0  -7  10   99.89    5.60
   0   7  11   13.40    3.50
   0   7  11   16.70    4.10
   0   7 -11   15.00    4.80
   0   7  11   19.50    4.20
   0  -7  11   12.30    3.60
   0  -7 -11   15.10    4.60
   0  -7 -11   11.30    4.30
   0  -7  11   21.20    3.50
   0  -7 -11   15.60    4.50
   0   7  12   21.00    4.70
   0   7  12    4.60    3.50
   0   7  12   17.10    3.90
   0   7 -12   13.90    4.90
   0  -7  12   10.90    3.80
   0  -7  12   14.80    3.20
   0  -7 -12   13.20    4.80
   0  -7 -12   14.50    4.70
   0   7  13   22.10    5.00
   0   7  13   19.40    4.70
   0   7 -13   13.30    5.40
   0   7  13   23.10    4.50
   0  -7  13   25.10    4.00
   0  -7  13   10.40    4.00
   0  -7 -13   23.20    5.50
   0  -7 -13   23.00    5.50
   0   7  14   -4.60    3.10
   0   7  14    4.20    3.80
   0   7  14    3.20    3.90
   0   7 -14   -3.20    4.50
   0  -7 -14    6.10    4.90
   0  -7  14   -7.40    3.20
   0  -7 -14    4.10    5.00
   0  -7  14    1.50    3.10
   0   7  15   87.29    7.90
   0   7 -15   86.49    9.20
   0   7  15   92.19    9.00
   0   7  15   73.79    8.20
   0  -7 -15   78.39    8.50
   0  -7  15   72.59    7.30
   0  -7 -15   84.79    8.60
   0  -7  15   89.29    7.00
   0   7  16   -0.70    4.00
   0   7  16    7.10    4.50
   0   7 -16    3.60    5.50
   0   7  16    5.10    4.10
   0  -7  16    5.20    3.80
   0  -7  16    3.80    4.10
   0  -7 -16    7.90    5.60
   0  -7 -16    1.10    5.60
   0   7  17  108.59    9.80
   0   7  17   96.79    8.60
   0   7  17   75.89    8.80
   0   7 -17   80.99    9.60
   0  -7 -17   90.29    9.20
   0  -7 -17   93.29   10.10
   0  -7  17   97.99    7.70
   0  -7  17   70.69    7.60
   0   7 -18   47.00    8.20
   0   7  18   38.90    6.50
   0   7  18   48.60    7.40
   0   7  18   34.60    6.80
   0  -7 -18   50.09    8.60
   0  -7  18   29.30    5.90
   0  -7  18   33.50    5.50
   0  -7 -18   44.80    8.20
   0   7  19   21.40    5.70
   0   7  19   25.40    6.80
   0   7  19   21.90    6.70
   0   7 -19   16.50    6.80
   0  -7  19   16.00    5.60
   0  -7 -19   27.00    7.40
   0  -7 -19   17.40    7.30
   0  -7  19   19.10    5.00
   0   7  20   12.90    6.30
   0   7 -20    9.40    6.60
   0   7  20    5.50    5.60
   0   7  20    3.40    5.10
   0  -7 -20    1.10    7.20
   0  -7  20   13.10    5.90
   0  -7 -20   10.40    7.40
   0   8   0  527.35   16.60
   0   8   0  549.35   15.20
   0  -8   0  546.95   16.60
   0  -8   0  569.64   15.40
   0  -8   0  534.15   15.50
   0  -8   0  556.44   15.10
   0  -8   0  528.15   16.00
   0  -8   0  549.45   15.70
   0   8  -1 1112.29   28.50
   0   8   1 1137.79   29.50
   0   8  -1 1124.59   30.10
   0   8   1 1098.09   27.70
   0  -8  -1 1097.99   29.30
   0  -8  -1 1123.99   28.70
   0  -8  -1 1102.69   28.80
   0  -8  -1 1121.39   28.10
   0  -8   1 1155.28   28.30
   0  -8   1 1118.19   28.00
   0  -8  -1 1079.89   29.30
   0  -8   1 1117.69   28.50
   0  -8   1 1102.79   28.90
   0  -8  -1 1108.99   29.00
   0  -8   1 1123.59   30.00
   0   8   2   74.29    5.00
   0   8  -2   67.29    4.70
   0   8   2   65.29    3.90
   0   8  -2   69.89    5.90
   0   8   2   69.89    4.80
   0  -8   2   64.29    4.30
   0  -8   2   67.39    4.30
   0  -8   2   56.49    5.50
   0  -8   2   71.69    3.80
   0  -8   2   60.79    4.10
   0  -8  -2   70.39    5.20
   0  -8  -2   67.19    5.00
   0  -8  -2   65.39    5.30
   0  -8   2   65.49    4.50
   0  -8  -2   62.59    4.80
   0  -8  -2   74.09    4.20
   0  -8  -2   61.19    4.70
   0   8  -3   76.49    3.90
   0   8   3   80.49    4.20
   0   8  -3   69.69    6.10
   0   8   3   86.19    5.50
   0   8  -3   89.69    3.70
   0   8   3   79.69    4.80
   0  -8   3   72.79    4.60
   0  -8   3   85.69    3.80
   0  -8  -3   81.19    5.30
   0  -8   3   83.29    4.10
   0  -8   3   74.29    4.50
   0  -8   3   83.89    6.20
   0  -8  -3   75.19    5.70
   0  -8  -3   74.39    5.60
   0  -8  -3   73.49    5.30
   0  -8   3   81.69    4.70
   0  -8  -3   79.09    4.80
   0  -8  -3   81.19    4.40
   0   8   4   83.09    5.60
   0   8   4   83.39    4.70
   0   8  -4   87.39    3.50
   0   8   4   89.49    4.50
   0   8  -4   84.89    6.70
   0   8  -4   82.99    3.70
   0  -8   4   85.59    3.60
   0  -8  -4   89.09    6.30
   0  -8   4   79.99    4.70
   0  -8   4   83.69    4.60
   0  -8   4   91.39    5.10
   0  -8   4   90.19    3.80
   0  -8  -4   81.19    5.60
   0  -8   4   85.69    6.60
   0  -8  -4   85.79    5.80
   0  -8  -4   78.09    5.90
   0  -8  -4   75.39    4.70
   0   8  -5   35.00    4.80
   0   8   5   30.60    3.00
   0   8   5   25.10    4.00
   0   8  -5   27.90    2.10
   0   8   5   34.80    4.00
   0   8   5   29.00    3.00
   0  -8   5   33.10    4.80
   0  -8   5   33.00    3.10
   0  -8  -5   28.70    4.00
   0  -8  -5   25.70    4.10
   0  -8  -5   24.70    2.80
   0  -8   5   30.10    3.50
   0  -8  -5   24.20    4.00
   0  -8   5   30.30    3.10
   0  -8  -5   25.80    3.80
   0   8   6   11.90    1.90
   0   8   6   11.70    2.90
   0   8  -6    5.20    3.60
   0   8   6   12.30    3.30
   0   8   6    8.80    2.30
   0  -8   6   15.50    3.90
   0  -8  -6    8.20    2.90
   0  -8  -6    7.30    3.20
   0  -8  -6    8.00    3.20
   0  -8  -6   10.30    1.90
   0  -8   6   11.60    2.40
   0  -8   6   11.30    2.80
   0  -8   6   10.10    2.20
   0  -8  -6   11.70    3.50
   0   8   7  554.94   14.50
   0   8  -7  561.44   19.20
   0   8   7  568.14   16.20
   0   8   7  551.64   17.60
   0   8   7  561.04   18.20
   0  -8   7  557.84   19.00
   0  -8   7  563.44   15.20
   0  -8  -7  513.25   14.30
   0  -8  -7  568.04   18.10
   0  -8   7  569.94   15.80
   0  -8  -7  550.14   17.70
   0  -8  -7  546.25   17.90
   0   8   8   42.50    4.20
   0   8  -8   45.40    5.90
   0   8   8   36.20    4.70
   0   8   8   38.30    5.10
   0  -8  -8   48.60    5.40
   0  -8  -8   45.40    5.30
   0  -8   8   37.40    4.20
   0  -8   8   47.80    6.00
   0  -8  -8   40.80    5.10
   0  -8   8   43.00    3.40
   0  -8   8   44.10    4.10
   0   8   9  123.99    6.80
   0   8   9  119.09    8.00
   0   8  -9  118.69    9.10
   0   8   9  131.49    7.90
   0  -8  -9  137.19    8.60
   0  -8   9  139.69    9.20
   0  -8  -9  127.59    8.20
   0  -8   9  127.59    7.30
   0  -8  -9  129.09    8.30
   0  -8   9  113.69    6.10
   0  -8   9  129.99    5.40
   0   8 -10    0.00    3.90
   0   8  10    2.80    3.00
   0   8  10    4.40    3.00
   0   8  10    2.00    3.50
   0  -8 -10   -4.20    3.30
   0  -8  10    0.80    3.10
   0  -8  10    0.90    1.70
   0  -8  10    2.50    2.50
   0  -8 -10    1.40    3.80
   0  -8 -10   -1.10    3.40
   0   8  11   85.89    7.60
   0   8 -11   91.19    9.10
   0   8  11   74.89    7.00
   0   8  11   72.29    6.30
   0  -8 -11   71.99    7.50
   0  -8  11   74.49    6.60
   0  -8  11   86.99    5.80
   0  -8 -11   84.79    7.90
   0  -8 -11   79.09    7.50
   0   8  12  108.59    7.50
   0   8  12  128.79    9.10
   0   8 -12  107.79    9.90
   0   8  12  118.59    8.60
   0  -8 -12  129.69    9.30
   0  -8 -12  122.99    9.60
   0  -8 -12  123.59    9.30
   0  -8  12  119.69    6.80
   0  -8  12  115.69    7.90
   0   8 -13    7.50    4.70
   0   8  13    4.30    3.60
   0   8  13    6.40    4.30
   0   8  13   -5.80    3.10
   0  -8  13   -5.70    2.70
   0  -8 -13    0.80    4.50
   0  -8  13    5.10    3.80
   0  -8 -13   10.30    5.20
   0   8  14   30.60    5.10
   0   8  14   45.10    6.80
   0   8  14   26.20    5.60
   0   8 -14   49.10    7.50
   0  -8  14   32.80    4.70
   0  -8 -14   44.80    7.30
   0  -8  14   31.40    5.20
   0  -8 -14   47.60    7.20
   0   8 -15   72.29    8.90
   0   8  15   62.19    6.80
   0   8  15   65.49    7.80
   0   8  15   72.89    8.30
   0  -8 -15   78.99    9.00
   0  -8 -15   81.79    8.70
   0  -8  15   76.89    6.80
   0  -8  15   55.09    6.60
   0   8  16    2.40    4.60
   0   8  16   -0.70    4.10
   0   8 -16    1.00    5.40
   0   8  16   -0.20    4.80
   0  -8 -16  -10.80    4.70
   0  -8 -16   -4.40    5.40
   0  -8  16    7.10    4.60
   0  -8  16   -2.20    3.50
   0   8  17   11.90    5.30
   0   8 -17   23.50    7.10
   0   8  17   23.90    5.60
   0   8  17   14.40    5.60
   0  -8  17   21.90    4.70
   0  -8 -17   18.60    6.90
   0  -8 -17   21.30    6.80
   0  -8  17   12.00    5.00
   0   8  18   -7.10    4.40
   0   8  18   -1.60    4.40
   0   8 -18   -4.50    5.20
   0   8  18   -4.20    4.30
   0  -8 -18   -2.80    6.00
   0  -8 -18  -10.70    5.60
   0  -8  18    3.90    4.30
   0  -8  18    9.20    5.10
   0   8  19   19.40    6.60
   0   8  19   23.30    6.70
   0   8  19   26.80    6.30
   0   8 -19   14.70    6.90
   0  -8 -19   22.10    8.10
   0  -8  19   13.90    5.60
   0  -8 -19   32.50    8.40
   0   8  20    8.20    6.20
   0   8 -20    8.20    6.60
   0   8  20    7.00    5.90
   0   8  20   16.40    6.00
   0  -8 -20   18.10    7.50
   0  -8  20    3.80    5.40
   0   9   0    0.20    1.80
   0   9   0   -0.10    2.20
   0  -9   0    1.70    1.70
   0  -9   0    3.70    2.20
   0  -9   0    3.80    2.60
   0  -9   0    1.80    2.30
   0  -9   0    1.80    2.10
   0  -9   0    2.20    2.00
   0   9  -1   49.30    4.00
   0   9  -1   44.00    4.70
   0   9   1   41.30    3.30
   0   9   1   49.50    3.80
   0   9   1   44.70    4.50
   0  -9   1   41.00    3.60
   0  -9  -1   45.30    4.60
   0  -9   1   46.70    4.10
   0  -9  -1   39.90    3.60
   0  -9   1   41.70    3.80
   0  -9   1   41.30    4.20
   0  -9  -1   43.10    4.10
   0  -9  -1   41.70    4.10
   0  -9  -1   43.40    4.60
   0  -9   1   47.50    5.10
   0  -9  -1   42.90    4.40
   0   9   2    2.10    2.20
   0   9  -2    3.00    2.10
   0   9  -2   -1.60    2.70
   0   9  -2    3.60    1.60
   0   9   2    3.30    2.40
   0   9   2    2.70    1.70
   0  -9  -2    0.40    2.50
   0  -9   2    1.60    2.00
   0  -9  -2    3.20    2.40
   0  -9   2   -1.10    1.40
   0  -9  -2    0.40    2.30
   0  -9  -2    2.40    2.20
   0  -9   2   -2.70    1.70
   0  -9   2    1.60    2.80
   0  -9   2   -0.90    1.80
   0  -9   2    1.80    2.20
   0  -9  -2    0.50    2.30
   0  -9  -2   -1.10    1.60
   0   9   3  248.88    9.40
   0   9   3  249.28    8.50
   0   9  -3  276.97   11.50
   0   9   3  260.27   10.00
   0   9  -3  265.67    8.00
   0   9  -3  254.07    8.30
   0  -9   3  267.97   11.10
   0  -9   3  254.87    9.20
   0  -9  -3  259.17   10.20
   0  -9  -3  262.87    8.80
   0  -9  -3  256.17    9.90
   0  -9   3  243.08    9.00
   0  -9  -3  257.77    9.80
   0  -9   3  267.07    8.10
   0  -9  -3  244.28   10.30
   0  -9   3  253.97    8.30
   0  -9   3  250.07    9.00
   0  -9  -3  240.78    9.20
   0   9   4 1148.39   28.60
   0   9   4 1143.99   31.30
   0   9  -4 1111.79   27.40
   0   9   4 1137.49   29.20
   0   9   4 1138.59   30.40
   0   9  -4 1113.29   31.90
   0   9  -4 1105.99   27.70
   0  -9   4 1109.59   27.70
   0  -9  -4 1121.09   30.60
   0  -9   4 1115.39   27.50
   0  -9   4 1118.59   29.00
   0  -9  -4 1099.99   28.90
   0  -9   4 1141.79   31.80
   0  -9   4 1145.39   28.90
   0  -9  -4 1107.39   30.10
   0  -9  -4 1106.99   30.70
   0  -9   4 1160.68   29.20
   0  -9  -4 1104.79   30.00
   0   9   5   10.10    2.30
   0   9   5    6.10    3.00
   0   9   5    5.40    2.20
   0   9  -5    7.80    3.50
   0   9  -5   10.20    1.40
   0   9   5   11.40    3.10
   0   9  -5    8.70    1.50
   0  -9  -5   11.10    3.60
   0  -9  -5   11.00    3.30
   0  -9   5   11.20    2.50
   0  -9   5    9.20    2.40
   0  -9  -5    9.90    3.20
   0  -9  -5   12.90    2.40
   0  -9   5   12.30    3.80
   0  -9   5   13.90    2.90
   0  -9  -5    6.70    3.00
   0   9   6  104.09    7.30
   0   9   6  121.29    7.20
   0   9   6  114.09    5.20
   0   9  -6  121.09    8.50
   0   9   6  106.29    5.60
   0  -9  -6  118.59    7.10
   0  -9   6  112.39    5.70
   0  -9  -6   99.19    7.00
   0  -9  -6  121.59    7.70
   0  -9   6  127.39    6.50
   0  -9  -6  112.79    7.60
   0  -9   6  110.69    5.50
   0  -9   6  110.19    8.10
   0  -9  -6  101.39    5.00
   0   9   7   53.39    5.40
   0   9   7   52.89    5.80
   0   9  -7   48.10    6.10
   0   9   7   57.29    4.70
   0   9   7   55.89    3.50
   0  -9  -7   64.29    6.40
   0  -9   7   53.89    4.00
   0  -9   7   53.69    4.40
   0  -9  -7   53.19    6.00
   0  -9   7   60.89    5.30
   0  -9  -7   56.69    3.50
   0  -9   7   55.69    6.50
   0  -9  -7   52.59    5.70
   0   9  -8  213.98   11.60
   0   9   8  214.28   10.70
   0   9   8  229.88    9.00
   0  -9   8  213.38    9.30
   0  -9  -8  221.88   10.60
   0  -9   8  218.38    7.90
   0  -9  -8  211.18   10.60
   0  -9   8  242.28   12.00
   0  -9   8  228.28    8.70
   0  -9  -8  252.87   11.50
   0   9   9   46.60    4.70
   0   9   9   40.70    5.50
   0   9   9   32.50    5.30
   0   9  -9   44.70    6.30
   0  -9  -9   39.10    5.70
   0  -9  -9   59.49    6.60
   0  -9   9   43.90    4.80
   0  -9   9   50.19    4.80
   0  -9  -9   47.60    5.90
   0  -9   9   46.50    6.40
   0  -9   9   48.10    3.90
   0   9  10   11.70    3.30
   0   9  10    7.50    3.70
   0   9  10   15.70    4.40
   0   9 -10    3.90    4.60
   0  -9 -10    4.00    4.20
   0  -9  10   12.30    3.20
   0  -9  10    2.20    3.30
   0  -9 -10   13.00    4.40
   0  -9 -10   14.00    4.60
   0   9  11   -2.00    3.30
   0   9 -11    0.90    4.50
   0   9  11   -1.60    3.10
   0   9  11    6.00    3.90
   0  -9 -11   -0.50    4.00
   0  -9 -11    4.20    4.00
   0  -9  11    3.60    2.80
   0  -9  11   -1.60    3.20
   0  -9 -11   -5.60    3.80
   0   9 -12  151.58   11.70
   0   9  12  156.48   10.40
   0   9  12  142.79    9.80
   0   9  12  164.48    8.90
   0  -9  12  168.78    8.00
   0  -9  12  161.28    9.20
   0  -9 -12  175.98   11.20
   0  -9 -12  148.79   10.30
   0  -9 -12  152.58   10.40
   0   9 -13    0.50    4.80
   0   9  13    2.80    3.90
   0   9  13    1.90    3.60
   0   9  13   -8.50    3.40
   0  -9  13    0.20    3.80
   0  -9 -13    0.80    4.60
   0  -9  13    0.40    2.90
   0  -9 -13    3.40    4.90
   0   9  14    2.10    4.10
   0   9 -14   -8.30    4.60
   0   9  14   -8.20    3.10
   0   9  14   -1.10    3.70
   0  -9  14    0.10    3.50
   0  -9 -14   -6.80    4.80
   0  -9  14   -9.30    3.50
   0  -9 -14   -1.30    4.80
   0   9  15   30.50    6.20
   0   9 -15   17.90    6.40
   0   9  15   17.20    4.70
   0   9  15   27.20    6.30
   0  -9  15   19.20    4.40
   0  -9 -15   13.80    5.70
   0  -9  15    9.70    4.60
   0  -9 -15   14.20    6.30
   0   9 -16   38.40    7.80
   0   9  16   43.10    7.50
   0   9  16   27.70    6.20
   0   9  16   31.90    5.90
   0  -9  16   38.90    5.40
   0  -9 -16   26.40    6.80
   0  -9  16   25.70    5.80
   0  -9 -16   22.70    6.90
   0   9 -17    0.90    6.10
   0   9  17    9.90    5.00
   0   9  17   -0.50    5.30
   0   9  17    3.40    4.80
   0  -9 -17    0.90    5.80
   0  -9 -17   -2.90    6.00
   0  -9  17   10.00    5.10
   0  -9  17    9.00    4.00
   0   9  18   19.20    6.60
   0   9  18   23.30    6.10
   0   9 -18   28.80    7.80
   0   9  18   18.70    6.20
   0  -9  18   12.70    5.20
   0  -9 -18   13.30    7.10
   0  -9 -18   14.90    7.80
   0   9 -19  -15.10    5.80
   0   9  19    5.30    5.60
   0   9  19    0.60    5.90
   0   9  19   13.30    6.20
   0  -9  19   -3.70    4.60
   0  -9 -19    6.60    6.80
   0  -9 -19    4.30    7.30
   0  10   0  130.79    6.30
   0  10   0  130.19    7.50
   0  10   0  137.29    5.80
   0 -10   0  135.09    6.90
   0 -10   0  131.49    6.30
   0 -10   0  130.99    7.20
   0 -10   0  143.99    7.80
   0 -10   0  139.09    6.30
   0  10   1   17.70    3.50
   0  10  -1   24.90    3.30
   0  10   1   21.40    2.90
   0  10  -1   21.20    3.90
   0  10   1   23.20    2.80
   0 -10   1   24.30    3.10
   0 -10   1   27.80    3.60
   0 -10  -1   25.50    4.00
   0 -10   1   17.90    3.40
   0 -10  -1   19.60    2.90
   0 -10   1   24.40    3.00
   0 -10   1   27.50    4.40
   0 -10  -1   24.60    4.00
   0 -10  -1   22.10    3.50
   0 -10  -1   17.70    3.10
   0 -10   1   23.30    3.40
   0 -10  -1   23.30    3.50
   0  10  -2    0.40    1.50
   0  10  -2   -2.40    2.70
   0  10   2    0.30    2.20
   0  10   2    1.20    2.30
   0  10   2    2.50    1.80
   0  10  -2    3.40    2.30
   0 -10   2    4.50    3.00
   0 -10  -2    3.00    2.40
   0 -10  -2    0.60    2.60
   0 -10   2    0.80    2.10
   0 -10  -2    0.30    1.80
   0 -10   2   -3.50    1.90
   0 -10  -2    0.00    2.30
   0 -10   2   -0.70    1.60
   0 -10   2   -1.00    2.20
   0 -10  -2    2.90    2.80
   0 -10   2    3.90    2.20
   0 -10  -2   -2.50    2.20
   0  10   3   36.50    4.10
   0  10   3   40.20    3.60
   0  10   3   33.40    4.20
   0  10  -3   30.30    2.80
   0  10  -3   32.60    5.00
   0  10  -3   32.70    3.20
   0 -10  -3   30.10    4.10
   0 -10   3   31.40    3.10
   0 -10   3   32.30    3.90
   0 -10  -3   31.70    4.60
   0 -10  -3   29.90    3.80
   0 -10  -3   32.60    3.50
   0 -10   3   31.10    3.60
   0 -10   3   35.10    3.70
   0 -10   3   32.70    5.20
   0 -10  -3   24.60    4.20
   0 -10   3   31.20    2.90
   0 -10  -3   35.10    4.30
   0  10  -4   31.80    3.00
   0  10   4   32.40    3.80
   0  10   4   42.10    4.80
   0  10  -4   38.30    5.50
   0  10   4   32.90    3.30
   0  10   4   28.90    4.50
   0  10  -4   31.60    2.70
   0 -10  -4   36.30    4.80
   0 -10  -4   23.90    3.50
   0 -10   4   30.50    2.80
   0 -10   4   24.90    4.70
   0 -10   4   36.30    4.00
   0 -10   4   32.20    3.80
   0 -10  -4   35.60    4.50
   0 -10   4   27.50    2.80
   0 -10  -4   27.30    4.60
   0 -10  -4   27.80    4.10
   0 -10   4   38.00    4.00
   0  10  -5   20.40    2.00
   0  10  -5   22.00    2.30
   0  10   5   21.50    3.10
   0  10  -5   25.20    4.80
   0  10   5   17.30    2.90
   0  10   5   20.50    4.20
   0  10   5   30.50    4.30
   0 -10  -5   27.80    4.30
   0 -10   5   22.00    3.50
   0 -10  -5   28.30    4.60
   0 -10   5   24.20    3.40
   0 -10   5   16.00    2.10
   0 -10   5   23.20    4.80
   0 -10  -5   15.70    2.90
   0 -10  -5   24.50    4.10
   0 -10  -5   26.50    4.70
   0 -10   5   22.50    3.30
   0  10   6    2.20    2.20
   0  10   6    1.90    2.90
   0  10   6    5.00    3.10
   0  10   6    2.60    2.00
   0  10  -6    4.90    3.80
   0 -10   6    1.60    3.50
   0 -10  -6   -1.00    2.70
   0 -10  -6    2.30    3.30
   0 -10   6   -0.10    2.10
   0 -10  -6    3.30    3.40
   0 -10   6   -0.30    2.60
   0 -10   6    0.30    2.10
   0 -10  -6   -0.40    1.90
   0 -10  -6   -2.70    3.10
   0  10   7    6.20    3.30
   0  10   7   14.70    3.00
   0  10   7   13.70    3.80
   0  10  -7    4.70    4.10
   0 -10   7    9.10    4.40
   0 -10  -7    5.40    4.00
   0 -10   7    8.20    3.20
   0 -10   7   12.10    2.70
   0 -10  -7   13.20    4.40
   0 -10   7   11.40    2.80
   0 -10  -7   19.20    4.40
   0  10   8   26.50    5.00
   0  10  -8   18.20    5.00
   0  10   8   26.80    3.90
   0  10   8   26.40    4.60
   0 -10  -8   18.50    4.50
   0 -10   8   24.50    3.30
   0 -10   8   22.70    4.00
   0 -10  -8   25.60    5.20
   0 -10   8   24.40    3.70
   0 -10  -8   21.00    4.90
   0 -10   8   35.90    6.20
   0  10   9   15.70    4.30
   0  10   9   20.70    3.90
   0  10   9   17.80    4.60
   0  10  -9   15.00    5.10
   0 -10  -9    7.50    4.70
   0 -10  -9   17.60    5.10
   0 -10  -9   11.50    4.40
   0 -10   9   17.60    3.90
   0 -10   9   17.70    3.40
   0  10  10   44.10    6.00
   0  10  10   52.79    6.80
   0  10  10   47.90    5.20
   0  10 -10   42.80    7.00
   0 -10 -10   54.09    6.70
   0 -10 -10   44.90    6.30
   0 -10  10   59.29    5.50
   0 -10  10   48.40    5.50
   0 -10 -10   56.69    7.20
   0  10  11    1.90    3.60
   0  10 -11    8.50    5.20
   0  10  11    1.60    3.30
   0  10  11   -0.50    3.40
   0 -10  11    8.10    3.70
   0 -10  11   -0.30    2.80
   0 -10 -11    4.10    4.40
   0 -10 -11    3.50    4.50
   0 -10 -11    6.90    4.40
   0  10  12  124.19    9.50
   0  10  12  124.69   10.10
   0  10 -12  125.19   11.10
   0  10  12  124.19    8.30
   0 -10 -12  122.59    9.90
   0 -10 -12  115.79   10.10
   0 -10  12  107.99    8.20
   0 -10 -12  135.29   10.10
   0 -10  12  133.99    7.60
   0  10  13    6.20    4.50
   0  10  13    3.10    3.70
   0  10 -13   -1.40    5.00
   0  10  13    1.00    3.90
   0 -10  13    1.70    4.10
   0 -10 -13    2.90    5.00
   0 -10  13   -6.50    3.00
   0 -10 -13   -1.40    4.30
   0 -10 -13    5.80    4.90
   0  10 -14   28.50    6.90
   0  10  14   43.70    7.40
   0  10  14   32.80    5.40
   0  10  14   31.60    6.10
   0 -10 -14   32.00    6.80
   0 -10  14   34.20    5.00
   0 -10  14   21.70    5.20
   0 -10 -14   31.00    6.50
   0  10  15   64.69    8.10
   0  10  15   66.09    7.10
   0  10  15   79.59    9.30
   0  10 -15   76.29    9.80
   0 -10  15   66.99    6.30
   0 -10 -15   74.09    9.00
   0 -10  15   55.69    7.00
   0 -10 -15   42.50    7.90
   0  10  16   20.70    6.40
   0  10  16   16.70    5.20
   0  10 -16   24.00    7.50
   0  10  16   22.80    6.00
   0 -10  16   13.20    4.40
   0 -10 -16   18.70    6.90
   0 -10  16   14.20    5.10
   0 -10 -16   17.40    6.60
   0  10  17    2.80    5.20
   0  10  17   -3.50    4.50
   0  10  17   -0.20    4.90
   0  10 -17   -8.30    5.80
   0 -10 -17   -4.30    6.30
   0 -10  17    4.20    5.00
   0 -10 -17    5.10    6.20
   0  10  18   15.20    6.60
   0  10 -18   18.00    7.50
   0  10  18   20.30    6.40
   0  10  18   14.80    5.60
   0 -10 -18    8.80    6.80
   0 -10 -18    8.50    7.20
   0 -10  18   16.10    6.00
   0  11   0    8.40    2.70
   0  11   0    9.60    3.10
   0  11   0    6.60    2.20
   0 -11   0    3.80    2.50
   0 -11   0    8.70    2.90
   0 -11   0    6.90    2.90
   0 -11   0    7.00    3.10
   0 -11   0    8.10    2.50
   0 -11   0    9.70    3.20
   0  11   1   38.60    3.90
   0  11  -1   35.50    5.10
   0  11  -1   45.80    4.50
   0  11   1   35.90    4.80
   0  11   1   39.70    3.70
   0 -11   1   36.30    4.70
   0 -11  -1   40.70    5.10
   0 -11   1   45.70    5.70
   0 -11  -1   37.50    3.90
   0 -11  -1   50.79    4.80
   0 -11   1   42.10    4.60
   0 -11   1   42.00    4.10
   0 -11   1   48.90    4.70
   0 -11  -1   34.50    4.20
   0 -11  -1   43.40    5.10
   0 -11  -1   39.60    4.60
   0 -11   1   42.10    4.00
   0  11   2   34.80    4.50
   0  11   2   32.60    3.40
   0  11   2   31.60    3.40
   0  11   2   29.70    4.20
   0  11  -2   23.80    4.60
   0  11  -2   30.80    3.20
   0 -11  -2   21.20    3.90
   0 -11   2   28.70    3.20
   0 -11  -2   25.40    4.20
   0 -11  -2   23.40    3.80
   0 -11  -2   30.70    3.60
   0 -11  -2   25.90    4.10
   0 -11   2   34.60    4.50
   0 -11  -2   34.40    5.00
   0 -11   2   30.50    3.80
   0 -11   2   30.20    4.00
   0 -11   2   31.60    5.20
   0 -11   2   27.30    3.60
   0  11  -3  297.47   13.20
   0  11   3  309.07   11.50
   0  11   3  292.87   10.10
   0  11  -3  302.57    9.50
   0  11  -3  303.87   10.00
   0  11   3  306.57   11.90
   0 -11  -3  296.97   12.00
   0 -11   3  281.67    9.40
   0 -11  -3  307.17   11.60
   0 -11  -3  285.37   11.60
   0 -11   3  298.37   10.70
   0 -11  -3  294.07   10.40
   0 -11   3  292.97   10.80
   0 -11   3  311.07   11.30
   0 -11   3  290.77    9.80
   0 -11   3  315.17   13.20
   0 -11  -3  295.47   11.20
   0 -11  -3  298.57   12.30
   0  11  -4   -5.00    3.20
   0  11  -4    0.30    1.70
   0  11   4    0.40    2.00
   0  11   4   -0.20    2.40
   0  11   4    3.20    2.80
   0  11  -4    0.40    1.40
   0  11   4    0.70    2.90
   0 -11  -4    2.40    2.30
   0 -11  -4   -3.20    3.10
   0 -11  -4   -4.60    2.90
   0 -11   4   -0.50    2.40
   0 -11   4    1.10    2.50
   0 -11   4   -0.30    1.50
   0 -11   4   -1.60    2.20
   0 -11   4    0.70    3.50
   0 -11  -4    2.20    2.90
   0 -11   4   -2.40    1.60
   0 -11  -4   -4.50    2.60
   0  11   5    6.10    2.40
   0  11   5    1.60    2.30
   0  11   5    5.10    3.30
   0  11   5   -4.30    2.80
   0  11  -5    4.90    1.70
   0  11  -5    1.80    1.50
   0  11  -5    6.20    3.80
   0 -11   5    2.70    2.50
   0 -11  -5    4.80    3.70
   0 -11   5    2.90    4.00
   0 -11  -5    5.80    3.80
   0 -11   5    2.80    1.70
   0 -11  -5   -0.80    2.10
   0 -11  -5   -0.40    3.00
   0 -11   5    3.20    2.50
   0 -11   5    7.60    3.10
   0 -11  -5   -0.50    3.20
   0  11   6  281.77   10.50
   0  11  -6  308.27   14.20
   0  11   6  283.57   12.90
   0  11   6  294.07   12.40
   0 -11  -6  286.17   12.20
   0 -11   6  295.07   13.90
   0 -11   6  294.87   10.60
   0 -11  -6  291.97   12.40
   0 -11   6  286.27   11.10
   0 -11  -6  297.37   13.00
   0 -11  -6  296.67   13.00
   0 -11   6  294.97   10.70
   0  11   7   39.60    5.60
   0  11   7   33.40    5.10
   0  11  -7   40.80    6.40
   0  11   7   34.60    4.20
   0 -11   7   32.20    4.60
   0 -11   7   37.40    4.00
   0 -11   7   38.90    6.50
   0 -11  -7   30.60    5.60
   0 -11  -7   25.20    5.20
   0 -11   7   39.10    4.40
   0 -11  -7   31.60    5.10
   0  11  -8   59.99    7.70
   0  11   8   67.89    5.70
   0  11   8   60.79    6.60
   0  11   8   64.79    7.50
   0 -11  -8   57.09    6.70
   0 -11   8   53.29    7.30
   0 -11   8   61.09    5.50
   0 -11  -8   54.89    6.70
   0 -11  -8   56.99    7.00
   0 -11   8   61.99    5.90
   0  11  -9   -5.40    4.00
   0  11   9   11.10    4.20
   0  11   9    3.10    3.20
   0  11   9    7.40    3.90
   0 -11   9    2.10    2.90
   0 -11  -9    9.60    4.70
   0 -11   9    4.80    3.50
   0 -11  -9    4.00    4.50
   0 -11  -9   -0.50    4.00
   0  11  10   -6.90    3.20
   0  11  10    1.00    3.60
   0  11  10    2.80    3.30
   0  11 -10   -1.70    4.50
   0 -11 -10    0.30    4.20
   0 -11 -10   -1.50    4.00
   0 -11 -10    1.10    4.00
   0 -11  10    2.70    3.70
   0 -11  10   -1.00    2.80
   0  11  11   12.40    4.60
   0  11  11    9.10    3.80
   0  11  11    6.50    4.40
   0  11 -11    8.40    5.30
   0 -11  11    5.90    3.90
   0 -11 -11    4.40    4.60
   0 -11 -11    8.80    5.10
   0 -11  11   10.50    3.50
   0 -11 -11    2.10    4.90
   0  11 -12    3.40    5.40
   0  11  12    6.20    4.60
   0  11  12    5.70    4.10
   0  11  12   11.00    5.30
   0 -11 -12   12.80    5.30
   0 -11 -12    3.80    4.70
   0 -11  12   10.40    4.20
   0 -11  12    4.30    3.60
   0 -11 -12   -1.30    4.70
   0  11  13   53.69    7.50
   0  11  13   60.69    7.90
   0  11 -13   57.89    8.40
   0  11  13   60.09    6.50
   0 -11 -13   61.39    8.20
   0 -11  13   47.80    6.20
   0 -11 -13   67.39    8.20
   0 -11  13   71.39    6.30
   0 -11 -13   57.99    7.80
   0  11 -14   51.89    8.50
   0  11  14   49.60    8.00
   0  11  14   44.30    7.10
   0  11  14   52.39    6.40
   0 -11  14   43.00    6.30
   0 -11 -14   52.09    7.70
   0 -11 -14   37.40    7.70
   0 -11  14   55.09    5.90
   0  11  15   31.30    7.00
   0  11 -15   43.70    8.50
   0  11  15   19.00    5.70
   0  11  15   29.80    5.60
   0 -11  15   30.40    5.50
   0 -11 -15   29.40    7.10
   0 -11  15   22.30    5.60
   0 -11 -15   24.90    7.30
   0  11 -16    0.60    6.10
   0  11  16    7.90    5.70
   0  11  16    1.50    4.40
   0  11  16   -1.50    4.80
   0 -11  16   -1.40    4.60
   0 -11 -16    4.00    6.50
   0 -11 -16   -9.90    5.10
   0  11 -17  125.39   12.80
   0  11  17  107.89   11.20
   0  11  17  130.09   11.80
   0  11  17  120.29   10.30
   0 -11 -17   95.69   10.70
   0 -11  17   92.19    9.20
   0 -11 -17  117.29   12.10
   0 -11  18   38.40    7.00
   0  12   0  115.99    6.70
   0  12   0  111.99    6.10
   0  12   0  121.49    8.20
   0 -12   0  117.29    7.70
   0 -12   0  124.49    6.60
   0 -12   0  122.99    7.40
   0 -12   0  117.69    7.20
   0 -12   0  128.99    8.40
   0 -12   0  102.29    6.30
   0  12  -1   27.90    4.10
   0  12   1   32.40    3.70
   0  12   1   30.90    4.50
   0  12  -1   26.70    4.90
   0  12   1   32.00    4.60
   0  12  -1   25.40    3.50
   0  12   1   25.60    3.60
   0 -12  -1   35.00    4.80
   0 -12   1   29.30    3.70
   0 -12  -1   31.90    5.00
   0 -12  -1   19.50    3.90
   0 -12   1   36.70    4.20
   0 -12  -1   32.90    5.10
   0 -12  -1   36.50    4.40
   0 -12   1   33.70    4.40
   0 -12   1   26.10    4.40
   0 -12   1   35.50    4.50
   0 -12  -1   30.80    3.90
   0 -12   1   24.20    5.00
   0  12  -2   43.90    6.00
   0  12   2   46.20    5.20
   0  12  -2   34.00    3.90
   0  12   2   43.40    4.20
   0  12   2   48.50    4.30
   0  12  -2   42.20    3.90
   0  12   2   34.80    4.70
   0 -12   2   46.90    4.20
   0 -12   2   44.90    5.20
   0 -12  -2   37.20    4.60
   0 -12  -2   36.60    4.20
   0 -12   2   41.40    4.50
   0 -12  -2   45.50    5.40
   0 -12  -2   40.20    5.00
   0 -12   2   45.30    4.90
   0 -12  -2   38.10    4.70
   0 -12   2   37.80    6.00
   0 -12  -2   36.30    5.40
   0 -12   2   44.60    4.60
   0  12   3  187.58    7.90
   0  12   3  196.28    9.20
   0  12  -3  179.08    7.10
   0  12   3  202.88    9.70
   0  12   3  194.88   10.30
   0  12  -3  127.19   10.00
   0  12  -3  182.18    7.60
   0 -12   3  180.38    7.20
   0 -12  -3  197.48    9.30
   0 -12  -3  197.38    9.60
   0 -12   3  170.78   10.50
   0 -12  -3  182.78    8.10
   0 -12  -3  182.88    9.10
   0 -12  -3  178.78   10.00
   0 -12   3  189.78    8.50
   0 -12   3  190.18    8.90
   0 -12   3  190.18    8.70
   0 -12  -3  193.68    9.70
   0 -12   3  178.28    7.50
   0  12  -4   26.00    3.20
   0  12   4   23.20    4.60
   0  12   4   25.80    3.60
   0  12   4   24.10    4.70
   0  12  -4   23.20    2.70
   0  12   4   24.30    4.00
   0  12  -4   33.40    6.00
   0 -12   4   24.10    4.10
   0 -12   4   30.20    4.20
   0 -12   4   23.30    4.00
   0 -12  -4   27.10    5.20
   0 -12  -4   21.10    4.50
   0 -12   4   26.10    2.80
   0 -12  -4   17.80    4.20
   0 -12  -4   27.60    4.90
   0 -12   4   25.20    5.70
   0 -12   4   26.10    3.10
   0 -12  -4   26.20    4.10
   0  12  -5   64.39    7.60
   0  12   5   76.29    5.90
   0  12   5   73.49    5.40
   0  12   5   75.79    7.00
   0  12   5   51.09    6.40
   0 -12  -5   92.69    7.40
   0 -12  -5   85.79    8.00
   0 -12   5   73.59    5.90
   0 -12  -5   76.29    7.60
   0 -12   5   73.19    6.10
   0 -12  -5   63.19    6.50
   0 -12   5   79.09    5.90
   0 -12   5   77.59    8.50
   0  12   6   87.49    8.00
   0  12   6   95.19    7.90
   0  12   6   72.59    5.90
   0  12  -6   85.69    9.00
   0 -12  -6  101.09    8.20
   0 -12  -6   88.19    8.20
   0 -12  -6   84.59    7.60
   0 -12   6   97.29    6.90
   0 -12   6   97.59    6.40
   0 -12  -6  107.79    8.80
   0 -12   6   99.19    9.70
   0 -12   6  101.89    6.50
   0  12   7    0.00    3.30
   0  12  -7   -1.70    4.40
   0  12   7    6.20    3.80
   0  12   7   -2.50    2.50
   0 -12   7    8.40    3.10
   0 -12  -7    3.70    4.40
   0 -12  -7    3.30    4.10
   0 -12   7    6.40    4.70
   0 -12  -7    2.10    3.90
   0 -12   7   -0.50    3.00
   0  12  -8   67.59    8.30
   0  12   8   76.99    6.30
   0  12   8   66.49    7.60
   0  12   8   79.19    7.80
   0 -12  -8   73.59    7.70
   0 -12  -8   79.99    8.30
   0 -12   8   69.99    6.60
   0 -12  -8   75.99    7.90
   0 -12   8   87.79    6.40
   0  12   9    2.80    3.30
   0  12   9    3.50    3.90
   0  12  -9   -6.00    4.20
   0  12   9    3.40    3.70
   0 -12   9    0.50    3.00
   0 -12  -9    2.40    4.30
   0 -12  -9   -2.90    4.50
   0 -12   9    1.70    3.50
   0 -12  -9    2.40    4.40
   0  12 -10    0.80    5.10
   0  12  10    0.90    4.00
   0  12  10    1.50    4.10
   0  12  10    6.80    3.70
   0 -12 -10    6.70    5.00
   0 -12  10    3.70    3.30
   0 -12 -10    4.70    4.70
   0 -12 -10   -2.90    4.30
   0 -12  10   -1.80    3.40
   0  12  11    0.30    3.90
   0  12  11    1.10    3.50
   0  12 -11    5.10    5.10
   0  12  11   -3.20    3.60
   0 -12  11    2.60    3.10
   0 -12 -11   -9.60    3.80
   0 -12 -11   -3.30    4.40
   0 -12  11   -0.20    3.60
   0 -12 -11    1.30    4.60
   0  12  12   37.30    5.50
   0  12 -12   43.40    7.90
   0  12  12   65.09    8.40
   0  12  12   48.70    7.00
   0 -12  12   41.40    5.30
   0 -12 -12   44.00    7.10
   0 -12 -12   45.80    7.80
   0 -12 -12   40.50    7.10
   0 -12  12   45.60    6.10
   0  12  13    2.10    4.20
   0  12 -13   -3.70    5.30
   0  12  13    8.70    5.10
   0  12  13   11.60    5.40
   0 -12  13    4.90    3.80
   0 -12 -13    0.90    5.20
   0 -12 -13    3.60    5.20
   0 -12 -13   -2.60    5.20
   0 -12  13   11.00    4.60
   0  12  14   26.50    6.40
   0  12  14    8.20    5.50
   0  12 -14   30.40    7.50
   0  12  14   19.70    5.10
   0 -12 -14   15.40    6.50
   0 -12 -14   30.90    7.60
   0 -12  14   21.10    5.30
   0  12  15   33.40    6.20
   0  12  15   36.80    7.60
   0  12  15   23.30    6.50
   0  12 -15   37.10    7.90
   0 -12  15   24.40    5.60
   0 -12 -15   21.10    6.70
   0 -12 -15   31.70    7.90
   0  12  16    6.20    5.50
   0  12 -16   -1.60    5.80
   0  12  16   -0.20    4.90
   0  12  16   -3.40    4.50
   0 -12  16   -1.50    4.70
   0 -12 -16   14.30    7.00
   0 -12 -16   -4.40    5.60
   0  12  17   -0.50    5.10
   0  12 -17    0.70    6.40
   0  12  17    1.40    5.90
   0  12  17    1.20    5.40
   0 -12  17    0.50    4.60
   0 -12 -17    1.30    6.70
   0 -12 -17   -0.10    6.50
   0  13   0    4.50    2.50
   0  13   0   11.50    3.30
   0  13   0   13.20    4.10
   0 -13   0   12.00    3.80
   0 -13   0   11.50    3.70
   0 -13   0    9.90    3.70
   0 -13   0   13.90    4.20
   0 -13   0   10.70    3.10
   0 -13   0    3.30    2.90
   0  13  -1   73.89    5.50
   0  13   1   81.59    6.10
   0  13   1   72.69    6.70
   0  13   1   71.19    7.20
   0  13  -1   81.09    6.40
   0  13  -1   90.89    8.10
   0  13   1   76.19    5.50
   0  13  -1   85.89    5.70
   0 -13  -1   74.69    5.90
   0 -13   1   80.39    7.00
   0 -13  -1   70.49    7.00
   0 -13   1   75.99    6.20
   0 -13  -1   81.49    6.90
   0 -13  -1   73.79    6.10
   0 -13  -1   84.29    7.40
   0 -13   1   76.29    5.60
   0 -13   1   74.39    6.50
   0 -13   1   94.69    8.30
   0 -13  -1   81.19    7.20
   0 -13   1   78.39    6.10
   0  13  -2   13.60    4.60
   0  13   2   18.70    3.50
   0  13  -2   15.10    2.90
   0  13  -2   14.50    3.40
   0  13   2   19.80    4.50
   0  13   2   13.00    3.90
   0  13   2   15.20    3.10
   0 -13   2   17.90    3.60
   0 -13  -2   12.70    4.40
   0 -13   2   16.40    4.90
   0 -13   2   12.70    2.90
   0 -13   2   12.60    3.40
   0 -13  -2   22.00    4.20
   0 -13   2   18.30    4.10
   0 -13  -2    9.40    3.80
   0 -13  -2   10.20    3.80
   0 -13   2   14.50    3.90
   0 -13  -2   17.60    4.20
   0 -13  -2   13.40    3.50
   0  13   3    1.80    3.30
   0  13   3    2.60    3.10
   0  13  -3    7.30    4.30
   0  13   3    4.50    2.70
   0  13  -3    5.60    2.20
   0  13   3    7.80    3.70
   0  13   3    1.10    2.40
   0  13  -3    2.00    2.30
   0 -13   3    1.20    3.00
   0 -13   3    3.00    2.20
   0 -13  -3    0.30    3.20
   0 -13  -3    6.40    4.00
   0 -13  -3   -1.50    2.90
   0 -13  -3   -2.80    3.20
   0 -13   3   -0.90    2.80
   0 -13  -3    2.50    2.80
   0 -13  -3   -0.90    3.10
   0 -13   3    2.40    3.10
   0 -13   3   -1.20    3.80
   0 -13   3    5.10    2.50
   0  13   4   16.70    3.80
   0  13   4   19.00    4.50
   0  13   4   12.10    4.10
   0  13   4   21.00    3.40
   0  13  -4   22.10    5.30
   0 -13  -4   24.60    4.80
   0 -13  -4   13.10    4.90
   0 -13   4   27.00    5.80
   0 -13   4   20.60    4.00
   0 -13  -4   11.00    4.20
   0 -13  -4   14.70    4.40
   0 -13   4   19.00    4.00
   0 -13   4   19.40    4.00
   0  13   5   -1.30    3.70
   0  13   5   -1.40    2.60
   0  13   5    1.00    3.40
   0  13  -5    1.70    4.10
   0 -13  -5    3.10    3.80
   0 -13   5   -2.40    2.80
   0 -13  -5    0.10    4.00
   0 -13   5    3.90    4.40
   0 -13  -5   -2.20    3.30
   0 -13   5   -2.50    2.70
   0 -13  -5   -0.10    3.90
   0 -13   5    1.60    3.10
   0  13   6  183.08   11.00
   0  13   6  181.28    8.60
   0  13   6  165.38   10.20
   0  13  -6  182.28   12.10
   0 -13  -6  186.88   10.90
   0 -13  -6  175.38   11.00
   0 -13   6  196.18    9.00
   0 -13   6  171.58   11.70
   0 -13   6  174.88    9.00
   0 -13  -6  166.48   10.20
   0 -13   6  183.78    9.50
   0 -13  -6  162.28   10.00
   0  13   7   15.80    4.50
   0  13   7   17.20    3.70
   0  13   7   16.10    5.10
   0  13  -7   19.20    5.90
   0 -13   7   18.10    3.90
   0 -13   7   18.20    4.40
   0 -13  -7   14.40    4.90
   0 -13  -7   19.30    5.20
   0 -13  -7   24.80    5.90
   0  13   8    4.50    3.30
   0  13  -8    8.40    5.20
   0  13   8    7.10    4.20
   0  13   8    4.80    4.10
   0 -13  -8   13.00    5.00
   0 -13   8    5.70    3.50
   0 -13   8    4.30    3.50
   0 -13  -8    2.70    4.10
   0 -13  -8    0.40    4.50
   0  13   9  111.69    7.60
   0  13   9  118.19    9.60
   0  13  -9  121.99   11.20
   0  13   9   87.99    9.40
   0 -13  -9  107.29    9.90
   0 -13  -9  110.79    9.90
   0 -13   9  119.39    7.70
   0 -13   9  112.49    8.20
   0 -13  -9  108.79    9.40
   0  13 -10    4.00    5.60
   0  13  10   12.60    4.00
   0  13  10    5.30    4.70
   0  13  10   19.10    5.40
   0 -13  10   11.40    4.30
   0 -13 -10    8.20    5.10
   0 -13 -10    9.40    5.40
   0 -13  10   17.70    4.10
   0 -13 -10    4.10    5.20
   0  13  11   61.39    8.00
   0  13  11   58.79    7.90
   0  13 -11   53.09    8.40
   0  13  11   62.89    6.70
   0 -13  11   59.29    6.60
   0 -13 -11   62.49    8.50
   0 -13 -11   64.39    8.20
   0 -13 -11   65.69    8.60
   0 -13  11   61.39    6.10
   0  13  12    7.50    5.00
   0  13 -12   -5.90    4.90
   0  13  12   -1.80    3.80
   0  13  12   14.10    5.90
   0 -13  12    1.40    3.60
   0 -13 -12    8.40    5.40
   0 -13  12    3.40    4.20
   0 -13 -12    4.70    5.70
   0 -13 -12   -2.70    4.90
   0  13 -13   -1.10    5.40
   0  13  13    3.60    4.80
   0  13  13    0.50    4.30
   0  13  13    5.60    5.00
   0 -13 -13    6.00    5.60
   0 -13 -13    1.60    5.60
   0 -13  13    4.10    4.30
   0 -13 -13    1.00    5.50
   0  13  14    0.70    4.50
   0  13 -14   -3.30    5.50
   0  13  14    6.20    5.60
   0  13  14    7.70    5.20
   0 -13  14    5.00    4.40
   0 -13 -14    3.50    5.50
   0 -13 -14    6.40    6.40
   0  13  15   29.30    6.00
   0  13  15   22.00    6.70
   0  13 -15   21.40    7.50
   0  13  15   28.70    7.50
   0 -13 -15   28.10    8.00
   0 -13 -15   20.90    7.10
   0 -13  15   15.20    5.50
   0  13  16    4.60    5.70
   0  13 -16   -5.00    6.00
   0  13  16    2.60    4.80
   0  13  16    8.10    5.80
   0 -13  16   -0.80    4.50
   0 -13 -16   -3.70    5.70
   0 -13 -16  -13.20    5.30
   0  14   0  414.06   14.80
   0  14   0  425.46   14.00
   0  14   0  458.35   14.50
   0  14   0  429.56   16.80
   0  14   0  445.56   15.80
   0 -14   0  413.06   14.20
   0 -14   0  401.16   14.90
   0 -14   0  405.46   16.20
   0 -14   0  435.16   16.20
   0 -14   0  405.26   14.40
   0 -14   0  419.76   15.50
   0  14  -1   22.40    5.00
   0  14  -1   12.30    3.50
   0  14   1   10.40    4.10
   0  14   1    7.60    3.80
   0  14   1   12.00    3.30
   0  14   1   11.30    3.30
   0  14  -1   11.90    3.30
   0  14  -1   12.30    3.70
   0 -14   1   13.40    3.70
   0 -14  -1   21.00    4.90
   0 -14   1   16.10    4.00
   0 -14  -1   12.60    4.30
   0 -14  -1   14.40    4.30
   0 -14   1   18.50    4.70
   0 -14   1   22.60    5.00
   0 -14  -1   15.50    3.90
   0 -14  -1   17.80    4.60
   0 -14   1   17.00    3.50
   0 -14   1   12.00    4.00
   0 -14  -1   16.00    3.90
   0  14   2   36.70    5.40
   0  14   2   36.80    5.50
   0  14  -2   30.60    4.30
   0  14   2   36.90    4.60
   0  14  -2   32.10    4.30
   0  14  -2   29.60    5.70
   0  14  -2   35.30    4.00
   0  14   2   34.40    5.80
   0  14   2   32.10    4.10
   0 -14  -2   29.30    5.20
   0 -14   2   29.80    3.90
   0 -14   2   33.50    4.30
   0 -14   2   34.60    4.60
   0 -14   2   33.10    5.20
   0 -14  -2   37.00    5.10
   0 -14   2   31.50    6.20
   0 -14  -2   34.20    5.50
   0 -14   2   50.19    5.70
   0 -14  -2   38.50    5.50
   0 -14  -2   37.60    6.00
   0 -14  -2   32.70    4.50
   0  14   3    2.40    3.70
   0  14   3    6.10    4.00
   0  14   3    4.70    2.90
   0  14   3    2.00    3.40
   0  14  -3    5.80    4.50
   0  14   3    3.70    2.90
   0 -14  -3   -4.60    3.70
   0 -14  -3    5.60    3.70
   0 -14  -3    5.30    3.20
   0 -14   3    5.30    4.60
   0 -14   3    4.50    3.60
   0 -14  -3    6.30    4.10
   0 -14  -3    8.00    4.00
   0 -14   3    5.60    3.90
   0 -14  -3    4.30    3.30
   0 -14   3   10.60    3.50
   0  14   4    5.40    3.90
   0  14   4    1.10    2.70
   0  14   4   -0.70    2.70
   0  14  -4    0.00    4.20
   0  14   4   -1.60    3.50
   0 -14  -4    0.00    3.70
   0 -14  -4   -4.60    3.80
   0 -14  -4    2.50    3.60
   0 -14   4   -1.00    3.30
   0 -14   4    4.20    3.60
   0 -14  -4   -1.00    3.50
   0 -14   4   -1.70    4.30
   0 -14   4   -0.50    3.10
   0  14   5   37.50    4.70
   0  14  -5   34.50    6.70
   0  14   5   34.80    5.80
   0  14   5   39.20    6.60
   0 -14  -5   35.70    5.50
   0 -14   5   35.90    5.00
   0 -14  -5   53.19    6.50
   0 -14  -5   34.00    5.50
   0 -14   5   39.60    5.10
   0 -14  -5   35.50    6.40
   0 -14   5   39.60    5.30
   0 -14   5   41.30    7.20
   0  14   6    9.20    4.50
   0  14   6    9.40    4.80
   0  14   6    6.90    3.50
   0  14  -6    7.40    4.70
   0 -14   6    3.90    3.40
   0 -14  -6    1.50    4.30
   0 -14  -6    9.80    4.60
   0 -14  -6    6.90    4.60
   0 -14   6    4.40    3.40
   0 -14  -6    3.20    4.00
   0  14  -7   56.19    8.10
   0  14   7   46.20    5.20
   0  14   7   68.19    7.60
   0  14   7   35.00    6.60
   0 -14  -7   55.39    7.40
   0 -14   7   55.99    5.90
   0 -14   7   58.49    6.10
   0 -14  -7   40.30    6.60
   0 -14  -7   58.29    7.40
   0  14   8    2.50    4.40
   0  14   8    9.40    4.60
   0  14  -8    9.40    5.50
   0  14   8   10.80    3.80
   0 -14  -8    6.00    5.10
   0 -14  -8   13.30    5.30
   0 -14   8   14.10    3.80
   0 -14  -8    9.10    5.00
   0 -14   8   11.90    4.10
   0  14  -9   23.70    6.40
   0  14   9   22.00    5.50
   0  14   9   32.50    6.80
   0  14   9   24.20    4.80
   0 -14   9   29.20    5.30
   0 -14  -9   29.50    6.70
   0 -14   9   28.40    4.90
   0 -14  -9   23.60    5.70
   0 -14  -9   21.10    6.10
   0  14  10    0.60    4.20
   0  14  10   -1.40    4.50
   0  14 -10   -4.00    4.90
   0  14  10   -2.50    3.50
   0 -14 -10   -3.80    4.70
   0 -14 -10   -0.80    4.80
   0 -14  10   -4.20    3.40
   0 -14 -10   -1.10    4.50
   0 -14  10   -3.40    3.60
   0  14  11   67.59    7.10
   0  14  11   71.59    8.50
   0  14 -11   67.09    9.60
   0  14  11   70.19    9.20
   0 -14 -11   70.19    8.90
   0 -14  11   66.69    7.10
   0 -14 -11   67.59    8.80
   0 -14 -11   70.89    9.00
   0  14  12   28.00    7.30
   0  14 -12   23.20    7.20
   0  14  12    8.10    5.30
   0  14  12   26.20    5.30
   0 -14 -12   19.00    6.70
   0 -14 -12   21.90    6.80
   0 -14 -12   22.50    6.50
   0 -14  12   14.80    5.00
   0  14  13   39.50    6.40
   0  14 -13   27.10    7.50
   0  14  13   43.30    7.40
   0  14  13   30.90    7.80
   0 -14  13   41.90    6.50
   0 -14 -13   30.00    7.30
   0 -14 -13   35.90    8.00
   0 -14 -13   29.30    7.50
   0  14  14   -6.80    4.30
   0  14  14   11.00    6.30
   0  14  14   -5.00    4.30
   0  14 -14   10.30    7.00
   0 -14  14    8.30    5.10
   0 -14 -14    0.50    6.30
   0 -14 -14   13.10    6.60
   0  15   0    4.50    3.70
   0  15   0    2.00    2.80
   0  15   0    4.70    3.00
   0  15   0    4.40    4.00
   0  15   0    3.40    3.30
   0 -15   0   -1.10    4.00
   0 -15   0    3.20    3.60
   0 -15   0    1.40    3.00
   0 -15   0    0.70    3.30
   0 -15   0   -0.40    2.90
   0 -15   0    2.20    3.70
   0  15   1   10.30    4.20
   0  15   1   13.20    3.80
   0  15  -1   19.60    3.90
   0  15   1   22.50    3.90
   0  15  -1   16.80    5.00
   0  15   1   21.60    5.30
   0  15  -1   18.70    3.80
   0  15  -1   21.70    4.30
   0  15   1   15.30    4.40
   0 -15  -1   21.70    5.40
   0 -15   1   18.40    4.90
   0 -15  -1   21.70    4.30
   0 -15  -1   21.10    5.10
   0 -15   1   27.50    4.00
   0 -15   1   21.20    4.30
   0 -15   1   21.80    4.80
   0 -15  -1   20.30    5.10
   0 -15   1   18.90    4.00
   0 -15  -1   14.80    3.80
   0 -15   1   20.20    5.20
   0 -15  -1   26.30    5.20
   0  15   2    0.50    3.60
   0  15   2    4.70    3.80
   0  15   2    1.70    4.00
   0  15  -2    5.80    3.10
   0  15   2    4.00    2.90
   0  15  -2    6.70    4.30
   0 -15   2    6.10    3.80
   0 -15  -2    4.60    3.20
   0 -15   2    3.70    4.40
   0 -15  -2    9.10    4.50
   0 -15  -2    3.10    3.80
   0 -15  -2   10.40    4.20
   0 -15   2    0.60    3.00
   0 -15  -2    6.00    4.20
   0 -15  -2    7.90    3.60
   0 -15   2    7.20    4.10
   0  15   3   52.49    5.30
   0  15  -3   52.79    7.50
   0  15   3   54.99    7.50
   0  15   3   63.39    6.90
   0 -15  -3   55.69    6.20
   0 -15   3   51.09    7.50
   0 -15  -3   36.70    6.00
   0 -15   3   44.80    5.50
   0 -15   3   46.10    6.20
   0 -15  -3   51.89    7.10
   0 -15  -3   48.30    6.40
   0 -15   3   61.29    6.50
   0  15   4   -1.10    2.70
   0  15   4   -0.60    4.00
   0  15  -4    7.10    4.90
   0  15   4   -1.50    3.40
   0 -15  -4   -2.10    3.60
   0 -15   4    3.50    3.40
   0 -15   4    0.80    3.20
   0 -15  -4    1.10    3.50
   0 -15  -4    1.50    4.20
   0 -15   4   -4.50    3.30
   0 -15  -4    2.00    4.40
   0  15   5   12.20    3.60
   0  15  -5   13.70    5.50
   0  15   5   14.80    4.50
   0  15   5    2.80    4.60
   0 -15  -5   11.20    4.60
   0 -15   5    7.00    3.80
   0 -15  -5    9.60    4.40
   0 -15  -5    1.30    4.40
   0 -15  -5   12.50    5.00
   0 -15   5    7.30    4.00
   0  15   6   52.59    7.20
   0  15   6   53.59    5.70
   0  15  -6   62.89    8.80
   0  15   6   59.29    8.00
   0 -15   6   59.09    6.10
   0 -15  -6   59.19    7.10
   0 -15   6   54.89    6.10
   0 -15  -6   63.19    7.40
   0 -15  -6   58.09    8.10
   0  15   7   11.60    3.90
   0  15   7   12.70    4.80
   0  15   7   12.60    5.20
   0  15  -7   11.20    6.00
   0 -15   7   14.20    4.30
   0 -15  -7    8.30    4.70
   0 -15  -7   17.70    5.50
   0 -15   7   19.10    4.40
   0 -15  -7   21.00    5.40
   0  15   8    0.50    3.50
   0  15   8   -0.20    4.30
   0  15  -8    3.50    5.30
   0  15   8    0.30    4.00
   0 -15   8   -4.10    3.20
   0 -15  -8   -3.30    4.80
   0 -15   8    2.50    3.60
   0 -15  -8    3.00    4.60
   0 -15  -8   -0.80    4.40
   0  15  -9   28.10    7.30
   0  15   9   42.80    7.60
   0  15   9   52.89    7.60
   0  15   9   40.10    5.80
   0 -15   9   44.40    5.60
   0 -15   9   34.70    5.80
   0 -15  -9   50.49    7.40
   0 -15  -9   49.90    8.00
   0 -15  -9   34.30    6.70
   0  15 -10    2.70    5.60
   0  15  10   -0.90    4.30
   0  15  10    0.00    4.60
   0  15  10    1.00    4.00
   0 -15 -10    8.10    5.40
   0 -15  10    3.40    4.30
   0 -15 -10   -1.40    4.60
   0 -15 -10    2.10    4.80
   0  15  11   -1.00    4.10
   0  15  11    7.70    5.80
   0  15 -11   -3.00    5.40
   0  15  11    4.90    5.00
   0 -15  11    9.40    4.80
   0 -15 -11    3.60    5.30
   0 -15 -11    4.40    5.70
   0 -15 -11    9.20    5.80
   0  15  12    0.20    4.40
   0  15  12   -1.80    5.80
   0  15  12    8.20    5.40
   0  15 -12    0.10    5.80
   0 -15 -12    1.20    5.10
   0 -15 -12    3.60    5.70
   0 -15 -12   18.60    6.60
   0 -15  12    6.80    4.70
   0  15 -13    2.00    6.00
   0  15  13    4.20    5.80
   0  15  13    9.30    4.90
   0  15  13    4.30    6.00
   0 -15  13    5.40    5.00
   0 -15 -13   -2.60    5.80
   0 -15 -13    1.10    5.90
   0 -15 -13   -0.40    5.70
   0  16   0   44.70    6.50
   0  16   0   43.10    6.60
   0  16   0   33.50    5.80
   0  16   0   40.20    5.40
   0  16   0   38.20    4.70
   0  16   0   43.20    5.20
   0 -16   0   34.70    5.80
   0 -16   0   44.90    5.90
   0 -16   0   45.70    5.40
   0 -16   0   37.40    6.30
   0 -16   0   33.80    4.90
   0  16   1    3.00    3.40
   0  16  -1    6.00    3.10
   0  16   1    5.30    4.50
   0  16  -1    0.90    4.20
   0  16   1    1.00    2.80
   0  16   1   -1.50    3.50
   0  16   1    3.70    3.20
   0  16  -1    4.00    4.00
   0  16   1   -2.10    3.80
   0 -16   1    0.40    3.30
   0 -16  -1   -1.70    3.60
   0 -16  -1    6.20    4.30
   0 -16  -1    3.30    4.10
   0 -16  -1    3.90    3.30
   0 -16   1   -0.20    3.50
   0 -16  -1    0.20    3.40
   0 -16   1   -2.70    3.60
   0  16   2    1.00    4.00
   0  16  -2    7.30    5.00
   0  16   2    8.10    3.40
   0  16  -2    3.80    3.10
   0  16   2   -0.10    4.00
   0 -16  -2    9.20    4.60
   0 -16  -2   -0.20    3.20
   0 -16  -2   -0.60    3.80
   0 -16  -2    4.70    3.70
   0 -16   2    6.50    4.30
   0 -16   2   -2.40    3.50
   0 -16  -2    2.00    4.50
   0 -16   2    5.90    3.60
   0  16  -3   -2.90    4.40
   0  16   3    4.90    4.50
   0  16   3   -3.30    2.60
   0  16   3   -2.00    3.80
   0  16  -3    5.50    3.10
   0 -16   3    4.10    3.50
   0 -16  -3    1.70    4.30
   0 -16  -3    0.90    3.40
   0 -16   3    2.50    3.70
   0 -16   3   10.30    4.30
   0 -16  -3    3.30    3.90
   0 -16  -3   -1.00    4.10
   0  16  -4    8.80    5.40
   0  16   4    4.80    3.30
   0  16   4    5.50    4.80
   0  16   4    2.80    4.20
   0 -16   4    2.80    3.60
   0 -16  -4    1.50    4.70
   0 -16  -4    9.90    4.80
   0 -16  -4    5.80    4.60
   0 -16  -4    8.20    4.40
   0 -16   4    2.30    4.00
   0  16   5    3.70    4.20
   0  16   5    2.70    4.70
   0  16   5   -0.90    3.30
   0  16  -5   -0.80    4.90
   0 -16   5   -5.90    3.20
   0 -16  -5    1.20    3.70
   0 -16  -5   -4.80    4.40
   0 -16  -5   -1.80    4.30
   0 -16  -5   -0.40    4.10
   0 -16   5    3.00    3.70
   0  16   6  134.69    8.60
   0  16   6  146.69   11.70
   0  16   6  160.78   11.20
   0  16  -6  140.89   12.30
   0 -16  -6  150.48   10.50
   0 -16   6  153.98    9.40
   0 -16   6  140.09    9.40
   0 -16  -6  147.89   11.40
   0 -16  -6  153.38   10.60
   0  16  -7   -3.40    5.10
   0  16   7    9.70    3.90
   0  16   7   13.60    5.90
   0  16   7    4.00    4.60
   0 -16  -7   -2.50    4.70
   0 -16  -7   12.80    5.80
   0 -16  -7    8.20    4.80
   0 -16   7   -1.10    3.70
   0 -16   7   -2.80    3.90
   0  16   8  166.38    9.80
   0  16   8  152.68   11.70
   0  16  -8  146.89   13.50
   0  16   8  196.28   13.10
   0 -16  -8  171.68   12.50
   0 -16   8  163.28   10.00
   0 -16  -8  185.08   12.00
   0  16   9    4.80    5.10
   0  16   9    6.20    4.20
   0  16   9    4.10    5.40
   0  16  -9    1.50    5.50
   0 -16  -9    5.50    5.70
   0 -16  -9   -2.20    4.90
   0 -16   9    2.30    4.10
   0 -16  -9   -0.60    5.00
   0  16  10    4.20    5.30
   0  16  10    6.60    4.50
   0  16 -10   -3.10    5.70
   0  16  10    6.30    5.20
   0 -16 -10    0.20    5.00
   0 -16 -10   -2.30    5.00
   0 -16 -10   -4.20    5.00
   0 -16  10   -0.90    4.10
   0  16  11   15.70    6.90
   0  16  11   13.30    5.10
   0  16  11   12.40    6.10
   0  16 -11   12.10    6.50
   0 -16  11    8.80    4.80
   0 -16 -11   14.40    6.40
   0 -16 -11   14.20    6.30
   0 -16 -11   12.80    6.30
   0  17   0    6.20    3.30
   0  17   0   -4.20    4.10
   0  17   0   -0.50    4.20
   0  17   0    0.70    3.80
   0 -17   0    3.00    4.40
   0 -17   0   -0.60    3.10
   0 -17   0    5.70    4.20
   0  17   1   14.40    5.00
   0  17   1   13.00    3.90
   0  17  -1   20.30    4.00
   0  17   1   17.00    3.80
   0  17  -1   14.70    5.00
   0  17   1    6.00    3.90
   0  17   1    8.40    4.70
   0  17  -1   14.70    4.60
   0  17  -1    8.70    5.30
   0 -17   1   13.30    4.20
   0 -17   1   13.20    4.80
   0 -17  -1   12.20    5.30
   0 -17  -1    6.20    4.50
   0 -17  -1   16.90    4.30
   0 -17   1   24.80    5.60
   0 -17  -1   11.50    4.80
   0  17  -2   10.00    5.40
   0  17  -2    7.00    4.50
   0  17   2   18.50    4.60
   0  17  -2    7.60    4.20
   0  17   2   11.80    5.80
   0  17   2   13.90    4.80
   0  17   2    2.00    3.40
   0  17  -2    8.80    3.60
   0  17   2    7.80    3.50
   0 -17  -2   11.20    5.50
   0 -17   2   12.60    4.80
   0 -17  -2    7.50    4.50
   0 -17   2   13.60    5.40
   0 -17  -2    8.00    4.20
   0 -17   2   12.60    4.20
   0 -17  -2    5.40    4.80
   0 -17  -2    7.00    4.00
   0  17   3   40.60    5.20
   0  17   3   39.50    7.00
   0  17  -3   58.49    8.50
   0  17   3   48.00    7.20
   0  17  -3   54.09    5.70
   0 -17   3   47.90    6.60
   0 -17  -3   54.09    6.70
   0 -17  -3   40.60    7.40
   0 -17  -3   46.20    7.00
   0 -17  -3   48.90    7.00
   0 -17   3   53.19    6.30
   0  17  -4    3.90    5.30
   0  17   4    3.90    3.50
   0  17   4   -0.20    4.60
   0  17   4    4.70    4.50
   0  17  -4    4.50    3.30
   0 -17  -4    5.10    4.60
   0 -17   4    5.00    3.90
   0 -17  -4   -2.90    4.50
   0 -17   4    7.70    4.00
   0 -17  -4    0.70    4.10
   0 -17  -4   -6.20    4.60
   0  17   5   52.29    8.10
   0  17   5   41.00    5.50
   0  17   5   47.00    7.30
   0  17  -5   33.40    7.40
   0 -17  -5   31.50    6.40
   0 -17   5   45.40    6.20
   0 -17  -5   40.10    6.90
   0 -17  -5   47.70    7.90
   0 -17  -5   49.00    6.90
   0 -17   5   47.30    6.60
   0  17   6   -5.80    3.20
   0  17   6   -3.10    3.90
   0  17  -6   -2.40    5.20
   0  17   6   -3.20    4.80
   0 -17   6    2.50    4.40
   0 -17  -6    0.40    4.20
   0 -17   6   -2.00    3.60
   0 -17  -6   -2.80    4.60
   0 -17  -6    5.20    4.90
   0 -17  -6    1.10    5.20
   0  17   7   36.90    5.50
   0  17   7   28.20    6.70
   0  17   7   23.30    6.70
   0  17  -7   25.00    7.60
   0 -17  -7   37.80    7.00
   0 -17   7   36.60    5.90
   0 -17  -7   36.60    7.60
   0 -17  -7   16.50    6.20
   0  17  -8    9.20    6.20
   0  17   8   -3.40    3.60
   0  17   8    0.60    5.30
   0  17   8    5.20    5.20
   0 -17  -8  -14.90    4.30
   0 -17   8   -1.60    4.30
   0 -17  -8   -7.00    4.50
   0 -17  -8   -0.60    5.40
   0  17   9   24.30    7.10
   0  17   9   11.80    4.70
   0  17   9   18.10    6.10
   0  17  -9    5.10    6.10
   0 -17  -9   16.10    6.90
   0 -17   9   18.00    5.40
   0 -17  -9    0.00    5.50
   0 -17  -9   14.60    6.30
   0  18   0   56.19    6.30
   0  18   0   44.70    6.90
   0  18   0   43.50    7.20
   0 -18   0   66.49    6.90
   0 -18   0   75.59    9.00
   0 -18   0   82.19    8.60
   0  18   1   73.39    9.40
   0  18   1   85.29    7.10
   0  18  -1   75.39    9.60
   0  18  -1   79.19    7.10
   0  18  -1   66.99    7.70
   0  18  -1   66.39    8.30
   0  18   1   71.79    8.30
   0 -18   1   82.59    9.90
   0 -18  -1   81.79    8.50
   0 -18  -1   85.89    9.40
   0 -18   1   68.39    7.10
   0 -18  -1   93.49    8.00
   0 -18   1   93.59    9.10
   0  18  -2    8.20    4.70
   0  18  -2   10.60    5.50
   0  18   2    5.30    4.80
   0  18  -2    6.60    3.70
   0  18   2   10.50    4.10
   0  18   2    4.20    5.10
   0  18   2    8.70    4.60
   0 -18  -2    7.90    4.80
   0 -18  -2   10.80    5.90
   0 -18   2    4.20    3.80
   0 -18   2    6.90    4.60
   0  18   3    9.60    5.20
   0  18   3    8.10    4.80
   0  18   3    5.10    4.20
   0  18  -3    3.70    3.60
   0  18   3    6.10    3.80
   0  18   3    5.00    4.50
   0  18  -3   12.70    6.10
   0 -18  -3    0.20    4.20
   0 -18  -3    7.50    5.40
   0 -18  -3   12.70    5.60
   0 -18   3    7.30    4.80
   0 -18  -3    5.40    4.60
   0 -18   3    4.20    4.10
   0  18   4    8.10    4.90
   0  18   4    3.50    3.70
   0  18  -4    1.40    5.80
   0  18  -4    1.00    3.30
   0  18   4   -0.80    5.00
   0 -18  -4    7.00    5.30
   0 -18  -4    3.00    5.10
   0 -18   4    0.20    4.20
   0 -18  -4    5.70    5.30
   0 -18  -4    5.00    4.70
   0 -18   4    3.20    4.00
   0  18   5   34.00    5.50
   0  18   5   41.60    7.20
   0  18   5   39.20    7.70
   0  18  -5   46.40    5.60
   0  18  -5   57.19    9.10
   0 -18  -5   45.90    7.20
   0 -18   5   48.40    6.50
   0 -18  -5   29.60    6.80
   0 -18  -5   48.00    7.30
   0 -18  -5   43.60    7.60
   0  18   6    7.40    5.30
   0  18  -6   16.30    6.80
   0  18   6    5.00    5.90
   0  18   6    5.60    4.00
   0 -18  -6   -2.60    5.40
   0 -18   6   11.10    4.70
   0 -18  -6   15.30    6.10
   0 -18  -6   12.50    5.50
  -1   0  22   10.60    5.80
  -1   0  22  -12.10    4.70
  -1   0  21   -8.00    4.70
  -1   0  21   -0.40    4.70
  -1   0  20    8.00    5.40
  -1   0  20   10.90    5.40
  -1   0  19   -6.50    4.30
  -1   0  19   -1.50    4.20
  -1   0  18    7.50    4.70
  -1   0  18   -2.60    4.10
   1   0 -18   11.10    4.80
   1   0 -17   -3.00    4.00
  -1   0  17   -0.50    3.90
  -1   0  17    1.30    3.60
  -1   0  17    1.20    4.00
   1   0 -16    4.90    4.40
  -1   0  16    9.80    4.40
   1   0 -16    3.30    4.30
  -1   0  16    7.60    4.20
  -1   0  16    3.00    3.20
  -1   0  15   -2.30    3.40
   1   0 -15    3.70    3.90
  -1   0  15    0.20    3.40
  -1   0  15   -1.20    2.80
   1   0 -15   -6.20    3.70
   1   0 -15   -1.80    3.00
   1   0 -14   64.39    6.00
  -1   0  14   60.69    5.90
   1   0 -14   57.69    5.60
  -1   0  14   56.89    5.90
   1   0 -14   73.29    6.20
  -1   0  14   59.89    5.40
   1   0 -13    5.40    2.80
   1   0 -13   -0.80    3.20
  -1   0  13   -0.20    2.80
   1   0 -13    3.90    3.30
  -1   0  13   -2.70    2.10
  -1   0  13   -1.50    2.80
  -1   0  12   67.79    4.70
  -1   0  12   68.39    5.60
  -1   0  12   65.99    5.60
   1   0 -12   61.99    5.70
   1   0 -12   54.69    5.20
   1   0 -12   61.49    5.80
  -1   0  11   -0.10    2.20
   1   0 -11    0.50    2.20
  -1   0  11   -1.60    1.70
   1   0 -11    3.10    2.60
   1   0 -11   -3.90    2.40
  -1   0  11    1.70    2.40
   1   0 -10  318.97   10.40
  -1   0  10  294.37    9.70
   1   0 -10  300.77   10.30
   1   0 -10  304.67   10.40
  -1   0  10  306.37   10.80
  -1   0  10  302.87   10.50
   1   0  -9    2.80    2.40
   1   0  -9   -1.60    2.00
  -1   0   9    0.10    2.00
  -1   0   9    1.70    1.70
  -1   0   9   -1.70    2.10
   1   0  -9    0.60    2.40
   1   0  -8  862.71   22.70
  -1   0   8  896.01   22.40
  -1   0   8  873.31   22.90
   1   0  -8  895.81   22.90
   1   0  -8  852.41   22.60
  -1   0   8  893.41   23.30
   1   0  -7   -0.40    1.80
  -1   0   7   -2.20    1.40
   1   0  -7   -0.10    1.70
  -1   0   7    1.10    1.70
  -1   0   7   -1.00    1.30
   1   0  -7    0.40    1.70
  -1   0   6  254.97    8.20
  -1   0   6  268.57    7.70
  -1   0   6  270.57    8.10
   1   0  -6  253.67    7.90
   1   0  -6  257.87    8.00
   1   0  -6  273.27    8.20
  -1   0   5   -0.90    1.20
  -1   0   5    0.80    1.30
   1   0  -5    2.10    1.40
   1   0  -5   -0.20    1.40
  -1   0   5   -1.80    1.20
  -1   0   5   -0.80    1.00
   1   0  -5    0.40    1.30
  -1   0   4 1178.98   28.10
   1   0  -4 1193.18   28.50
  -1   0   4 1186.58   28.60
   1   0  -4 1194.38   28.30
  -1   0   4 1169.78   28.40
  -1   0   4 1192.08   28.40
   1   0  -4 1174.08   28.30
   1   0  -3   -0.80    1.00
  -1   0   3   -1.10    0.80
   1   0  -3    1.00    0.90
  -1   0   3   -0.10    1.00
   1   0  -3    2.20    1.10
  -1   0   3    0.70    1.10
   1   0  -3   -1.50    1.00
  -1   0   3    0.90    0.90
   1   0  -2  494.15   12.00
   1   0  -2  487.05   12.00
   1   0  -2  504.75   12.00
  -1   0   2  485.05   11.80
  -1   0   2  504.35   12.00
  -1   0   2  525.65   12.20
  -1   0   2  452.85   12.00
  -1   0   2  506.55   12.10
   1   0  -2  505.75   11.80
   1   0  -1   -0.10    0.30
   1   0  -1    0.00    0.30
  -1   0   1   -0.30    0.30
  -1   0   1    0.20    0.30
  -1   0   1   -0.30    0.20
  -1   0   1    0.10    0.20
  -1   0   1   -0.50    0.30
  -1   0   1    0.30    0.30
  -1   0   1    0.10    0.30
   1   0  -1   -0.30    0.30
   1   0  -1   -0.10    0.30
   1   0  -1    0.20    0.30
   1   0  -1   -0.40    0.30
  -1   0   0  489.65   13.00
  -1   0   0  618.84   13.00
  -1   0   0  618.14   13.00
   1   0   0  513.65   13.00
   1   0   0  519.85   13.10
   1   0   0  606.54   13.00
   1   0   1   -0.10    0.30
   1   0   1   -0.10    0.30
  -1   0  -1    0.00    0.40
   1   0   1    0.40    0.30
   1   0   1    0.00    0.30
   1   0   1   -0.40    0.30
  -1   0  -1    0.20    0.30
  -1   0  -1    0.20    0.40
   1   0   1   -0.20    0.30
  -1   0  -1   -0.30    0.40
   1   0   1    0.90    0.40
  -1   0  -1    0.10    0.40
  -1   0  -1   -0.50    0.40
   1   0   2    1.50    0.70
   1   0   2    3.10    0.80
  -1   0  -2    1.20    0.70
   1   0   2    2.50    0.70
   1   0   2    1.00    0.70
  -1   0  -2    1.70    0.80
   1   0   2    0.50    0.60
  -1   0  -2    1.60    0.80
   1   0   3    0.90    1.10
  -1   0  -3    0.80    1.10
   1   0   3    0.90    1.00
  -1   0  -3    2.30    1.20
  -1   0  -3    0.60    1.10
   1   0   3   -0.50    0.90
   1   0   4 5641.04  130.89
  -1   0  -4 5664.93  130.49
   1   0   4 5699.13  130.69
  -1   0  -4 5559.74  130.49
   1   0   4 5831.02  130.79
  -1   0  -4 5609.54  130.79
   1   0   5   -0.20    1.30
  -1   0  -5    1.20    1.40
   1   0   5    0.70    1.30
   1   0   5    0.50    1.10
  -1   0  -5    1.70    1.30
  -1   0  -5    0.80    1.40
   1   0   6   64.89    3.70
  -1   0  -6   62.19    3.50
  -1   0  -6   56.79    3.50
   1   0   6   62.09    3.70
  -1   0  -6   63.59    3.60
   1   0   6   64.99    3.40
   1   0   7    0.40    1.80
  -1   0  -7    0.30    1.90
  -1   0  -7   -1.40    1.60
   1   0   7    1.50    1.80
   1   0   7    1.70    1.60
  -1   0  -7    0.00    1.90
  -1   0  -8 1379.56   34.50
   1   0   8 1399.36   34.80
   1   0   8 1375.46   34.10
  -1   0  -8 1385.36   34.10
  -1   0  -8 1370.36   34.10
   1   0   8 1393.76   34.70
   1   0   9    0.40    2.20
  -1   0  -9   -1.40    2.00
  -1   0  -9   -0.10    2.30
   1   0   9   -0.60    2.10
  -1   0  -9    0.70    2.40
   1   0   9    0.20    1.80
   1   0  10   47.20    4.50
  -1   0 -10   48.30    4.10
  -1   0 -10   40.60    4.00
  -1   0 -10   40.50    4.00
   1   0  10   37.30    4.00
   1   0  10   40.60    3.80
  -1   0 -11   -1.20    2.40
  -1   0 -11   -3.10    2.20
  -1   0 -11    1.60    2.60
   1   0  11   -4.00    2.20
   1   0  11   -0.50    1.90
   1   0  11   -0.30    2.30
   1   0  12  338.17   11.00
  -1   0 -12  338.27   11.30
   1   0  12  314.97   11.80
   1   0  12  306.87   11.60
  -1   0 -12  320.27   11.10
  -1   0 -12  291.87   11.10
  -1   0 -13    1.50    3.10
  -1   0 -13    0.90    3.00
  -1   0 -13   -2.60    2.50
   1   0  13   -6.70    2.60
   1   0  13    0.10    2.80
   1   0  13   -0.70    2.50
  -1   0 -14    1.10    3.00
  -1   0 -14   -1.80    3.40
   1   0  14    7.00    3.60
   1   0  14    2.60    2.90
   1   0  14    6.50    3.70
  -1   0 -14    7.80    3.80
  -1   0 -15   -3.10    2.90
   1   0  15   -0.40    2.90
   1   0  15   -1.40    3.30
  -1   0 -15    0.40    3.50
   1   0  15    6.50    3.70
  -1   0 -15   -2.20    3.70
  -1   0 -16   81.69    7.50
  -1   0 -16   77.29    6.90
   1   0  16   89.59    8.00
   1   0  16   94.59    7.80
  -1   0 -16   97.29    7.80
   1   0  16   76.09    6.60
   1   0  17    0.50    4.00
   1   0  17   -0.30    3.50
   1   0  17    2.20    4.30
  -1   0 -17   -2.70    4.30
   1   0  18    3.60    4.30
   1   0  18   -3.00    4.40
   1   0  19   -9.30    4.20
   1   0  19   -7.30    4.20
   1   0  20    3.90    4.90
   1   0  20    1.90    4.90
   1   0  21   -7.60    4.70
   1   0  21  -14.20    4.40
  -1   1  22    1.70    6.00
  -1   1  22    8.70    6.00
  -1  -1  22    5.10    5.40
  -1  -1  22   18.20    6.40
  -1   1  21   -2.80    4.50
  -1   1  21  -10.10    4.60
  -1  -1  21   -1.60    4.80
  -1  -1  21   -8.10    4.70
  -1   1  20   12.40    5.40
  -1   1  20    5.40    5.50
  -1  -1  20   -0.70    4.60
  -1  -1  20    8.40    5.00
  -1   1  19   -2.30    4.20
  -1   1  19  -13.40    3.90
  -1  -1  19   -2.60    4.30
   1  -1 -19   -5.70    4.70
  -1  -1  19   -3.40    4.30
  -1   1  18   42.10    6.60
  -1   1  18   40.40    6.30
   1  -1 -18   51.49    6.80
  -1  -1  18   49.90    6.70
  -1  -1  18   39.90    6.20
   1   1 -17   33.20    5.60
  -1   1  17   34.70    5.70
  -1   1  17   19.70    5.10
  -1   1  17   33.50    5.00
  -1  -1  17   24.90    5.20
   1  -1 -17   18.70    5.20
   1  -1 -17   38.40    5.90
  -1  -1  17   23.00    5.30
  -1   1  16   14.20    4.50
  -1   1  16   21.10    4.20
  -1   1  16   10.20    4.40
   1   1 -16   13.20    4.40
   1   1 -16   15.10    4.30
  -1  -1  16   13.10    3.60
  -1  -1  16   13.30    4.40
   1  -1 -16   15.40    4.90
   1  -1 -16   21.40    5.30
  -1  -1  16   11.00    4.50
  -1   1  15   20.70    3.90
   1   1 -15   19.80    4.40
   1   1 -15   19.70    4.40
  -1   1  15   14.40    4.20
  -1   1  15   16.50    4.30
   1   1 -15   19.00    4.30
  -1  -1  15   20.30    4.50
  -1  -1  15   15.20    3.50
  -1  -1  15   16.20    4.30
   1  -1 -15   19.30    4.80
   1  -1 -15   14.40    4.70
  -1   1  14   -4.00    2.30
   1   1 -14   -0.60    3.30
  -1   1  14   -0.30    3.20
   1   1 -14    1.10    3.40
  -1   1  14    5.50    3.40
   1   1 -14   -0.60    3.20
   1  -1 -14   -1.40    3.60
   1  -1 -14   -3.00    3.70
   1  -1 -14   -3.30    2.50
  -1  -1  14    4.90    3.50
  -1  -1  14    1.00    2.40
  -1  -1  14    0.90    3.20
  -1   1  13   95.69    6.80
   1   1 -13   98.39    6.60
  -1   1  13  113.89    6.40
   1   1 -13  109.29    6.80
  -1   1  13  107.89    7.00
   1   1 -13  100.19    6.90
   1  -1 -13  113.99    7.40
  -1  -1  13   99.09    5.60
  -1  -1  13  108.69    6.90
  -1  -1  13   88.59    6.70
   1  -1 -13   94.59    5.70
   1  -1 -13  107.79    7.20
  -1   1  12   51.99    5.10
  -1   1  12   51.09    5.10
   1   1 -12   61.29    5.30
   1   1 -12   54.49    5.50
  -1   1  12   54.49    4.70
   1   1 -12   55.79    4.80
  -1  -1  12   57.29    5.30
  -1  -1  12   47.70    4.90
   1  -1 -12   44.30    4.10
  -1  -1  12   55.29    4.30
   1  -1 -12   62.59    5.50
   1  -1 -12   53.69    5.40
  -1   1  11    6.40    2.60
   1   1 -11    2.70    2.50
  -1   1  11    2.90    2.50
  -1   1  11    0.80    2.10
   1   1 -11    5.20    2.80
   1   1 -11    6.90    2.70
   1  -1 -11    6.10    2.90
   1  -1 -11    6.50    3.10
  -1  -1  11    1.70    2.30
  -1  -1  11    2.40    2.70
   1  -1 -11    4.70    2.10
  -1  -1  11    0.40    1.80
  -1   1  10   49.20    4.50
  -1   1  10   45.60    4.00
   1   1 -10   49.30    4.60
   1   1 -10   45.30    4.30
   1   1 -10   52.49    4.40
  -1   1  10   40.00    4.00
  -1  -1  10   48.40    4.40
   1  -1 -10   45.80    4.30
   1  -1 -10   44.50    3.80
  -1  -1  10   40.60    4.30
   1  -1 -10   49.10    4.60
  -1  -1  10   47.70    3.60
  -1   1   9  652.53   17.60
   1   1  -9  621.84   17.10
  -1   1   9  637.24   18.10
   1   1  -9  624.24   17.20
  -1   1   9  650.03   18.20
   1   1  -9  619.74   18.20
   1  -1  -9  622.14   17.90
  -1  -1   9  645.74   18.10
   1  -1  -9  648.04   17.90
  -1  -1   9  635.04   17.60
   1  -1  -9  639.84   17.10
  -1  -1   9  661.53   16.80
  -1   1   8  369.36   11.70
   1   1  -8  373.36   11.00
   1   1  -8  363.06   12.00
  -1   1   8  371.56   11.70
  -1   1   8  387.06   11.40
   1   1  -8  376.96   11.00
   1  -1  -8  369.66   11.80
  -1  -1   8  382.26   11.80
   1  -1  -8  378.06   10.90
   1  -1  -8  386.66   11.70
  -1  -1   8  382.76   11.40
  -1  -1   8  399.36   10.70
   1   1  -7    5.00    1.80
  -1   1   7    2.40    1.70
   1   1  -7    4.20    1.80
  -1   1   7    5.10    1.90
   1   1  -7    4.20    2.10
  -1   1   7    4.70    1.90
  -1  -1   7    7.40    2.20
   1  -1  -7    2.20    2.10
   1  -1  -7    3.20    1.60
  -1  -1   7    6.00    1.50
  -1  -1   7    1.30    1.80
  -1  -1   7    6.10    1.80
   1  -1  -7    3.50    2.10
   1   1  -6    0.50    1.40
  -1   1   6    1.40    1.40
  -1   1   6    0.50    1.40
  -1   1   6    0.00    1.40
   1   1  -6    0.10    1.40
   1   1  -6   -1.20    1.70
  -1  -1   6   -0.40    1.30
   1  -1  -6   -0.10    1.60
   1  -1  -6    3.60    1.60
   1  -1  -6    1.00    1.70
  -1  -1   6   -0.40    1.60
   1  -1  -6    1.20    1.30
  -1  -1   6    1.90    1.10
  -1  -1   6   -0.40    1.40
  -1   1   5 1110.39   27.60
  -1   1   5 1141.99   27.60
   1   1  -5 1096.19   27.90
   1   1  -5 1117.49   26.90
  -1   1   5 1125.49   27.50
   1   1  -5 1126.49   26.90
   1  -1  -5 1091.39   27.60
   1  -1  -5 1116.09   27.30
   1  -1  -5 1147.99   26.90
  -1  -1   5 1097.69   27.80
   1  -1  -5 1098.19   27.50
  -1  -1   5 1149.98   27.20
  -1  -1   5 1160.18   27.70
  -1  -1   5 1142.79   26.70
   1   1  -4  353.06    9.10
   1   1  -4  360.86    9.10
   1   1  -4  348.87   10.10
  -1   1   4  349.67    9.60
  -1   1   4  340.67    9.60
  -1   1   4  351.66    9.70
  -1  -1   4  357.86    9.30
  -1  -1   4  364.96    9.70
  -1  -1   4  361.46    8.80
   1  -1  -4  345.67    9.80
   1  -1  -4  349.87    9.60
   1  -1  -4  362.56    9.00
   1  -1  -4  341.37    9.70
  -1  -1   4  342.67   10.00
  -1   1   3  700.33   16.70
  -1   1   3  740.53   17.50
   1   1  -3  716.03   17.00
  -1   1   3  712.53   17.50
  -1   1   3  696.63   17.50
   1   1  -3  699.23   17.90
   1   1  -3  717.73   16.90
   1  -1  -3  707.93   17.60
   1  -1  -3  705.63   17.50
   1  -1  -3  719.23   16.80
   1  -1  -3  713.53   17.60
  -1  -1   3  724.83   17.10
  -1  -1   3  668.73   17.80
  -1  -1   3  742.83   17.50
   1   1  -2   52.29    1.70
   1   1  -2   53.69    1.80
   1   1  -2   53.39    1.60
  -1   1   2   52.29    2.10
  -1   1   2   51.19    2.20
   1  -1  -2   47.50    2.30
  -1  -1   2   51.79    1.60
  -1  -1   2   55.09    2.10
  -1  -1   2   54.89    1.80
   1  -1  -2   52.29    2.20
  -1  -1   2   50.09    2.50
   1  -1  -2   47.70    2.30
   1  -1  -2   52.29    2.30
  -1  -1   2   52.79    1.60
  -1   1   1  631.44   14.80
  -1   1   1  613.54   15.10
   1   1  -1  649.43   14.80
   1   1  -1  618.24   15.00
  -1   1   1  641.84   14.60
   1   1  -1  625.14   14.60
  -1   1   1  641.64   15.10
   1   1  -1  616.34   14.50
   1   1  -1  657.03   14.70
  -1   1   1  635.64   15.00
  -1  -1   1  638.84   14.80
  -1  -1   1  565.44   14.50
  -1  -1   1  617.14   15.20
  -1  -1   1  649.74   14.70
   1  -1  -1  621.44   14.90
   1  -1  -1  614.14   15.00
   1  -1  -1  607.54   15.00
   1  -1  -1  623.34   15.00
   1  -1  -1  645.54   14.60
  -1  -1   1  647.14   14.70
   1   1   0 2929.11   68.39
   1   1   0 2937.71   67.69
  -1   1   0 3061.19   67.79
   1   1   0 2768.92   67.69
   1   1   0 2803.32   67.69
  -1   1   0 3004.60   67.69
   1   1   0 3042.70   67.79
  -1   1   0 3007.80   67.59
  -1   1   0 2902.41   67.69
   1   1   0 2943.41   67.89
   1   1   0 3102.39   67.79
   1   1   0 3096.89   67.69
  -1   1   0 3004.60   67.59
   1   1   0 2879.51   67.99
  -1   1   0 3000.60   68.49
  -1  -1   0 2931.31   67.69
  -1  -1   0 2783.32   67.69
  -1  -1   0 2705.83   67.49
  -1  -1   0 2965.00   67.99
   1  -1   0 2867.01   67.69
   1  -1   0 3013.90   67.99
  -1  -1   0 2993.00   68.29
   1  -1   0 3008.50   68.19
   1  -1   0 2895.51   67.89
   1  -1   0 2904.01   67.69
  -1  -1   0 2981.80   68.09
   1  -1   0 3059.99   68.19
  -1  -1   0 2888.51   67.69
  -1  -1   0 3067.29   67.89
  -1  -1   0 2865.51   67.79
   1   1   1  806.02   18.20
  -1   1  -1  792.62   18.30
   1   1   1  758.32   18.60
  -1   1  -1  786.52   18.90
   1   1   1  796.52   18.60
   1   1   1  772.62   18.30
  -1  -1  -1  794.22   18.20
  -1  -1  -1  747.13   18.60
  -1  -1  -1  770.82   18.60
   1  -1   1  806.02   18.50
   1  -1   1  788.72   18.40
  -1  -1  -1  784.02   18.30
   1  -1   1  788.22   18.40
  -1   1  -2 1469.85   34.80
   1   1   2 1491.05   34.20
   1   1   2 1439.86   34.10
   1   1   2 1447.36   34.60
   1   1   2 1447.66   34.60
  -1  -1  -2 1448.26   34.50
   1  -1   2 1486.55   34.30
  -1  -1  -2 1430.56   34.50
   1  -1   2 1501.65   34.40
   1  -1   2 1496.55   34.10
  -1  -1  -2 1492.55   34.10
   1   1   3  749.82   19.00
   1   1   3  791.42   18.80
  -1   1  -3  781.42   19.40
   1   1   3  753.92   19.10
  -1   1  -3  776.82   18.20
   1  -1   3  802.62   18.90
   1  -1   3  780.02   18.80
  -1  -1  -3  751.62   18.90
  -1  -1  -3  790.82   18.50
  -1  -1  -3  747.23   19.00
   1  -1   3  787.12   18.50
   1   1   4  134.89    4.80
   1   1   4  137.09    5.10
  -1   1  -4  141.29    4.40
   1   1   4  135.89    5.00
  -1   1  -4  146.99    4.50
  -1   1  -4  152.28    5.50
  -1  -1  -4  135.09    5.10
  -1  -1  -4  145.19    4.60
   1  -1   4  161.18    4.70
   1  -1   4  162.88    5.10
   1  -1   4  162.98    5.10
  -1  -1  -4  143.79    5.10
  -1   1  -5   82.19    4.30
   1   1   5   85.19    3.90
  -1   1  -5   88.69    3.40
   1   1   5   82.59    4.00
   1   1   5   88.99    3.90
  -1   1  -5   85.29    3.30
   1  -1   5   89.89    4.00
  -1  -1  -5   83.29    4.00
   1  -1   5   91.09    3.50
  -1  -1  -5   89.69    4.10
   1  -1   5   88.89    3.90
  -1  -1  -5   87.09    3.50
   1   1   6  404.76   11.80
  -1   1  -6  408.06   10.90
  -1   1  -6  407.86   10.80
  -1   1  -6  402.56   12.00
   1   1   6  405.86   11.60
   1   1   6  406.96   11.50
   1  -1   6  418.66   11.00
  -1  -1  -6  407.26   11.60
  -1  -1  -6  416.76   11.10
  -1  -1  -6  403.46   11.60
   1  -1   6  403.56   11.50
   1  -1   6  411.56   11.60
  -1   1  -7   15.90    2.80
   1   1   7   17.80    2.70
  -1   1  -7   20.20    2.40
  -1   1  -7   22.10    2.30
   1   1   7   18.30    2.50
   1   1   7   13.90    2.30
   1  -1   7   19.30    2.60
  -1  -1  -7   16.10    2.70
  -1  -1  -7   18.30    2.30
  -1  -1  -7   14.50    2.70
   1  -1   7   19.20    2.20
   1  -1   7   22.50    2.70
  -1   1  -8    1.20    2.10
   1   1   8   -0.30    2.00
  -1   1  -8   -2.50    2.20
   1   1   8    1.30    2.10
  -1   1  -8    1.40    2.10
   1   1   8    2.90    2.10
   1  -1   8    5.30    2.30
   1  -1   8    2.90    2.30
  -1  -1  -8    4.50    2.00
   1  -1   8    2.30    1.90
  -1  -1  -8    1.50    2.50
  -1  -1  -8   -1.60    2.40
  -1   1  -9    9.20    2.50
   1   1   9    7.40    2.50
   1   1   9    2.90    2.40
  -1   1  -9    7.20    2.60
  -1   1  -9    4.70    2.40
   1   1   9    4.40    2.50
   1  -1   9    6.60    2.00
   1  -1   9    4.50    2.40
  -1  -1  -9    5.80    2.70
  -1  -1  -9    2.70    2.60
   1  -1   9    6.10    2.60
  -1  -1  -9    7.30    2.20
   1   1  10  187.78    7.80
  -1   1 -10  201.38    8.50
   1   1  10  199.08    8.20
  -1   1 -10  188.08    7.30
   1   1  10  186.88    8.20
  -1   1 -10  203.58    7.50
  -1  -1 -10  199.38    7.40
   1  -1  10  201.48    8.20
  -1  -1 -10  196.68    8.20
   1  -1  10  197.98    7.20
  -1  -1 -10  202.28    8.10
   1  -1  10  201.28    8.10
  -1   1 -11   11.40    3.00
   1   1  11   16.00    3.00
  -1   1 -11   17.00    3.00
   1   1  11   15.20    3.20
  -1   1 -11   18.00    3.10
   1   1  11   14.10    3.10
  -1  -1 -11   13.20    3.40
   1  -1  11   15.20    3.10
  -1  -1 -11   17.50    3.40
   1  -1  11   15.10    2.70
   1  -1  11   17.90    3.40
  -1  -1 -11   14.70    2.80
  -1   1 -12    3.80    2.80
  -1   1 -12   -2.10    2.50
   1   1  12    4.50    2.80
  -1   1 -12    6.20    2.80
   1   1  12    1.40    2.20
   1   1  12    1.60    2.80
   1  -1  12    0.00    2.50
  -1  -1 -12    5.30    3.20
   1  -1  12    1.20    2.70
  -1  -1 -12    3.40    2.30
  -1  -1 -12    3.10    3.10
   1  -1  12   -1.60    2.10
   1   1  13   -2.60    2.40
   1   1  13   -1.20    2.80
  -1   1 -13   -4.40    2.90
  -1   1 -13   -1.00    2.90
   1   1  13   -0.90    2.70
  -1   1 -13   -6.40    2.70
  -1  -1 -13    5.80    3.50
   1  -1  13    2.40    3.00
  -1  -1 -13    5.20    3.50
   1  -1  13   -0.20    2.90
   1  -1  13    2.20    2.40
  -1  -1 -13   -0.20    2.50
  -1   1 -14    9.40    3.70
  -1   1 -14   11.00    3.80
   1   1  14   12.20    3.70
   1   1  14   15.60    3.90
   1   1  14   16.40    4.10
  -1   1 -14   16.40    3.90
  -1  -1 -14    9.20    4.00
  -1  -1 -14   11.80    3.30
   1  -1  14    9.70    3.80
   1  -1  14    2.80    2.80
   1  -1  14   11.20    3.90
  -1  -1 -14   14.70    4.40
  -1   1 -15   -0.90    3.50
   1   1  15    2.20    3.70
  -1   1 -15    0.40    3.40
   1   1  15   -0.70    3.00
  -1   1 -15    2.20    3.60
   1   1  15   -0.70    3.60
  -1  -1 -15    3.80    4.00
  -1  -1 -15   -0.90    3.90
   1  -1  15   -5.80    3.30
   1  -1  15   -0.80    2.90
   1  -1  15    3.60    3.70
  -1  -1 -15   -0.90    2.70
   1   1  16   99.69    8.40
   1   1  16  122.49    7.70
   1   1  16  106.19    8.30
  -1   1 -16  108.19    7.80
  -1   1 -16  108.89    7.90
   1  -1  16  101.79    8.20
   1  -1  16  100.59    8.30
  -1  -1 -16  103.49    8.40
  -1  -1 -16  109.69    8.40
   1  -1  16   99.79    7.00
   1   1  17   48.10    6.30
   1   1  17   41.30    6.30
   1   1  17   46.40    5.70
  -1   1 -17   44.70    5.80
  -1  -1 -17   54.19    6.70
   1  -1  17   40.30    6.00
   1  -1  17   59.69    6.60
  -1  -1 -17   40.00    6.20
   1   1  18   42.30    5.90
   1   1  18   36.20    6.20
   1   1  18   35.80    6.50
   1  -1  18   35.60    6.00
   1  -1  18   27.20    5.70
  -1  -1 -18   42.20    6.50
   1   1  19   98.89    9.10
   1   1  19   89.49    9.00
   1  -1  19   70.69    7.90
   1  -1  19   95.99    9.00
   1   1  20   -4.80    4.60
   1   1  20   -7.40    4.70
   1  -1  20   -1.30    4.70
   1  -1  20   -7.40    4.30
   1   1  21    1.30    5.30
   1   1  21   -9.10    5.10
   1  -1  21   -2.20    4.90
   1  -1  21   -7.50    4.40
  -1   2  22   -4.70    5.50
  -1   2  22   -6.00    4.90
  -1  -2  22    0.90    5.30
  -1  -2  22    4.40    5.40
  -1   2  21   -4.40    5.40
  -1   2  21    2.60    5.30
  -1  -2  21   -2.70    4.70
  -1  -2  21    5.00    5.20
  -1   2  20   14.40    5.70
  -1   2  20    2.20    5.00
  -1  -2  20    2.80    4.30
  -1  -2  20    4.50    4.90
  -1   2  19    6.30    4.90
  -1   2  19    9.50    4.90
  -1  -2  19    6.50    4.60
   1  -2 -19    6.90    5.70
  -1  -2  19   -3.40    4.00
  -1   2  18    8.20    4.90
  -1   2  18    0.60    4.20
  -1   2  18    6.90    4.20
  -1  -2  18    3.20    4.10
   1  -2 -18    6.80    5.30
  -1  -2  18    3.50    4.30
   1  -2 -18   -1.30    5.30
  -1   2  17  161.88   10.10
   1   2 -17  155.38    9.50
  -1   2  17  142.79    9.60
  -1   2  17  154.08    9.00
  -1  -2  17  129.49    9.30
  -1  -2  17  138.39    9.10
   1  -2 -17  178.78   10.40
   1  -2 -17  158.38   10.30
  -1   2  16   24.60    4.50
  -1   2  16   24.20    4.80
   1   2 -16   22.30    4.90
  -1   2  16   20.20    5.10
   1   2 -16   26.00    5.00
   1  -2 -16   29.40    5.40
  -1  -2  16   17.70    4.80
  -1  -2  16   24.40    4.80
   1  -2 -16   13.80    5.10
  -1   2  15   26.90    4.80
  -1   2  15   21.60    4.60
   1   2 -15   20.90    4.30
   1   2 -15   21.70    4.90
  -1   2  15   24.30    4.30
  -1  -2  15   18.50    3.30
   1  -2 -15   18.70    4.90
  -1  -2  15   18.10    4.50
   1  -2 -15   21.30    5.20
  -1  -2  15   16.20    4.30
   1   2 -14  156.98    7.60
  -1   2  14  158.38    8.20
  -1   2  14  144.49    8.60
   1   2 -14  153.58    8.00
   1   2 -14  158.78    9.00
  -1   2  14  142.69    8.50
  -1  -2  14  150.78    8.30
  -1  -2  14  131.79    8.40
   1  -2 -14  147.19    8.90
  -1  -2  14  147.59    6.70
   1  -2 -14  150.88    9.20
   1   2 -13    2.50    3.00
   1   2 -13   -0.20    2.90
  -1   2  13    2.10    3.00
  -1   2  13   -2.60    2.60
   1   2 -13   -3.00    3.20
  -1   2  13   -1.10    2.40
   1  -2 -13   -1.50    3.40
  -1  -2  13   -1.90    2.80
   1  -2 -13    1.10    3.60
   1  -2 -13    0.80    2.10
  -1  -2  13   -1.30    2.70
  -1  -2  13    2.20    2.10
  -1   2  12  182.18    8.00
  -1   2  12  155.68    8.10
   1   2 -12  170.18    7.20
   1   2 -12  172.38    7.40
   1   2 -12  178.48    8.70
  -1   2  12  165.48    8.20
   1  -2 -12  160.98    8.50
   1  -2 -12  170.08    6.60
  -1  -2  12  175.28    8.40
   1  -2 -12  168.08    8.70
  -1  -2  12  178.48    8.00
  -1  -2  12  175.68    6.60
  -1   2  11    7.30    2.80
   1   2 -11    5.40    2.90
   1   2 -11    9.30    2.50
  -1   2  11    5.60    2.70
   1   2 -11    9.30    2.70
  -1   2  11    8.80    2.90
  -1  -2  11    7.10    2.00
   1  -2 -11    7.70    3.40
  -1  -2  11    7.90    2.80
  -1  -2  11    7.10    2.50
   1  -2 -11    3.20    3.00
   1  -2 -11    7.60    2.00
  -1   2  10   65.99    5.10
   1   2 -10   76.39    4.50
   1   2 -10   64.19    4.30
   1   2 -10   60.99    5.50
  -1   2  10   64.59    4.80
  -1   2  10   79.79    5.20
  -1  -2  10   64.89    3.70
   1  -2 -10   71.79    3.80
  -1  -2  10   61.79    5.10
  -1  -2  10   67.09    4.70
   1  -2 -10   70.19    5.80
   1  -2 -10   68.19    5.60
  -1   2   9    0.70    2.20
   1   2  -9    0.30    2.60
  -1   2   9   -0.60    1.90
   1   2  -9    1.90    1.90
   1   2  -9    3.00    2.00
  -1   2   9   -0.40    2.00
  -1  -2   9    0.70    2.00
   1  -2  -9    2.40    2.70
   1  -2  -9   -1.40    1.50
  -1  -2   9   -0.30    2.20
  -1  -2   9   -0.10    1.50
   1  -2  -9   -4.90    2.50
   1   2  -8  137.39    5.40
   1   2  -8  135.89    5.30
  -1   2   8  144.29    6.30
  -1   2   8  137.89    6.40
  -1   2   8  142.09    6.30
   1   2  -8  144.59    7.10
  -1  -2   8  134.29    6.30
  -1  -2   8  145.69    5.90
  -1  -2   8  138.19    4.90
  -1  -2   8  128.89    6.80
   1  -2  -8  133.79    6.60
   1  -2  -8  146.09    6.90
   1  -2  -8  135.69    4.90
   1  -2  -8  145.79    6.40
  -1   2   7   42.60    3.70
   1   2  -7   34.60    3.70
  -1   2   7   31.90    3.20
   1   2  -7   36.10    2.90
   1   2  -7   40.60    2.90
  -1   2   7   33.90    3.10
   1  -2  -7   40.10    3.90
  -1  -2   7   37.90    3.20
  -1  -2   7   40.50    3.60
   1  -2  -7   36.20    3.60
   1  -2  -7   36.70    2.40
  -1  -2   7   38.30    2.50
   1  -2  -7   36.70    3.40
  -1  -2   7   32.00    3.60
  -1   2   6  366.56   10.60
   1   2  -6  357.26    9.50
  -1   2   6  361.36   10.70
  -1   2   6  354.06   10.70
   1   2  -6  360.76   11.40
   1   2  -6  354.76    9.60
   1  -2  -6  341.67   10.70
  -1  -2   6  358.86   10.00
  -1  -2   6  362.36   10.60
  -1  -2   6  353.66   11.20
   1  -2  -6  369.26   10.70
   1  -2  -6  360.86    9.20
  -1  -2   6  369.66    9.20
   1  -2  -6  355.36   10.90
   1   2  -5  482.95   14.00
  -1   2   5  477.75   13.40
   1   2  -5  501.55   12.20
  -1   2   5  497.55   13.20
  -1   2   5  470.05   13.40
   1   2  -5  494.35   12.30
  -1  -2   5  508.35   13.30
  -1  -2   5  492.65   12.70
   1  -2  -5  500.35   11.90
   1  -2  -5  480.35   13.50
  -1  -2   5  511.95   12.00
   1  -2  -5  502.95   13.50
   1  -2  -5  478.05   13.60
  -1  -2   5  488.05   14.00
  -1   2   4  155.08    5.60
  -1   2   4  154.58    5.50
   1   2  -4  155.98    6.10
  -1   2   4  160.88    5.30
   1   2  -4  162.08    4.40
   1   2  -4  162.28    4.50
   1  -2  -4  162.88    5.70
  -1  -2   4  161.48    4.80
   1  -2  -4  154.18    5.60
   1  -2  -4  157.78    5.70
  -1  -2   4  143.89    5.90
  -1  -2   4  165.08    5.40
  -1   2   3  366.76   10.10
   1   2  -3  367.36   10.80
   1   2  -3  378.06    9.10
  -1   2   3  389.46    9.90
   1   2  -3  371.46    9.00
  -1  -2   3  369.06   10.70
  -1  -2   3  376.56    9.90
   1  -2  -3  358.96   10.30
  -1  -2   3  385.76    9.40
   1  -2  -3  371.86   10.20
  -1  -2   3  398.46    9.00
   1  -2  -3  365.36   10.30
   1  -2  -3  364.56   10.10
   1   2  -2   67.49    2.10
  -1   2   2   61.59    2.90
  -1   2   2   70.49    2.60
  -1   2   2   65.29    2.10
   1   2  -2   69.89    3.10
   1   2  -2   69.09    2.10
  -1   2   2   70.59    2.10
  -1  -2   2   70.29    2.20
  -1  -2   2   72.69    2.80
  -1  -2   2   67.69    2.30
   1  -2  -2   69.69    3.20
  -1  -2   2   74.79    3.60
   1  -2  -2   65.29    3.10
   1  -2  -2   71.39    3.00
   1  -2  -2   66.39    3.10
   1   2  -1 1357.96   31.80
  -1   2   1 1400.16   31.90
   1   2  -1 1370.16   31.80
   1   2  -1 1359.56   31.70
  -1   2   1 1369.76   31.80
   1   2  -1 1353.96   32.10
  -1   2   1 1376.56   31.90
   1   2  -1 1360.76   31.70
  -1  -2   1 1382.26   31.80
   1  -2  -1 1349.47   32.30
  -1  -2   1 1364.66   31.80
   1  -2  -1 1343.47   32.10
   1  -2  -1 1340.57   32.20
  -1  -2   1 1368.06   32.60
   1  -2  -1 1318.57   32.30
  -1  -2   1 1408.36   31.90
   1  -2  -1 1431.66   32.00
  -1  -2   1 1352.46   31.80
  -1  -2   1 1321.27   31.70
   1  -2  -1 1382.26   31.90
  -1   2   0  164.28    4.40
  -1   2   0  175.48    5.00
  -1  -2   0  163.58    4.70
   1  -2   0  161.88    4.50
  -1  -2   0  164.88    4.60
   1  -2   0  169.58    4.90
   1  -2   0  160.98    4.60
  -1  -2   0  165.78    5.00
   1  -2   0  161.38    4.70
   1  -2   0  162.68    4.30
  -1  -2   0  171.78    4.80
   1  -2   0  158.58    4.50
  -1  -2   0  164.18    4.50
   1  -2   0  162.78    4.60
  -1  -2   0  165.18    4.30
   1   2   1    4.40    1.10
   1   2   1    5.10    1.00
  -1   2  -1    5.00    1.30
  -1   2  -1    4.30    0.80
   1   2   1    3.60    0.60
   1  -2   1    4.20    1.30
   1  -2   1    5.40    0.90
  -1  -2  -1    2.80    1.20
  -1  -2  -1    3.20    1.10
   1  -2   1    3.00    0.80
   1  -2   1    3.20    0.70
  -1  -2  -1    3.10    0.70
  -1  -2  -1    4.90    1.20
   1  -2   1    3.20    0.90
  -1  -2  -1    2.60    1.00
  -1  -2  -1    3.40    1.00
   1   2   2  230.58    6.70
   1   2   2  243.08    6.00
   1   2   2  238.38    6.20
   1   2   2  233.08    6.90
  -1   2  -2  237.48    7.30
  -1  -2  -2  231.18    6.90
  -1  -2  -2  239.38    6.10
   1  -2   2  250.17    6.60
  -1  -2  -2  235.88    6.90
   1  -2   2  232.28    6.10
   1  -2   2  230.68    6.30
  -1  -2  -2  222.08    6.80
   1   2   3  729.33   17.30
  -1   2  -3  693.03   18.30
   1   2   3  682.63   17.80
   1   2   3  686.73   17.90
  -1  -2  -3  722.43   16.80
  -1  -2  -3  699.83   17.80
   1  -2   3  713.83   16.90
  -1  -2  -3  693.93   17.90
   1  -2   3  714.93   17.30
   1  -2   3  732.63   17.60
  -1  -2  -3  700.13   17.80
   1   2   4   94.59    3.60
  -1   2  -4   86.99    4.60
   1   2   4   84.59    4.00
   1   2   4   84.89    4.00
   1  -2   4   97.29    3.20
  -1  -2  -4   89.39    3.00
  -1  -2  -4   85.69    4.10
  -1  -2  -4   83.69    4.10
   1  -2   4   86.29    3.70
   1  -2   4   86.39    3.50
  -1  -2  -4   86.89    4.20
   1   2   5    2.90    1.50
   1   2   5    3.40    1.60
   1   2   5    4.60    1.40
  -1   2  -5    2.10    1.80
   1  -2   5    3.00    1.50
   1  -2   5    2.40    1.10
  -1  -2  -5    3.70    1.80
  -1  -2  -5    5.60    1.80
  -1  -2  -5    2.80    1.00
   1  -2   5    2.20    1.30
   1   2   6   48.20    3.60
  -1   2  -6   50.09    2.70
   1   2   6   52.19    3.60
   1   2   6   48.60    3.30
  -1   2  -6   49.00    4.10
  -1  -2  -6   44.10    3.70
  -1  -2  -6   43.30    3.80
   1  -2   6   52.99    3.30
  -1  -2  -6   50.59    2.60
   1  -2   6   52.59    2.80
   1  -2   6   51.49    3.60
  -1   2  -7  135.89    4.80
  -1   2  -7  149.19    6.80
   1   2   7  143.29    5.90
   1   2   7  130.29    6.10
   1   2   7  140.19    6.10
  -1   2  -7  138.09    5.00
  -1  -2  -7  122.29    6.20
  -1  -2  -7  145.39    6.40
   1  -2   7  142.49    5.80
   1  -2   7  141.49    5.10
   1  -2   7  148.19    6.10
  -1  -2  -7  142.99    5.00
  -1   2  -8    3.80    1.90
  -1   2  -8    4.70    2.00
  -1   2  -8    0.90    2.70
   1   2   8    6.60    2.30
   1   2   8    7.00    2.50
   1   2   8    5.20    2.30
  -1  -2  -8    7.40    2.90
   1  -2   8    3.30    2.10
   1  -2   8    6.00    1.80
   1  -2   8    5.40    2.50
  -1  -2  -8    2.40    1.60
  -1  -2  -8    5.80    2.70
   1   2   9   19.60    3.10
  -1   2  -9   28.60    2.90
  -1   2  -9   26.70    3.80
   1   2   9   19.70    3.20
  -1   2  -9   24.00    2.70
   1   2   9   21.40    3.20
   1  -2   9   24.70    2.70
  -1  -2  -9   28.20    3.60
  -1  -2  -9   30.50    3.90
   1  -2   9   24.10    3.20
   1  -2   9   20.70    3.20
  -1  -2  -9   25.80    2.60
  -1   2 -10   15.90    2.70
  -1   2 -10   20.80    3.60
  -1   2 -10   19.50    2.70
   1   2  10   21.30    3.40
   1   2  10   19.90    3.30
   1   2  10   21.20    3.30
   1  -2  10   20.20    2.60
   1  -2  10   21.30    3.20
  -1  -2 -10   22.60    3.60
  -1  -2 -10   21.50    2.50
   1  -2  10   22.90    3.40
  -1  -2 -10   18.30    3.40
  -1   2 -11   40.80    3.60
   1   2  11   34.30    4.00
  -1   2 -11   40.30    3.50
   1   2  11   35.00    4.30
  -1   2 -11   40.70    4.80
   1   2  11   34.50    4.00
   1  -2  11   36.90    4.10
  -1  -2 -11   34.80    3.40
   1  -2  11   40.50    4.10
  -1  -2 -11   37.90    4.40
  -1  -2 -11   27.90    4.20
   1  -2  11   39.80    3.70
   1   2  12    4.00    3.00
   1   2  12    1.20    2.60
   1   2  12    1.40    2.80
  -1   2 -12    3.20    2.60
  -1   2 -12    6.40    2.60
  -1   2 -12    3.50    3.30
  -1  -2 -12    2.20    2.00
  -1  -2 -12   -0.60    3.10
   1  -2  12    2.60    2.70
   1  -2  12    1.30    2.70
   1  -2  12    5.20    2.20
  -1  -2 -12    3.30    3.40
   1   2  13   41.50    5.30
  -1   2 -13   44.60    4.30
  -1   2 -13   43.10    4.10
   1   2  13   37.20    4.60
   1   2  13   40.30    4.80
  -1   2 -13   39.90    5.10
  -1  -2 -13   46.30    5.50
   1  -2  13   41.80    4.90
   1  -2  13   42.80    4.90
   1  -2  13   38.60    3.90
  -1  -2 -13   44.80    4.30
  -1  -2 -13   45.40    5.30
  -1   2 -14    7.70    3.20
   1   2  14    7.20    3.50
   1   2  14    7.60    3.30
  -1   2 -14    2.60    3.20
   1   2  14    9.00    3.70
  -1   2 -14    7.10    3.70
   1  -2  14    2.70    3.30
   1  -2  14    3.70    2.80
  -1  -2 -14    2.90    2.50
   1  -2  14   12.20    3.80
  -1  -2 -14    2.20    4.00
  -1  -2 -14    8.60    4.10
   1   2  15  209.18   10.30
   1   2  15  200.28   10.60
   1   2  15  208.88    9.90
  -1   2 -15  209.08    9.30
  -1   2 -15  204.98   10.60
  -1  -2 -15  199.38   10.50
   1  -2  15  185.08   10.00
   1  -2  15  198.68   10.10
   1  -2  15  190.18    8.50
  -1  -2 -15  219.08   10.80
   1   2  16   42.30    6.10
   1   2  16   46.90    5.90
  -1   2 -16   55.79    6.60
   1   2  16   56.09    6.30
   1  -2  16   50.39    5.10
  -1  -2 -16   53.89    6.70
   1  -2  16   57.29    6.20
   1  -2  16   47.50    6.00
  -1  -2 -16   61.09    6.90
   1   2  17   -1.90    3.90
   1   2  17   11.90    4.80
   1   2  17    3.00    3.70
  -1   2 -17    2.50    4.30
  -1  -2 -17    7.20    5.10
  -1  -2 -17    9.20    5.10
   1  -2  17    0.70    4.10
   1  -2  17    3.90    4.20
   1   2  18    6.80    5.00
   1   2  18   15.20    4.70
   1   2  18   22.00    5.70
  -1  -2 -18   14.30    5.70
   1  -2  18   20.20    5.00
   1  -2  18   14.00    5.00
  -1  -2 -18   15.10    5.90
   1   2  19   12.70    5.00
   1   2  19    6.00    5.30
   1   2  19   11.60    5.00
   1  -2  19   14.60    5.00
   1  -2  19   15.40    5.50
  -1  -2 -19   13.70    5.90
   1   2  20    2.80    5.10
   1   2  20   -0.40    5.20
   1  -2  20    3.80    4.90
   1  -2  20    3.10    4.60
   1   2  21   16.50    6.70
   1   2  21   28.30    6.50
   1  -2  21   18.50    6.00
   1  -2  21   28.10    6.50
  -1   3  21   33.30    6.70
  -1   3  21    9.60    6.20
  -1  -3  21   21.20    5.50
  -1  -3  21   24.50    6.60
  -1   3  20   -0.70    4.80
  -1   3  20   -8.70    4.50
  -1  -3  20   -3.80    4.50
   1  -3 -20   -3.50    5.50
  -1  -3  20   -0.30    4.20
  -1   3  19   22.30    5.90
  -1   3  19   24.40    5.60
  -1   3  19   26.90    6.00
   1  -3 -19   20.90    6.80
  -1  -3  19   21.10    5.00
   1  -3 -19   21.60    6.30
  -1  -3  19   14.60    5.10
  -1   3  18   13.20    5.10
  -1   3  18   21.90    5.40
  -1   3  18   15.70    4.80
   1   3 -18   14.70    5.20
   1  -3 -18   18.60    6.30
  -1  -3  18   19.10    5.20
  -1  -3  18   13.60    4.70
   1  -3 -18   12.60    5.50
  -1   3  17   21.30    5.10
  -1   3  17   21.40    5.20
  -1   3  17   19.40    4.60
   1   3 -17   17.00    5.10
  -1  -3  17   13.50    4.80
   1  -3 -17    9.00    5.20
  -1  -3  17   14.20    4.40
   1  -3 -17   17.70    5.60
   1   3 -16   13.30    4.70
  -1   3  16    7.10    4.20
  -1   3  16   11.60    4.40
  -1   3  16    7.20    4.00
  -1  -3  16    8.00    4.20
   1  -3 -16   15.60    5.20
   1  -3 -16   13.40    5.20
  -1  -3  16    7.80    3.80
  -1   3  15   -0.90    3.40
  -1   3  15    2.60    3.30
   1   3 -15    5.00    4.20
  -1   3  15   -8.30    3.10
  -1  -3  15    2.40    3.20
   1  -3 -15    1.30    4.20
  -1  -3  15    1.60    3.50
   1  -3 -15   -4.20    4.20
  -1   3  14    6.60    3.70
   1   3 -14    1.40    3.10
  -1   3  14   -1.40    2.80
  -1   3  14   -0.40    3.00
   1   3 -14   -5.80    3.40
   1  -3 -14   -0.80    3.90
  -1  -3  14    1.00    3.20
  -1  -3  14    5.10    2.30
  -1  -3  14    2.30    3.40
   1  -3 -14    0.30    4.10
  -1   3  13   62.69    6.00
  -1   3  13   48.50    5.60
  -1   3  13   61.79    5.80
   1   3 -13   65.99    6.50
   1   3 -13   59.19    5.20
   1   3 -13   63.29    5.00
  -1  -3  13   59.79    5.40
  -1  -3  13   55.89    5.70
   1  -3 -13   56.89    6.00
  -1  -3  13   57.49    4.10
   1  -3 -13   58.29    6.20
   1   3 -12   14.30    2.80
  -1   3  12   14.70    3.30
  -1   3  12   17.50    3.50
   1   3 -12   16.10    3.00
  -1   3  12   15.50    3.50
   1   3 -12   13.30    3.70
   1  -3 -12   15.60    3.90
   1  -3 -12   15.20    4.10
  -1  -3  12   12.90    3.00
  -1  -3  12   14.60    3.40
  -1  -3  12   12.30    2.20
   1  -3 -12   16.30    2.10
   1   3 -11    1.20    2.10
   1   3 -11    6.60    3.40
   1   3 -11    3.00    2.30
  -1   3  11    3.10    2.50
  -1   3  11    6.10    2.70
  -1   3  11    4.00    2.60
   1  -3 -11    2.00    3.20
  -1  -3  11    5.90    2.80
   1  -3 -11    1.90    1.50
  -1  -3  11    4.60    2.50
  -1  -3  11    3.50    1.60
   1  -3 -11    4.70    3.30
   1   3 -10   -0.10    1.90
   1   3 -10   -0.50    2.80
   1   3 -10   -2.00    1.80
  -1   3  10   -0.10    2.00
  -1   3  10    0.90    2.20
  -1   3  10    0.30    2.20
  -1  -3  10    1.90    2.00
   1  -3 -10    1.60    3.00
  -1  -3  10    4.70    2.50
   1  -3 -10   -0.40    1.20
   1  -3 -10   -0.20    2.70
  -1  -3  10   -1.20    1.30
  -1   3   9  257.67    9.80
  -1   3   9  263.97    9.50
   1   3  -9  284.07    8.40
  -1   3   9  255.17    9.70
   1   3  -9  277.77    8.10
   1   3  -9  268.07   10.80
  -1  -3   9  264.47    8.90
  -1  -3   9  256.97    9.60
   1  -3  -9  263.47   10.10
  -1  -3   9  272.37    7.70
   1  -3  -9  281.77   10.40
   1  -3  -9  261.47    9.70
  -1  -3   9  254.47   10.30
   1  -3  -9  273.37    7.40
   1   3  -8   -3.10    2.50
  -1   3   8    4.20    2.20
  -1   3   8    2.40    2.20
   1   3  -8    1.80    1.70
  -1   3   8    4.00    2.10
   1   3  -8    1.30    1.60
  -1  -3   8    1.40    1.90
  -1  -3   8    4.40    2.30
   1  -3  -8    2.90    2.60
  -1  -3   8    0.20    1.20
   1  -3  -8    2.20    2.70
  -1  -3   8    0.70    2.70
   1  -3  -8    1.40    1.10
   1  -3  -8    1.90    2.90
   1   3  -7  378.06   12.90
   1   3  -7  382.66   10.30
  -1   3   7  378.76   12.00
  -1   3   7  389.56   12.00
  -1   3   7  387.66   11.50
  -1  -3   7  395.06   11.80
  -1  -3   7  386.36    9.80
   1  -3  -7  375.56   11.90
  -1  -3   7  367.56   12.60
  -1  -3   7  378.96   10.90
   1  -3  -7  388.96   12.20
   1  -3  -7  387.26   12.30
  -1   3   6    5.30    1.90
  -1   3   6    0.50    1.60
   1   3  -6    1.50    1.10
  -1   3   6    1.90    1.70
   1   3  -6    5.40    2.40
   1  -3  -6    1.60    1.90
   1  -3  -6    3.40    2.20
   1  -3  -6    0.50    2.00
  -1  -3   6    2.00    0.90
  -1  -3   6   -1.80    2.00
  -1  -3   6   -0.40    1.60
  -1  -3   6    0.00    1.30
  -1   3   5 1266.67   30.10
   1   3  -5 1239.68   28.90
  -1   3   5 1202.48   30.80
   1   3  -5 1202.88   31.40
  -1   3   5 1213.08   30.60
   1  -3  -5 1218.98   30.60
   1  -3  -5 1200.38   30.80
   1  -3  -5 1207.18   30.70
  -1  -3   5 1237.28   31.40
  -1  -3   5 1253.17   29.50
  -1  -3   5 1280.57   30.30
   1   3  -4 1141.19   26.70
   1   3  -4 1132.39   29.10
  -1   3   4 1156.08   27.70
  -1   3   4 1099.99   28.20
  -1  -3   4 1159.48   27.20
   1  -3  -4 1148.29   28.10
   1  -3  -4 1125.49   28.40
   1  -3  -4 1137.69   28.40
   1  -3  -4 1130.89   28.50
  -1  -3   4 1136.59   29.00
  -1  -3   4 1188.38   27.90
   1   3  -3 1081.79   25.00
   1   3  -3 1064.69   27.20
  -1   3   3 1064.89   26.40
  -1   3   3 1071.19   25.80
   1   3  -3 1087.49   25.10
   1  -3  -3 1069.49   26.30
  -1  -3   3 1080.19   25.20
  -1  -3   3 1094.19   26.00
  -1  -3   3 1087.49   25.40
  -1  -3   3 1050.99   27.10
   1  -3  -3 1071.49   26.50
   1  -3  -3 1049.59   26.50
   1  -3  -3 1072.09   26.60
   1   3  -2  567.54   14.90
   1   3  -2  573.04   14.00
  -1   3   2  601.44   14.30
   1   3  -2  586.84   13.90
  -1   3   2  591.64   14.40
  -1   3   2  574.14   14.90
  -1   3   2  620.24   14.30
   1  -3  -2  564.94   15.10
   1  -3  -2  574.34   14.20
   1  -3  -2  576.74   14.90
  -1  -3   2  587.64   14.50
   1  -3  -2  570.34   15.10
   1  -3  -2  559.94   14.90
  -1  -3   2  573.94   15.50
  -1  -3   2  583.04   14.20
  -1  -3   2  589.54   14.20
  -1  -3   2  578.84   14.00
  -1   3   1  247.08    7.00
   1   3  -1  237.78    7.00
  -1   3   1  245.58    6.60
   1   3  -1  244.08    6.70
   1   3  -1  243.98    6.50
  -1  -3   1  241.08    6.60
   1  -3  -1  253.47    6.90
  -1  -3   1  244.48    6.70
   1  -3  -1  238.78    7.00
   1  -3  -1  245.28    7.10
   1  -3  -1  238.58    7.20
   1  -3  -1  250.67    6.80
  -1  -3   1  246.08    6.80
  -1  -3   1  244.68    7.60
   1  -3  -1  241.48    7.30
  -1  -3   1  247.28    6.60
  -1  -3   1  253.27    6.70
  -1   3   0  339.07    9.40
  -1   3   0  336.77    8.60
   1  -3   0  331.17    8.80
   1  -3   0  325.37    8.90
  -1  -3   0  336.37    9.40
  -1  -3   0  341.07    8.60
   1  -3   0  335.17    9.30
   1  -3   0  337.37    8.80
  -1  -3   0  331.97    8.80
  -1  -3   0  339.97    8.90
  -1  -3   0  335.07    9.00
   1  -3   0  330.57    9.10
   1  -3   0  335.47    8.90
  -1   3  -1 7263.77  167.98
   1   3   1 7097.59  167.58
   1   3   1 7248.88  167.68
   1   3   1 7250.57  167.28
   1  -3   1 7231.08  167.08
   1  -3   1 7310.47  168.68
   1  -3   1 7255.67  167.68
  -1  -3  -1 7333.67  167.78
   1  -3   1 7354.56  166.68
  -1  -3  -1 7154.38  167.48
  -1  -3  -1 7331.47  167.18
  -1  -3  -1 7188.78  167.48
   1  -3   1 7474.75  167.88
  -1  -3  -1 7394.56  167.28
   1  -3   1 7185.78  166.98
  -1  -3  -1 7301.37  167.38
  -1   3  -2  317.47    9.70
   1   3   2  316.17    9.00
   1   3   2  312.57    9.20
   1   3   2  326.17    8.20
   1  -3   2  326.47    9.60
  -1  -3  -2  321.17    8.90
  -1  -3  -2  323.37    8.50
   1  -3   2  319.97    8.70
   1  -3   2  317.07    8.40
  -1  -3  -2  307.27    9.10
  -1  -3  -2  324.07    9.20
  -1  -3  -2  312.07    9.10
   1  -3   2  316.07    8.50
   1   3   3   42.10    2.90
   1   3   3   43.50    2.30
  -1   3  -3   38.90    3.40
   1   3   3   39.10    3.00
  -1  -3  -3   39.30    3.10
   1  -3   3   37.10    2.70
  -1  -3  -3   41.10    2.20
  -1  -3  -3   37.60    3.10
  -1  -3  -3   41.60    3.20
   1  -3   3   42.70    2.30
   1  -3   3   45.90    3.50
   1  -3   3   40.90    2.10
  -1   3  -4    1.60    1.90
   1   3   4    0.00    1.10
   1   3   4    0.60    1.40
   1   3   4    0.30    1.40
   1  -3   4    3.80    1.40
  -1  -3  -4    0.90    1.60
  -1  -3  -4    2.10    1.00
  -1  -3  -4    1.90    1.70
   1  -3   4    1.20    0.90
   1  -3   4    2.30    1.20
  -1  -3  -4    1.30    1.70
   1  -3   4    0.50    1.60
   1   3   5 1058.49   27.60
  -1   3  -5 1080.29   28.30
   1   3   5 1059.09   27.50
   1   3   5 1110.79   26.80
  -1  -3  -5 1080.29   27.50
   1  -3   5 1113.49   27.10
  -1  -3  -5 1080.69   27.60
   1  -3   5 1122.99   26.10
  -1  -3  -5 1112.89   25.70
  -1  -3  -5 1069.29   27.40
   1  -3   5 1089.39   26.60
   1   3   6   90.79    4.30
   1   3   6   90.49    4.90
   1   3   6   82.09    4.70
  -1   3  -6   93.49    5.70
  -1  -3  -6   87.29    5.10
  -1  -3  -6   93.29    3.30
   1  -3   6   89.89    4.20
  -1  -3  -6   87.69    5.00
   1  -3   6   90.99    3.50
   1  -3   6   88.49    4.60
  -1  -3  -6   85.59    5.20
   1   3   7  320.37   10.70
   1   3   7  302.27   10.60
  -1   3  -7  332.47   11.60
   1   3   7  320.77   10.10
   1  -3   7  320.57    9.80
  -1  -3  -7  329.47   11.00
  -1  -3  -7  330.87   10.90
   1  -3   7  322.37    9.00
   1  -3   7  333.17   10.40
  -1  -3  -7  328.57    8.70
   1   3   8   31.20    3.60
   1   3   8   31.50    3.70
  -1   3  -8   30.00    4.10
   1   3   8   33.70    3.40
   1  -3   8   30.30    3.10
  -1  -3  -8   36.60    2.70
  -1  -3  -8   35.40    4.10
   1  -3   8   35.50    3.70
   1  -3   8   34.90    2.80
  -1  -3  -8   29.70    3.80
  -1   3  -9  279.67   11.00
   1   3   9  296.57   10.40
   1   3   9  285.17   10.00
   1   3   9  282.27   10.50
  -1  -3  -9  291.57    8.40
  -1  -3  -9  288.37   10.70
  -1  -3  -9  285.27   10.50
   1  -3   9  290.37    8.60
   1  -3   9  294.07   10.30
   1  -3   9  288.27    9.60
  -1   3 -10  164.58    8.50
   1   3  10  163.98    7.80
   1   3  10  163.28    7.90
  -1   3 -10  174.18    6.20
   1   3  10  181.98    7.70
   1  -3  10  171.98    6.20
  -1  -3 -10  171.58    8.20
  -1  -3 -10  183.28    8.20
   1  -3  10  170.98    7.30
   1  -3  10  165.78    7.70
  -1  -3 -10  172.98    6.00
   1   3  11  292.27   11.30
   1   3  11  292.47   11.00
  -1   3 -11  280.17   11.70
   1   3  11  295.77   10.80
  -1   3 -11  292.27    9.10
   1  -3  11  274.37   10.80
  -1  -3 -11  303.87   11.40
   1  -3  11  292.57   10.50
   1  -3  11  283.77    9.10
  -1  -3 -11  304.37    9.00
  -1  -3 -11  310.77   11.50
   1   3  12   66.19    5.80
  -1   3 -12   66.09    6.40
   1   3  12   67.49    6.00
  -1   3 -12   63.69    4.70
   1   3  12   71.49    5.80
  -1   3 -12   78.39    4.40
  -1  -3 -12   65.59    6.00
  -1  -3 -12   72.89    4.20
   1  -3  12   69.69    4.40
   1  -3  12   64.29    5.50
   1  -3  12   64.09    5.80
  -1  -3 -12   67.89    6.40
  -1   3 -13   36.90    5.40
   1   3  13   40.70    5.10
  -1   3 -13   34.40    3.70
   1   3  13   36.10    4.80
   1   3  13   37.60    4.70
   1  -3  13   34.20    4.70
  -1  -3 -13   29.00    4.90
  -1  -3 -13   30.50    3.30
   1  -3  13   39.10    3.70
   1  -3  13   44.30    4.80
  -1  -3 -13   43.50    5.40
   1   3  14  169.48    9.70
  -1   3 -14  182.28   10.40
   1   3  14  187.28    9.60
   1   3  14  198.78    9.80
   1  -3  14  207.68    9.50
  -1  -3 -14  211.68   10.50
   1  -3  14  183.78    9.60
  -1  -3 -14  198.38   10.40
   1  -3  14  192.88    7.80
  -1   3 -15   46.30    6.00
   1   3  15   39.40    5.70
   1   3  15   39.60    5.50
   1   3  15   39.00    5.40
  -1  -3 -15   46.70    6.50
   1  -3  15   40.80    4.20
  -1  -3 -15   36.40    5.90
   1  -3  15   44.60    5.70
   1  -3  15   46.80    5.60
   1   3  16   25.20    5.00
   1   3  16   31.70    5.70
  -1   3 -16   33.60    5.80
   1   3  16   32.90    5.60
  -1  -3 -16   29.50    6.10
   1  -3  16   35.50    5.60
  -1  -3 -16   27.40    5.70
   1  -3  16   28.00    4.90
  -1   3 -17    7.00    4.70
   1   3  17    2.50    3.90
   1   3  17   -6.20    3.70
   1   3  17   -2.30    4.10
   1  -3  17   -2.60    4.00
  -1  -3 -17    6.20    5.40
   1  -3  17    2.70    3.80
  -1  -3 -17   -2.10    4.70
   1   3  18    3.60    4.80
  -1   3 -18    4.90    4.80
   1   3  18    2.60    4.30
   1   3  18   -1.50    4.50
   1  -3  18    2.10    4.50
   1  -3  18   14.70    4.60
  -1  -3 -18   -4.40    5.10
  -1  -3 -18   -7.30    5.30
   1   3  19   44.30    6.80
   1   3  19   34.00    6.80
   1   3  19   44.80    6.30
   1  -3  19   34.00    6.20
   1  -3  19   32.90    5.70
  -1  -3 -19   46.90    7.70
   1   3  20  -13.50    4.50
   1   3  20    3.90    5.10
   1  -3  20    1.00    4.30
   1  -3  20   -0.50    4.50
   1   3  21    2.30    5.20
   1   3  21  -14.30    5.10
   1  -3  21   -2.30    4.60
   1  -3  21    0.50    4.20
  -1   4  21    9.10    5.50
  -1   4  21   -3.50    5.30
  -1  -4  21    1.00    5.20
   1  -4 -21    2.20    6.20
  -1  -4  21   13.20    5.20
  -1   4  20   25.00    6.00
  -1   4  20   19.40    6.00
  -1   4  20   18.30    6.10
   1  -4 -20   17.70    7.30
  -1  -4  20   13.80    5.10
   1  -4 -20   17.00    6.90
  -1  -4  20   22.80    5.90
  -1   4  19   15.80    5.30
  -1   4  19   18.40    5.00
   1   4 -19   25.30    6.40
  -1   4  19    7.30    5.10
  -1  -4  19   20.90    5.20
  -1  -4  19   10.30    5.10
   1  -4 -19   23.80    6.80
   1  -4 -19    5.10    6.30
  -1   4  18   76.59    7.80
  -1   4  18   78.79    8.30
   1   4 -18   81.99    8.60
  -1   4  18   77.59    7.80
  -1  -4  18   68.99    7.60
   1  -4 -18   66.39    8.40
  -1  -4  18   92.69    7.80
   1  -4 -18   85.29    9.00
  -1   4  17   33.00    6.00
   1   4 -17   43.60    6.90
  -1   4  17   48.30    6.30
  -1   4  17   35.10    5.80
  -1  -4  17   28.70    5.70
  -1  -4  17   35.00    5.30
   1  -4 -17   35.90    6.90
   1  -4 -17   24.20    6.00
  -1   4  16    3.90    4.00
  -1   4  16    4.60    3.90
  -1   4  16    6.70    3.70
   1   4 -16    5.20    4.90
  -1  -4  16    3.60    4.20
   1  -4 -16   12.30    5.20
   1  -4 -16   16.50    5.20
  -1  -4  16    8.80    3.80
   1   4 -15   37.30    6.10
  -1   4  15   31.10    5.30
  -1   4  15   22.80    4.80
  -1   4  15   37.10    5.40
   1  -4 -15   39.60    6.50
  -1  -4  15   25.10    5.00
  -1  -4  15   37.40    4.90
   1  -4 -15   24.10    5.40
  -1   4  14   92.79    7.30
   1   4 -14   75.39    7.40
  -1   4  14   66.99    6.70
  -1   4  14   81.39    6.80
   1  -4 -14   99.49    8.20
   1  -4 -14   63.39    7.00
  -1  -4  14   71.29    6.20
  -1  -4  14   73.49    6.90
   1   4 -13   44.30    4.00
  -1   4  13   33.50    4.60
  -1   4  13   30.70    4.80
  -1   4  13   47.60    5.50
   1   4 -13   37.90    5.50
   1  -4 -13   27.70    5.30
   1  -4 -13   38.40    5.40
  -1  -4  13   36.40    4.40
  -1  -4  13   36.40    4.90
  -1  -4  13   28.90    2.80
   1   4 -12   13.40    4.20
  -1   4  12    9.80    3.20
  -1   4  12    9.40    3.40
   1   4 -12   14.10    2.80
  -1   4  12   16.00    3.70
   1  -4 -12   16.30    4.30
  -1  -4  12   13.50    3.00
  -1  -4  12   11.60    3.60
  -1  -4  12   12.70    2.00
   1  -4 -12   12.10    3.90
  -1   4  11  184.98    8.30
   1   4 -11  179.18    9.80
  -1   4  11  187.58    8.80
  -1   4  11  192.38    8.80
   1   4 -11  195.08    6.90
   1  -4 -11  198.68    9.30
  -1  -4  11  195.18    6.20
  -1  -4  11  182.58    8.60
   1  -4 -11  194.28    9.50
  -1  -4  11  190.98    7.60
  -1   4  10    4.60    2.40
   1   4 -10    2.40    1.80
   1   4 -10    1.80    3.20
  -1   4  10    0.10    2.30
  -1   4  10   -3.00    2.30
   1  -4 -10    1.40    3.10
  -1  -4  10   -2.10    2.30
  -1  -4  10    1.10    2.00
  -1  -4  10    2.50    1.30
   1  -4 -10   -0.70    3.00
  -1  -4  10    1.80    2.90
   1  -4 -10    1.50    2.80
   1   4  -9  398.66   14.20
  -1   4   9  406.96   12.80
  -1   4   9  397.86   13.30
   1   4  -9  419.86   11.10
  -1   4   9  389.46   13.20
   1  -4  -9  424.16   13.70
   1  -4  -9  405.36   13.20
  -1  -4   9  412.46   10.60
  -1  -4   9  387.56   14.00
   1  -4  -9  387.16   13.60
  -1  -4   9  410.16   12.00
  -1  -4   9  401.06   13.00
  -1   4   8   39.80    4.20
   1   4  -8   33.30    4.30
   1   4  -8   38.30    2.80
  -1   4   8   39.30    3.70
  -1   4   8   36.80    4.00
  -1  -4   8   44.50    4.80
   1  -4  -8   34.90    4.10
  -1  -4   8   44.30    3.50
   1  -4  -8   40.20    4.40
  -1  -4   8   32.80    3.60
   1  -4  -8   38.40    4.50
  -1  -4   8   40.00    2.30
   1   4  -7   53.99    5.30
   1   4  -7   55.49    3.00
  -1   4   7   62.59    4.70
  -1   4   7   57.69    4.70
  -1   4   7   47.50    4.10
   1  -4  -7   58.99    5.10
   1  -4  -7   57.19    5.10
  -1  -4   7   59.69    4.40
  -1  -4   7   53.39    3.50
   1  -4  -7   67.39    5.50
  -1  -4   7   56.09    5.50
   1   4  -6   55.19    5.30
   1   4  -6   65.59    2.70
  -1   4   6   66.69    4.50
  -1   4   6   59.79    4.60
  -1   4   6   65.69    4.00
  -1  -4   6   63.69    2.60
  -1  -4   6   60.49    5.20
   1  -4  -6   52.89    5.00
  -1  -4   6   63.39    3.40
  -1  -4   6   58.79    4.20
   1  -4  -6   68.99    5.00
   1  -4  -6   63.49    4.90
  -1   4   5   12.70    2.00
   1   4  -5   12.50    1.10
  -1   4   5    5.70    2.00
  -1   4   5    8.60    2.20
   1   4  -5   11.70    2.90
   1  -4  -5    7.30    2.50
  -1  -4   5   14.10    2.20
   1  -4  -5   11.50    2.50
  -1  -4   5   11.10    1.30
  -1  -4   5    7.40    2.60
   1  -4  -5   10.20    2.50
  -1  -4   5   12.80    1.70
  -1   4   4  412.06   12.20
   1   4  -4  425.96   13.20
  -1   4   4  435.56   11.50
   1   4  -4  423.76   10.40
   1   4  -4  434.26   10.40
  -1  -4   4  411.66   13.00
   1  -4  -4  422.46   12.20
  -1  -4   4  449.76   11.90
  -1  -4   4  432.46   10.80
  -1  -4   4  429.16   11.10
   1  -4  -4  421.26   12.60
   1  -4  -4  423.16   12.40
   1  -4  -4  411.66   12.40
   1   4  -3  179.58    4.80
   1   4  -3  176.78    7.10
  -1   4   3  170.78    6.20
   1   4  -3  181.38    4.80
  -1   4   3  175.38    5.50
  -1   4   3  172.18    5.20
   1  -4  -3  177.68    6.60
  -1  -4   3  177.68    5.30
   1  -4  -3  160.68    6.30
   1  -4  -3  184.28    6.30
  -1  -4   3  181.38    5.80
   1  -4  -3  166.68    5.10
  -1  -4   3  174.58    7.00
  -1  -4   3  177.08    5.20
   1  -4  -3  169.88    6.40
   1   4  -2 1551.54   36.00
  -1   4   2 1541.95   36.30
   1   4  -2 1514.85   37.00
  -1   4   2 1554.14   36.50
   1   4  -2 1542.75   36.10
   1  -4  -2 1555.54   36.50
   1  -4  -2 1504.25   37.30
  -1  -4   2 1560.04   36.50
  -1  -4   2 1572.34   37.90
  -1  -4   2 1518.35   36.20
   1  -4  -2 1495.35   37.20
   1  -4  -2 1529.75   36.40
   1  -4  -2 1499.95   37.00
  -1  -4   2 1539.05   36.10
  -1  -4   2 1596.54   36.10
   1  -4  -2 1490.15   36.90
  -1  -4   2 1544.25   36.40
   1   4  -1   69.49    2.90
  -1   4   1   70.29    2.90
   1   4  -1   71.59    3.30
  -1   4   1   70.39    3.50
   1  -4  -1   74.19    3.70
  -1  -4   1   71.59    3.00
   1  -4  -1   72.99    3.50
   1  -4  -1   65.29    3.60
   1  -4  -1   67.79    3.40
  -1  -4   1   69.89    3.00
  -1  -4   1   74.49    4.10
   1  -4  -1   70.69    3.10
  -1  -4   1   68.59    3.00
  -1  -4   1   71.99    3.20
   1  -4  -1   67.69    3.40
  -1  -4   1   66.29    3.20
  -1   4   0  582.34   15.40
  -1   4   0  588.24   14.40
  -1  -4   0  571.24   15.30
  -1  -4   0  567.14   14.60
   1  -4   0  561.24   15.20
   1  -4   0  577.14   15.00
   1  -4   0  562.14   14.70
   1  -4   0  573.54   14.60
  -1  -4   0  554.34   14.80
  -1  -4   0  589.04   14.70
   1  -4   0  570.84   14.70
   1  -4   0  585.74   14.50
  -1  -4   0  588.94   14.30
  -1   4  -1   19.40    2.50
   1   4   1   16.90    1.60
   1   4   1   16.00    1.90
  -1  -4  -1   19.70    2.00
   1  -4   1   23.00    2.50
   1  -4   1   18.30    1.70
   1  -4   1   20.40    2.00
   1  -4   1   20.40    1.90
   1  -4   1   20.90    1.90
  -1  -4  -1   22.90    2.30
  -1  -4  -1   17.50    2.20
  -1  -4  -1   18.60    1.60
   1  -4   1   19.60    1.70
  -1  -4  -1   20.10    2.30
  -1  -4  -1   21.20    2.30
   1   4   2   39.40    3.10
   1   4   2   34.20    2.00
   1   4   2   33.20    2.70
  -1   4  -2   36.60    3.50
  -1  -4  -2   31.40    2.90
  -1  -4  -2   39.40    2.80
   1  -4   2   37.80    2.40
  -1  -4  -2   34.10    3.00
   1  -4   2   36.70    3.40
  -1  -4  -2   36.20    2.80
   1  -4   2   39.00    1.80
  -1  -4  -2   33.80    2.90
  -1  -4  -2   33.80    2.20
   1  -4   2   33.40    2.50
   1  -4   2   33.90    2.00
   1  -4   2   39.50    2.40
   1   4   3  496.45   13.60
   1   4   3  510.25   12.70
  -1   4  -3  490.95   14.50
   1   4   3  485.65   14.00
   1  -4   3  493.55   12.80
  -1  -4  -3  494.15   13.80
   1  -4   3  504.85   13.20
  -1  -4  -3  503.55   13.80
   1  -4   3  502.95   12.70
  -1  -4  -3  503.55   12.80
  -1  -4  -3  492.55   13.50
  -1  -4  -3  483.85   13.80
   1  -4   3  494.25   14.40
   1   4   4  125.59    5.70
  -1   4  -4  133.79    6.40
   1   4   4  132.89    5.50
   1   4   4  133.59    4.70
  -1  -4  -4  127.59    5.80
   1  -4   4  136.89    6.20
   1  -4   4  139.39    4.40
  -1  -4  -4  124.19    5.70
  -1  -4  -4  132.89    4.40
  -1  -4  -4  135.59    5.80
   1  -4   4  135.29    4.70
   1  -4   4  129.59    5.20
   1   4   5 1048.60   25.40
  -1   4  -5 1012.20   27.30
   1   4   5 1007.20   26.30
   1   4   5 1006.00   26.60
  -1  -4  -5 1022.60   26.40
  -1  -4  -5 1016.60   24.40
  -1  -4  -5 1031.80   26.60
   1  -4   5 1040.30   24.70
   1  -4   5 1049.09   25.30
   1  -4   5 1051.59   25.90
  -1  -4  -5 1006.90   26.40
   1  -4   5 1000.40   27.10
   1   4   6   37.90    3.40
   1   4   6   45.90    4.20
   1   4   6   38.10    3.70
  -1   4  -6   38.80    4.20
  -1  -4  -6   49.20    4.50
   1  -4   6   44.30    2.70
   1  -4   6   37.20    3.40
   1  -4   6   39.10    3.20
  -1  -4  -6   43.10    4.00
  -1  -4  -6   35.10    3.90
   1   4   7  519.85   15.90
   1   4   7  531.95   14.80
   1   4   7  519.65   15.70
  -1   4  -7  520.95   16.70
  -1  -4  -7  533.95   15.70
   1  -4   7  545.35   13.70
  -1  -4  -7  522.35   15.70
   1  -4   7  526.85   15.20
   1  -4   7  536.95   14.60
  -1  -4  -7  537.45   16.00
  -1   4  -8   21.20    3.90
   1   4   8   22.20    3.30
   1   4   8   22.80    3.40
   1   4   8   19.70    2.90
   1  -4   8   21.80    2.80
   1  -4   8   27.40    2.30
   1  -4   8   23.10    3.20
  -1  -4  -8   17.60    3.50
  -1  -4  -8   20.80    1.90
  -1  -4  -8   16.00    3.40
   1   4   9    9.10    2.70
  -1   4  -9    3.30    3.00
   1   4   9    6.30    2.60
   1   4   9    6.50    2.40
  -1  -4  -9    7.50    1.50
  -1  -4  -9    7.80    3.10
   1  -4   9    7.60    1.70
   1  -4   9    5.10    2.50
  -1  -4  -9    9.00    3.20
   1  -4   9    8.40    2.40
   1   4  10    4.00    2.50
   1   4  10    0.70    2.20
  -1   4 -10    0.00    2.90
   1   4  10   -0.40    2.30
  -1  -4 -10    3.30    3.20
   1  -4  10    3.10    2.20
  -1  -4 -10    3.50    1.50
   1  -4  10    3.40    2.50
   1  -4  10    1.90    1.50
  -1  -4 -10    3.90    2.90
   1   4  11  238.48   10.30
  -1   4 -11  242.98   11.30
   1   4  11  238.88    9.60
   1   4  11  246.58   10.30
   1  -4  11  249.68    7.90
  -1  -4 -11  251.67   10.50
  -1  -4 -11  244.88   10.60
   1  -4  11  231.58    9.10
  -1   4 -12  170.58    9.80
   1   4  12  175.08    9.10
   1   4  12  178.48    8.50
   1   4  12  163.98    8.70
   1  -4  12  184.38    8.80
   1  -4  12  181.98    8.10
  -1  -4 -12  176.58    9.40
  -1  -4 -12  175.68    9.30
   1  -4  12  174.58    6.60
  -1   4 -13    0.50    3.60
   1   4  13   -2.10    2.80
   1   4  13   -4.10    2.80
   1   4  13   -0.70    3.00
  -1  -4 -13    0.60    3.80
   1  -4  13    1.70    2.10
   1  -4  13    3.90    2.90
  -1  -4 -13    0.00    4.00
   1  -4  13   -1.10    3.20
   1   4  14  142.99    8.40
   1   4  14  126.39    8.60
   1   4  14  129.29    8.50
  -1   4 -14  123.39    9.50
   1  -4  14  129.89    7.70
   1  -4  14  130.89    6.10
  -1  -4 -14  119.59    9.10
  -1  -4 -14  128.79    9.10
   1  -4  14  122.99    8.10
   1   4  15   -1.10    3.50
   1   4  15    5.90    3.80
  -1   4 -15   -3.40    4.00
   1   4  15    0.80    3.70
  -1  -4 -15    5.00    4.70
  -1  -4 -15    0.50    4.80
   1  -4  15   -0.20    3.30
   1  -4  15   -3.80    3.40
   1   4  16   18.30    4.70
   1   4  16   25.60    5.00
   1   4  16   20.10    5.00
  -1   4 -16   28.30    5.80
  -1  -4 -16   19.60    5.90
   1  -4  16   20.70    5.10
  -1  -4 -16   23.00    5.80
   1  -4  16   15.50    4.30
  -1   4 -17   25.80    5.80
   1   4  17   15.30    4.90
   1   4  17   21.10    5.00
   1   4  17    2.70    4.40
  -1  -4 -17   19.00    5.90
   1  -4  17   10.80    4.20
  -1  -4 -17   17.80    6.20
   1  -4  17   18.30    5.00
   1   4  18  132.99   10.20
   1   4  18  120.59    9.50
  -1   4 -18  122.39   10.50
   1   4  18  115.99    9.40
  -1  -4 -18  126.69   10.80
   1  -4  18  109.79    8.60
  -1  -4 -18  125.59   11.10
   1  -4  18  101.79    9.20
   1   4  19   12.10    5.40
  -1   4 -19    8.70    5.30
   1   4  19    7.80    5.10
   1   4  19   11.80    5.70
  -1  -4 -19    6.40    6.30
   1  -4  19   14.00    5.10
   1  -4  19    8.00    5.00
  -1  -4 -19   10.80    6.30
   1   4  20    6.60    5.20
   1   4  20   -1.00    5.10
   1   4  20  -12.80    4.40
   1  -4  20   -3.50    4.20
  -1  -4 -20    0.70    6.40
   1  -4  20    8.90    5.00
   1   4  21   -1.50    5.70
   1   4  21   11.10    6.00
   1  -4  21    7.80    5.50
   1  -4  21   17.90    5.90
  -1   5  21    0.80    5.20
  -1   5  21   -1.10    5.60
  -1  -5  21    0.60    4.80
  -1  -5  21    3.40    5.50
   1  -5 -21   -0.20    6.60
   1  -5 -21    0.40    6.70
   1   5 -20   -4.50    5.40
  -1   5  20    2.10    5.30
  -1   5  20   -4.60    4.30
  -1   5  20    7.80    5.10
   1  -5 -20    2.50    6.50
  -1  -5  20    3.60    4.40
  -1  -5  20    1.10    4.80
   1  -5 -20   -0.80    6.00
  -1   5  19    7.30    5.20
  -1   5  19   18.10    5.50
   1   5 -19   20.10    6.20
  -1   5  19   11.30    5.70
  -1  -5  19   16.00    5.50
  -1  -5  19   17.80    4.90
   1  -5 -19   20.40    7.00
   1  -5 -19   19.20    6.90
   1   5 -18   53.19    7.80
  -1   5  18   54.99    7.50
  -1   5  18   46.20    6.90
  -1   5  18   45.50    6.60
   1  -5 -18   53.09    8.10
  -1  -5  18   32.70    5.80
  -1  -5  18   44.50    5.90
   1  -5 -18   57.09    8.00
   1   5 -17   57.49    7.90
  -1   5  17   55.19    6.80
  -1   5  17   59.29    7.40
  -1   5  17   73.29    7.60
   1  -5 -17   60.99    8.10
  -1  -5  17   53.39    6.60
   1  -5 -17   67.79    8.10
  -1  -5  17   58.29    6.10
  -1   5  16   95.29    8.20
  -1   5  16  120.19    8.80
  -1   5  16   89.39    8.60
   1   5 -16   96.49    9.70
   1  -5 -16   89.49    8.50
  -1  -5  16   84.99    7.90
  -1  -5  16  111.19    7.50
   1  -5 -16  117.09   10.20
  -1   5  15  287.67   13.20
  -1   5  15  291.27   13.10
  -1   5  15  283.57   12.50
   1   5 -15  302.97   14.40
   1  -5 -15  312.07   13.80
  -1  -5  15  270.07   12.60
   1  -5 -15  300.97   14.00
  -1  -5  15  304.77   11.50
  -1   5  14   29.20    5.10
  -1   5  14   41.60    5.70
   1   5 -14   33.70    6.20
  -1   5  14   23.90    4.70
   1  -5 -14   37.00    6.00
  -1  -5  14   31.20    5.00
  -1  -5  14   45.40    4.80
   1  -5 -14   42.30    6.20
  -1   5  13    5.20    3.40
   1   5 -13   13.70    4.80
  -1   5  13    3.10    3.10
  -1   5  13    4.70    3.40
   1  -5 -13    5.00    4.20
  -1  -5  13    6.00    3.50
   1  -5 -13   -4.40    3.80
  -1  -5  13    4.50    2.70
   1   5 -12   17.70    2.80
  -1   5  12   18.20    4.10
  -1   5  12   16.60    3.60
   1   5 -12   16.00    4.60
  -1   5  12   16.50    3.80
   1  -5 -12   15.90    4.10
  -1  -5  12   12.80    1.90
  -1  -5  12   15.10    3.80
  -1  -5  12   11.50    3.00
   1  -5 -12   13.80    4.30
  -1   5  11   59.89    5.20
  -1   5  11   62.89    5.80
   1   5 -11   54.99    6.40
  -1   5  11   53.69    5.60
   1  -5 -11   62.59    6.00
  -1  -5  11   63.69    4.80
  -1  -5  11   61.19    3.20
   1  -5 -11   68.59    6.30
  -1  -5  11   61.79    5.40
   1  -5 -11   57.49    6.10
   1   5 -10   19.60    4.30
  -1   5  10   15.10    3.40
  -1   5  10   16.50    3.20
  -1   5  10   21.50    3.90
  -1  -5  10   22.60    2.90
  -1  -5  10   23.30    2.00
   1  -5 -10   18.00    3.60
  -1  -5  10   17.90    4.20
   1  -5 -10   19.30    4.10
   1  -5 -10   24.80    4.40
  -1  -5  10   16.40    3.20
  -1   5   9   52.99    5.00
  -1   5   9   61.69    5.30
   1   5  -9   42.90    5.30
  -1   5   9   53.99    4.50
  -1  -5   9   45.70    3.80
  -1  -5   9   42.10    4.10
   1  -5  -9   40.60    4.80
  -1  -5   9   46.30    5.40
   1  -5  -9   49.99    5.00
  -1  -5   9   49.10    2.60
   1  -5  -9   46.20    4.80
  -1   5   8    1.90    2.30
  -1   5   8    4.20    2.40
  -1   5   8    1.90    2.10
   1   5  -8   -6.30    2.40
   1  -5  -8    2.10    2.70
   1  -5  -8    3.20    2.70
   1  -5  -8    3.10    2.90
  -1  -5   8    2.90    2.30
  -1  -5   8   -2.90    2.60
  -1  -5   8    0.90    1.70
  -1   5   7   38.30    3.90
  -1   5   7   44.40    3.90
   1   5  -7   19.60    4.00
  -1   5   7   32.20    4.10
   1  -5  -7   33.30    4.00
  -1  -5   7   32.60    3.10
  -1  -5   7   31.00    2.20
   1  -5  -7   27.60    3.80
  -1  -5   7   28.40    3.30
   1  -5  -7   30.80    4.10
  -1  -5   7   29.30    4.40
  -1   5   6  445.06   14.10
  -1   5   6  440.46   13.70
   1   5  -6  436.96   14.90
  -1   5   6  439.86   12.80
   1  -5  -6  444.86   14.20
  -1  -5   6  459.35   12.20
  -1  -5   6  449.76   14.80
  -1  -5   6  452.45   13.20
  -1  -5   6  456.95   11.50
   1  -5  -6  441.66   14.00
   1  -5  -6  457.15   14.00
   1   5  -5    2.20    0.80
  -1   5   5    4.20    2.10
   1   5  -5   -1.90    2.40
  -1   5   5    3.30    1.80
  -1  -5   5    1.90    2.60
  -1  -5   5    4.30    2.00
   1  -5  -5    2.90    2.50
   1  -5  -5    2.00    2.10
  -1  -5   5    2.10    1.20
   1  -5  -5    7.40    2.70
   1  -5  -5    1.00    2.30
  -1  -5   5    1.60    1.50
   1   5  -4 1305.87   31.10
   1   5  -4 1348.86   31.20
  -1   5   4 1324.57   32.30
  -1   5   4 1304.17   33.20
   1   5  -4 1319.67   34.50
  -1   5   4 1323.07   31.60
  -1  -5   4 1349.47   32.60
  -1  -5   4 1365.96   32.00
   1  -5  -4 1342.07   33.70
   1  -5  -4 1360.26   33.40
   1  -5  -4 1325.97   33.60
  -1  -5   4 1314.97   34.30
   1  -5  -4 1342.47   33.20
  -1  -5   4 1344.67   31.80
   1  -5  -4 1263.97   31.50
  -1   5   3  129.79    5.40
   1   5  -3  121.49    3.80
   1   5  -3  123.49    4.00
   1   5  -3  118.29    6.10
  -1   5   3  118.29    4.50
  -1   5   3  122.99    4.50
  -1  -5   3  121.09    4.00
  -1  -5   3  122.29    4.40
   1  -5  -3  116.59    5.30
  -1  -5   3  127.19    4.90
  -1  -5   3  119.39    4.40
   1  -5  -3  124.29    5.70
   1  -5  -3  119.59    5.60
   1  -5  -3  125.69    5.40
   1  -5  -3  118.79    4.40
  -1  -5   3  125.39    6.20
  -1   5   2   53.79    2.80
   1   5  -2   52.99    3.50
  -1   5   2   58.69    3.30
   1   5  -2   55.09    4.20
   1   5  -2   54.69    2.60
   1   5  -2   55.99    2.70
  -1  -5   2   57.89    2.90
   1  -5  -2   54.09    3.60
   1  -5  -2   53.79    3.80
  -1  -5   2   50.89    3.00
  -1  -5   2   54.59    3.10
  -1  -5   2   50.69    2.60
  -1  -5   2   55.19    2.80
   1  -5  -2   55.89    3.70
   1  -5  -2   54.09    3.20
  -1  -5   2   52.19    4.30
   1  -5  -2   47.70    3.40
   1  -5  -2   57.99    3.00
   1   5  -1   52.99    3.20
  -1   5   1   51.09    3.40
  -1   5   1   58.99    2.80
   1  -5  -1   50.59    3.20
  -1  -5   1   58.19    3.00
   1  -5  -1   54.89    3.40
   1  -5  -1   57.49    3.70
  -1  -5   1   53.89    3.20
   1  -5  -1   59.09    3.50
  -1  -5   1   59.39    3.10
   1  -5  -1   50.19    3.40
  -1  -5   1   58.29    3.20
  -1  -5   1   54.99    4.20
  -1  -5   1   59.19    3.00
   1  -5  -1   53.89    3.00
  -1   5   0 1132.69   28.70
  -1   5   0 1142.59   27.70
  -1  -5   0 1164.58   28.00
  -1  -5   0 1155.68   27.60
   1  -5   0 1110.99   28.30
   1  -5   0 1146.29   27.80
   1  -5   0 1119.19   28.10
  -1  -5   0 1165.68   28.80
  -1  -5   0 1136.19   27.90
   1  -5   0 1113.19   28.00
  -1  -5   0 1214.78   28.10
   1  -5   0 1139.69   28.70
  -1  -5   0 1116.89   28.20
   1  -5   0 1140.79   27.80
  -1   5  -1   70.99    4.30
   1   5   1   62.69    2.80
   1   5   1   61.49    3.40
  -1   5  -1   62.89    3.30
   1  -5   1   64.69    3.20
   1  -5   1   63.79    4.10
   1  -5   1   66.19    3.10
  -1  -5  -1   66.29    4.00
   1  -5   1   66.39    3.50
  -1  -5  -1   69.39    3.90
  -1  -5  -1   58.19    3.50
  -1  -5  -1   62.69    3.60
   1  -5   1   63.59    3.30
  -1  -5  -1   70.29    4.00
  -1  -5  -1   66.79    3.10
   1  -5   1   65.79    3.30
   1   5   2   37.90    3.30
   1   5   2   41.80    2.30
   1   5   2   39.00    3.10
  -1   5  -2   37.50    3.60
  -1  -5  -2   39.60    3.30
  -1  -5  -2   40.30    3.20
  -1  -5  -2   35.10    2.40
   1  -5   2   40.00    3.70
   1  -5   2   33.60    2.70
   1  -5   2   34.00    2.30
  -1  -5  -2   32.90    3.20
  -1  -5  -2   39.90    3.40
   1  -5   2   41.80    2.90
   1  -5   2   39.30    2.70
  -1  -5  -2   37.90    3.50
   1  -5   2   37.50    2.10
   1   5   3   42.00    3.40
   1   5   3   38.40    3.60
   1   5   3   38.30    2.50
  -1   5  -3   44.90    4.40
   1  -5   3   43.80    2.20
  -1  -5  -3   40.10    3.70
  -1  -5  -3   43.30    3.90
   1  -5   3   41.30    2.80
  -1  -5  -3   39.40    3.20
  -1  -5  -3   45.50    3.70
   1  -5   3   39.80    3.10
   1  -5   3   46.50    2.90
   1  -5   3   47.20    4.30
  -1  -5  -3   39.40    3.50
   1   5   4   83.89    5.10
   1   5   4   90.99    3.90
  -1   5  -4   88.89    5.90
   1   5   4   76.99    4.60
  -1  -5  -4   86.59    5.10
   1  -5   4   92.19    4.10
  -1  -5  -4   91.99    5.30
   1  -5   4   82.19    5.50
   1  -5   4   87.39    4.40
  -1  -5  -4   86.29    4.00
   1  -5   4   85.89    3.70
  -1  -5  -4   88.09    5.20
   1   5   5  246.08    9.30
   1   5   5  247.18    9.00
   1   5   5  256.17    8.00
  -1   5  -5  257.57   10.10
  -1  -5  -5  255.47    7.40
   1  -5   5  269.47    7.60
   1  -5   5  258.07   10.00
  -1  -5  -5  255.87    9.30
  -1  -5  -5  239.08    9.20
   1  -5   5  254.57    7.90
   1  -5   5  252.97    8.60
  -1  -5  -5  247.58    9.40
   1   5   6  125.69    6.50
   1   5   6  137.49    6.80
  -1   5  -6  133.99    7.70
   1   5   6  144.69    5.80
  -1  -5  -6  141.09    4.80
   1  -5   6  138.29    5.60
  -1  -5  -6  132.29    6.80
  -1  -5  -6  144.29    7.20
   1  -5   6  150.88    6.30
   1  -5   6  132.49    4.90
   1  -5   6  141.49    7.50
  -1  -5  -6  143.09    7.00
   1   5   7    6.70    2.70
  -1   5  -7   10.50    3.50
   1   5   7   10.80    2.30
   1   5   7    7.70    2.50
   1  -5   7   11.00    1.70
   1  -5   7   10.80    2.20
  -1  -5  -7    9.30    1.60
  -1  -5  -7    9.70    3.10
  -1  -5  -7    8.90    3.10
  -1  -5  -7    7.30    3.10
   1  -5   7    9.00    2.50
  -1   5  -8    3.20    2.90
   1   5   8    1.10    2.30
   1   5   8    4.80    2.20
   1   5   8   -0.70    2.10
  -1  -5  -8    2.00    1.30
  -1  -5  -8    0.00    2.80
   1  -5   8    2.80    1.90
   1  -5   8    3.50    1.50
  -1  -5  -8    0.00    2.60
   1  -5   8    3.40    2.40
  -1  -5  -8    3.90    2.90
   1   5   9   26.40    3.90
   1   5   9   27.40    3.40
   1   5   9   24.20    3.90
  -1   5  -9   21.00    4.10
  -1  -5  -9   27.80    4.10
   1  -5   9   32.90    3.50
  -1  -5  -9   28.90    4.20
  -1  -5  -9   31.80    4.40
   1  -5   9   26.10    3.50
  -1  -5  -9   28.40    2.40
   1  -5   9   31.00    2.70
   1   5  10   54.49    5.40
   1   5  10   59.39    4.90
  -1   5 -10   48.70    5.60
   1   5  10   54.39    5.40
  -1  -5 -10   52.29    5.50
   1  -5  10   46.50    3.30
  -1  -5 -10   56.29    5.50
   1  -5  10   56.29    4.50
   1  -5  10   54.79    5.10
   1   5  11    3.00    2.70
  -1   5 -11   -2.50    3.10
   1   5  11    6.40    3.00
   1   5  11   -0.70    2.40
   1  -5  11    3.00    1.70
   1  -5  11    0.80    2.40
  -1  -5 -11   -4.20    3.10
   1  -5  11   -3.70    2.40
  -1  -5 -11   -3.30    3.20
   1   5  12   -1.00    2.70
   1   5  12    0.00    2.70
  -1   5 -12    4.60    3.80
   1   5  12    0.20    2.70
  -1  -5 -12   -6.60    3.00
   1  -5  12    3.50    2.70
  -1  -5 -12   -1.20    3.70
   1  -5  12   -2.40    1.70
   1  -5  12    1.70    2.90
   1   5  13   26.10    4.40
   1   5  13   14.30    4.30
   1   5  13   18.40    4.30
  -1   5 -13   20.80    5.30
   1  -5  13   18.70    3.80
  -1  -5 -13   13.40    4.70
   1  -5  13   26.80    4.50
  -1  -5 -13   23.30    5.30
   1  -5  13   22.00    2.90
   1   5  14   -0.80    3.30
  -1   5 -14   -1.20    4.10
   1   5  14   -1.00    3.30
   1   5  14   -2.30    3.30
   1  -5  14    1.20    3.20
  -1  -5 -14   -3.30    4.40
  -1  -5 -14    2.80    4.50
   1  -5  14    7.40    3.70
  -1   5 -15   29.70    6.20
   1   5  15   20.90    4.80
   1   5  15   32.20    5.50
   1   5  15   30.40    5.00
   1  -5  15   23.10    4.80
   1  -5  15   34.50    4.90
  -1  -5 -15   34.20    6.20
  -1  -5 -15   20.80    5.70
   1   5  16    6.60    4.60
   1   5  16   -0.10    3.80
  -1   5 -16   12.10    5.30
   1   5  16    4.90    4.20
  -1  -5 -16   10.00    5.70
   1  -5  16    4.20    4.30
  -1  -5 -16    8.50    5.30
   1  -5  16    3.40    3.60
  -1   5 -17   20.50    5.90
   1   5  17   29.40    5.80
   1   5  17   36.10    5.80
   1   5  17   19.70    5.70
   1  -5  17   35.30    5.90
   1  -5  17   30.00    5.10
  -1  -5 -17   24.10    6.50
  -1  -5 -17   32.50    6.80
   1   5  18  162.08   11.30
  -1   5 -18  194.18   12.60
   1   5  18  165.58   10.60
   1   5  18  160.08   11.00
  -1  -5 -18  143.09   12.10
  -1  -5 -18  179.18   12.20
   1  -5  18  169.88    9.90
   1  -5  18  142.59   10.50
   1   5  19   22.70    6.10
  -1   5 -19   32.80    7.00
   1   5  19   17.40    5.90
   1   5  19   20.10    5.60
  -1  -5 -19   21.70    7.30
   1  -5  19   30.70    5.70
  -1  -5 -19   12.00    6.70
   1  -5  19   16.90    5.60
  -1   5 -20  -13.80    5.00
   1   5  20    5.70    5.20
   1   5  20   -2.30    4.70
   1   5  20   -5.30    5.30
   1  -5  20    4.80    4.80
   1  -5  20    2.10    5.10
  -1  -5 -20    0.40    6.70
  -1  -5 -20   -5.20    5.70
   1   5  21    8.90    6.10
   1   5  21   -0.40    5.60
   1   5  21    1.70    5.50
   1  -5  21    1.20    5.70
  -1  -5 -21    7.30    6.80
   1  -5  21    4.20    5.00
  -1   6  21   23.10    7.10
  -1   6  21   31.00    7.00
  -1   6  21   22.80    6.60
   1  -6 -21   25.70    8.10
  -1  -6  21   17.90    6.10
   1  -6 -21   22.20    8.30
  -1   6  20    6.60    5.40
   1   6 -20    8.40    6.30
  -1   6  20   -1.70    4.60
  -1   6  20    5.60    5.50
   1  -6 -20    9.00    7.20
   1  -6 -20   -1.60    6.00
  -1  -6  20   12.80    5.20
  -1  -6  20    8.80    5.40
  -1   6  19   23.10    6.30
  -1   6  19    8.90    5.10
  -1   6  19   10.30    5.40
   1   6 -19   14.40    6.50
  -1  -6  19   16.20    4.90
   1  -6 -19   16.10    6.50
  -1  -6  19   10.90    5.30
   1  -6 -19    8.00    6.70
  -1   6  18   25.80    6.20
  -1   6  18   22.60    5.70
  -1   6  18   36.00    6.70
   1   6 -18   27.60    7.10
   1  -6 -18   33.20    7.70
   1  -6 -18   23.80    6.70
  -1  -6  18   30.40    5.20
  -1  -6  18   23.00    5.70
  -1   6  17   76.09    8.10
  -1   6  17   62.79    7.10
   1   6 -17   71.99    8.90
  -1   6  17   61.59    7.80
   1  -6 -17   67.09    8.60
   1  -6 -17   60.89    8.20
  -1  -6  17   59.99    6.00
  -1  -6  17   48.50    6.70
  -1   6  16    2.30    4.10
  -1   6  16   -5.10    3.30
  -1   6  16   -4.60    3.60
   1   6 -16    0.30    5.20
   1  -6 -16   -3.60    4.80
   1  -6 -16   -3.50    5.10
  -1  -6  16   -1.00    3.70
  -1  -6  16    0.70    3.60
  -1   6  15   34.10    5.70
  -1   6  15   36.80    5.40
  -1   6  15   40.10    6.10
   1   6 -15   38.30    6.60
   1  -6 -15   38.60    6.80
  -1  -6  15   37.70    4.70
  -1  -6  15   33.20    5.40
   1  -6 -15   45.00    6.80
  -1   6  14   43.70    6.00
   1   6 -14   44.40    6.60
  -1   6  14   42.10    5.60
  -1   6  14   38.40    5.50
  -1  -6  14   38.20    4.70
   1  -6 -14   41.10    6.40
  -1  -6  14   45.00    5.60
   1  -6 -14   50.39    6.60
  -1   6  13   54.29    6.20
  -1   6  13   45.30    5.80
  -1   6  13   52.99    5.50
   1   6 -13   40.10    6.30
   1  -6 -13   49.60    6.20
  -1  -6  13   49.80    5.80
   1  -6 -13   46.80    6.30
  -1  -6  13   56.69    5.30
  -1   6  12    1.60    2.90
  -1   6  12    0.70    3.20
  -1   6  12   -1.80    2.80
   1   6 -12   -1.00    3.80
  -1  -6  12   -7.30    2.50
   1  -6 -12    3.90    3.60
   1  -6 -12   -3.40    3.60
  -1  -6  12    1.10    2.40
   1  -6 -12   -0.10    3.50
  -1   6  11  176.68    9.20
  -1   6  11  179.88    9.20
   1   6 -11  189.38   10.50
  -1   6  11  170.98    8.20
   1  -6 -11  177.48    9.50
   1  -6 -11  179.78    9.10
  -1  -6  11  188.78    7.50
   1  -6 -11  176.08    9.70
  -1  -6  11  177.38    5.90
  -1  -6  11  170.88    8.60
   1   6 -10   42.00    5.60
  -1   6  10   39.60    4.20
  -1   6  10   31.10    4.30
  -1   6  10   46.90    5.10
  -1  -6  10   37.30    3.60
  -1  -6  10   37.00    5.40
   1  -6 -10   28.80    4.40
   1  -6 -10   31.80    4.80
   1  -6 -10   35.20    5.10
  -1  -6  10   40.30    4.40
  -1   6   9  141.09    6.80
   1   6  -9  139.99    8.70
  -1   6   9  145.89    7.60
  -1   6   9  140.19    7.80
   1  -6  -9  150.78    7.90
   1  -6  -9  150.48    8.20
  -1  -6   9  148.39    4.90
  -1  -6   9  138.39    7.10
   1  -6  -9  155.68    8.10
  -1  -6   9  140.79    6.00
  -1  -6   9  154.38    8.70
  -1   6   8  139.89    6.50
  -1   6   8  128.59    7.00
  -1   6   8  141.79    7.50
   1   6  -8  131.09    8.30
  -1  -6   8  145.69    8.40
  -1  -6   8  133.49    6.70
   1  -6  -8  136.89    7.40
  -1  -6   8  139.29    4.70
  -1  -6   8  135.49    5.60
   1  -6  -8  140.49    7.70
   1  -6  -8  145.49    7.70
  -1   6   7  364.76   11.20
   1   6  -7  348.07   13.30
  -1   6   7  348.17   12.10
  -1   6   7  347.97   12.50
  -1  -6   7  360.76   10.40
  -1  -6   7  345.67   11.40
   1  -6  -7  331.17   12.20
   1  -6  -7  356.56   12.30
  -1  -6   7  347.17   13.20
  -1  -6   7  358.96    9.70
   1  -6  -7  349.47   12.50
   1   6  -6   15.60    1.40
  -1   6   6   17.50    3.20
  -1   6   6   14.60    2.50
  -1   6   6   19.10    3.10
   1   6  -6   12.40    3.50
  -1  -6   6   16.90    2.00
  -1  -6   6   17.80    2.30
  -1  -6   6   16.50    2.80
  -1  -6   6   12.90    3.40
   1  -6  -6   10.80    3.00
   1  -6  -6   12.50    3.10
   1  -6  -6   19.40    3.60
  -1   6   5   40.10    4.00
  -1   6   5   43.50    2.60
   1   6  -5   38.60    4.70
  -1   6   5   39.00    3.40
   1   6  -5   40.00    2.00
   1  -6  -5   42.30    4.30
   1  -6  -5   36.50    4.20
   1  -6  -5   37.60    3.90
  -1  -6   5   41.30    3.10
   1  -6  -5   38.40    2.60
  -1  -6   5   49.60    4.10
   1  -6  -5   50.19    4.70
  -1  -6   5   41.80    2.90
  -1  -6   5   47.10    5.00
  -1   6   4   20.30    3.10
   1   6  -4   19.30    3.50
  -1   6   4   19.30    2.20
  -1   6   4   17.20    2.30
   1   6  -4   18.70    1.70
   1   6  -4   18.10    1.70
  -1  -6   4   19.10    2.30
  -1  -6   4   18.30    2.60
   1  -6  -4   21.10    3.50
  -1  -6   4   22.90    3.80
   1  -6  -4   18.80    2.20
   1  -6  -4   17.00    3.10
   1  -6  -4   25.40    3.40
   1  -6  -4   14.10    2.90
  -1  -6   4   23.50    2.30
  -1   6   3    3.60    1.60
  -1   6   3    3.40    1.50
  -1   6   3   -1.70    1.80
   1   6  -3    3.60    1.30
   1   6  -3    2.80    1.10
   1   6  -3    0.60    2.00
   1   6  -3    1.40    2.40
   1  -6  -3    0.60    2.20
   1  -6  -3    1.30    2.00
  -1  -6   3    3.60    1.90
  -1  -6   3    1.80    1.20
   1  -6  -3    3.00    2.10
   1  -6  -3    3.10    1.80
  -1  -6   3    3.40    1.60
  -1  -6   3    2.10    1.60
  -1  -6   3    2.80    2.60
  -1  -6   3    3.40    1.40
   1  -6  -3    3.10    2.30
  -1   6   2  511.95   14.30
   1   6  -2  532.35   14.50
   1   6  -2  519.75   13.60
  -1   6   2  514.75   13.60
   1   6  -2  508.45   15.70
   1   6  -2  508.55   13.40
   1  -6  -2  525.05   14.90
  -1  -6   2  531.25   15.70
   1  -6  -2  514.45   14.20
  -1  -6   2  518.05   13.40
  -1  -6   2  517.95   14.00
  -1  -6   2  519.45   13.90
   1  -6  -2  500.55   14.90
   1  -6  -2  501.35   13.80
  -1  -6   2  517.25   13.80
   1  -6  -2  503.05   14.50
  -1  -6   2  505.45   13.60
   1  -6  -2  525.25   14.60
   1   6  -1    1.80    1.50
  -1   6   1   -1.80    1.50
  -1   6   1    0.70    1.30
   1  -6  -1    0.00    1.80
   1  -6  -1    2.00    1.40
   1  -6  -1    0.30    1.70
   1  -6  -1    0.80    1.90
   1  -6  -1   -1.30    1.70
  -1  -6   1    2.10    1.40
  -1  -6   1   -2.10    1.20
  -1  -6   1    1.50    1.50
   1  -6  -1    0.30    1.70
  -1  -6   1   -1.70    1.60
  -1  -6   1   -1.70    1.60
  -1  -6   1    0.30    2.20
  -1   6   0    9.10    2.30
  -1   6   0    8.10    1.70
   1  -6   0    8.20    2.00
   1  -6   0    6.20    1.70
   1  -6   0    6.90    2.10
  -1  -6   0   10.10    2.00
  -1  -6   0    6.20    2.10
  -1  -6   0    9.30    2.00
   1  -6   0    4.70    1.90
  -1  -6   0    7.80    1.80
   1  -6   0    5.20    2.20
  -1  -6   0    8.70    1.70
  -1  -6   0    8.10    2.50
   1  -6   0   11.30    2.00
   1   6   1  571.94   14.50
  -1   6  -1  576.54   16.60
  -1   6  -1  580.74   15.20
   1   6   1  567.74   15.50
  -1  -6  -1  565.64   15.80
   1  -6   1  560.24   15.20
  -1  -6  -1  556.94   15.70
  -1  -6  -1  567.04   15.40
   1  -6   1  563.34   14.80
   1  -6   1  562.64   15.00
  -1  -6  -1  553.04   15.80
   1  -6   1  580.24   15.60
   1  -6   1  559.14   16.30
  -1  -6  -1  583.04   15.60
   1  -6   1  561.04   15.10
  -1  -6  -1  557.84   14.70
   1   6   2   17.80    2.70
  -1   6  -2   16.40    3.20
   1   6   2   14.80    1.80
   1  -6   2   19.90    2.60
  -1  -6  -2   17.80    2.70
   1  -6   2   22.00    2.20
  -1  -6  -2   15.70    2.60
   1  -6   2   18.10    2.30
   1  -6   2   14.60    3.10
   1  -6   2   15.80    1.80
  -1  -6  -2   16.60    2.00
  -1  -6  -2   18.00    2.80
   1  -6   2   17.80    2.30
  -1  -6  -2   15.50    3.00
  -1  -6  -2   14.40    2.80
   1   6   3  163.58    6.70
   1   6   3  172.08    7.30
   1   6   3  166.28    5.60
  -1   6  -3  162.88    7.90
  -1   6  -3  158.98    4.90
  -1  -6  -3  160.68    7.10
   1  -6   3  167.58    6.10
   1  -6   3  168.18    6.40
   1  -6   3  164.78    7.70
  -1  -6  -3  163.28    7.20
  -1  -6  -3  168.58    6.80
  -1  -6  -3  158.68    6.30
   1  -6   3  171.78    5.40
   1  -6   3  159.38    5.00
  -1  -6  -3  155.38    6.80
   1  -6   3  166.08    6.00
   1   6   4  200.78    7.90
   1   6   4  199.98    8.30
   1   6   4  195.88    6.60
  -1   6  -4  201.48    9.10
  -1  -6  -4  192.48    8.20
   1  -6   4  201.58    6.90
   1  -6   4  203.68    7.30
  -1  -6  -4  191.58    7.70
  -1  -6  -4  202.48    6.90
   1  -6   4  200.08    6.70
   1  -6   4  202.78    8.70
  -1  -6  -4  186.98    7.90
  -1  -6  -4  190.78    8.20
  -1   6  -5   -0.30    2.70
   1   6   5    4.90    1.90
   1   6   5    2.80    2.20
   1   6   5   -0.40    2.20
   1  -6   5    3.50    1.80
  -1  -6  -5   -2.00    2.30
   1  -6   5    0.10    2.00
  -1  -6  -5    3.20    1.80
   1  -6   5    1.20    2.60
  -1  -6  -5   -1.20    2.50
  -1  -6  -5    3.50    2.50
   1  -6   5    5.90    1.60
  -1   6  -6  455.85   15.60
   1   6   6  436.26   14.20
   1   6   6  455.75   13.10
   1   6   6  456.75   14.80
   1  -6   6  476.35   13.00
  -1  -6  -6  463.15   14.80
  -1  -6  -6  459.05   14.70
   1  -6   6  474.85   15.50
  -1  -6  -6  454.45   12.20
  -1  -6  -6  458.25   14.50
   1  -6   6  468.95   13.80
   1  -6   6  451.75   12.40
  -1   6  -7  665.33   20.90
   1   6   7  653.03   20.00
   1   6   7  709.53   18.60
   1   6   7  672.53   19.80
  -1  -6  -7  699.53   20.00
  -1  -6  -7  659.13   19.80
   1  -6   7  674.73   18.10
  -1  -6  -7  699.03   20.30
  -1  -6  -7  656.43   16.90
   1  -6   7  684.23   19.00
   1  -6   7  696.63   17.50
   1   6   8  257.77   10.40
   1   6   8  259.77   10.20
   1   6   8  256.87    9.10
  -1   6  -8  252.77   11.40
   1  -6   8  249.97    7.80
  -1  -6  -8  263.77   10.40
   1  -6   8  257.37    9.50
   1  -6   8  249.88    8.60
  -1  -6  -8  253.57   10.60
  -1  -6  -8  243.98   10.20
   1   6   9    8.00    3.10
   1   6   9    8.20    2.60
  -1   6  -9    3.20    3.40
   1   6   9   10.30    3.20
  -1  -6  -9    4.60    3.30
   1  -6   9   10.70    1.90
  -1  -6  -9    7.10    3.20
   1  -6   9    8.30    2.40
   1  -6   9    8.60    2.80
  -1  -6  -9    9.50    3.40
   1   6  10    1.30    2.60
  -1   6 -10    5.40    3.50
   1   6  10    3.70    2.90
   1   6  10    2.80    2.40
   1  -6  10    2.50    1.60
   1  -6  10    2.20    2.40
   1  -6  10    0.50    2.60
  -1  -6 -10    4.40    3.20
  -1  -6 -10    5.30    3.50
   1   6  11  202.88    9.80
  -1   6 -11  188.78   10.70
   1   6  11  189.28    9.80
   1   6  11  197.48    8.80
  -1  -6 -11  199.68   10.40
   1  -6  11  206.58    8.30
  -1  -6 -11  183.38    9.90
   1  -6  11  201.18    6.90
   1   6  12  123.89    7.50
  -1   6 -12  146.19   10.00
   1   6  12  126.09    8.50
   1   6  12  137.39    8.50
   1  -6  12  135.09    5.70
   1  -6  12  143.19    7.20
   1  -6  12  124.39    7.70
  -1  -6 -12  129.79    8.90
  -1  -6 -12  133.49    9.30
  -1   6 -13   35.50    6.30
   1   6  13   25.40    4.70
   1   6  13   42.00    5.80
   1   6  13   21.80    4.40
  -1  -6 -13   42.50    6.30
  -1  -6 -13   34.80    6.10
   1  -6  13   31.00    4.80
   1  -6  13   33.80    4.50
   1   6  14   15.40    4.80
   1   6  14   17.20    4.80
   1   6  14   24.10    4.70
  -1   6 -14   23.00    5.60
   1  -6  14   11.70    4.30
   1  -6  14   17.50    3.90
  -1  -6 -14   17.80    5.70
  -1  -6 -14   15.90    5.50
   1   6  15   42.00    5.60
   1   6  15   33.00    5.90
  -1   6 -15   46.90    7.20
   1   6  15   36.40    6.30
  -1  -6 -15   43.00    6.80
  -1  -6 -15   53.69    7.50
   1  -6  15   38.00    4.90
   1  -6  15   42.40    5.90
   1   6  16   83.49    7.90
  -1   6 -16   81.19    9.00
   1   6  16   65.49    7.70
   1   6  16   87.99    8.50
   1  -6  16   66.09    7.10
  -1  -6 -16   97.49    9.60
  -1  -6 -16   84.79    8.90
   1  -6  16   94.29    7.50
  -1   6 -17   14.60    5.80
   1   6  17    2.90    4.70
   1   6  17    6.30    4.50
   1   6  17   -1.10    4.60
   1  -6  17    1.10    3.80
  -1  -6 -17   -1.10    5.20
   1  -6  17    1.70    4.50
  -1  -6 -17    5.80    6.10
   1   6  18   30.10    6.50
   1   6  18   30.50    6.60
   1   6  18   28.50    6.10
  -1   6 -18   32.20    6.70
   1  -6  18   33.60    5.70
  -1  -6 -18   32.70    7.40
  -1  -6 -18   27.00    7.50
   1  -6  18   30.90    6.30
   1   6  19    3.10    5.10
  -1   6 -19    7.20    6.10
   1   6  19    5.50    5.40
   1   6  19    8.90    5.00
   1  -6  19    0.10    4.70
   1  -6  19    7.10    4.80
  -1  -6 -19   19.80    7.30
  -1  -6 -19    6.80    6.50
   1   6  20    0.50    5.00
   1   6  20    2.60    5.30
  -1   6 -20    5.40    6.20
   1   6  20   -0.10    5.20
   1  -6  20    5.30    5.00
  -1  -6 -20    7.90    7.30
   1  -6  20    5.90    4.80
  -1  -6 -20   11.90    7.10
  -1   7  20    6.40    5.50
   1   7 -20    5.80    6.30
  -1   7  20   -5.60    4.90
  -1   7  20   10.30    5.50
  -1  -7  20    5.10    5.20
   1  -7 -20    2.70    7.30
   1  -7 -20    3.80    6.80
  -1   7  19   50.99    7.40
   1   7 -19   71.79    9.60
  -1   7  19   55.29    8.10
  -1   7  19   61.29    8.30
  -1  -7  19   36.40    6.90
   1  -7 -19   49.50    8.70
   1  -7 -19   60.99    9.40
   1   7 -18   -2.00    5.70
  -1   7  18    0.60    4.60
  -1   7  18   -1.80    4.40
  -1   7  18   -3.00    4.40
  -1  -7  18   -2.40    4.20
   1  -7 -18   -6.30    5.20
  -1  -7  18    1.80    3.70
   1  -7 -18   -2.00    6.10
  -1   7  17    2.80    4.30
  -1   7  17    7.30    4.90
  -1   7  17    3.10    4.50
   1   7 -17   12.80    5.90
   1  -7 -17    5.60    6.10
  -1  -7  17    3.70    3.70
  -1  -7  17   14.20    4.80
   1  -7 -17   11.10    5.70
  -1   7  16    9.90    4.60
  -1   7  16   19.60    5.30
   1   7 -16    6.70    5.70
  -1   7  16   11.50    5.10
   1  -7 -16    1.30    5.20
  -1  -7  16    4.40    4.40
   1  -7 -16   14.40    6.00
  -1  -7  16   15.70    4.10
  -1   7  15   14.80    4.60
  -1   7  15   11.00    4.50
  -1   7  15   14.50    4.60
   1   7 -15   10.60    5.50
  -1  -7  15   12.20    3.90
   1  -7 -15   17.70    5.60
   1  -7 -15   14.80    5.80
  -1  -7  15   11.20    4.40
   1   7 -14   33.10    6.50
  -1   7  14   28.10    4.70
  -1   7  14   38.80    5.80
  -1   7  14   35.20    6.10
   1  -7 -14   29.50    6.40
   1  -7 -14   28.20    5.90
  -1  -7  14   30.70    4.40
  -1  -7  14   27.10    4.90
   1   7 -13   -7.40    4.20
  -1   7  13    3.20    3.50
  -1   7  13    0.00    3.50
  -1   7  13    3.50    3.40
  -1  -7  13   -1.80    3.20
   1  -7 -13    0.90    4.30
   1  -7 -13    1.10    4.20
   1  -7 -13   -0.50    3.90
  -1  -7  13    4.20    3.00
  -1   7  12    5.30    3.90
  -1   7  12   -5.80    2.90
  -1   7  12   -1.20    3.10
   1   7 -12   10.10    4.80
   1  -7 -12    6.00    4.10
  -1  -7  12    3.10    3.20
   1  -7 -12    8.00    4.20
  -1  -7  12    3.20    2.80
   1  -7 -12    2.50    4.00
  -1   7  11  168.08    8.20
   1   7 -11  168.98   10.60
  -1   7  11  158.88    8.90
  -1   7  11  165.38    9.30
   1  -7 -11  110.59    8.40
   1  -7 -11  160.08    9.60
   1  -7 -11  161.48    9.30
  -1  -7  11  163.98    7.10
  -1  -7  11  150.48    8.30
  -1   7  10  102.89    7.20
  -1   7  10  119.29    6.70
   1   7 -10  115.19    8.80
  -1   7  10  114.39    7.60
   1  -7 -10  100.19    7.60
  -1  -7  10  106.09    8.60
   1  -7 -10  121.89    7.90
  -1  -7  10  106.89    6.80
  -1  -7  10  115.99    5.70
   1  -7 -10   99.69    7.80
  -1   7   9  140.99    8.10
  -1   7   9  147.39    8.00
  -1   7   9  142.39    7.00
   1   7  -9  132.99    9.00
  -1  -7   9  138.19    7.20
   1  -7  -9  139.99    8.10
   1  -7  -9  149.39    8.50
   1  -7  -9  151.78    8.20
  -1  -7   9  145.89    8.90
  -1  -7   9  148.19    6.20
  -1  -7   9  134.79    5.10
  -1   7   8   94.99    5.50
   1   7  -8  100.19    7.70
  -1   7   8   81.49    6.20
  -1   7   8   88.89    6.20
  -1  -7   8   84.09    6.90
   1  -7  -8   93.19    6.60
  -1  -7   8   88.79    4.00
  -1  -7   8   87.59    4.70
   1  -7  -8   82.79    6.50
  -1  -7   8   89.59    5.70
   1  -7  -8   80.39    6.60
   1   7  -7   62.19    6.30
  -1   7   7   58.69    5.40
  -1   7   7   65.69    5.30
  -1   7   7   58.89    4.40
   1  -7  -7   63.49    5.80
   1  -7  -7   58.79    5.50
  -1  -7   7   63.79    4.90
   1  -7  -7   61.79    5.70
  -1  -7   7   59.99    3.40
  -1  -7   7   62.99    6.30
  -1  -7   7   57.19    3.80
  -1   7   6   10.60    2.80
  -1   7   6   12.40    2.50
   1   7  -6   10.50    3.60
  -1   7   6    9.00    3.00
  -1   7   6   12.40    1.70
   1  -7  -6    7.40    2.80
  -1  -7   6   17.50    2.40
   1  -7  -6    8.60    1.40
   1  -7  -6    8.50    3.00
   1  -7  -6    7.80    3.10
  -1  -7   6   17.40    2.80
   1  -7  -6   15.70    3.30
  -1  -7   6   11.10    1.90
  -1  -7   6    9.60    3.40
  -1   7   5   -2.70    1.20
  -1   7   5   -3.50    1.90
   1   7  -5    1.50    2.80
  -1   7   5   -0.20    1.70
   1   7  -5    0.70    0.90
   1   7  -5   -0.60    0.90
   1  -7  -5    2.10    2.30
   1  -7  -5   -1.50    2.30
  -1  -7   5    0.50    1.50
   1  -7  -5   -1.90    2.40
   1  -7  -5   -0.40    1.30
  -1  -7   5    0.80    2.00
  -1  -7   5    1.50    2.70
   1  -7  -5   -1.20    2.30
  -1  -7   5   -0.30    1.50
  -1   7   4   55.49    4.80
  -1   7   4   61.19    3.80
   1   7  -4   59.49    2.90
  -1   7   4   61.69    3.70
   1   7  -4   54.59    5.50
   1   7  -4   59.19    2.80
  -1  -7   4   57.99    3.70
   1  -7  -4   62.59    5.10
  -1  -7   4   66.29    5.80
   1  -7  -4   58.99    3.70
   1  -7  -4   64.59    5.00
  -1  -7   4   61.79    4.30
   1  -7  -4   53.19    4.80
  -1  -7   4   59.29    3.00
   1  -7  -4   45.30    4.70
  -1  -7   4   64.69    3.80
   1   7  -3   28.20    2.40
  -1   7   3   28.40    3.00
  -1   7   3   30.00    2.70
  -1   7   3   31.00    3.60
   1   7  -3   30.20    4.20
   1   7  -3   35.10    2.80
   1   7  -3   30.40    3.50
  -1  -7   3   36.30    3.50
   1  -7  -3   36.00    3.80
   1  -7  -3   32.60    3.70
   1  -7  -3   31.00    2.90
   1  -7  -3   31.80    3.90
  -1  -7   3   34.50    3.00
   1  -7  -3   32.80    3.80
  -1  -7   3   33.40    2.80
  -1  -7   3   32.20    2.60
  -1  -7   3   34.30    3.10
   1  -7  -3   32.90    3.10
  -1  -7   3   30.40    4.30
   1   7  -2   29.60    3.20
  -1   7   2   34.60    3.10
  -1   7   2   33.70    3.40
   1   7  -2   31.90    2.80
   1   7  -2   33.00    3.00
   1   7  -2   26.30    4.00
   1  -7  -2   34.10    3.20
  -1  -7   2   37.40    3.40
  -1  -7   2   37.90    3.20
  -1  -7   2   35.50    3.00
  -1  -7   2   34.80    3.10
   1  -7  -2   37.80    3.60
  -1  -7   2   31.00    4.30
  -1  -7   2   35.80    3.40
   1  -7  -2   38.90    3.90
   1  -7  -2   36.10    4.10
   1  -7  -2   31.20    3.50
   1  -7  -2   36.30    3.60
   1   7  -1   51.99    4.80
  -1   7   1   57.69    3.50
   1   7  -1   62.19    4.10
  -1   7   1   55.99    4.50
   1  -7  -1   52.59    4.40
  -1  -7   1   53.69    4.10
  -1  -7   1   51.29    4.20
   1  -7  -1   53.89    4.30
   1  -7  -1   55.29    4.60
  -1  -7   1   59.29    3.70
   1  -7  -1   55.59    3.70
   1  -7  -1   57.29    4.10
   1  -7  -1   57.09    4.30
  -1  -7   1   57.09    3.70
  -1  -7   1   57.19    3.90
  -1  -7   1   57.09    5.10
  -1   7   0   69.69    4.00
  -1   7   0   69.59    5.00
  -1  -7   0   71.89    4.20
  -1  -7   0   64.39    3.80
   1  -7   0   69.49    4.10
  -1  -7   0   68.99    5.40
  -1  -7   0   65.59    4.80
  -1  -7   0   72.59    4.50
   1  -7   0   70.29    4.90
   1  -7   0   71.89    4.20
   1  -7   0   65.89    4.70
   1  -7   0   64.39    4.30
   1  -7   0   67.69    4.40
  -1   7  -1  183.48    6.80
   1   7   1  184.98    6.10
  -1   7  -1  181.48    8.10
  -1  -7  -1  179.18    7.60
  -1  -7  -1  173.18    7.00
   1  -7   1  183.78    6.60
   1  -7   1  175.38    6.30
  -1  -7  -1  184.08    7.30
  -1  -7  -1  183.18    7.60
   1  -7   1  181.78    7.90
   1  -7   1  181.58    7.10
   1  -7   1  175.88    6.80
  -1  -7  -1  183.08    6.40
  -1  -7  -1  172.18    7.00
   1  -7   1  177.68    6.70
   1   7   2   69.89    3.60
  -1   7  -2   69.99    5.70
   1   7   2   74.19    4.80
  -1  -7  -2   70.79    5.20
   1  -7   2   74.99    4.40
  -1  -7  -2   65.99    4.70
   1  -7   2   74.49    3.60
  -1  -7  -2   75.19    5.00
  -1  -7  -2   73.59    5.20
   1  -7   2   65.79    4.30
  -1  -7  -2   73.39    3.90
   1  -7   2   73.49    5.70
   1  -7   2   70.99    3.90
   1  -7   2   74.89    4.60
  -1  -7  -2   71.49    4.90
   1   7   3  111.29    5.90
  -1   7  -3  115.69    4.20
   1   7   3  126.09    6.50
   1   7   3  123.29    4.80
  -1   7  -3  122.89    7.20
  -1  -7  -3  114.39    5.70
  -1  -7  -3  116.69    6.40
   1  -7   3  112.69    5.40
   1  -7   3  118.79    5.40
  -1  -7  -3  115.79    6.00
   1  -7   3  111.59    6.80
   1  -7   3  117.39    4.70
   1  -7   3  122.49    4.30
   1  -7   3  122.99    5.30
  -1  -7  -3  119.19    6.50
  -1  -7  -3  117.79    6.10
   1   7   4    8.10    1.90
  -1   7  -4    2.90    2.90
   1   7   4    7.10    2.70
  -1   7  -4    1.90    1.20
   1   7   4    5.80    2.40
  -1  -7  -4    3.80    2.50
  -1  -7  -4    3.30    2.10
  -1  -7  -4    9.60    2.70
   1  -7   4    5.50    2.00
  -1  -7  -4    7.60    2.80
   1  -7   4    7.20    3.20
   1  -7   4    4.40    1.20
   1  -7   4    5.50    1.90
  -1  -7  -4    3.90    2.80
   1  -7   4    4.50    2.20
   1   7   5   50.19    3.60
   1   7   5   48.80    4.90
  -1   7  -5   44.80    5.00
   1   7   5   47.00    4.50
  -1  -7  -5   52.29    4.80
  -1  -7  -5   43.10    3.60
  -1  -7  -5   43.80    4.70
   1  -7   5   42.20    3.70
  -1  -7  -5   48.70    4.90
   1  -7   5   48.80    5.20
   1  -7   5   45.30    3.40
   1  -7   5   47.80    4.20
  -1   7  -6  195.18    9.80
   1   7   6  216.08    9.20
   1   7   6  209.08    8.70
   1   7   6  203.48    7.40
   1  -7   6  204.88    8.00
   1  -7   6  216.58    7.10
   1  -7   6  210.98    9.80
  -1  -7  -6  203.48    9.20
  -1  -7  -6  194.88    8.90
   1  -7   6  201.88    7.40
  -1  -7  -6  198.78    8.90
  -1  -7  -6  193.48    6.70
  -1   7  -7  161.48    9.10
   1   7   7  171.88    8.30
   1   7   7  165.08    6.90
   1   7   7  178.58    8.20
  -1  -7  -7  162.68    5.70
   1  -7   7  172.98    6.10
  -1  -7  -7  166.68    8.40
   1  -7   7  163.98    7.30
  -1  -7  -7  169.38    8.60
  -1  -7  -7  173.58    8.30
   1  -7   7  168.88    6.70
   1   7   8   63.19    5.70
  -1   7  -8   47.50    5.70
   1   7   8   53.49    4.40
   1   7   8   43.20    4.80
   1  -7   8   53.49    4.20
  -1  -7  -8   52.49    5.40
   1  -7   8   49.70    4.70
  -1  -7  -8   50.69    3.00
   1  -7   8   49.10    3.30
  -1  -7  -8   50.99    5.40
  -1  -7  -8   51.39    5.50
  -1   7  -9    1.30    3.30
   1   7   9    2.50    2.60
   1   7   9   -0.90    2.20
   1   7   9    1.60    2.80
  -1  -7  -9    2.30    3.10
   1  -7   9    3.60    2.80
   1  -7   9    1.10    1.60
  -1  -7  -9   -0.60    2.90
   1  -7   9   -1.40    2.00
  -1  -7  -9    6.70    3.70
   1   7  10   24.90    3.60
  -1   7 -10   19.20    4.60
   1   7  10   26.50    4.60
   1   7  10   16.30    3.80
   1  -7  10   23.50    3.90
  -1  -7 -10   20.10    4.40
  -1  -7 -10   18.20    4.20
   1  -7  10   18.70    2.40
   1  -7  10   19.80    3.20
  -1  -7 -10   22.00    4.70
   1   7  11   14.70    3.60
  -1   7 -11   21.10    5.30
   1   7  11   19.70    4.10
   1   7  11   22.10    4.60
   1  -7  11   14.40    3.80
  -1  -7 -11   13.00    4.40
   1  -7  11   19.70    2.50
   1  -7  11   14.80    3.30
  -1  -7 -11   12.90    4.50
   1   7  12   31.60    5.50
  -1   7 -12   51.99    6.70
   1   7  12   36.90    4.80
   1   7  12   37.40    5.50
  -1  -7 -12   27.30    5.50
   1  -7  12   34.50    4.90
   1  -7  12   37.50    4.40
  -1  -7 -12   36.10    5.80
   1   7  13   60.39    7.00
   1   7  13   54.49    6.50
   1   7  13   56.39    5.90
  -1   7 -13   44.40    7.10
   1  -7  13   58.39    6.10
  -1  -7 -13   54.89    7.00
   1  -7  13   62.29    5.90
  -1  -7 -13   54.79    6.90
   1   7  14    8.60    4.50
   1   7  14   -1.10    3.60
   1   7  14    2.80    3.80
  -1   7 -14    8.60    5.00
  -1  -7 -14    8.30    5.10
  -1  -7 -14    0.80    4.70
   1  -7  14    4.40    3.40
   1  -7  14    0.50    3.80
   1   7  15  120.19    9.70
   1   7  15  113.29    8.40
   1   7  15  102.79    9.10
  -1   7 -15  103.79   10.20
   1  -7  15  104.69    7.50
   1  -7  15   98.99    8.40
  -1  -7 -15  106.69   10.00
  -1  -7 -15  127.09   10.70
  -1   7 -16    2.70    5.30
   1   7  16   -3.00    4.00
   1   7  16   -0.70    4.20
   1   7  16    2.40    4.00
  -1  -7 -16   -3.40    5.10
  -1  -7 -16    0.50    5.30
   1  -7  16   -3.00    3.20
   1  -7  16   -5.30    3.90
   1   7  17   34.10    6.80
   1   7  17   35.00    6.60
   1   7  17   37.70    6.20
  -1   7 -17   24.40    6.90
  -1  -7 -17   36.40    7.60
   1  -7  17   28.40    5.90
   1  -7  17   30.20    5.20
  -1  -7 -17   24.70    6.80
   1   7  18   52.79    7.10
  -1   7 -18   65.99    8.80
   1   7  18   50.89    7.80
   1   7  18   54.09    7.80
  -1  -7 -18   58.29    8.60
   1  -7  18   38.70    6.60
   1  -7  18   57.99    6.60
  -1  -7 -18   58.29    9.10
   1   7  19    2.20    4.60
   1   7  19    0.80    5.20
  -1   7 -19    5.80    6.20
   1   7  19    6.40    5.70
  -1  -7 -19    2.50    6.70
   1  -7  19    1.30    5.00
  -1  -7 -19    5.80    6.80
   1  -7  19  -12.70    3.60
  -1   7 -20   -4.10    6.50
   1   7  20    0.70    5.00
   1   7  20    4.90    5.70
   1   7  20   -1.70    5.40
   1  -7  20    4.70    4.90
  -1  -7 -20    3.30    7.00
  -1  -7 -20   -2.30    6.40
   1  -7  20    0.90    5.30
  -1   8  20   -4.20    4.90
  -1   8  20    9.10    6.60
  -1   8  20    1.70    5.30
   1   8 -20   16.20    7.80
   1  -8 -20    1.10    6.50
   1  -8 -20   -2.10    6.90
  -1  -8  20   -4.90    4.60
  -1   8  19   -0.70    4.90
   1   8 -19    1.90    6.30
  -1   8  19   -2.10    4.60
  -1   8  19    4.90    5.20
  -1  -8  19    6.80    5.20
   1  -8 -19   -5.50    6.20
   1  -8 -19   -5.10    6.20
  -1   8  18    3.20    5.30
  -1   8  18   -2.70    4.70
  -1   8  18    6.30    4.80
   1   8 -18   -0.90    5.50
  -1  -8  18   -2.50    4.50
   1  -8 -18    3.00    5.90
   1  -8 -18    3.60    6.10
   1   8 -17    6.00    6.00
  -1   8  17   -0.30    4.20
  -1   8  17   -2.00    4.80
  -1   8  17   -6.80    3.90
  -1  -8  17    3.70    4.10
  -1  -8  17   -6.80    4.00
   1  -8 -17    9.20    6.10
   1  -8 -17    2.30    5.30
   1   8 -16   17.30    6.20
  -1   8  16   11.30    5.10
  -1   8  16    9.00    4.90
  -1   8  16    6.20    4.40
   1  -8 -16   17.20    6.20
  -1  -8  16    7.30    4.60
  -1  -8  16   12.00    4.00
   1  -8 -16    7.10    6.10
  -1   8  15   16.80    5.30
  -1   8  15   13.80    4.60
   1   8 -15   18.70    6.20
  -1   8  15    1.40    4.20
  -1  -8  15   20.10    4.30
   1  -8 -15    4.20    5.50
  -1  -8  15   17.30    4.80
   1  -8 -15   14.40    5.90
  -1   8  14   22.10    5.30
  -1   8  14   19.30    4.70
   1   8 -14   27.60    6.80
  -1   8  14   23.90    5.70
  -1  -8  14   25.00    5.00
  -1  -8  14   22.00    4.00
   1  -8 -14   26.20    6.10
   1  -8 -14   18.40    5.50
  -1   8  13    9.90    4.00
  -1   8  13    7.50    4.30
  -1   8  13    9.60    3.90
   1   8 -13    9.20    5.40
   1  -8 -13    9.70    4.90
   1  -8 -13   11.70    4.80
  -1  -8  13    9.60    4.00
  -1  -8  13   10.80    3.20
   1  -8 -13    6.30    4.60
  -1   8  12   55.99    6.60
  -1   8  12   41.80    5.90
   1   8 -12   54.39    7.40
  -1   8  12   44.00    5.20
  -1  -8  12   55.59    5.10
  -1  -8  12   43.20    5.40
   1  -8 -12   45.90    6.30
   1  -8 -12   52.29    6.50
   1  -8 -12   48.20    6.50
   1   8 -11  450.25   18.20
  -1   8  11  454.15   15.30
  -1   8  11  436.86   16.50
  -1   8  11  442.66   16.90
  -1  -8  11  465.05   14.10
  -1  -8  11  488.85   18.40
   1  -8 -11  482.05   17.00
  -1  -8  11  422.26   15.30
   1  -8 -11  455.55   17.20
   1  -8 -11  454.65   16.80
   1   8 -10  141.29    9.90
  -1   8  10  128.89    7.20
  -1   8  10  115.59    8.00
  -1   8  10  119.59    8.30
  -1  -8  10  140.69    6.50
   1  -8 -10  135.79    8.90
   1  -8 -10  111.19    8.20
  -1  -8  10  120.59    7.50
  -1  -8  10  117.59    9.10
   1  -8 -10  137.99    8.70
  -1   8   9    9.50    3.20
  -1   8   9   16.70    3.30
  -1   8   9   23.90    4.50
   1   8  -9   14.20    4.50
  -1  -8   9   16.40    2.20
  -1  -8   9   24.00    3.90
   1  -8  -9   23.80    4.60
  -1  -8   9   22.60    5.10
   1  -8  -9   15.80    4.40
   1  -8  -9   13.70    4.00
  -1  -8   9   22.20    3.10
  -1   8   8  178.98    8.90
   1   8  -8  172.38   10.20
  -1   8   8  178.38    9.30
  -1   8   8  176.08    7.70
  -1  -8   8  194.28   10.30
   1  -8  -8  169.68    9.30
  -1  -8   8  181.58    6.40
  -1  -8   8  181.98    7.10
   1  -8  -8  188.18    9.50
  -1  -8   8  178.48    8.10
   1  -8  -8  176.48    9.00
  -1   8   7  182.68    9.20
   1   8  -7  199.58   10.40
  -1   8   7  194.78    7.70
  -1   8   7  183.68    8.70
   1  -8  -7  200.98    9.50
   1  -8  -7  192.48    9.40
  -1  -8   7  181.68    9.80
  -1  -8   7  181.78    6.60
  -1  -8   7  199.58    7.30
   1  -8  -7  195.28    9.20
  -1  -8   7  187.28    8.00
  -1   8   6   11.30    3.00
  -1   8   6   12.60    1.90
  -1   8   6   13.20    3.20
  -1   8   6   14.90    2.60
   1   8  -6    4.20    3.40
   1   8  -6   11.50    1.40
   1  -8  -6   17.20    3.70
   1  -8  -6    9.60    3.30
  -1  -8   6   16.30    2.50
  -1  -8   6    9.20    2.70
  -1  -8   6    8.00    3.50
   1  -8  -6   12.70    3.40
   1  -8  -6   16.40    3.30
   1  -8  -6    9.40    1.70
  -1  -8   6   14.10    2.30
  -1   8   5   66.59    4.20
   1   8  -5   66.09    6.30
   1   8  -5   62.59    2.80
   1   8  -5   58.99    2.90
  -1   8   5   61.39    3.70
  -1   8   5   65.39    5.10
  -1  -8   5   65.69    4.10
   1  -8  -5   58.29    5.50
   1  -8  -5   54.69    3.60
  -1  -8   5   63.79    4.70
  -1  -8   5   66.69    6.20
   1  -8  -5   51.59    5.30
   1  -8  -5   62.79    5.30
  -1  -8   5   69.59    4.00
   1  -8  -5   62.79    5.30
   1   8  -4  358.56   13.60
  -1   8   4  372.66   11.10
   1   8  -4  357.96    9.80
   1   8  -4  365.36   10.10
  -1   8   4  357.66   12.20
  -1   8   4  358.56   10.90
  -1  -8   4  371.36   11.10
   1  -8  -4  376.06   12.90
  -1  -8   4  362.16   11.40
  -1  -8   4  368.16   10.20
   1  -8  -4  352.26   12.20
  -1  -8   4  368.16   13.50
   1  -8  -4  354.06   10.90
   1  -8  -4  353.96   12.10
  -1  -8   4  357.86   10.90
   1  -8  -4  358.56   12.60
  -1   8   3   13.30    2.80
   1   8  -3   15.70    3.60
  -1   8   3   15.50    2.30
   1   8  -3    8.90    2.60
   1   8  -3   13.90    1.90
  -1   8   3   15.20    2.60
   1   8  -3   18.40    2.20
  -1  -8   3   13.90    2.40
   1  -8  -3   15.40    2.60
  -1  -8   3   14.70    2.50
   1  -8  -3   14.30    3.30
  -1  -8   3   16.50    2.20
  -1  -8   3   14.60    2.50
  -1  -8   3   14.80    2.00
   1  -8  -3    8.10    2.80
   1  -8  -3   15.30    2.40
  -1  -8   3   13.20    3.60
   1  -8  -3   16.50    3.10
   1  -8  -3   15.80    3.00
   1   8  -2  709.53   19.50
   1   8  -2  705.13   21.10
  -1   8   2  702.53   19.70
  -1   8   2  718.73   18.60
   1   8  -2  712.63   18.70
   1   8  -2  708.73   18.40
  -1  -8   2  691.93   20.90
  -1  -8   2  716.43   19.40
  -1  -8   2  710.13   18.90
   1  -8  -2  703.03   20.00
  -1  -8   2  709.93   18.70
   1  -8  -2  702.93   19.50
   1  -8  -2  689.63   20.20
   1  -8  -2  691.53   19.60
   1  -8  -2  710.73   18.90
   1  -8  -2  709.83   19.60
  -1  -8   2  703.63   18.90
  -1  -8   2  721.13   18.50
  -1   8   1   49.50    3.60
  -1   8   1   44.80    3.60
  -1   8   1   47.90    4.60
   1   8  -1   56.79    4.20
   1   8  -1   44.20    4.80
  -1  -8   1   46.40    4.10
   1  -8  -1   44.50    4.40
  -1  -8   1   55.89    3.80
   1  -8  -1   45.60    4.00
   1  -8  -1   51.69    4.40
  -1  -8   1   50.59    4.40
   1  -8  -1   47.00    4.40
  -1  -8   1   49.90    3.80
  -1  -8   1   51.59    4.10
  -1  -8   1   51.49    5.20
   1  -8  -1   49.90    3.80
   1  -8  -1   51.59    4.60
  -1   8   0  708.13   18.70
   1   8   0  695.33   18.90
   1   8   0  720.13   20.40
  -1   8   0  707.73   20.30
   1  -8   0  701.13   20.10
   1  -8   0  694.23   18.70
  -1  -8   0  710.03   19.70
  -1  -8   0  692.73   19.10
   1  -8   0  698.73   19.70
   1  -8   0  687.53   19.10
  -1  -8   0  711.63   18.50
  -1  -8   0  696.93   18.90
   1  -8   0  692.23   18.80
  -1  -8   0  691.93   20.20
   1  -8   0  694.43   19.20
   1   8   1  130.39    6.80
  -1   8  -1  136.69    7.30
  -1   8  -1  138.49    6.10
   1   8   1  135.29    5.30
   1   8   1  148.49    6.50
   1  -8   1  143.59    5.70
   1  -8   1  134.49    6.40
   1  -8   1  138.19    6.00
  -1  -8  -1  144.19    7.10
   1  -8   1  132.79    7.30
   1  -8   1  145.69    6.20
  -1  -8  -1  140.89    5.70
  -1  -8  -1  141.19    6.30
  -1  -8  -1  131.39    6.80
   1  -8   1  131.99    5.90
  -1  -8  -1  136.09    6.40
  -1  -8  -1  138.29    6.50
  -1   8  -2   28.10    4.10
   1   8   2   29.40    2.70
   1   8   2   33.20    3.70
  -1  -8  -2   29.30    3.60
   1  -8   2   27.30    4.20
  -1  -8  -2   30.70    2.90
   1  -8   2   33.30    3.00
  -1  -8  -2   31.00    4.00
   1  -8   2   35.00    3.30
   1  -8   2   31.30    3.50
  -1  -8  -2   29.30    3.50
  -1  -8  -2   34.70    3.80
   1  -8   2   30.00    2.70
  -1  -8  -2   29.10    3.90
   1  -8   2   36.90    3.50
  -1   8  -3  165.88    5.70
   1   8   3  177.48    8.10
   1   8   3  172.38    7.60
  -1   8  -3  173.28    8.70
   1   8   3  169.18    6.20
   1  -8   3  167.28    6.80
  -1  -8  -3  169.98    7.50
  -1  -8  -3  172.98    6.50
   1  -8   3  188.38    8.90
   1  -8   3  182.28    6.20
   1  -8   3  170.28    7.00
  -1  -8  -3  171.78    7.60
   1  -8   3  170.78    7.00
  -1  -8  -3  170.08    7.20
   1  -8   3  174.08    5.80
  -1  -8  -3  173.08    7.90
  -1  -8  -3  177.78    8.10
   1   8   4  855.11   22.00
  -1   8  -4  824.12   21.10
   1   8   4  833.52   23.50
  -1   8  -4  821.82   24.90
  -1   8  -4  846.42   20.80
   1   8   4  867.91   24.40
   1  -8   4  839.12   21.10
  -1  -8  -4  832.82   22.40
  -1  -8  -4  838.12   23.90
  -1  -8  -4  853.31   23.40
   1  -8   4  861.61   22.50
   1  -8   4  875.21   22.50
  -1  -8  -4  874.41   23.70
   1  -8   4  861.81   22.70
   1  -8   4  901.31   25.10
   1  -8   4  842.52   20.90
  -1  -8  -4  875.81   24.10
   1   8   5  211.48    7.60
  -1   8  -5  219.38   10.30
   1   8   5  211.58    9.50
   1   8   5  207.48    9.00
  -1  -8  -5  209.68    7.60
  -1  -8  -5  220.58    9.60
  -1  -8  -5  226.58    9.00
  -1  -8  -5  215.88    9.50
   1  -8   5  212.38    7.70
   1  -8   5  211.58    8.30
   1  -8   5  227.68   10.30
  -1  -8  -5  216.58    9.10
   1  -8   5  217.48    7.90
   1   8   6    7.70    3.00
   1   8   6   10.50    3.00
  -1   8  -6   11.90    3.90
   1   8   6   11.10    2.40
   1  -8   6    9.50    3.50
  -1  -8  -6    8.60    3.30
  -1  -8  -6   12.40    3.60
  -1  -8  -6   10.60    3.20
   1  -8   6    9.10    2.40
   1  -8   6   13.50    2.90
  -1  -8  -6    6.20    2.00
   1  -8   6   10.90    2.20
  -1   8  -7   -1.40    2.90
   1   8   7    3.50    2.60
   1   8   7    1.70    2.70
   1   8   7    0.30    2.00
  -1  -8  -7    3.20    3.10
  -1  -8  -7    1.90    3.10
   1  -8   7   -1.10    1.60
   1  -8   7    4.60    2.50
  -1  -8  -7   -3.20    2.60
   1  -8   7   -4.60    1.60
  -1  -8  -7   -0.80    1.50
   1   8   8   11.00    3.50
   1   8   8   11.20    3.10
   1   8   8    7.70    2.60
  -1   8  -8    8.20    4.00
   1  -8   8    8.70    2.20
   1  -8   8   13.30    2.90
  -1  -8  -8    6.90    1.80
  -1  -8  -8    7.80    3.60
  -1  -8  -8    7.30    3.40
  -1  -8  -8    6.60    3.50
   1  -8   8   14.00    3.10
   1   8   9   40.40    5.30
  -1   8  -9   34.10    5.50
   1   8   9   48.50    5.40
   1   8   9   39.60    4.20
  -1  -8  -9   25.90    4.70
  -1  -8  -9   41.80    5.30
   1  -8   9   45.70    4.70
  -1  -8  -9   37.10    5.20
   1  -8   9   41.80    3.50
   1  -8   9   45.40    4.20
  -1   8 -10   95.49    8.90
   1   8  10   99.29    6.50
   1   8  10  103.89    7.50
   1   8  10  117.89    8.10
  -1  -8 -10   92.89    7.70
  -1  -8 -10   99.79    8.10
   1  -8  10  105.29    6.20
   1  -8  10  104.39    7.00
  -1  -8 -10  100.39    8.30
   1  -8  10   94.99    5.00
   1   8  11   -4.60    2.90
   1   8  11   -0.40    3.40
  -1   8 -11   -2.20    4.00
   1   8  11   -1.00    2.80
  -1  -8 -11    3.60    4.30
   1  -8  11    7.30    3.00
   1  -8  11    3.70    3.40
  -1  -8 -11    2.20    4.00
  -1  -8 -11   -0.60    3.90
  -1   8 -12  266.87   13.80
   1   8  12  263.77   12.60
   1   8  12  240.58   11.90
  -1  -8 -12  230.58   12.30
   1  -8  12  264.07   10.00
  -1  -8 -12  266.47   13.00
   1  -8  12  248.18   11.30
   1   8  13   34.00    5.60
   1   8  13   38.70    5.30
   1   8  13   38.50    6.00
  -1   8 -13   44.70    7.20
  -1  -8 -13   29.70    6.10
   1  -8  13   34.40    4.60
   1  -8  13   27.80    5.20
  -1  -8 -13   35.90    6.30
   1   8  14   94.09    8.70
  -1   8 -14  104.19   10.20
   1   8  14  103.59    8.00
   1   8  14  120.99    9.70
   1  -8  14   99.69    8.30
   1  -8  14  116.39    7.50
  -1  -8 -14  116.59   10.00
  -1  -8 -14   95.49    9.40
   1   8  15   -0.90    3.80
   1   8  15   -6.20    4.00
   1   8  15   -3.50    3.80
  -1   8 -15    4.10    5.20
  -1  -8 -15   -5.70    4.90
   1  -8  15   -1.80    3.40
   1  -8  15    0.30    4.00
  -1  -8 -15   -0.90    4.90
   1   8  16   -0.90    4.00
  -1   8 -16    3.40    5.80
   1   8  16   12.00    5.20
   1   8  16    3.60    4.80
  -1  -8 -16    0.60    5.60
  -1  -8 -16   -0.80    5.30
   1  -8  16   -5.60    4.10
   1  -8  16    4.10    3.90
   1   8  17   19.20    5.20
  -1   8 -17   20.70    6.80
   1   8  17   18.10    5.80
   1   8  17   21.60    6.20
  -1  -8 -17   17.00    6.90
   1  -8  17   15.90    5.10
   1  -8  17   24.20    5.10
  -1  -8 -17    8.00    6.40
   1   8  18    2.40    5.40
   1   8  18    4.90    5.60
  -1   8 -18   15.40    6.70
   1   8  18    2.10    4.70
  -1  -8 -18    7.30    6.60
   1  -8  18    4.90    4.40
   1  -8  18    4.00    4.90
  -1  -8 -18   10.00    6.70
   1   8  19   37.30    7.20
   1   8  19   38.80    6.70
   1   8  19   44.70    8.10
  -1   8 -19   41.90    8.30
  -1  -8 -19   44.10    8.70
   1  -8  19   34.00    6.00
  -1  -8 -19   47.70    8.80
   1  -8  19   28.00    6.50
  -1   9  19   -5.90    4.60
  -1   9  19    0.00    5.20
  -1   9  19   -6.70    4.80
   1   9 -19    5.20    6.80
  -1  -9  19   -0.30    5.30
   1  -9 -19    5.00    7.10
   1  -9 -19    1.10    6.70
  -1   9  18   -3.60    4.30
   1   9 -18   17.50    7.20
  -1   9  18   -1.00    4.80
  -1   9  18   -0.20    5.10
   1  -9 -18   11.40    6.90
  -1  -9  18   -1.80    4.60
   1  -9 -18   13.50    7.30
   1   9 -17    4.80    6.30
  -1   9  17   -5.90    4.20
  -1   9  17   -2.50    4.80
  -1   9  17   -3.80    4.20
   1  -9 -17  -11.20    5.40
   1  -9 -17   -7.50    5.10
  -1  -9  17   -7.80    4.00
  -1   9  16   34.60    6.70
   1   9 -16   24.70    7.20
  -1   9  16   19.30    5.80
  -1   9  16   27.00    5.40
  -1  -9  16   27.00    5.70
   1  -9 -16   19.20    6.20
   1  -9 -16   23.70    7.10
  -1  -9  16   28.10    4.80
  -1   9  15   23.00    4.90
   1   9 -15   15.50    6.30
  -1   9  15   14.60    5.10
  -1   9  15    4.80    4.90
   1  -9 -15   11.80    5.70
  -1  -9  15    6.70    4.40
   1  -9 -15   18.20    6.20
  -1  -9  15   21.90    4.40
  -1   9  14   23.30    4.90
   1   9 -14    9.20    5.90
  -1   9  14   19.20    5.00
  -1   9  14   18.80    5.50
  -1  -9  14   11.10    4.60
   1  -9 -14   16.30    6.10
  -1  -9  14   15.90    3.90
   1  -9 -14   20.60    6.00
   1   9 -13    6.30    5.30
  -1   9  13   12.40    4.10
  -1   9  13    8.80    4.70
  -1   9  13   16.00    4.70
  -1  -9  13    4.50    3.20
   1  -9 -13   11.50    5.40
   1  -9 -13    9.70    4.70
  -1  -9  13    5.80    3.90
   1  -9 -13    3.10    4.70
  -1   9  12   54.99    5.90
  -1   9  12   64.59    7.20
  -1   9  12   80.09    8.10
   1   9 -12   77.69    8.70
   1  -9 -12   61.69    7.40
   1  -9 -12   64.29    7.60
  -1  -9  12   77.89    5.90
   1  -9 -12   69.19    7.40
  -1  -9  12   76.59    7.00
  -1   9  11   37.40    5.00
  -1   9  11   35.20    5.60
   1   9 -11   44.00    7.00
  -1   9  11   53.29    6.40
  -1  -9  11   44.90    5.50
   1  -9 -11   43.70    6.40
   1  -9 -11   44.20    6.10
   1  -9 -11   60.29    7.10
  -1  -9  11   43.30    4.40
   1   9 -10   37.20    6.30
  -1   9  10   48.60    5.90
  -1   9  10   43.20    5.90
  -1   9  10   52.09    5.20
   1  -9 -10   49.90    6.20
  -1  -9  10   50.49    4.50
   1  -9 -10   50.39    6.10
  -1  -9  10   45.80    5.30
  -1  -9  10   49.40    7.00
   1  -9 -10   49.00    6.50
   1   9  -9   67.79    7.60
  -1   9   9   81.59    7.20
  -1   9   9   73.49    5.90
  -1   9   9   80.29    6.80
  -1  -9   9   81.39    5.40
   1  -9  -9   75.99    7.40
  -1  -9   9   77.49    6.20
   1  -9  -9   81.59    7.40
  -1  -9   9   80.39    8.10
   1  -9  -9   81.49    7.50
  -1   9   8  598.24   18.00
  -1   9   8  582.74   20.10
  -1  -9   8  602.24   18.30
   1  -9  -8  611.44   19.80
   1  -9  -8  600.34   20.10
  -1  -9   8  642.14   21.50
  -1  -9   8  618.34   16.70
  -1  -9   8  625.84   17.30
  -1   9   7  137.29    6.70
  -1   9   7  135.99    7.80
   1   9  -7  131.79    9.10
  -1   9   7  127.69    5.00
  -1   9   7  129.89    8.10
  -1  -9   7  131.09    9.00
  -1  -9   7  131.89    6.20
   1  -9  -7  128.39    7.70
  -1  -9   7  134.89    7.10
   1  -9  -7  146.29    8.30
   1  -9  -7  133.89    8.30
   1  -9  -7  128.49    8.30
  -1  -9   7  144.39    5.90
  -1   9   6   39.30    3.30
   1   9  -6   36.30    5.40
  -1   9   6   49.10    5.00
  -1   9   6   45.10    4.10
   1   9  -6   39.40    2.40
   1   9  -6   34.90    2.30
  -1   9   6   40.50    4.90
   1  -9  -6   42.80    4.90
   1  -9  -6   39.20    4.80
   1  -9  -6   39.20    5.00
   1  -9  -6   46.70    5.40
  -1  -9   6   47.80    5.90
  -1  -9   6   38.90    4.10
   1  -9  -6   33.50    3.10
  -1  -9   6   37.90    3.50
  -1  -9   6   44.50    3.90
  -1   9   5   19.10    2.70
   1   9  -5   20.10    2.00
  -1   9   5   27.10    4.10
   1   9  -5   22.40    2.10
  -1   9   5   23.60    3.10
   1   9  -5   17.00    4.10
   1  -9  -5   20.50    4.20
  -1  -9   5   20.80    3.00
  -1  -9   5   21.80    3.20
   1  -9  -5   29.80    4.10
   1  -9  -5   25.10    2.80
  -1  -9   5   24.40    3.00
   1  -9  -5   25.60    4.10
  -1  -9   5   22.00    4.60
   1  -9  -5   28.30    4.30
  -1   9   4  311.87   10.10
   1   9  -4  324.27   13.10
   1   9  -4  324.37    9.40
  -1   9   4  312.47   11.60
  -1   9   4  311.67   10.50
   1   9  -4  313.77    9.10
  -1  -9   4  318.07    9.20
  -1  -9   4  328.67   10.70
  -1  -9   4  322.27    9.40
   1  -9  -4  330.17   11.60
  -1  -9   4  312.77   10.40
   1  -9  -4  286.97   10.10
   1  -9  -4  327.07   11.60
   1  -9  -4  315.77   12.10
  -1  -9   4  322.27   10.30
   1  -9  -4  326.17   12.00
  -1  -9   4  320.97   12.90
   1   9  -3   78.09    5.40
   1   9  -3   78.19    3.80
   1   9  -3   68.19    6.30
  -1   9   3   67.29    4.20
  -1   9   3   60.49    4.70
  -1   9   3   76.39    5.50
   1   9  -3   73.29    4.00
  -1  -9   3   69.79    4.70
  -1  -9   3   74.39    4.70
   1  -9  -3   75.29    4.60
  -1  -9   3   64.49    4.50
   1  -9  -3   68.89    5.20
   1  -9  -3   64.39    5.30
  -1  -9   3   70.39    3.80
   1  -9  -3   69.59    5.80
   1  -9  -3   72.59    4.90
   1  -9  -3   67.79    5.50
  -1  -9   3   58.89    6.00
  -1  -9   3   74.29    4.10
  -1   9   2  120.49    5.30
  -1   9   2  117.09    6.30
   1   9  -2  118.89    7.50
   1   9  -2  117.39    5.00
   1   9  -2  115.09    5.30
   1   9  -2  111.89    6.00
  -1  -9   2  116.19    5.50
   1  -9  -2  109.49    5.50
  -1  -9   2  122.09    7.40
   1  -9  -2  115.59    6.30
  -1  -9   2  118.59    5.60
   1  -9  -2  121.19    6.20
   1  -9  -2  114.69    6.40
   1  -9  -2  125.59    6.90
  -1  -9   2  115.79    5.10
  -1  -9   2  114.09    5.90
  -1  -9   2  124.89    5.80
   1  -9  -2  113.39    6.20
   1   9  -1   50.59    4.10
   1   9  -1   53.29    5.20
  -1   9   1   51.19    3.80
  -1   9   1   49.30    3.60
  -1   9   1   47.50    4.60
   1  -9  -1   53.59    4.70
  -1  -9   1   46.50    3.80
  -1  -9   1   55.99    5.70
   1  -9  -1   54.19    5.10
   1  -9  -1   39.10    3.90
   1  -9  -1   49.70    3.90
   1  -9  -1   50.49    4.60
  -1  -9   1   51.39    4.30
  -1  -9   1   44.60    4.10
  -1  -9   1   49.00    3.80
   1  -9  -1   49.00    4.80
  -1  -9   1   47.40    4.40
  -1   9   0    1.70    1.70
  -1   9   0    3.30    2.40
  -1   9   0   -2.90    1.50
   1   9   0   -0.80    2.20
   1   9   0    4.10    1.80
   1  -9   0    2.20    1.80
   1  -9   0   -1.10    2.20
   1  -9   0    2.20    2.10
  -1  -9   0   -0.30    2.50
  -1  -9   0    0.10    1.90
   1  -9   0    5.00    2.50
  -1  -9   0   -0.80    1.70
  -1  -9   0    0.10    2.20
  -1  -9   0    1.10    2.30
   1  -9   0    0.00    2.10
   1  -9   0   -0.50    1.70
  -1  -9   0    1.10    1.70
  -1   9  -1    2.20    2.10
   1   9   1    7.70    2.60
  -1   9  -1    1.80    2.50
   1   9   1    3.20    1.60
   1   9   1   -0.60    2.00
  -1  -9  -1    6.00    2.50
   1  -9   1    3.60    2.70
  -1  -9  -1    0.30    1.60
   1  -9   1    4.10    2.30
  -1  -9  -1    0.90    2.00
   1  -9   1    2.80    2.10
   1  -9   1    1.40    2.00
  -1  -9  -1    1.70    2.10
   1  -9   1    3.30    1.90
   1  -9   1    0.10    1.90
  -1  -9  -1    2.30    2.40
  -1  -9  -1    4.90    2.70
   1   9   2  106.49    4.90
   1   9   2  110.79    6.10
   1   9   2  109.99    6.20
  -1   9  -2  101.19    7.20
  -1  -9  -2  106.49    6.30
  -1  -9  -2  105.89    6.30
   1  -9   2  107.39    5.70
  -1  -9  -2  112.79    6.10
   1  -9   2  105.79    5.80
   1  -9   2  108.09    4.80
   1  -9   2  112.29    5.60
  -1  -9  -2  112.69    6.60
   1  -9   2  113.69    7.00
  -1  -9  -2  114.59    6.10
  -1  -9  -2  108.79    5.20
   1   9   3   12.20    2.20
   1   9   3   17.00    3.30
   1   9   3   13.50    2.70
  -1   9  -3   13.20    1.90
   1   9   3   13.60    3.00
  -1   9  -3   15.70    3.70
   1  -9   3   12.80    1.90
   1  -9   3   11.80    2.60
   1  -9   3   14.50    2.80
  -1  -9  -3   13.30    2.90
  -1  -9  -3   11.00    2.30
  -1  -9  -3   11.70    3.00
  -1  -9  -3   10.10    3.20
   1  -9   3   15.50    2.40
  -1  -9  -3   19.60    3.70
   1  -9   3   10.60    3.40
   1  -9   3   15.90    2.70
  -1  -9  -3   11.30    3.00
  -1   9  -4   20.00    1.90
   1   9   4   22.00    3.80
   1   9   4   19.10    3.00
   1   9   4   24.10    3.70
   1   9   4   21.80    2.70
  -1   9  -4   25.40    4.60
  -1   9  -4   20.30    2.20
   1  -9   4   22.50    3.10
  -1  -9  -4   14.00    3.70
  -1  -9  -4   25.60    3.80
   1  -9   4   28.90    3.40
   1  -9   4   22.10    4.40
   1  -9   4   19.30    2.20
  -1  -9  -4   22.60    3.90
  -1  -9  -4   29.10    4.40
   1  -9   4   23.20    3.20
  -1  -9  -4   18.00    3.20
   1  -9   4   20.70    2.10
   1   9   5  103.79    6.50
   1   9   5  102.89    5.20
  -1   9  -5   92.59    7.40
   1   9   5   91.09    6.70
   1  -9   5   97.99    5.70
  -1  -9  -5   78.99    6.60
  -1  -9  -5   94.49    6.40
  -1  -9  -5   95.99    5.30
  -1  -9  -5   98.49    7.00
   1  -9   5   96.69    7.40
   1  -9   5  100.09    5.40
  -1  -9  -5  103.59    6.70
   1  -9   5  104.49    5.40
   1  -9   5   91.29    3.80
   1   9   6    4.20    2.80
   1   9   6   -1.20    1.90
   1   9   6    7.40    2.90
  -1   9  -6    7.60    3.80
   1  -9   6    6.40    3.40
  -1  -9  -6    2.40    3.10
   1  -9   6    3.90    2.20
  -1  -9  -6    7.50    3.20
  -1  -9  -6   10.90    2.30
   1  -9   6    9.20    2.80
   1  -9   6    6.40    2.30
  -1  -9  -6    4.40    3.10
   1   9   7   39.70    5.30
   1   9   7   46.40    4.40
  -1   9  -7   39.20    5.50
   1   9   7   48.50    5.40
  -1  -9  -7   35.30    3.50
   1  -9   7   44.50    4.30
  -1  -9  -7   39.70    5.40
   1  -9   7   46.10    4.60
   1  -9   7   42.60    3.90
  -1  -9  -7   35.60    5.10
  -1  -9  -7   37.10    5.10
   1   9   8   50.59    4.80
   1   9   8   43.50    5.40
   1   9   8   22.90    4.10
  -1   9  -8   39.80    5.90
  -1  -9  -8   34.40    5.40
   1  -9   8   44.20    3.90
   1  -9   8   37.50    4.40
   1  -9   8   44.60    4.40
  -1  -9  -8   32.00    4.90
  -1  -9  -8   41.60    5.60
   1   9   9    5.60    3.40
   1   9   9    5.60    3.10
  -1   9  -9    3.20    4.20
   1   9   9    6.60    2.90
  -1  -9  -9    5.20    3.80
   1  -9   9    6.40    2.80
  -1  -9  -9    3.30    3.70
   1  -9   9    5.80    2.20
  -1  -9  -9   15.50    4.40
   1  -9   9   -0.40    2.90
   1   9  10    0.00    3.10
   1   9  10    3.20    3.70
   1   9  10   -0.70    2.80
  -1   9 -10    4.30    4.30
  -1  -9 -10   -0.80    3.90
  -1  -9 -10   -1.00    3.70
  -1  -9 -10    2.00    3.90
   1  -9  10    6.90    3.10
   1  -9  10    1.30    3.20
   1   9  11   12.10    4.40
  -1   9 -11   -0.60    4.30
   1   9  11    2.30    3.20
   1   9  11    8.20    4.00
   1  -9  11   10.50    3.30
   1  -9  11    8.00    3.70
  -1  -9 -11    2.70    4.00
  -1  -9 -11    8.80    4.50
  -1  -9 -11    7.40    4.70
   1   9  12   39.60    5.20
   1   9  12   40.20    6.00
   1   9  12   37.30    6.20
  -1   9 -12   44.70    7.10
  -1  -9 -12   23.60    5.90
   1  -9  12   43.30    5.50
   1  -9  12   43.50    4.90
  -1  -9 -12   34.80    6.00
   1   9  13   16.20    5.10
  -1   9 -13    7.60    5.30
   1   9  13   16.50    4.90
   1   9  13   10.80    4.20
   1  -9  13    7.70    3.60
  -1  -9 -13    6.80    5.20
  -1  -9 -13    2.20    5.10
   1  -9  13    6.50    4.10
   1   9  14   17.10    4.80
   1   9  14   13.50    4.90
   1   9  14   18.20    5.50
  -1   9 -14   19.00    6.50
  -1  -9 -14   17.00    6.00
   1  -9  14   21.20    5.00
  -1  -9 -14    9.90    5.60
   1  -9  14   17.60    4.30
  -1   9 -15   19.90    6.40
   1   9  15    7.30    4.80
   1   9  15    7.90    4.10
   1   9  15   10.40    5.30
  -1  -9 -15    5.60    5.70
  -1  -9 -15    8.50    5.80
   1  -9  15   13.50    4.60
   1  -9  15    8.40    3.90
   1   9  16    2.30    4.70
   1   9  16    2.30    4.50
   1   9  16   11.10    5.60
  -1   9 -16    8.50    6.10
   1  -9  16    5.80    3.90
  -1  -9 -16    4.00    6.50
  -1  -9 -16   11.00    5.70
   1  -9  16   -3.00    4.10
  -1   9 -17    2.20    6.20
   1   9  17    5.90    5.20
   1   9  17    6.40    5.50
   1   9  17    7.10    4.80
  -1  -9 -17    0.60    6.30
   1  -9  17    3.30    4.70
   1  -9  17    1.80    3.80
  -1  -9 -17    2.10    5.90
   1   9  18    9.60    5.50
  -1   9 -18   15.40    7.20
   1   9  18   12.20    5.90
   1   9  18   18.10    6.30
   1  -9  18   31.20    5.40
  -1  -9 -18   15.40    7.30
   1  -9  18    5.50    5.00
  -1  -9 -18    7.90    7.10
   1   9  19   -5.30    5.40
   1   9  19    6.30    5.30
  -1   9 -19   -6.30    5.90
   1   9  19    4.20    6.00
   1  -9  19   -7.80    4.80
  -1  -9 -19  -10.40    6.10
  -1  -9 -19   -8.20    6.70
   1  10 -18    8.40    6.90
  -1  10  18    4.70    5.50
  -1  10  18   -5.00    4.80
  -1  10  18   -1.20    5.40
   1 -10 -18   -2.20    6.00
  -1 -10  18   -1.90    4.70
   1 -10 -18   -8.40    6.20
   1  10 -17   13.60    7.10
  -1  10  17   16.10    5.30
  -1  10  17   17.90    6.10
  -1  10  17    8.80    5.90
  -1 -10  17    2.50    4.70
   1 -10 -17   13.10    6.50
   1 -10 -17   19.20    7.00
  -1  10  16   21.70    5.40
   1  10 -16   29.50    7.50
  -1  10  16   24.20    6.20
  -1  10  16   20.30    6.50
   1 -10 -16   24.40    6.90
  -1 -10  16   11.40    5.10
   1 -10 -16    9.20    6.50
   1  10 -15   52.69    8.80
  -1  10  15   40.10    6.00
  -1  10  15   49.20    7.60
  -1  10  15   44.30    7.30
   1 -10 -15   28.60    6.90
   1 -10 -15   54.29    8.00
  -1 -10  15   38.80    6.20
  -1 -10  15   46.30    5.30
  -1  10  14   63.89    7.70
   1  10 -14   97.39   10.50
  -1  10  14   79.69    9.10
  -1  10  14   84.99    7.80
  -1 -10  14   84.99    6.90
   1 -10 -14   85.09    9.10
   1 -10 -14   81.69    8.90
  -1 -10  14   66.79    7.10
   1 -10 -14   79.69    8.90
  -1  10  13   12.50    5.50
   1  10 -13   20.60    6.40
  -1  10  13   16.80    4.60
  -1  10  13   18.20    5.00
  -1 -10  13   20.00    4.90
   1 -10 -13   21.00    6.20
   1 -10 -13   21.70    5.80
  -1 -10  13   16.30    4.00
   1 -10 -13   28.00    6.30
  -1  10  12    7.20    4.10
  -1  10  12    7.40    4.60
  -1  10  12    9.50    3.80
   1  10 -12    1.90    4.90
   1 -10 -12    3.00    4.60
  -1 -10  12    6.30    3.20
   1 -10 -12    0.20    4.40
  -1 -10  12   12.40    4.20
   1 -10 -12    4.20    5.20
  -1  10  11  253.37   12.80
   1  10 -11  241.68   14.10
  -1  10  11  256.57   12.50
  -1  10  11  251.67   11.00
  -1 -10  11  240.68   11.10
   1 -10 -11  248.98   12.90
   1 -10 -11  265.27   13.40
  -1 -10  11  265.07   10.20
   1 -10 -11  259.17   12.90
  -1  10  10   12.30    3.80
   1  10 -10   17.10    5.80
  -1  10  10   29.80    5.20
  -1  10  10   11.20    4.30
   1 -10 -10   18.20    5.20
   1 -10 -10   24.60    5.50
  -1 -10  10   16.00    4.00
   1 -10 -10   21.30    4.90
  -1 -10  10   22.70    3.70
  -1 -10  10   23.00    5.90
   1  10  -9  128.29   10.30
  -1  10   9  124.79    8.90
  -1  10   9  133.79    7.40
  -1  10   9  122.19    8.60
   1 -10  -9  113.49    9.10
   1 -10  -9  128.39    9.40
  -1 -10   9  123.99   10.10
  -1 -10   9  127.09    6.70
   1 -10  -9  123.89    9.00
   1  10  -8   16.70    5.10
  -1  10   8   18.40    3.60
  -1  10   8   22.40    4.40
  -1  10   8   18.50    4.60
   1 -10  -8   25.60    5.00
  -1 -10   8   20.60    5.30
  -1 -10   8   27.10    3.60
  -1 -10   8   20.20    3.10
   1 -10  -8   22.10    5.00
  -1 -10   8   26.00    4.20
   1 -10  -8   19.20    4.80
  -1  10   7   29.20    3.80
  -1  10   7   23.20    4.30
  -1  10   7   26.30    4.80
   1  10  -7   30.80    5.90
   1 -10  -7   30.60    5.20
  -1 -10   7   32.30    4.30
  -1 -10   7   26.60    3.60
  -1 -10   7   25.70    5.30
  -1 -10   7   28.80    3.30
   1 -10  -7   25.10    4.60
   1 -10  -7   26.40    4.70
   1 -10  -7   23.10    5.00
  -1  10   6   45.20    3.80
  -1  10   6   48.30    5.40
   1  10  -6   45.40    6.10
   1  10  -6   44.20    2.60
   1  10  -6   42.80    2.70
  -1  10   6   44.80    4.20
  -1  10   6   41.50    5.40
  -1 -10   6   39.90    4.50
  -1 -10   6   46.10    4.10
   1 -10  -6   55.09    5.80
  -1 -10   6   45.70    4.20
   1 -10  -6   49.20    5.90
   1 -10  -6   35.10    5.30
   1 -10  -6   51.89    5.50
  -1 -10   6   42.80    6.20
  -1  10   5   78.09    5.00
  -1  10   5   80.49    4.90
   1  10  -5   76.19    3.60
   1  10  -5   73.39    3.70
   1  10  -5   79.19    7.50
  -1  10   5   76.59    6.20
   1 -10  -5   68.89    4.70
  -1 -10   5   70.69    5.30
  -1 -10   5   67.89    4.90
  -1 -10   5   78.19    7.40
  -1 -10   5   85.39    5.10
   1 -10  -5   78.69    6.30
   1 -10  -5   67.49    6.50
   1 -10  -5   88.19    7.10
   1 -10  -5   87.09    6.60
   1  10  -4   52.69    3.50
  -1  10   4   59.99    4.40
  -1  10   4   61.39    5.50
   1  10  -4   60.29    3.40
  -1  10   4   59.79    4.70
   1  10  -4   47.30    5.80
   1 -10  -4   50.29    5.10
  -1 -10   4   60.89    4.50
  -1 -10   4   58.79    6.40
   1 -10  -4   53.99    5.80
  -1 -10   4   54.79    4.60
  -1 -10   4   57.79    3.50
   1 -10  -4   60.19    5.70
   1 -10  -4   59.39    4.70
   1 -10  -4   67.79    6.20
  -1 -10   4   64.19    4.90
  -1 -10   4   64.69    3.80
   1  10  -3  319.57   13.20
   1  10  -3  315.77    9.80
  -1  10   3  312.07   11.30
  -1  10   3  318.77   10.50
   1  10  -3  325.07   10.20
  -1  10   3  339.07   12.20
   1 -10  -3  327.57   11.70
  -1 -10   3  334.77   11.00
   1 -10  -3  330.37   11.90
  -1 -10   3  328.87   10.30
   1 -10  -3  333.97   10.90
   1 -10  -3  321.07   12.50
   1 -10  -3  328.57   11.30
  -1 -10   3  322.07   13.10
  -1 -10   3  337.17   11.00
   1 -10  -3  305.57   11.90
  -1 -10   3  322.87    9.90
  -1 -10   3  326.47   11.20
   1  10  -2    5.00    2.50
   1  10  -2    8.60    2.20
  -1  10   2   10.40    2.90
   1  10  -2    6.70    3.40
  -1  10   2   10.00    2.30
   1  10  -2    9.10    2.00
  -1  10   2    6.10    2.60
  -1  10   2    9.00    2.20
   1 -10  -2   10.40    2.90
  -1 -10   2    9.00    2.50
   1 -10  -2    1.40    2.30
  -1 -10   2    8.60    2.50
  -1 -10   2   11.00    2.30
   1 -10  -2    5.70    2.20
   1 -10  -2    8.90    2.80
  -1 -10   2    6.10    2.30
  -1 -10   2    7.30    3.30
  -1 -10   2    7.20    2.70
   1 -10  -2    8.40    2.90
   1 -10  -2    6.80    3.00
  -1  10   1  140.19    7.40
   1  10  -1  141.09    8.00
   1  10  -1  130.29    6.50
  -1  10   1  129.09    5.80
  -1  10   1  121.89    5.90
   1  10  -1  124.39    5.80
  -1 -10   1  140.79    6.30
  -1 -10   1  130.49    7.00
  -1 -10   1  126.99    6.00
   1 -10  -1  120.79    7.10
   1 -10  -1  131.19    6.50
  -1 -10   1  139.79    8.10
   1 -10  -1  133.59    6.90
   1 -10  -1  131.69    6.20
   1 -10  -1  140.59    7.00
  -1 -10   1  138.59    6.60
   1 -10  -1  125.49    7.20
  -1 -10   1  130.49    6.50
   1  10   0   54.29    4.40
  -1  10   0   64.59    4.50
  -1  10   0   53.89    4.10
   1  10   0   44.20    5.00
   1  10   0   55.99    3.80
  -1  10   0   55.29    5.40
   1 -10   0   52.89    5.40
   1 -10   0   48.90    4.30
   1 -10   0   60.29    5.50
   1 -10   0   54.39    4.60
  -1 -10   0   49.80    5.50
  -1 -10   0   56.39    4.20
   1 -10   0   53.49    4.30
   1 -10   0   59.79    4.90
  -1 -10   0   57.69    4.80
  -1 -10   0   54.39    5.10
  -1 -10   0   56.49    5.20
  -1 -10   0   54.39    4.30
  -1  10  -1  103.79    7.00
   1  10   1   97.69    6.00
   1  10   1  108.59    5.00
  -1  10  -1  104.89    5.80
   1  10   1   99.39    6.50
   1 -10   1   97.49    5.50
   1 -10   1  103.59    5.40
  -1 -10  -1  101.39    5.70
  -1 -10  -1   97.39    6.60
   1 -10   1   96.79    5.80
  -1 -10  -1   97.89    6.00
   1 -10   1  107.99    7.10
  -1 -10  -1   91.69    6.40
  -1 -10  -1   99.29    5.20
   1 -10   1   95.79    5.10
   1 -10   1   93.09    6.10
   1  10   2   11.20    2.90
   1  10   2   11.50    2.20
   1  10   2   12.50    3.10
  -1  10  -2   12.00    3.50
   1 -10   2    9.90    2.20
  -1 -10  -2   13.10    3.00
  -1 -10  -2   12.60    2.50
  -1 -10  -2   10.00    3.10
   1 -10   2   15.70    3.80
   1 -10   2   14.30    2.80
  -1 -10  -2   11.50    3.40
  -1 -10  -2   12.10    3.10
   1 -10   2   11.80    2.70
   1 -10   2   12.80    2.80
   1 -10   2    8.40    2.90
  -1 -10  -2    8.70    2.70
   1  10   3   27.60    3.70
   1  10   3   30.70    4.00
  -1  10  -3   24.60    2.50
  -1  10  -3   29.50    4.90
   1  10   3   26.70    3.00
   1  10   3   27.40    4.30
   1 -10   3   31.90    3.70
  -1 -10  -3   26.50    3.10
  -1 -10  -3   33.90    4.40
  -1 -10  -3   26.00    4.20
  -1 -10  -3   26.60    4.10
   1 -10   3   30.70    3.60
  -1 -10  -3   23.80    3.80
   1 -10   3   29.30    3.80
   1 -10   3   28.70    3.10
   1 -10   3   29.00    2.80
  -1 -10  -3   29.60    3.90
   1 -10   3   29.00    4.80
  -1  10  -4  225.88   11.10
  -1  10  -4  225.48    7.50
   1  10   4  208.78   10.10
   1  10   4  216.48    8.80
  -1  10  -4  226.38    7.00
   1  10   4  236.48    8.20
   1  10   4  221.18    9.70
  -1 -10  -4  222.88    8.90
   1 -10   4  203.48    7.30
   1 -10   4  226.78    8.70
   1 -10   4  229.48    7.20
  -1 -10  -4  204.48    9.50
   1 -10   4  224.98    8.80
  -1 -10  -4  223.78    9.80
  -1 -10  -4  226.28   10.20
  -1 -10  -4  216.18   10.10
   1 -10   4  223.28   10.80
   1 -10   4  240.78    9.00
   1  10   5  230.08    8.80
   1  10   5  231.28    8.50
  -1  10  -5  227.78    7.20
   1  10   5  210.78    9.90
   1  10   5  227.48   10.60
  -1  10  -5  222.48    6.80
  -1  10  -5  240.28   11.70
  -1 -10  -5  243.88   10.20
  -1 -10  -5  217.88    8.60
   1 -10   5  236.18    9.00
  -1 -10  -5  228.58   10.60
   1 -10   5  227.08    7.10
   1 -10   5  231.88    9.20
   1 -10   5  239.68   11.50
   1 -10   5  228.38    8.90
  -1 -10  -5  239.28   10.70
  -1 -10  -5  224.18   10.10
   1  10   6  148.69    8.80
   1  10   6  164.38    7.10
  -1  10  -6  191.78   10.60
   1  10   6  166.08    7.00
   1  10   6  167.58    8.70
   1 -10   6  159.88    7.20
  -1 -10  -6  148.29    8.60
   1 -10   6  156.88    7.80
   1 -10   6  176.58    7.70
  -1 -10  -6  171.28    9.40
  -1 -10  -6  167.58    9.30
   1 -10   6  155.88    9.70
  -1 -10  -6  156.78    6.80
   1  10   7  202.18    8.40
   1  10   7  195.28    9.90
   1  10   7  204.58   10.60
  -1  10  -7  198.08   11.40
  -1 -10  -7  202.68   10.20
   1 -10   7  197.68    9.00
   1 -10   7  204.08    8.10
  -1 -10  -7  233.18   11.10
  -1 -10  -7  196.38   10.40
   1 -10   7  206.08    8.50
   1  10   8   13.70    3.30
  -1  10  -8    3.80    4.30
   1  10   8    6.00    3.50
   1  10   8    7.90    3.60
  -1 -10  -8    5.50    4.10
   1 -10   8   10.00    3.40
  -1 -10  -8    8.60    4.50
   1 -10   8   17.50    3.00
   1 -10   8   12.10    3.20
  -1 -10  -8    9.70    4.10
  -1  10  -9   16.90    5.20
   1  10   9   12.80    4.30
   1  10   9   21.50    3.80
   1  10   9   17.80    4.30
  -1 -10  -9   11.00    4.30
   1 -10   9   20.50    4.30
  -1 -10  -9   22.60    5.20
  -1 -10  -9   16.80    4.90
   1 -10   9   24.30    3.90
   1  10  10    1.70    3.60
  -1  10 -10    5.50    4.60
   1  10  10    0.50    2.90
   1  10  10    1.90    4.20
  -1 -10 -10   -1.90    3.70
  -1 -10 -10    1.40    4.40
   1 -10  10    7.60    3.70
   1 -10  10   -2.80    3.00
  -1 -10 -10    6.30    4.10
   1  10  11  212.48   11.40
   1  10  11  212.68   12.00
  -1  10 -11  231.98   13.50
   1  10  11  220.38   10.20
  -1 -10 -11  204.28   11.60
  -1 -10 -11  207.58   12.20
   1 -10  11  207.68   10.30
   1 -10  11  204.18    9.40
  -1 -10 -11  209.88   11.80
   1  10  12    9.30    4.40
   1  10  12   16.70    5.10
  -1  10 -12   13.20    5.50
   1  10  12    9.20    3.80
  -1 -10 -12   14.60    5.70
  -1 -10 -12    7.60    5.00
  -1 -10 -12   10.40    5.30
   1 -10  12   10.00    3.70
   1 -10  12    8.80    4.10
   1  10  13   16.60    4.80
   1  10  13   18.80    4.60
   1  10  13   18.70    5.70
  -1  10 -13   12.20    5.70
  -1 -10 -13   22.30    6.40
  -1 -10 -13   12.80    5.50
   1 -10  13   12.00    4.50
   1 -10  13   21.50    4.30
   1  10  14   -2.20    4.40
  -1  10 -14    7.40    5.80
   1  10  14    5.00    4.50
   1  10  14   -2.40    3.60
  -1 -10 -14    5.60    5.60
   1 -10  14    4.10    3.60
   1 -10  14    1.80    4.00
  -1 -10 -14    0.40    5.30
   1  10  15   11.90    4.50
   1  10  15    0.70    4.80
   1  10  15   17.00    5.70
  -1  10 -15    8.60    6.00
  -1 -10 -15   15.60    6.40
   1 -10  15   13.40    4.20
  -1 -10 -15    4.10    6.40
   1 -10  15    4.90    4.50
   1  10  16    9.70    5.10
  -1  10 -16    1.20    6.00
   1  10  16    1.10    5.30
   1  10  16   -0.10    4.50
  -1 -10 -16    7.60    6.50
  -1 -10 -16    2.70    5.80
   1 -10  16   -2.00    3.90
   1 -10  16    5.80    4.80
   1  10  17    2.40    5.20
   1  10  17   -1.90    4.70
  -1  10 -17    0.80    6.30
   1  10  17    0.40    5.40
  -1 -10 -17   -1.40    6.30
   1 -10  17   -3.00    4.60
  -1 -10 -17    2.70    5.80
   1 -10  17   -0.30    4.20
   1  10  18   63.39    7.80
   1  10  18   43.60    8.40
  -1  10 -18   61.29    9.90
   1  10  18   65.29    9.50
   1 -10  18   47.30    7.40
  -1 -10 -18   52.99    9.20
  -1 -10 -18   49.50    9.00
   1  11 -18   -2.00    6.50
  -1  11  18   -2.00    4.90
  -1  11  18    6.30    5.50
  -1  11  18   -3.10    5.80
  -1 -11  18    2.50    4.90
   1 -11 -18   -7.20    6.90
   1 -11 -18   -2.00    6.50
  -1  11  17    3.30    5.20
  -1  11  17   11.60    5.20
   1  11 -17    5.30    6.90
  -1  11  17   10.30    5.90
   1 -11 -17    1.70    6.10
  -1 -11  17    5.00    5.20
   1 -11 -17   11.90    7.00
   1  11 -16    7.30    6.60
  -1  11  16    2.20    5.00
  -1  11  16    0.80    4.20
  -1  11  16   -5.10    4.70
  -1 -11  16    0.00    4.60
   1 -11 -16    1.50    6.10
   1 -11 -16   -6.60    5.10
  -1  11  15   45.80    6.50
  -1  11  15   40.50    7.80
  -1  11  15   36.50    7.00
   1  11 -15   48.70    8.70
   1 -11 -15   45.20    8.00
   1 -11 -15   50.79    8.00
  -1 -11  15   40.90    6.30
  -1  11  14   11.50    4.40
  -1  11  14   11.90    5.40
  -1  11  14   16.40    5.70
   1  11 -14   14.10    6.30
   1 -11 -14   11.60    5.70
   1 -11 -14    4.10    5.20
  -1 -11  14    5.10    4.10
   1 -11 -14    7.20    5.40
  -1  11  13   -2.10    4.50
  -1  11  13    0.20    4.00
   1  11 -13   -8.80    4.40
  -1  11  13    1.30    3.90
  -1 -11  13   -5.70    3.50
  -1 -11  13   -4.40    3.20
   1 -11 -13    3.10    4.70
   1 -11 -13   -0.30    5.20
   1 -11 -13    5.30    5.00
   1  11 -12    2.20    5.30
  -1  11  12    5.50    4.30
  -1  11  12    7.30    4.00
  -1  11  12    1.40    4.20
   1 -11 -12    2.90    4.70
   1 -11 -12    3.20    5.00
   1 -11 -12   -8.40    4.20
  -1 -11  12    6.10    3.40
  -1 -11  12    1.80    4.00
   1  11 -11   15.40    5.90
  -1  11  11   16.30    4.30
  -1  11  11   18.80    5.10
  -1  11  11   10.60    4.60
   1 -11 -11    5.90    5.00
   1 -11 -11   10.60    5.00
  -1 -11  11   22.40    4.60
   1 -11 -11   14.00    5.50
  -1 -11  11   15.10    3.60
  -1  11  10   24.10    4.40
  -1  11  10   20.40    4.80
  -1  11  10   22.90    5.30
   1  11 -10   15.30    5.80
   1 -11 -10   26.80    5.90
  -1 -11  10   23.40    4.60
  -1 -11  10   20.90    3.80
   1 -11 -10   31.60    5.80
   1 -11 -10   21.90    5.80
  -1 -11  10   27.00    6.50
  -1  11   9   34.30    5.80
  -1  11   9   31.20    4.50
  -1  11   9   40.00    6.00
   1  11  -9   32.80    6.60
  -1 -11   9   37.00    4.50
   1 -11  -9   34.10    6.20
   1 -11  -9   37.60    6.30
  -1 -11   9   45.70    5.40
   1 -11  -9   33.20    5.70
  -1 -11   9   42.00    7.40
   1  11  -8    4.40    4.40
  -1  11   8    3.70    2.90
  -1  11   8    3.60    3.50
  -1  11   8    0.70    3.30
  -1 -11   8    3.20    2.70
  -1 -11   8    8.10    4.90
  -1 -11   8    6.30    3.60
   1 -11  -8    0.20    4.00
   1 -11  -8    1.40    4.20
   1 -11  -8    1.90    3.90
  -1  11   7    2.60    3.30
  -1  11   7    3.80    3.50
   1  11  -7    1.40    4.20
  -1  11   7    9.40    3.10
   1 -11  -7    4.40    4.20
   1 -11  -7    3.50    3.90
  -1 -11   7    7.10    3.40
  -1 -11   7    9.00    2.90
   1 -11  -7    4.30    3.70
   1 -11  -7    6.70    3.80
  -1 -11   7    2.70    2.20
  -1 -11   7   11.30    4.80
   1  11  -6   10.20    1.70
  -1  11   6   10.10    3.50
  -1  11   6    9.30    3.70
  -1  11   6    6.30    2.90
   1  11  -6    2.80    3.80
   1 -11  -6    7.90    3.90
  -1 -11   6    7.80    2.70
  -1 -11   6    8.70    2.70
  -1 -11   6   13.50    5.00
   1 -11  -6    5.60    3.60
   1 -11  -6   13.20    4.20
   1 -11  -6   18.50    4.50
  -1 -11   6    9.30    3.30
  -1  11   5   83.39    7.20
  -1  11   5   90.69    7.00
  -1  11   5   89.49    5.60
   1  11  -5   85.19    4.30
   1  11  -5   84.89    4.10
   1  11  -5  120.89    9.00
  -1  11   5   91.39    5.60
  -1 -11   5   82.29    6.00
   1 -11  -5   97.19    7.60
   1 -11  -5   83.89    7.60
   1 -11  -5   88.79    7.00
   1 -11  -5   87.69    7.10
  -1 -11   5   92.99    5.80
  -1 -11   5   84.39    8.30
  -1 -11   5   86.89    5.60
   1 -11  -5   90.99    5.40
  -1  11   4   28.70    3.40
   1  11  -4   24.90    5.20
   1  11  -4   28.60    2.70
  -1  11   4   24.10    4.40
  -1  11   4   20.30    3.50
   1  11  -4   27.50    3.00
  -1 -11   4   28.30    5.20
  -1 -11   4   25.90    3.70
  -1 -11   4   30.10    2.90
   1 -11  -4   26.90    4.70
   1 -11  -4   26.40    4.30
   1 -11  -4   21.60    3.50
   1 -11  -4   30.00    5.10
  -1 -11   4   31.40    4.00
   1 -11  -4   18.20    4.00
  -1 -11   4   28.10    3.70
  -1 -11   4   24.70    3.00
   1  11  -3   58.09    4.30
  -1  11   3   61.49    5.40
   1  11  -3   50.59    6.30
   1  11  -3   52.89    3.80
  -1  11   3   55.29    4.40
  -1  11   3   57.19    5.50
  -1 -11   3   60.09    5.00
  -1 -11   3   51.89    3.90
  -1 -11   3   58.49    4.90
   1 -11  -3   57.99    6.10
  -1 -11   3   65.59    4.40
   1 -11  -3   55.29    5.50
   1 -11  -3   50.79    5.20
   1 -11  -3   56.19    4.70
   1 -11  -3   56.89    5.80
   1 -11  -3   49.50    5.00
  -1 -11   3   55.89    5.10
  -1 -11   3   58.59    6.60
   1  11  -2    3.30    2.60
   1  11  -2   -0.80    1.80
  -1  11   2    7.30    2.80
  -1  11   2    3.00    2.60
  -1  11   2    3.50    2.10
   1  11  -2    0.60    3.10
  -1  11   2    2.80    2.00
   1  11  -2    4.10    2.30
   1 -11  -2    6.60    3.00
  -1 -11   2   -0.80    3.10
   1 -11  -2    4.30    2.70
   1 -11  -2    1.30    2.60
   1 -11  -2    0.70    3.00
  -1 -11   2    2.70    2.60
  -1 -11   2   -1.50    2.40
   1 -11  -2    1.70    2.80
  -1 -11   2    6.10    2.40
   1 -11  -2    8.60    2.50
  -1 -11   2   -0.60    2.20
  -1 -11   2    4.50    2.10
   1  11  -1  125.89    8.10
   1  11  -1  128.29    6.90
   1  11  -1  126.79    6.20
  -1  11   1  142.89    6.60
  -1  11   1  117.29    7.40
  -1  11   1  139.59    6.20
   1 -11  -1  135.99    7.40
  -1 -11   1  127.99    6.70
   1 -11  -1  125.09    6.50
   1 -11  -1  143.69    8.00
  -1 -11   1  134.69    6.60
  -1 -11   1  129.99    7.40
  -1 -11   1  140.39    7.20
  -1 -11   1  135.99    8.50
   1 -11  -1  139.59    7.40
   1 -11  -1  139.89    6.90
   1 -11  -1  129.49    7.70
  -1 -11   1  135.29    6.40
   1  11   0   -0.30    2.20
   1  11   0   -0.80    1.70
   1  11   0    2.00    2.70
  -1  11   0    1.10    2.50
  -1  11   0    0.90    2.00
  -1  11   0    1.20    2.10
   1 -11   0    0.20    2.30
   1 -11   0    1.30    2.20
   1 -11   0    2.60    2.70
  -1 -11   0    0.30    2.90
   1 -11   0    0.90    2.70
   1 -11   0    2.80    2.40
  -1 -11   0    2.70    2.20
   1 -11   0    1.10    2.60
  -1 -11   0    0.10    2.60
  -1 -11   0    2.60    2.50
  -1 -11   0    4.10    2.90
  -1 -11   0    5.90    2.40
   1  11   1  139.39    8.10
   1  11   1  144.49    6.30
   1  11   1  154.88    7.10
   1  11   1  146.29    7.60
  -1  11  -1  153.38    8.70
  -1 -11  -1  150.38    8.20
   1 -11   1  136.59    7.80
  -1 -11  -1  133.59    8.00
  -1 -11  -1  142.89    7.50
   1 -11   1  147.59    8.50
   1 -11   1  141.09    7.00
   1 -11   1  155.58    6.60
  -1 -11  -1  149.29    6.70
   1 -11   1  136.99    7.30
  -1 -11  -1  146.79    7.20
  -1  11  -2    2.90    3.30
   1  11   2    8.40    3.20
   1  11   2    5.50    3.00
   1  11   2    6.60    2.20
   1  11   2   16.10    3.50
  -1 -11  -2   13.10    3.40
   1 -11   2    3.50    2.90
  -1 -11  -2   10.10    3.60
  -1 -11  -2    4.20    2.30
   1 -11   2   12.40    3.10
   1 -11   2    4.20    2.60
   1 -11   2    7.60    2.20
   1 -11   2   12.60    3.10
  -1 -11  -2    5.40    3.00
  -1 -11  -2    6.80    3.00
  -1 -11  -2    4.00    2.80
   1 -11   2   14.60    3.90
  -1  11  -3    7.60    2.00
   1  11   3    4.60    3.00
   1  11   3    8.30    3.00
   1  11   3    5.50    2.10
  -1  11  -3    6.40    3.60
   1  11   3   10.20    3.50
  -1 -11  -3    8.20    3.40
   1 -11   3    8.40    3.10
  -1 -11  -3    5.90    3.10
   1 -11   3    6.90    3.50
   1 -11   3    8.50    2.50
  -1 -11  -3    4.30    2.90
   1 -11   3   10.90    2.10
  -1 -11  -3    7.40    3.40
   1 -11   3   11.60    3.10
   1 -11   3   11.10    3.00
  -1 -11  -3    7.40    2.40
  -1 -11  -3    7.20    3.20
   1  11   4   80.09    6.90
  -1  11  -4   80.69    4.00
  -1  11  -4   81.09    4.50
  -1  11  -4   72.69    7.30
   1  11   4   79.49    6.40
   1  11   4   84.89    5.90
   1  11   4   85.99    5.00
  -1 -11  -4   73.39    6.70
   1 -11   4   83.59    7.80
  -1 -11  -4   76.69    5.80
   1 -11   4   74.29    4.30
   1 -11   4   79.39    5.70
   1 -11   4   72.49    4.00
   1 -11   4   73.49    5.60
  -1 -11  -4   69.09    6.40
  -1 -11  -4   77.69    7.00
   1 -11   4   80.09    5.70
  -1 -11  -4   76.79    6.50
  -1  11  -5    1.60    1.50
  -1  11  -5   -1.70    1.50
   1  11   5    1.00    3.00
  -1  11  -5    4.40    4.10
   1  11   5    0.70    2.20
   1  11   5    7.30    3.30
   1  11   5    0.70    2.30
  -1 -11  -5   -0.80    3.30
   1 -11   5    0.80    3.70
   1 -11   5    0.00    2.20
   1 -11   5    5.40    2.90
   1 -11   5    1.70    2.60
  -1 -11  -5    3.00    2.50
  -1 -11  -5    3.00    3.10
  -1 -11  -5    6.40    3.40
  -1 -11  -5    0.40    3.40
  -1  11  -6  108.29    9.00
   1  11   6   97.39    6.00
   1  11   6  105.19    8.10
   1  11   6  111.09    7.70
   1  11   6  110.69    6.40
   1 -11   6  111.39    6.70
  -1 -11  -6  117.69    8.60
   1 -11   6  111.19    6.50
  -1 -11  -6  108.79    8.60
  -1 -11  -6  129.09    8.40
   1 -11   6  112.39    7.00
  -1 -11  -6  108.99    7.80
   1  11   7   -1.40    3.10
   1  11   7    2.30    3.40
  -1  11  -7   -4.20    3.70
   1  11   7    1.00    2.70
   1 -11   7   -0.30    2.30
  -1 -11  -7    1.00    3.90
   1 -11   7    2.90    3.20
  -1 -11  -7   -3.00    3.30
   1 -11   7   -0.40    2.60
  -1 -11  -7   -4.30    3.50
   1  11   8   23.10    4.90
   1  11   8   27.10    5.00
  -1  11  -8   29.50    6.00
   1  11   8   26.60    4.00
   1 -11   8   27.00    3.80
  -1 -11  -8   37.80    5.90
  -1 -11  -8   30.70    5.60
   1 -11   8   29.50    4.20
  -1 -11  -8   22.10    5.00
   1 -11   8   30.40    4.70
   1  11   9   11.30    4.30
   1  11   9    8.20    3.50
  -1  11  -9    1.30    4.40
   1  11   9   12.60    4.30
   1 -11   9    3.80    3.20
  -1 -11  -9   11.10    4.50
   1 -11   9    4.10    3.70
  -1 -11  -9    3.80    4.40
  -1 -11  -9   -0.70    4.10
   1  11  10    3.00    3.30
  -1  11 -10    0.20    4.50
   1  11  10    2.60    3.90
   1  11  10    1.10    3.60
  -1 -11 -10   -0.70    3.90
   1 -11  10   -1.80    3.40
  -1 -11 -10   -4.10    4.30
  -1 -11 -10   -4.60    3.70
   1 -11  10    2.00    3.20
   1  11  11    9.60    3.90
   1  11  11   15.20    4.90
   1  11  11    5.20    4.60
  -1  11 -11   11.70    5.60
   1 -11  11   14.90    4.00
  -1 -11 -11   19.30    5.40
   1 -11  11    8.40    3.90
  -1 -11 -11    9.20    5.30
  -1 -11 -11    5.00    4.80
   1  11  12    4.50    3.80
  -1  11 -12    4.40    5.60
   1  11  12    7.20    4.60
   1  11  12    9.40    4.80
  -1 -11 -12   11.10    5.30
  -1 -11 -12   -2.70    4.50
   1 -11  12   -0.50    3.40
   1 -11  12   -0.50    3.70
  -1 -11 -12    8.00    5.30
   1  11  13    6.50    4.50
  -1  11 -13    4.50    5.20
   1  11  13    6.30    3.90
   1  11  13   -3.90    4.30
   1 -11  13    0.50    3.70
   1 -11  13    0.50    3.50
  -1 -11 -13    9.50    5.80
  -1 -11 -13    4.20    5.20
   1  11  14   32.40    6.30
   1  11  14   48.30    6.20
   1  11  14   45.80    7.50
  -1  11 -14   32.20    7.50
   1 -11  14   27.90    5.50
  -1 -11 -14   32.80    7.20
  -1 -11 -14   37.50    7.20
   1 -11  14   47.40    5.80
   1  11  15  125.49    9.50
   1  11  15  139.59   11.60
  -1  11 -15  124.89   12.40
   1  11  15  122.29   10.80
  -1 -11 -15  123.79   11.80
   1 -11  15  113.29    8.50
   1 -11  15  101.69    9.20
  -1 -11 -15  135.39   11.70
   1  11  16   10.30    5.20
   1  11  16   13.40    5.10
   1  11  16   12.80    6.10
  -1  11 -16   13.00    6.90
   1 -11  16   14.20    5.20
  -1 -11 -16    9.00    6.50
   1 -11  16    4.80    4.50
  -1 -11 -16    7.60    6.30
  -1  11 -17   18.20    7.40
   1  11  17   17.50    5.60
   1  11  17   20.20    6.90
   1  11  17    3.50    5.90
  -1 -11 -17   20.20    7.50
   1 -11  17    1.50    5.20
  -1 -11 -17    6.70    7.20
  -1  12  17   51.19    9.10
  -1  12  17   31.10    7.90
  -1  12  17   43.60    7.20
   1  12 -17   27.50    8.60
   1 -12 -17   43.10    9.10
   1 -12 -17   31.40    8.00
  -1 -12  17   26.20    6.10
   1  12 -16   -1.50    5.90
  -1  12  16   13.10    5.40
  -1  12  16   12.40    6.20
  -1  12  16    6.20    5.90
  -1 -12  16    1.30    4.60
   1 -12 -16    1.40    6.00
   1 -12 -16    3.40    6.00
  -1  12  15    6.20    4.70
  -1  12  15   14.60    5.90
  -1  12  15    9.60    5.60
   1  12 -15   15.20    6.60
   1 -12 -15   10.50    6.10
   1 -12 -15   12.70    6.40
  -1 -12  15    8.40    4.70
  -1  12  14   12.50    5.60
  -1  12  14    2.70    4.00
  -1  12  14   -3.00    4.20
   1  12 -14    4.60    5.60
   1 -12 -14    1.60    5.20
   1 -12 -14   10.40    6.30
   1 -12 -14    6.10    5.70
  -1 -12  14    6.80    4.60
  -1  12  13    3.60    4.70
  -1  12  13    6.30    5.40
  -1  12  13    3.00    4.10
   1  12 -13   -8.10    4.90
   1 -12 -13    5.50    5.20
   1 -12 -13    9.70    5.70
  -1 -12  13    2.40    4.20
   1 -12 -13    2.90    5.00
  -1  12  12   16.60    4.50
  -1  12  12    3.00    4.30
  -1  12  12    4.10    4.50
   1  12 -12    3.80    5.40
  -1 -12  12    7.70    4.10
   1 -12 -12    0.90    4.90
   1 -12 -12   24.40    6.30
  -1 -12  12   13.00    3.80
   1 -12 -12    8.30    5.50
  -1  12  11   26.30    5.00
   1  12 -11   24.60    6.40
  -1  12  11   25.40    5.80
  -1  12  11   25.30    6.00
   1 -12 -11   24.40    5.90
  -1 -12  11   34.50    4.70
   1 -12 -11   28.40    6.80
  -1 -12  11   37.70    5.50
   1 -12 -11   21.40    5.70
  -1  12  10   24.60    5.90
   1  12 -10   18.00    6.10
  -1  12  10   27.50    5.50
  -1  12  10   25.10    4.60
   1 -12 -10   28.40    6.30
   1 -12 -10   22.70    5.90
  -1 -12  10   24.30    4.80
  -1 -12  10   21.50    4.10
   1 -12 -10   28.20    6.10
  -1  12   9   12.60    3.70
   1  12  -9   13.70    5.60
  -1  12   9    9.00    4.40
  -1  12   9   13.80    4.60
   1 -12  -9   10.60    5.10
  -1 -12   9   11.80    5.90
   1 -12  -9    3.10    4.40
  -1 -12   9    7.40    3.30
   1 -12  -9   10.50    5.10
  -1 -12   9    6.40    3.70
   1  12  -8  -11.00    3.90
  -1  12   8   -1.50    3.20
  -1  12   8    0.80    3.40
  -1  12   8    0.30    2.90
  -1 -12   8    0.90    2.80
  -1 -12   8   -2.20    4.30
   1 -12  -8    5.60    4.40
  -1 -12   8    5.20    3.60
   1 -12  -8    5.20    4.30
   1 -12  -8   -7.70    3.80
  -1  12   7   42.50    6.50
  -1  12   7   42.70    6.00
  -1  12   7   44.90    5.00
   1  12  -7   34.40    6.70
   1 -12  -7   39.20    6.10
   1 -12  -7   41.10    5.90
   1 -12  -7   41.90    5.90
  -1 -12   7   43.80    5.30
  -1 -12   7   45.30    4.70
  -1 -12   7   38.90    7.00
   1 -12  -7   46.30    6.80
  -1  12   6    0.90    3.30
  -1  12   6   10.80    3.30
  -1  12   6   15.80    4.30
   1  12  -6    4.60    4.80
   1 -12  -6   11.80    4.40
   1 -12  -6   14.30    4.80
  -1 -12   6   13.60    3.30
   1 -12  -6   -2.60    3.80
  -1 -12   6    8.80    5.00
   1 -12  -6    9.20    4.10
  -1 -12   6   22.10    4.10
  -1 -12   6   15.60    3.40
   1  12  -5  232.88    7.70
   1  12  -5  234.08   12.80
  -1  12   5  222.78   11.50
  -1  12   5  229.88   11.00
  -1  12   5  259.77    9.60
   1 -12  -5  231.38   11.00
   1 -12  -5  229.88   11.80
  -1 -12   5  233.48    9.60
  -1 -12   5  234.28    9.60
   1 -12  -5  217.08   11.30
   1 -12  -5  232.38   11.00
  -1 -12   5  221.58    9.70
  -1 -12   5  217.28   12.50
  -1  12   4  112.99    6.90
  -1  12   4  109.09    6.30
  -1  12   4  114.09    7.90
   1  12  -4  116.49    5.30
   1  12  -4  103.89    5.50
   1  12  -4  129.19    9.80
   1 -12  -4  118.09    7.80
  -1 -12   4  119.49    6.90
  -1 -12   4  117.59    9.40
  -1 -12   4  113.39    5.30
   1 -12  -4  118.99    8.50
   1 -12  -4  117.09    6.80
  -1 -12   4  113.79    5.60
   1 -12  -4  116.69    8.20
  -1 -12   4  115.29    7.00
  -1 -12   4  111.39    6.80
   1 -12  -4  109.99    7.80
  -1  12   3   42.50    4.20
   1  12  -3   20.30    5.00
  -1  12   3   46.60    5.50
   1  12  -3   38.70    3.90
  -1  12   3   44.70    4.90
   1  12  -3   40.60    3.80
  -1  12   3   41.00    4.00
  -1 -12   3   41.70    5.10
  -1 -12   3   35.60    6.00
   1 -12  -3   46.40    5.70
  -1 -12   3   45.70    4.30
   1 -12  -3   50.69    5.50
   1 -12  -3   34.10    4.20
  -1 -12   3   45.70    4.10
   1 -12  -3   35.40    4.70
  -1 -12   3   53.09    5.10
   1 -12  -3   43.00    5.00
   1 -12  -3   29.40    5.10
  -1 -12   3   49.99    4.90
   1  12  -2   38.00    3.80
   1  12  -2   39.80    4.20
  -1  12   2   40.20    4.10
  -1  12   2   45.60    5.20
  -1  12   2   40.90    5.10
  -1  12   2   38.20    4.00
   1  12  -2   34.20    5.70
   1  12  -2   42.20    4.80
  -1 -12   2   36.00    4.70
  -1 -12   2   45.70    4.50
   1 -12  -2   41.90    5.10
  -1 -12   2   40.80    5.10
   1 -12  -2   40.50    5.40
   1 -12  -2   39.00    5.50
  -1 -12   2   45.00    6.20
   1 -12  -2   36.10    4.70
  -1 -12   2   47.60    4.70
   1 -12  -2   40.50    4.40
   1 -12  -2   36.40    4.80
  -1 -12   2   36.70    3.90
   1  12  -1  196.98    8.10
   1  12  -1  213.98   10.80
   1  12  -1  206.28    9.00
  -1  12   1  199.28    8.50
  -1  12   1  209.48   10.00
  -1  12   1  205.48    8.30
   1  12  -1  204.28    8.70
   1 -12  -1  198.48    8.60
   1 -12  -1  205.78    9.50
  -1 -12   1  192.38    8.20
  -1 -12   1  202.98    8.50
  -1 -12   1  192.38    9.40
   1 -12  -1  194.58    9.80
  -1 -12   1  190.48   10.60
   1 -12  -1  194.78    9.10
  -1 -12   1  191.08    8.60
   1 -12  -1  197.58   10.10
  -1 -12   1  198.18    9.00
   1 -12  -1  195.78    8.70
   1  12   0   29.30    4.00
  -1  12   0   19.80    4.20
  -1  12   0   30.60    4.00
  -1  12   0   31.10    3.70
   1  12   0   26.80    3.50
   1  12   0   26.60    4.70
  -1 -12   0   35.30    5.20
  -1 -12   0   20.40    4.00
  -1 -12   0   28.70    4.00
  -1 -12   0   32.40    4.60
   1 -12   0   11.70    3.30
  -1 -12   0   29.60    4.70
   1 -12   0   28.30    3.90
   1 -12   0   32.60    5.00
   1 -12   0   31.10    3.90
  -1 -12   0   26.20    3.60
   1 -12   0   36.30    4.70
   1 -12   0   29.70    4.70
   1  12   1    0.10    2.80
  -1  12  -1    1.80    3.30
   1  12   1    4.90    2.60
   1  12   1    3.90    2.20
   1  12   1   -1.60    2.60
  -1  12  -1   -3.80    2.10
   1 -12   1   -2.60    2.80
   1 -12   1    4.40    2.70
  -1 -12  -1   -2.40    3.10
  -1 -12  -1    7.50    3.60
  -1 -12  -1    0.50    3.20
   1 -12   1    2.10    2.90
   1 -12   1    2.00    2.20
  -1 -12  -1   -2.70    2.30
   1 -12   1   -0.70    3.00
  -1 -12  -1   -4.50    2.60
   1 -12   1    2.40    3.60
  -1 -12  -1    2.50    2.70
   1  12   2   54.79    5.10
   1  12   2   58.99    5.90
  -1  12  -2   62.69    6.80
   1  12   2   53.89    6.00
   1  12   2   62.29    6.00
  -1  12  -2   62.79    4.50
   1  12   2   63.49    4.70
   1 -12   2   61.39    5.70
  -1 -12  -2   55.99    5.50
   1 -12   2   55.79    5.10
   1 -12   2   55.39    5.40
  -1 -12  -2   51.79    4.90
  -1 -12  -2   66.79    6.30
   1 -12   2   55.19    4.50
  -1 -12  -2   54.59    5.70
  -1 -12  -2   68.79    6.80
   1 -12   2   65.39    6.00
   1 -12   2   55.29    6.50
  -1  12  -3   -0.50    2.00
   1  12   3    3.30    2.30
   1  12   3    2.00    3.20
   1  12   3    4.00    2.90
  -1  12  -3    1.30    3.60
  -1  12  -3    3.80    2.00
   1  12   3    1.70    2.90
  -1 -12  -3   -1.60    3.20
   1 -12   3    2.30    2.70
   1 -12   3    0.10    2.80
  -1 -12  -3   -3.00    2.20
   1 -12   3   -0.90    2.60
  -1 -12  -3   -4.10    2.60
  -1 -12  -3    1.30    2.90
   1 -12   3    0.80    1.90
  -1 -12  -3   -4.50    3.20
  -1 -12  -3    3.40    3.30
   1 -12   3    4.00    2.40
   1 -12   3    1.90    3.70
  -1  12  -4   -2.30    1.80
  -1  12  -4   -4.40    3.40
   1  12   4    2.40    2.20
  -1  12  -4   -1.80    1.50
   1  12   4    0.70    3.30
   1  12   4    0.90    2.70
   1  12   4   -3.40    2.70
  -1 -12  -4   -2.00    2.70
   1 -12   4   -1.40    2.50
   1 -12   4   -2.50    1.90
   1 -12   4   -5.30    2.40
  -1 -12  -4   -5.60    2.80
  -1 -12  -4   -2.20    3.20
  -1 -12  -4    0.70    3.10
   1 -12   4    0.20    2.60
   1 -12   4   -5.10    3.50
  -1 -12  -4   -0.50    3.80
   1  12   5   57.79    5.40
   1  12   5   56.39    5.00
   1  12   5   56.99    6.70
  -1  12  -5   57.79    7.40
   1  12   5   61.79    6.40
  -1 -12  -5   50.49    6.10
  -1 -12  -5   54.59    6.20
   1 -12   5   61.69    5.60
   1 -12   5   47.70    5.20
  -1 -12  -5   47.50    6.50
   1 -12   5   63.69    5.80
  -1 -12  -5   66.99    6.80
   1  12   6  111.79    8.30
   1  12   6  127.19    6.90
  -1  12  -6   97.59    9.70
   1  12   6  122.69    8.80
  -1 -12  -6  118.29    8.80
   1 -12   6  125.29    7.30
  -1 -12  -6  122.29    8.70
  -1 -12  -6  130.39    9.20
   1 -12   6  120.29    7.50
   1 -12   6  128.09    7.20
  -1 -12  -6  111.89    8.30
  -1  12  -7  114.49   10.40
   1  12   7  105.19    6.90
   1  12   7  121.79    9.10
   1  12   7  131.79    8.90
   1 -12   7  118.09    7.70
  -1 -12  -7  140.59    9.70
  -1 -12  -7  141.79    9.70
  -1 -12  -7  123.39    9.00
   1 -12   7  126.09    7.10
   1 -12   7  114.59    7.30
   1  12   8   -1.10    3.60
   1  12   8   -2.20    2.70
   1  12   8   -5.20    3.00
  -1  12  -8    7.50    4.70
   1 -12   8   -3.50    3.20
  -1 -12  -8   -1.40    3.80
  -1 -12  -8    0.20    4.20
  -1 -12  -8   -5.10    4.00
   1 -12   8    0.00    2.90
   1  12   9    3.40    3.10
   1  12   9    1.30    3.80
  -1  12  -9   -2.30    4.50
   1  12   9   -2.30    3.50
  -1 -12  -9   -0.60    3.90
  -1 -12  -9    3.50    4.60
   1 -12   9    3.00    3.40
   1 -12   9    6.60    4.00
  -1 -12  -9    0.80    4.40
  -1  12 -10  240.58   14.40
   1  12  10  231.48   10.60
   1  12  10  242.68   12.70
   1  12  10  237.58   13.00
   1 -12  10  220.18   11.10
  -1 -12 -10  244.78   13.20
  -1 -12 -10  240.28   12.90
  -1 -12 -10  235.88   13.20
   1 -12  10  233.48   10.30
  -1  12 -11   62.29    8.40
   1  12  11   67.19    8.50
   1  12  11   69.79    7.90
   1  12  11   72.79    7.00
  -1 -12 -11   72.29    8.20
   1 -12  11   82.79    7.00
   1 -12  11   60.69    6.60
  -1 -12 -11   65.79    7.90
  -1 -12 -11   67.59    8.40
   1  12  12   59.89    8.10
  -1  12 -12   63.59    9.10
   1  12  12   55.69    7.50
   1  12  12   65.59    6.70
  -1 -12 -12   57.19    7.90
  -1 -12 -12   58.79    8.20
   1 -12  12   53.79    6.40
   1 -12  12   60.49    6.10
  -1 -12 -12   49.99    7.70
   1  12  13   33.30    6.60
   1  12  13   34.20    6.90
  -1  12 -13   34.10    7.50
   1  12  13   37.30    5.60
   1 -12  13   29.90    5.20
  -1 -12 -13   29.80    7.20
   1 -12  13   25.00    5.50
  -1 -12 -13   14.30    5.90
   1  12  14   12.80    4.90
  -1  12 -14   -0.80    5.30
   1  12  14   11.30    5.20
   1  12  14    7.50    5.40
   1 -12  14    7.20    4.40
  -1 -12 -14    8.50    6.00
   1 -12  14   11.80    4.80
  -1 -12 -14   11.30    6.40
   1  12  15   -3.40    4.10
   1  12  15   -6.50    4.20
   1  12  15    5.40    5.50
  -1  12 -15   23.30    6.90
   1 -12  15    3.10    4.50
  -1 -12 -15    5.90    6.10
  -1 -12 -15    3.40    5.70
   1  12  16   24.70    6.60
   1  12  16   20.10    6.60
  -1  12 -16   21.60    7.20
   1  12  16   17.90    5.40
  -1 -12 -16   20.70    7.00
   1 -12  16   13.60    5.60
  -1 -12 -16   16.60    6.90
  -1  13  16   -4.20    4.80
  -1  13  16    8.80    5.30
   1  13 -16   14.30    7.20
  -1  13  16    3.40    6.30
   1 -13 -16  -13.30    5.60
   1 -13 -16   -3.70    6.20
  -1 -13  16   -0.50    4.80
   1  13 -15   -6.60    5.30
  -1  13  15   -8.80    4.80
  -1  13  15    6.50    4.80
  -1  13  15    4.60    5.30
   1 -13 -15   -1.70    5.60
   1 -13 -15  -11.10    5.80
  -1 -13  15    4.20    4.60
   1  13 -14   26.10    7.70
  -1  13  14   40.00    7.60
  -1  13  14   30.50    6.00
  -1  13  14   44.00    8.10
  -1 -13  14   34.00    6.40
   1 -13 -14   36.70    7.80
   1 -13 -14   32.60    7.40
   1 -13 -14   33.50    7.80
  -1  13  13    4.40    4.80
   1  13 -13   -8.30    4.90
  -1  13  13   -0.10    4.90
  -1  13  13    3.40    4.10
   1 -13 -13    5.70    5.50
  -1 -13  13    0.10    3.90
   1 -13 -13   -2.60    5.00
   1 -13 -13   11.60    5.70
  -1  13  12   16.70    6.10
  -1  13  12   21.30    5.10
  -1  13  12   15.70    5.70
   1  13 -12   18.30    7.00
  -1 -13  12   21.60    5.10
   1 -13 -12   28.40    6.80
   1 -13 -12    6.80    5.70
   1 -13 -12   19.80    6.10
   1  13 -11   -8.70    4.50
  -1  13  11    4.90    3.90
  -1  13  11    3.50    4.50
  -1  13  11    4.00    4.40
   1 -13 -11   -3.70    4.40
  -1 -13  11  -10.60    3.20
   1 -13 -11   -6.80    4.50
  -1 -13  11    4.20    3.70
   1 -13 -11    0.50    4.80
  -1  13  10   -4.20    3.40
  -1  13  10    3.20    3.60
  -1  13  10    2.90    4.20
   1  13 -10   -4.70    4.50
   1 -13 -10    6.10    5.20
  -1 -13  10   -3.00    3.60
   1 -13 -10   -5.50    4.00
  -1 -13  10    5.00    3.50
   1 -13 -10   -2.40    4.20
  -1  13   9    2.50    3.50
  -1  13   9    3.50    4.10
   1  13  -9    1.90    4.90
  -1  13   9    6.10    4.50
   1 -13  -9    0.00    4.30
  -1 -13   9   -2.90    3.50
   1 -13  -9   -3.20    4.50
   1 -13  -9   -2.00    4.10
  -1 -13   9   -5.20    2.60
  -1 -13   9   -9.90    4.40
  -1  13   8   28.80    4.70
  -1  13   8   22.00    5.20
   1  13  -8   37.80    7.20
  -1  13   8   24.60    5.60
   1 -13  -8   27.40    6.20
  -1 -13   8   28.90    4.40
   1 -13  -8   25.00    5.40
   1 -13  -8   28.90    6.00
  -1 -13   8   25.20    4.70
  -1 -13   8   28.30    7.30
  -1  13   7    0.50    3.00
   1  13  -7    9.80    5.20
  -1  13   7    4.90    4.00
  -1  13   7    0.40    3.40
  -1 -13   7   -2.30    3.20
  -1 -13   7    4.80    5.00
   1 -13  -7    9.00    4.80
   1 -13  -7    5.90    3.80
  -1 -13   7    5.20    3.00
   1 -13  -7    7.70    4.40
   1 -13  -7    9.60    5.10
  -1  13   6   30.00    5.70
  -1  13   6   35.50    5.50
  -1  13   6   32.70    4.40
   1  13  -6   29.50    6.40
  -1 -13   6   29.50    4.30
   1 -13  -6   33.70    5.50
   1 -13  -6   26.30    5.60
  -1 -13   6   39.70    5.10
   1 -13  -6   32.40    6.00
  -1 -13   6   36.70    6.90
   1 -13  -6   28.50    5.40
  -1  13   5   -1.50    3.10
   1  13  -5   -1.10    4.30
  -1  13   5    1.50    3.40
  -1  13   5   -4.00    2.50
   1 -13  -5    8.80    4.40
   1 -13  -5    3.30    4.10
  -1 -13   5    1.50    2.80
   1 -13  -5    0.70    3.60
  -1 -13   5   -1.30    4.10
  -1 -13   5   -2.10    2.90
  -1 -13   5    0.70    2.70
   1 -13  -5    0.00    3.60
   1  13  -4  106.69    9.70
  -1  13   4   98.59    6.30
   1  13  -4  103.79    5.80
  -1  13   4  100.99    7.10
  -1  13   4  108.79    6.30
   1  13  -4  100.59    5.20
  -1  13   4  107.29    8.20
  -1  13   4   98.79    8.50
  -1 -13   4   95.79    7.10
   1 -13  -4   92.49    8.50
   1 -13  -4   87.99    7.50
   1 -13  -4  103.99    8.30
   1 -13  -4  108.49    8.00
  -1 -13   4  100.99    7.00
  -1 -13   4  106.09    7.10
  -1 -13   4  118.69    9.80
  -1  13   3    1.00    2.50
   1  13  -3    1.30    2.50
   1  13  -3    3.80    2.20
   1  13  -3    7.40    4.30
  -1  13   3    3.90    2.80
  -1  13   3    6.50    3.20
  -1  13   3    3.60    3.50
  -1 -13   3    3.40    3.40
  -1 -13   3    3.40    2.60
  -1 -13   3    3.70    3.10
   1 -13  -3    2.10    3.20
   1 -13  -3    5.90    3.70
   1 -13  -3   -2.80    3.60
   1 -13  -3    3.20    3.60
   1 -13  -3    3.00    2.90
  -1 -13   3   -0.40    2.90
  -1 -13   3    3.20    2.30
  -1 -13   3    2.60    4.10
  -1  13   2   22.40    4.50
  -1  13   2   27.00    3.70
   1  13  -2   23.10    3.40
   1  13  -2   19.00    3.70
  -1  13   2   24.30    3.60
  -1  13   2   22.90    4.40
   1  13  -2   31.10    5.70
  -1 -13   2   15.90    3.50
   1 -13  -2   26.30    4.60
  -1 -13   2   26.80    4.30
  -1 -13   2   18.70    5.20
  -1 -13   2   21.60    3.30
   1 -13  -2   19.00    4.20
   1 -13  -2   16.90    4.20
   1 -13  -2   18.10    4.00
   1 -13  -2   28.20    4.10
  -1 -13   2   16.60    4.00
   1 -13  -2   18.80    4.50
  -1 -13   2   18.20    3.80
   1  13  -1   15.80    3.60
   1  13  -1   15.60    3.20
   1  13  -1   15.10    3.10
  -1  13   1   11.60    4.00
   1  13  -1   15.70    4.50
  -1  13   1   19.90    3.40
  -1  13   1    9.70    3.00
   1  13  -1   10.90    3.30
   1 -13  -1   11.10    3.50
  -1 -13   1   10.80    3.00
  -1 -13   1   19.10    3.80
   1 -13  -1   11.10    3.90
  -1 -13   1   16.50    3.60
  -1 -13   1    7.60    4.20
   1 -13  -1   12.90    3.50
  -1 -13   1   12.70    4.00
  -1 -13   1   17.30    4.10
   1 -13  -1   18.10    4.10
   1 -13  -1   15.30    3.50
   1 -13  -1    4.30    3.70
  -1  13   0   74.19    7.40
  -1  13   0   68.49    5.40
  -1  13   0   78.09    6.20
   1  13   0   75.49    7.60
   1  13   0   73.49    5.40
   1  13   0   75.89    5.70
   1  13   0   68.99    6.00
   1  13   0   69.09    6.40
   1 -13   0   71.69    7.20
   1 -13   0   67.79    6.40
   1 -13   0   66.39    7.00
   1 -13   0   81.39    6.90
   1 -13   0   62.19    5.80
  -1 -13   0   78.69    7.70
   1 -13   0   73.49    5.60
  -1 -13   0   63.29    5.70
  -1 -13   0   78.19    6.40
  -1 -13   0   75.79    6.60
  -1 -13   0   74.89    5.90
  -1 -13   0   85.29    7.20
   1  13   1   57.49    5.30
   1  13   1   59.19    5.00
  -1  13  -1   55.79    6.60
   1  13   1   50.09    6.20
   1  13   1   64.99    6.30
   1  13   1   72.99    7.10
  -1  13  -1   55.19    5.10
   1 -13   1   55.69    5.00
   1 -13   1   52.89    5.50
  -1 -13  -1   63.79    6.70
   1 -13   1   65.19    6.30
  -1 -13  -1   62.49    6.50
   1 -13   1   57.19    6.80
  -1 -13  -1   59.29    5.60
  -1 -13  -1   51.59    5.10
   1 -13   1   60.99    6.30
  -1 -13  -1   55.59    5.90
   1 -13   1   45.90    5.10
  -1 -13  -1   58.09    6.40
  -1  13  -2   14.00    4.60
  -1  13  -2   16.50    2.90
   1  13   2   13.60    3.30
   1  13   2   16.40    4.10
   1  13   2   10.20    4.00
   1  13   2   18.10    4.40
   1  13   2   12.10    3.00
   1 -13   2   13.50    3.80
  -1 -13  -2   16.40    4.00
  -1 -13  -2    6.60    3.60
  -1 -13  -2   17.30    4.70
  -1 -13  -2   11.70    3.20
   1 -13   2    7.80    3.80
   1 -13   2   13.40    2.90
  -1 -13  -2   21.90    4.80
   1 -13   2   16.90    3.80
   1 -13   2   15.10    4.70
  -1 -13  -2    9.30    3.90
   1 -13   2   11.60    3.30
  -1  13  -3   25.00    3.30
  -1  13  -3   27.90    5.70
   1  13   3   29.50    5.40
   1  13   3   30.40    3.80
   1  13   3   31.40    5.00
  -1  13  -3   32.20    3.90
   1  13   3   42.60    5.40
  -1 -13  -3   33.60    5.50
  -1 -13  -3   35.90    5.00
  -1 -13  -3   34.20    5.60
   1 -13   3   37.90    5.00
   1 -13   3   31.70    4.50
   1 -13   3   26.60    5.60
  -1 -13  -3   30.30    4.80
   1 -13   3   30.30    3.70
   1 -13   3   36.00    5.10
  -1 -13  -3   36.70    5.40
  -1 -13  -3   31.20    4.20
   1  13   4  114.09    6.40
   1  13   4  105.49    8.60
   1  13   4   97.09    7.40
   1  13   4   93.29    7.70
  -1  13  -4  107.79    9.40
  -1 -13  -4   93.49    6.90
  -1 -13  -4   95.49    7.90
   1 -13   4  110.89    7.30
  -1 -13  -4   99.39    8.50
   1 -13   4  102.29    7.30
  -1 -13  -4  102.29    7.80
   1 -13   4  115.29    7.30
   1  13   5    4.60    3.70
  -1  13  -5    5.40    4.50
   1  13   5    5.80    3.90
   1  13   5    7.00    3.00
   1 -13   5   11.20    3.60
   1 -13   5    6.90    3.30
   1 -13   5    5.80    3.20
  -1 -13  -5    2.10    3.80
  -1 -13  -5    6.70    3.80
  -1 -13  -5   14.00    5.00
  -1 -13  -5    4.50    4.00
  -1  13  -6    3.90    4.90
   1  13   6    6.90    4.20
   1  13   6   12.00    3.30
   1  13   6    8.60    4.10
  -1 -13  -6   13.90    4.50
   1 -13   6    8.30    3.60
   1 -13   6   11.50    3.60
  -1 -13  -6   12.90    4.50
  -1 -13  -6   10.50    4.50
  -1 -13  -6    4.80    4.00
   1 -13   6   15.50    3.60
  -1  13  -7    9.00    5.20
   1  13   7   21.40    3.90
   1  13   7   16.30    4.90
   1  13   7   14.30    4.50
   1 -13   7   18.60    4.10
  -1 -13  -7   13.80    5.10
  -1 -13  -7   16.90    4.90
  -1 -13  -7    3.70    4.40
   1 -13   7   11.40    3.80
   1  13   8   11.50    4.50
  -1  13  -8   16.10    5.60
   1  13   8   14.70    3.80
   1  13   8   16.30    4.90
  -1 -13  -8    9.60    4.80
   1 -13   8   18.50    4.30
  -1 -13  -8   21.30    5.70
  -1 -13  -8   18.30    5.50
   1 -13   8   13.30    4.10
   1  13   9    7.80    3.60
  -1  13  -9    7.20    5.30
   1  13   9    3.90    4.30
   1  13   9    2.40    4.20
   1 -13   9    2.90    3.70
  -1 -13  -9    5.50    4.90
  -1 -13  -9    0.10    4.30
  -1 -13  -9    1.20    4.60
   1 -13   9    6.20    3.80
   1  13  10   -2.30    3.50
   1  13  10   -3.10    4.20
  -1  13 -10    9.00    5.60
   1  13  10   -2.70    3.90
  -1 -13 -10    2.30    4.60
   1 -13  10   -9.60    3.20
  -1 -13 -10   -0.80    4.40
   1 -13  10   -3.10    3.40
  -1 -13 -10    0.50    4.50
  -1  13 -11   37.10    7.20
   1  13  11   47.40    6.00
   1  13  11   41.50    7.30
   1  13  11   34.60    6.20
   1 -13  11   55.29    6.00
  -1 -13 -11   46.10    7.20
   1 -13  11   42.50    6.20
  -1 -13 -11   47.20    7.40
  -1 -13 -11   51.49    7.70
   1  13  12   13.80    5.40
   1  13  12    9.00    4.40
   1  13  12   19.20    6.10
  -1  13 -12    9.50    6.10
   1 -13  12   10.50    4.40
   1 -13  12    4.00    4.50
  -1 -13 -12   10.90    5.80
  -1 -13 -12    2.80    5.20
  -1 -13 -12   14.70    5.90
   1  13  13   32.50    7.70
  -1  13 -13   29.30    7.60
   1  13  13   31.70    7.00
   1  13  13   32.30    5.60
   1 -13  13   25.10    5.70
  -1 -13 -13   41.40    7.50
  -1 -13 -13   32.70    7.10
   1 -13  13   31.30    5.50
   1  13  14    5.30    4.40
   1  13  14   10.70    6.40
   1  13  14    7.10    5.10
  -1  13 -14    1.80    5.90
   1 -13  14    6.50    5.00
  -1 -13 -14    3.10    5.60
  -1 -13 -14    4.70    5.90
  -1  13 -15   -1.00    5.70
   1  13  15    5.50    5.30
   1  13  15    9.30    4.70
   1  13  15    0.10    5.70
  -1 -13 -15    7.40    6.50
   1 -13  15    0.80    4.60
  -1 -13 -15   -7.00    5.00
  -1  14  15    1.00    4.90
  -1 -14  15   -2.30    4.60
  -1  14  14   -1.50    5.40
   1  14 -14   -0.10    6.30
  -1  14  14    4.40    4.80
  -1  14  14   -4.70    4.70
   1 -14 -14    4.00    6.70
  -1 -14  14    3.60    4.70
   1 -14 -14    3.50    6.10
   1 -14 -14  -12.90    5.10
  -1  14  13   15.90    5.60
   1  14 -13   16.20    7.10
  -1  14  13   17.30    5.50
  -1  14  13   15.90    6.50
  -1 -14  13   11.90    5.20
   1 -14 -13   19.80    6.70
   1 -14 -13   16.70    6.40
   1 -14 -13   12.80    6.30
   1  14 -12    2.70    6.20
  -1  14  12   22.00    5.00
  -1  14  12   24.40    6.40
  -1  14  12   17.00    6.10
   1 -14 -12   19.60    6.20
   1 -14 -12   16.20    6.30
  -1 -14  12   19.20    5.30
   1 -14 -12   19.40    6.80
  -1  14  11   22.80    5.00
   1  14 -11    4.50    5.80
  -1  14  11   14.80    5.50
  -1  14  11   10.50    5.30
   1 -14 -11    9.10    6.00
  -1 -14  11   13.90    4.80
   1 -14 -11   18.80    6.10
   1 -14 -11   19.80    6.40
  -1  14  10    2.30    3.80
  -1  14  10    2.90    4.60
  -1  14  10    8.10    4.60
   1  14 -10   -0.60    5.10
   1 -14 -10    3.10    5.30
   1 -14 -10    2.00    5.10
  -1 -14  10    1.30    3.70
   1 -14 -10    7.50    5.20
  -1  14   9   18.20    5.60
  -1  14   9   12.30    5.10
   1  14  -9   13.30    5.70
  -1  14   9   19.30    4.40
  -1 -14   9   16.30    4.10
   1 -14  -9   13.10    5.50
  -1 -14   9    5.40    4.00
   1 -14  -9   16.80    5.70
   1 -14  -9   11.90    5.40
  -1  14   8    4.70    4.30
   1  14  -8    4.90    5.20
  -1  14   8   -0.20    3.30
  -1  14   8    4.20    4.00
   1 -14  -8    4.60    4.90
  -1 -14   8    2.40    3.20
   1 -14  -8    3.70    4.80
  -1 -14   8    0.10    3.70
   1 -14  -8   -3.90    4.20
  -1 -14   8    3.40    5.50
  -1  14   7   -1.70    3.70
   1  14  -7   11.50    5.50
  -1  14   7   -2.30    3.60
  -1  14   7   -1.90    3.00
   1 -14  -7   -1.20    4.60
  -1 -14   7   -2.40    3.20
   1 -14  -7   -1.40    4.30
  -1 -14   7    2.90    3.10
  -1 -14   7    0.10    5.00
   1 -14  -7   -1.70    3.90
   1 -14  -7   -1.20    3.90
  -1  14   6    6.10    3.40
  -1  14   6   12.00    4.90
  -1  14   6   22.30    5.00
   1  14  -6   23.80    6.00
   1 -14  -6   10.50    4.50
   1 -14  -6   13.90    5.10
  -1 -14   6   18.40    4.10
   1 -14  -6   20.90    5.20
  -1 -14   6    8.30    3.70
  -1 -14   6   14.70    5.70
   1 -14  -6   11.30    5.00
  -1  14   5    8.90    4.20
  -1  14   5    4.60    4.10
  -1  14   5    3.50    3.00
   1  14  -5    3.10    4.70
   1 -14  -5   -4.20    3.50
   1 -14  -5    1.80    4.00
   1 -14  -5    8.80    4.90
  -1 -14   5    2.90    3.40
   1 -14  -5    3.80    4.00
  -1 -14   5    4.10    3.40
  -1 -14   5    7.80    4.90
  -1  14   4   -1.60    2.60
  -1  14   4   -2.00    3.50
   1  14  -4    3.70    4.60
  -1  14   4    3.60    3.90
   1 -14  -4   -8.20    3.00
  -1 -14   4   -5.60    3.90
  -1 -14   4    2.40    3.20
   1 -14  -4    5.40    4.30
  -1 -14   4   -0.50    3.00
  -1 -14   4   -0.20    3.20
   1 -14  -4    2.40    3.40
   1 -14  -4    8.40    4.00
   1  14  -3  468.55   14.40
  -1  14   3  495.35   17.70
   1  14  -3  489.25   19.30
   1  14  -3  482.65   15.20
  -1  14   3  456.55   16.70
  -1  14   3  477.85   15.50
   1 -14  -3  464.65   18.00
  -1 -14   3  485.25   16.00
   1 -14  -3  471.05   16.60
   1 -14  -3  478.05   17.30
  -1 -14   3  472.25   16.30
  -1 -14   3  480.75   19.10
   1 -14  -3  454.55   15.70
  -1 -14   3  463.95   16.50
   1  14  -2   63.59    5.80
   1  14  -2   59.29    5.50
   1  14  -2   72.79    5.30
  -1  14   2   62.49    5.80
   1  14  -2   69.99    7.70
  -1  14   2   73.19    5.90
  -1  14   2   64.99    6.80
  -1  14   2   71.39    7.20
   1 -14  -2   64.19    6.20
   1 -14  -2   72.69    7.10
   1 -14  -2   68.29    7.60
  -1 -14   2   66.79    6.40
  -1 -14   2   60.59    5.60
   1 -14  -2   60.49    6.00
  -1 -14   2   64.79    8.10
  -1 -14   2   75.69    5.50
  -1 -14   2   68.09    6.80
  -1 -14   2   71.49    6.20
  -1  14   1  244.78   10.20
   1  14  -1  257.97   10.20
  -1  14   1  249.48   12.10
  -1  14   1  266.57   12.10
   1  14  -1  274.17   11.00
   1  14  -1  256.27   10.00
  -1  14   1  275.87   10.90
   1  14  -1  254.07   13.00
   1 -14  -1  277.37   12.00
   1 -14  -1  249.97   12.40
  -1 -14   1  273.07   10.30
  -1 -14   1  277.57   12.10
   1 -14  -1  242.98   10.60
   1 -14  -1  239.08   10.60
  -1 -14   1  253.47   11.30
  -1 -14   1  271.87   13.20
  -1 -14   1  254.97   10.60
  -1 -14   1  250.67   10.60
   1  14   0   45.70    5.60
   1  14   0   36.60    6.00
  -1  14   0   43.60    4.60
   1  14   0   39.10    4.40
  -1  14   0   42.40    5.90
   1  14   0   29.70    4.20
   1  14   0   39.30    5.10
   1  14   0   39.40    4.80
   1  14   0   36.40    5.40
   1 -14   0   46.90    5.70
  -1 -14   0   43.80    6.00
  -1 -14   0   38.70    4.70
   1 -14   0   47.30    5.20
   1 -14   0   47.60    6.50
   1 -14   0   44.90    4.90
  -1 -14   0   49.20    5.80
   1 -14   0   42.10    5.60
  -1 -14   0   39.00    4.80
  -1 -14   0   38.80    6.00
  -1 -14   0   34.50    5.10
  -1  14  -1   25.80    5.30
   1  14   1   11.10    3.20
   1  14   1   15.00    4.20
   1  14   1   15.80    3.70
   1  14   1   16.20    4.50
  -1  14  -1   13.40    3.10
   1  14   1   16.70    4.60
  -1  14  -1   14.90    3.30
  -1 -14  -1   18.30    4.80
   1 -14   1   18.20    3.50
  -1 -14  -1   10.80    3.50
   1 -14   1   17.20    4.60
  -1 -14  -1   13.10    4.20
  -1 -14  -1   18.70    5.00
   1 -14   1   13.10    3.70
   1 -14   1   15.00    4.00
  -1 -14  -1   10.70    3.40
  -1 -14  -1   13.70    4.40
   1 -14   1   28.80    4.90
  -1  14  -2    0.50    2.80
   1  14   2    0.30    2.80
   1  14   2   -1.00    3.50
   1  14   2    3.10    3.70
   1  14   2   -0.60    2.30
  -1  14  -2    1.50    3.90
  -1  14  -2   -1.10    2.20
   1  14   2   -0.40    3.30
  -1  14  -2   -0.40    2.80
  -1 -14  -2   -2.70    2.50
   1 -14   2    3.30    3.10
   1 -14   2   -2.30    2.70
  -1 -14  -2    0.30    3.40
   1 -14   2   -3.80    3.00
  -1 -14  -2    2.00    4.00
   1 -14   2    5.20    3.40
  -1 -14  -2   -1.50    3.10
  -1 -14  -2    4.80    4.10
  -1 -14  -2   -3.40    3.00
   1  14   3   -3.20    3.60
   1  14   3    8.90    3.80
   1  14   3   -2.90    3.00
  -1  14  -3    3.10    4.50
   1  14   3    1.60    2.70
   1  14   3   -0.90    2.30
  -1 -14  -3    2.10    3.60
   1 -14   3   -1.00    2.80
  -1 -14  -3   -4.40    2.80
  -1 -14  -3    2.10    4.10
  -1 -14  -3   -0.20    3.70
  -1 -14  -3    4.30    2.90
   1 -14   3   -2.10    3.10
  -1 -14  -3    1.70    3.40
   1 -14   3    1.60    3.20
   1  14   4   16.40    5.00
   1  14   4   12.10    4.20
   1  14   4   14.60    3.40
  -1  14  -4    9.70    4.90
  -1 -14  -4    9.10    4.60
   1 -14   4   12.90    4.10
  -1 -14  -4   12.70    4.20
   1 -14   4    9.30    3.70
  -1 -14  -4    8.70    4.70
  -1 -14  -4   16.50    4.70
   1 -14   4   19.60    4.40
  -1  14  -5    0.20    4.30
   1  14   5    7.60    3.00
   1  14   5    3.00    3.90
   1  14   5    5.60    3.90
   1 -14   5   10.90    3.70
  -1 -14  -5    1.90    3.90
  -1 -14  -5    1.80    4.40
   1 -14   5    5.00    3.50
   1 -14   5    1.90    3.40
  -1 -14  -5    2.30    3.80
  -1 -14  -5    2.40    4.30
  -1  14  -6   58.79    8.00
   1  14   6   60.79    7.20
   1  14   6   66.49    6.00
   1  14   6   62.59    7.70
  -1 -14  -6   68.19    7.10
   1 -14   6   68.79    6.40
  -1 -14  -6   74.09    7.30
  -1 -14  -6   68.39    7.90
   1 -14   6   55.39    6.00
  -1 -14  -6   29.70    5.70
   1  14   7    1.20    4.10
   1  14   7    0.70    3.10
   1  14   7   10.40    4.30
  -1  14  -7   -0.50    4.60
   1 -14   7    3.90    3.20
  -1 -14  -7   -1.40    4.00
  -1 -14  -7    0.10    4.40
  -1 -14  -7   -3.90    3.90
   1 -14   7    7.80    3.70
   1  14   8   61.69    7.60
  -1  14  -8   53.29    8.10
   1  14   8   61.09    5.90
   1  14   8   69.69    8.30
  -1 -14  -8   67.59    8.20
   1 -14   8   78.89    7.00
   1 -14   8   60.99    6.40
  -1 -14  -8   69.89    7.90
  -1 -14  -8   29.10    5.70
  -1  14  -9    6.40    5.20
   1  14   9   12.80    5.20
   1  14   9   13.80    5.20
   1  14   9    8.90    3.90
  -1 -14  -9   16.00    5.90
  -1 -14  -9    7.10    5.10
   1 -14   9    8.60    4.00
   1 -14   9    9.00    4.10
  -1 -14  -9    7.60    4.70
   1  14  10   43.70    7.30
   1  14  10   36.30    7.50
  -1  14 -10   41.40    8.00
   1  14  10   32.20    5.50
  -1 -14 -10   34.50    6.70
  -1 -14 -10   36.70    6.80
   1 -14  10   36.00    5.70
  -1 -14 -10   30.10    6.20
   1 -14  10   32.90    5.30
   1  14  11    2.40    4.20
   1  14  11   10.20    5.00
  -1  14 -11    9.60    6.00
   1  14  11   17.00    6.40
  -1 -14 -11    7.20    5.10
   1 -14  11    5.30    4.40
   1 -14  11    9.30    4.10
  -1 -14 -11    4.80    5.20
  -1 -14 -11   -0.60    4.70
   1  14  12    8.30    4.70
  -1  14 -12    0.70    5.60
   1  14  12    7.20    5.40
   1  14  12    7.50    5.30
  -1 -14 -12    7.00    5.30
  -1 -14 -12   -6.20    4.90
   1 -14  12    5.60    4.60
  -1 -14 -12   -1.40    5.20
  -1  14 -13   60.49    9.60
   1  14  13   56.89    7.20
   1  14  13   57.89    9.40
   1  14  13   83.09   10.00
   1 -14  13   47.80    6.90
  -1 -14 -13   55.19    8.30
  -1 -14 -13   34.50    7.20
   1  14  14   15.40    7.00
  -1  14 -14    7.40    6.80
   1  14  14   18.40    6.50
   1 -14  14   13.60    5.60
  -1 -14 -14    5.20    5.90
  -1 -14 -14   10.30    6.90
   1  15 -13    3.80    6.10
  -1  15  13   18.50    7.50
  -1  15  13    4.10    4.70
  -1  15  13    9.80    6.00
  -1 -15  13    3.40    4.90
   1 -15 -13    1.50    6.10
   1 -15 -13   13.60    6.60
   1 -15 -13   10.10    6.60
  -1  15  12   67.59    9.60
   1  15 -12   67.29   10.30
  -1  15  12   64.39    7.40
  -1  15  12   58.49    8.80
   1 -15 -12   62.39    9.30
   1 -15 -12   71.39    9.30
   1 -15 -12   74.69    9.50
  -1 -15  12   56.49    7.20
   1  15 -11    3.10    5.80
  -1  15  11    1.60    5.00
  -1  15  11   -3.00    4.60
  -1  15  11   -1.20    3.80
   1 -15 -11   -0.60    5.50
   1 -15 -11   -0.40    5.10
  -1 -15  11    0.40    4.10
   1 -15 -11   -0.90    5.20
  -1  15  10   -1.60    3.60
  -1  15  10    1.10    4.20
   1  15 -10   -9.80    4.70
  -1  15  10   12.90    5.60
   1 -15 -10   -1.80    5.00
   1 -15 -10    5.20    5.50
  -1 -15  10   -1.30    3.80
   1 -15 -10  -10.20    4.20
  -1  15   9   33.80    5.40
  -1  15   9   50.79    7.40
   1  15  -9   41.20    8.30
  -1  15   9   41.80    7.50
   1 -15  -9   40.50    7.30
   1 -15  -9   35.10    6.90
   1 -15  -9   42.60    7.30
  -1 -15   9   41.00    5.90
  -1  15   8   10.90    4.10
  -1  15   8    8.50    4.60
   1  15  -8    6.70    5.70
  -1  15   8    7.00    4.60
   1 -15  -8    7.10    5.00
  -1 -15   8    6.00    3.50
   1 -15  -8   15.30    5.70
  -1 -15   8    9.40    4.20
   1 -15  -8   15.20    5.50
  -1  15   7    7.20    3.60
   1  15  -7   10.60    6.00
  -1  15   7    9.50    4.80
  -1  15   7   13.50    4.90
  -1 -15   7   16.20    4.30
  -1 -15   7    9.70    4.00
   1 -15  -7   12.00    4.90
   1 -15  -7   13.00    5.20
   1 -15  -7   13.00    5.20
   1 -15  -7    5.30    4.90
  -1  15   6   10.10    3.70
  -1  15   6   10.60    4.70
  -1  15   6   15.50    5.70
   1  15  -6   12.60    5.90
  -1 -15   6    6.80    4.10
   1 -15  -6   10.60    4.90
   1 -15  -6    4.40    4.30
   1 -15  -6   14.50    5.00
   1 -15  -6    5.60    5.00
  -1 -15   6   10.70    5.50
  -1 -15   6    6.90    3.60
  -1  15   5   59.19    5.70
  -1  15   5   71.19    7.60
  -1  15   5   54.29    7.80
   1  15  -5   52.79    8.10
  -1 -15   5   73.89    6.90
   1 -15  -5   59.39    8.00
   1 -15  -5   65.09    7.00
   1 -15  -5   62.49    7.20
  -1 -15   5   70.59    6.50
   1 -15  -5   53.99    6.80
  -1 -15   5   61.39    8.70
   1  15  -4    2.80    4.40
  -1  15   4   -2.60    2.60
  -1  15   4    8.30    4.40
  -1  15   4    3.00    4.00
   1 -15  -4    2.40    3.90
  -1 -15   4    6.80    3.60
  -1 -15   4    3.80    3.60
  -1 -15   4    7.60    5.40
   1 -15  -4    2.80    3.80
   1 -15  -4    4.00    4.60
   1 -15  -4   -3.10    3.60
  -1  15   3    7.60    4.60
  -1  15   3    0.90    2.80
  -1  15   3    2.00    3.80
   1  15  -3    5.90    4.60
   1 -15  -3    3.10    3.60
  -1 -15   3    5.40    3.50
   1 -15  -3    3.70    3.80
   1 -15  -3    5.20    3.30
  -1 -15   3    7.80    5.00
   1 -15  -3   -1.40    4.00
   1 -15  -3   -4.90    3.60
  -1 -15   3    7.60    3.90
  -1 -15   3    5.00    3.50
   1  15  -2   90.79    6.30
   1  15  -2  103.49    6.60
  -1  15   2   92.09    8.10
   1  15  -2   95.59    7.00
  -1  15   2  103.09    6.70
   1  15  -2  105.09    9.60
  -1  15   2   63.19    6.80
  -1 -15   2   90.19    7.10
   1 -15  -2  108.59    8.40
  -1 -15   2   94.99    7.60
   1 -15  -2   92.69    7.10
   1 -15  -2  100.89    9.20
   1 -15  -2   98.29    7.50
  -1 -15   2  102.99    9.70
  -1 -15   2  108.99    8.30
   1  15  -1   39.60    5.80
   1  15  -1   42.50    5.50
  -1  15   1   39.50    5.90
   1  15  -1   39.00    6.40
   1  15  -1   42.90    4.90
   1  15  -1   37.60    4.60
  -1  15   1   43.00    6.00
  -1  15   1   43.30    4.70
   1  15  -1   40.40    5.10
  -1 -15   1   42.20    5.20
  -1 -15   1   38.20    5.60
   1 -15  -1   42.80    5.20
   1 -15  -1   43.20    5.20
  -1 -15   1   35.00    4.50
  -1 -15   1   46.10    6.40
   1 -15  -1   54.09    6.90
  -1 -15   1   39.20    6.60
   1 -15  -1   37.70    5.90
   1 -15  -1   48.10    6.10
  -1 -15   1   46.20    5.40
   1  15   0   12.90    3.30
   1  15   0    3.80    3.80
   1  15   0    7.20    3.70
   1  15   0    7.00    3.90
   1  15   0    1.30    3.10
   1  15   0    5.70    3.20
  -1  15   0    3.10    2.90
   1  15   0    4.20    4.00
  -1  15   0    6.50    4.20
   1 -15   0   -0.20    3.20
   1 -15   0    6.10    4.00
   1 -15   0    4.50    3.90
   1 -15   0    7.20    4.30
  -1 -15   0    4.50    3.10
  -1 -15   0    1.30    3.50
  -1 -15   0    4.80    4.30
  -1 -15   0   -1.90    2.80
  -1 -15   0    5.00    3.90
   1 -15   0    8.50    3.30
  -1 -15   0   11.60    4.50
   1  15   1   37.20    6.10
  -1  15  -1   43.50    4.70
   1  15   1   48.60    5.50
  -1  15  -1   37.40    4.90
   1  15   1   42.30    6.00
   1  15   1   48.50    6.90
   1  15   1   40.80    4.60
   1  15   1   42.90    5.10
  -1  15  -1   48.20    7.00
   1  15   1   49.99    6.00
  -1  15  -1   50.29    5.00
   1 -15   1   46.40    5.50
   1 -15   1   51.69    6.20
  -1 -15  -1   43.30    6.40
   1 -15   1   58.99    6.90
  -1 -15  -1   42.50    5.20
  -1 -15  -1   54.69    6.50
   1 -15   1   48.90    5.40
  -1 -15  -1   48.60    6.10
  -1 -15  -1   53.89    5.80
  -1 -15  -1   47.50    6.60
  -1  15  -2   13.80    4.80
   1  15   2   11.90    4.70
   1  15   2    6.30    3.40
   1  15   2    6.70    4.20
  -1  15  -2   10.20    3.30
   1  15   2   12.70    3.20
   1  15   2    7.00    4.30
   1 -15   2   15.20    4.60
   1 -15   2    7.30    3.80
  -1 -15  -2    7.20    4.60
  -1 -15  -2   12.70    4.40
  -1 -15  -2    3.90    3.70
   1 -15   2    9.20    3.60
  -1 -15  -2    9.90    4.40
  -1 -15  -2    9.90    3.80
  -1 -15  -2    8.80    3.50
  -1  15  -3   -0.80    4.40
   1  15   3   -0.50    2.50
   1  15   3    6.90    3.90
   1  15   3    0.00    4.20
   1 -15   3   -0.40    3.50
  -1 -15  -3    9.90    4.40
  -1 -15  -3    3.40    4.60
  -1 -15  -3   -2.40    3.60
  -1 -15  -3   -0.40    3.30
   1 -15   3   -0.70    3.50
   1 -15   3    4.10    3.40
   1  15   4   43.50    6.20
   1  15   4   42.60    4.90
  -1  15  -4   37.90    7.10
   1  15   4   52.49    7.30
  -1 -15  -4   37.30    6.80
  -1 -15  -4   33.80    5.70
   1 -15   4   42.40    5.70
  -1 -15  -4   57.79    6.70
   1 -15   4   46.20    6.00
  -1 -15  -4   34.70    6.10
   1 -15   4   44.20    5.70
   1  15   5    6.60    4.30
   1  15   5    6.70    3.20
   1  15   5   -0.30    3.90
  -1  15  -5    1.20    4.80
  -1 -15  -5    5.50    4.10
   1 -15   5    0.70    3.60
  -1 -15  -5    6.00    4.90
   1 -15   5   -1.00    3.30
  -1 -15  -5   -0.30    3.80
  -1 -15  -5    8.90    4.90
   1  15   6    7.30    4.40
  -1  15  -6    2.40    4.90
   1  15   6    4.50    3.40
   1  15   6    6.40    4.70
   1 -15   6   12.30    4.20
  -1 -15  -6    1.50    4.30
  -1 -15  -6    1.80    4.90
   1 -15   6   10.80    4.30
  -1 -15  -6   10.90    5.20
   1  15   7   16.10    4.00
   1  15   7   25.40    5.70
   1  15   7   24.50    6.10
  -1  15  -7   12.20    5.80
  -1 -15  -7   20.90    5.80
   1 -15   7   11.30    4.20
  -1 -15  -7   11.40    5.20
  -1 -15  -7   19.60    5.40
   1 -15   7   18.80    4.80
  -1  15  -8    1.90    5.00
   1  15   8    6.70    5.50
   1  15   8    7.30    3.90
   1  15   8    0.40    4.50
   1 -15   8    4.90    4.00
  -1 -15  -8   13.10    5.70
  -1 -15  -8   10.30    5.40
   1 -15   8    1.70    3.70
  -1 -15  -8    7.20    5.00
  -1  15  -9    2.60    5.40
   1  15   9   -0.30    4.40
   1  15   9    3.10    4.60
   1  15   9   -4.50    3.40
   1 -15   9    2.00    3.90
  -1 -15  -9   -6.30    4.40
  -1 -15  -9   -1.40    4.50
  -1 -15  -9   -3.90    4.60
   1 -15   9   -7.60    3.50
   1  15  10    0.70    4.40
   1  15  10    6.60    5.40
   1  15  10    3.00    4.10
  -1  15 -10    7.60    5.50
   1 -15  10    8.00    4.40
  -1 -15 -10    5.70    5.10
   1 -15  10    7.70    4.40
  -1 -15 -10   -3.90    4.80
  -1 -15 -10    6.90    5.30
   1  15  11    2.30    4.20
   1  15  11    7.30    5.40
  -1  15 -11   -2.40    5.10
   1  15  11    3.00    5.30
  -1 -15 -11    2.80    5.30
   1 -15  11   -4.70    3.90
  -1 -15 -11   -5.20    4.90
  -1 -15 -11    3.50    5.50
   1  15  12   11.30    6.00
   1  15  12   18.60    6.80
  -1  15 -12    2.90    6.00
  -1 -15 -12    7.40    6.00
   1 -15  12    3.60    4.60
  -1 -15 -12    0.20    5.00
  -1 -15 -12    8.30    6.20
   1  15  13   20.00    6.70
  -1  15 -13    4.90    6.60
   1  15  13   27.00    7.60
  -1 -15 -13   12.10    6.80
  -1 -15 -13    8.70    6.10
   1 -15  13   14.50    5.70
  -1  16  11   67.99    9.20
  -1  16  11   47.20    6.60
  -1  16  11   43.80    8.40
   1  16 -11   67.89   10.00
  -1 -16  11   46.50    6.70
   1 -16 -11   50.09    8.90
   1 -16 -11   55.39    8.60
   1 -16 -11   60.19    8.50
  -1  16  10   69.39    9.40
   1  16 -10   59.99    9.50
  -1  16  10   69.29    8.80
  -1  16  10   67.29    7.40
   1 -16 -10   61.89    8.40
   1 -16 -10   59.19    8.50
  -1 -16  10   56.89    7.10
   1 -16 -10   49.80    8.70
  -1  16   9    0.50    4.80
  -1  16   9   -3.10    4.30
  -1  16   9    0.40    3.80
   1  16  -9    1.80    5.40
   1 -16  -9    1.50    5.40
   1 -16  -9   -8.40    4.40
   1 -16  -9    3.50    5.10
  -1 -16   9   -3.70    3.80
  -1  16   8    9.00    4.10
   1  16  -8   -1.70    5.30
  -1  16   8    0.20    4.60
  -1  16   8    3.20    4.20
   1 -16  -8   -1.50    4.50
   1 -16  -8    1.10    4.80
  -1 -16   8    2.80    3.80
   1 -16  -8    3.10    4.60
  -1  16   7   23.90    4.80
  -1  16   7   40.80    7.60
   1  16  -7   28.20    7.30
  -1  16   7   28.00    6.00
   1 -16  -7   27.80    6.20
  -1 -16   7   30.60    5.40
   1 -16  -7   14.50    5.30
   1 -16  -7   31.40    7.10
   1 -16  -7   26.30    6.00
  -1  16   6   35.50    6.50
  -1  16   6   37.30    5.10
  -1  16   6   38.60    7.20
   1  16  -6   37.50    7.50
  -1 -16   6   38.50    5.70
   1 -16  -6   32.90    5.90
   1 -16  -6   34.90    6.90
  -1 -16   6   39.60    5.50
   1 -16  -6   44.50    6.80
   1 -16  -6   17.20    5.20
  -1  16   5   16.00    4.20
   1  16  -5   11.00    5.70
  -1  16   5   11.00    5.50
  -1  16   5   11.70    4.90
   1 -16  -5   18.30    5.00
  -1 -16   5   20.90    4.80
  -1 -16   5   17.70    4.70
   1 -16  -5   25.50    6.50
  -1 -16   5   19.40    6.50
   1 -16  -5    4.70    4.60
   1 -16  -5    6.80    4.50
   1  16  -4    8.90    5.30
  -1  16   4    9.10    4.80
  -1  16   4    1.40    3.20
  -1  16   4    5.70    4.20
   1 -16  -4    6.60    5.10
  -1 -16   4    6.60    4.00
  -1 -16   4    9.90    4.00
   1 -16  -4    6.50    4.50
   1 -16  -4    1.40    3.70
   1 -16  -4    5.80    4.30
  -1 -16   4    0.60    4.80
  -1  16   3   14.30    3.70
  -1  16   3    3.60    4.30
   1  16  -3   14.10    4.50
   1  16  -3   17.70    5.80
  -1  16   3    8.20    5.00
   1  16  -3   13.30    3.50
  -1 -16   3   16.60    4.70
   1 -16  -3   23.40    6.00
   1 -16  -3    8.20    4.80
   1 -16  -3   12.10    4.60
  -1 -16   3   17.40    4.40
  -1 -16   3   14.80    5.90
   1 -16  -3    3.50    3.90
   1  16  -2   -0.40    3.30
  -1  16   2   -0.30    3.70
   1  16  -2    6.20    3.10
  -1  16   2    0.90    3.80
  -1  16   2    5.00    3.20
   1  16  -2    5.10    3.90
   1  16  -2   -1.70    4.30
  -1 -16   2    3.70    3.40
   1 -16  -2    1.90    4.50
  -1 -16   2    4.30    3.80
   1 -16  -2   -0.10    4.20
  -1 -16   2    1.60    4.50
   1 -16  -2    1.80    3.10
  -1 -16   2    2.40    3.70
   1 -16  -2   -2.60    3.10
   1 -16  -2   -0.20    4.10
   1  16  -1   -1.40    3.50
   1  16  -1   -1.30    2.60
   1  16  -1   -4.80    3.90
  -1  16   1    2.80    4.00
  -1  16   1    1.00    3.00
  -1  16   1    3.20    3.90
   1  16  -1    1.60    3.70
   1 -16  -1    1.00    4.30
  -1 -16   1   -6.40    3.90
   1 -16  -1   -0.80    3.20
  -1 -16   1   -0.80    3.50
   1 -16  -1   -2.80    4.10
   1 -16  -1    0.30    3.00
  -1 -16   1    0.70    3.80
   1 -16  -1   -6.80    3.20
  -1 -16   1    1.20    3.20
   1  16   0   78.49    7.20
   1  16   0   78.19    6.10
   1  16   0   68.49    6.40
   1  16   0   76.89    8.00
  -1  16   0   71.19    6.70
   1  16   0   55.49    7.30
  -1  16   0   84.49    8.50
  -1  16   0   82.99    6.40
  -1  16   0   74.29    7.50
   1  16   0   65.59    6.60
   1  16   0   60.59    7.10
   1 -16   0   75.19    8.10
  -1 -16   0   70.09    6.60
   1 -16   0   69.49    7.10
  -1 -16   0   64.69    7.80
  -1 -16   0   73.39    7.00
   1 -16   0   87.89    7.90
  -1 -16   0   68.39    6.40
  -1 -16   0   70.79    7.20
  -1 -16   0   70.09    8.10
   1 -16   0   75.49    6.80
   1  16   1   25.00    4.80
   1  16   1   20.40    4.30
  -1  16  -1   17.70    3.80
   1  16   1   17.00    5.50
   1  16   1   19.30    3.80
   1  16   1   22.50    5.00
  -1  16  -1   24.00    5.80
   1  16   1   18.60    5.30
  -1 -16  -1   19.60    5.30
  -1 -16  -1   23.70    4.50
  -1 -16  -1   15.30    4.20
   1 -16   1   30.60    5.30
   1 -16   1   25.80    5.70
  -1 -16  -1   22.30    5.10
   1 -16   1   28.70    4.90
  -1 -16  -1   27.20    5.40
  -1 -16  -1   20.60    5.30
   1  16   2    6.60    4.40
   1  16   2    6.40    3.70
   1  16   2    5.10    3.30
  -1  16  -2   -0.40    4.20
   1  16   2   -1.50    3.50
   1  16   2    5.10    3.10
  -1  16  -2   -0.40    2.90
   1 -16   2    3.10    3.20
   1 -16   2   -2.30    3.60
  -1 -16  -2    4.70    4.00
  -1 -16  -2    2.60    3.40
  -1 -16  -2    1.80    4.50
   1 -16   2    5.90    4.00
  -1 -16  -2    1.40    4.20
  -1 -16  -2   -2.10    3.60
  -1  16  -3   -3.30    2.80
   1  16   3    3.80    3.30
   1  16   3    6.00    4.00
  -1  16  -3   -5.40    4.10
   1  16   3    5.50    4.70
   1 -16   3    0.80    3.70
  -1 -16  -3    0.30    4.50
  -1 -16  -3   -0.40    3.40
  -1 -16  -3   -0.50    3.60
   1 -16   3    5.10    4.10
   1 -16   3   -5.60    2.90
  -1 -16  -3    4.40    4.80
   1  16   4   59.59    7.20
  -1  16  -4   60.39    8.30
   1  16   4   49.30    7.60
   1  16   4   56.19    5.60
  -1 -16  -4   47.50    7.10
   1 -16   4   67.69    7.00
   1 -16   4   58.09    6.30
  -1 -16  -4   59.79    7.40
  -1 -16  -4   50.99    6.60
  -1 -16  -4   57.09    7.60
  -1  16  -5   -0.50    5.10
   1  16   5    3.00    3.30
   1  16   5   -2.30    4.00
   1  16   5   -1.00    4.30
   1 -16   5    4.00    4.10
   1 -16   5   -1.20    3.70
  -1 -16  -5    9.60    5.00
  -1 -16  -5    1.50    5.00
  -1 -16  -5    1.10    4.10
  -1 -16  -5    2.20    4.20
   1  16   6    6.50    4.60
   1  16   6    6.30    5.40
  -1  16  -6    2.10    5.10
   1  16   6    5.20    3.70
  -1 -16  -6    9.20    5.50
   1 -16   6    8.20    4.30
  -1 -16  -6   -0.30    4.70
   1 -16   6    5.10    3.90
  -1 -16  -6    4.30    4.70
   1  16   7   35.80    7.30
   1  16   7   44.20    5.60
  -1  16  -7   31.50    7.60
   1  16   7   37.60    6.90
  -1 -16  -7   27.40    6.40
  -1 -16  -7   41.60    7.70
   1 -16   7   38.30    6.20
  -1 -16  -7   39.50    6.60
   1 -16   7   46.80    6.20
   1  16   8   15.50    5.70
  -1  16  -8    1.90    5.70
   1  16   8   16.10    4.50
   1  16   8   18.70    6.10
   1 -16   8   19.10    5.00
  -1 -16  -8    7.10    5.60
   1 -16   8   13.40    4.70
  -1 -16  -8   12.30    5.60
  -1 -16  -8    7.40    5.60
   1  16   9    0.40    4.60
   1  16   9   -0.50    4.10
  -1  16  -9    4.00    5.60
   1  16   9    2.30    5.20
  -1 -16  -9   -2.30    4.70
   1 -16   9    7.40    4.50
  -1 -16  -9   -1.00    5.10
  -1 -16  -9   -1.20    5.00
   1  16  10   34.50    7.10
   1  16  10   75.19   10.10
  -1  16 -10   51.49    8.60
  -1 -16 -10   34.80    7.20
   1 -16  10   54.49    6.90
  -1 -16 -10   55.39    8.60
  -1 -16 -10   51.09    7.80
   1  16  11   29.20    7.10
   1  16  11   39.10    8.50
  -1  16 -11   16.90    7.00
  -1 -16 -11   24.70    6.80
  -1 -16 -11   57.89    9.10
   1 -16  11   33.70    6.40
  -1 -16 -11   22.70    6.90
  -1  17   9    1.40    4.80
  -1  17   9    0.70    5.70
  -1  17   9   -2.00    3.90
   1  17  -9   -3.90    5.10
   1 -17  -9   -7.20    4.80
   1 -17  -9    2.70    6.30
  -1 -17   9    6.40    4.70
   1 -17  -9   -6.20    4.60
  -1  17   8   24.60    5.30
  -1  17   8   23.80    6.70
  -1  17   8   26.90    6.70
   1  17  -8   24.50    7.40
  -1 -17   8   24.80    5.50
   1 -17  -8   32.20    7.50
   1 -17  -8   25.00    6.30
   1 -17  -8    9.40    5.90
  -1  17   7   26.80    6.80
  -1  17   7   34.00    5.60
   1  17  -7   33.00    7.70
  -1  17   7   36.20    6.90
   1 -17  -7    7.70    5.40
  -1 -17   7   40.60    5.90
   1 -17  -7   42.00    7.70
   1 -17  -7   33.70    6.40
  -1  17   6    5.20    4.80
  -1  17   6   -1.20    3.40
  -1  17   6    7.00    5.00
   1  17  -6   -3.20    5.70
   1 -17  -6    1.80    4.60
  -1 -17   6    3.80    3.90
   1 -17  -6   -3.80    4.30
   1 -17  -6    4.90    5.60
   1 -17  -6    0.20    4.50
  -1  17   5   73.29    8.50
  -1  17   5   78.09    9.80
   1  17  -5   84.09   10.30
  -1  17   5   93.89    7.60
  -1 -17   5   74.59    7.30
   1 -17  -5   69.99    7.80
   1 -17  -5   85.39    9.90
   1 -17  -5   80.69    8.80
  -1  17   4    4.00    4.60
   1  17  -4   11.10    5.60
  -1  17   4    8.40    5.30
   1  17  -4    3.10    3.50
  -1  17   4    1.40    3.50
   1 -17  -4    3.20    4.60
   1 -17  -4    3.30    4.10
   1 -17  -4    4.30    5.00
   1 -17  -4   -3.60    4.50
  -1 -17   4   -2.50    3.60
  -1 -17   4   -0.40    3.90
  -1  17   3    7.40    3.60
   1  17  -3    7.00    5.40
  -1  17   3    5.30    4.50
   1  17  -3   13.60    3.70
  -1  17   3    3.60    4.90
   1 -17  -3    3.00    4.00
  -1 -17   3    8.50    4.20
   1 -17  -3   15.60    5.70
   1 -17  -3   10.20    4.70
  -1 -17   3   10.20    4.50
   1 -17  -3    2.40    4.70
  -1  17   2    0.10    4.00
   1  17  -2    1.30    4.70
  -1  17   2    1.10    3.00
   1  17  -2    7.60    3.50
   1  17  -2    2.80    4.30
  -1  17   2    8.20    4.40
   1  17  -2    5.70    4.30
   1 -17  -2    2.40    3.40
  -1 -17   2    2.80    4.10
   1 -17  -2    7.00    5.00
   1 -17  -2    4.20    4.20
  -1 -17   2    3.40    3.60
   1 -17  -2    6.30    5.00
   1 -17  -2    3.00    3.70
   1  17  -1   34.20    5.90
  -1  17   1   30.30    6.20
  -1  17   1   29.70    4.60
  -1  17   1   29.80    5.90
   1  17  -1   31.20    5.90
   1  17  -1   35.70    6.80
   1  17  -1   37.10    4.90
  -1  17   1   27.40    5.10
   1 -17  -1   26.40    5.70
  -1 -17   1   26.60    5.00
   1 -17  -1   38.10    7.00
  -1 -17   1   45.10    6.40
  -1 -17   1   35.40    6.10
   1 -17  -1   32.40    5.20
  -1  17   0   13.30    3.80
  -1  17   0   18.80    5.10
   1  17   0   17.60    4.00
   1  17   0   16.30    4.90
   1  17   0   20.30    5.70
  -1  17   0   15.00    5.10
   1  17   0   10.90    5.30
  -1  17   0   14.20    5.10
   1 -17   0   10.00    4.70
   1 -17   0   13.30    5.20
  -1 -17   0    6.30    3.90
  -1 -17   0   18.40    5.30
  -1 -17   0    9.60    4.70
   1 -17   0   14.80    4.30
  -1  17  -1   20.10    5.90
   1  17   1   31.40    5.90
   1  17   1   24.00    4.70
  -1  17  -1   24.60    4.50
   1  17   1   23.50    4.30
   1  17   1   25.70    6.20
   1  17   1   25.90    5.30
  -1  17  -1   29.30    5.70
   1 -17   1   19.20    5.50
  -1 -17  -1   34.20    5.30
   1 -17   1   21.80    5.20
  -1 -17  -1   31.40    5.80
  -1 -17  -1   21.80    4.80
  -1 -17  -1   28.10    5.60
  -1 -17  -1   32.30    6.60
   1 -17   1   27.50    5.00
  -1  17  -2   40.10    5.10
  -1  17  -2   44.90    7.50
   1  17   2   25.50    4.70
   1  17   2   36.60    6.30
   1  17   2   40.20    6.20
   1  17   2   37.20    4.90
   1  17   2   27.50    6.60
  -1 -17  -2   32.30    5.10
  -1 -17  -2   41.60    6.80
  -1 -17  -2   33.30    5.70
  -1 -17  -2   40.80    7.20
   1 -17   2   36.00    6.00
   1 -17   2   38.90    6.60
   1 -17   2   27.20    4.90
  -1 -17  -2   41.40    6.50
   1  17   3    9.70    3.70
  -1  17  -3   10.60    5.40
   1  17   3    1.90    4.00
   1  17   3    3.90    4.50
   1  17   3    7.80    4.40
  -1  17  -3   19.70    4.20
   1  17   3    6.60    4.00
  -1 -17  -3   11.40    4.90
   1 -17   3    7.90    4.60
  -1 -17  -3    9.40    5.40
  -1 -17  -3   11.50    5.40
  -1 -17  -3    5.70    4.30
   1 -17   3    8.00    4.00
   1  17   4    6.00    4.70
  -1  17  -4   14.90    6.10
  -1  17  -4    7.80    3.70
   1  17   4   14.80    5.60
   1  17   4   12.20    4.00
  -1 -17  -4    2.80    4.60
   1 -17   4   23.30    5.20
  -1 -17  -4    7.40    4.30
  -1 -17  -4   19.80    6.10
  -1 -17  -4   11.90    4.80
   1 -17   4    8.20    4.30
   1  17   5   -3.80    3.00
   1  17   5    2.10    4.60
   1  17   5    1.60    4.30
  -1  17  -5  -10.40    4.40
  -1 -17  -5   -5.00    3.90
   1 -17   5    1.70    4.30
   1 -17   5    3.60    4.00
  -1 -17  -5    0.20    4.90
  -1 -17  -5   -3.60    4.80
  -1 -17  -5    1.50    4.50
   1  17   6   10.60    4.20
   1  17   6    5.70    5.50
   1  17   6    9.30    4.90
  -1  17  -6   15.50    6.50
  -1 -17  -6   12.90    6.20
  -1 -17  -6    8.70    5.10
   1 -17   6   16.20    5.20
  -1 -17  -6    6.80    5.50
   1 -17   6    5.60    4.50
   1  17   7   11.30    4.50
  -1  17  -7   21.40    6.90
   1  17   7    9.00    5.80
   1  17   7   13.00    5.60
  -1 -17  -7   -7.30    4.90
   1 -17   7   13.80    4.90
   1 -17   7   14.90    4.60
  -1 -17  -7   12.00    6.00
  -1 -17  -7    7.20    5.20
   1  17   8   58.79    8.40
  -1  17  -8   57.29    9.30
   1  17   8   43.80    8.10
  -1 -17  -8   71.79    9.50
  -1 -17  -8   27.80    6.90
  -1 -17  -8   65.29    8.50
   1 -17   8   59.59    7.20
   1  17   9    4.20    5.00
   1  17   9    2.70    5.50
  -1  17  -9    5.40    6.20
  -1 -17  -9    0.80    5.60
  -1 -17  -9   -2.40    5.60
   1 -17   9    0.10    4.60
  -1 -17  -9    4.50    5.50
  -1  18   6   -1.50    4.70
  -1  18   6    1.50    5.80
  -1  18   6   -3.70    3.60
   1  18  -6    4.20    5.80
   1 -18  -6    3.00    5.00
   1 -18  -6   -4.10    4.80
   1 -18  -6    0.60    5.00
  -1 -18   6    9.50    4.80
   1 -18  -6    4.30    5.60
  -1  18   5    6.70    5.20
   1  18  -5   -1.00    5.00
  -1  18   5    0.90    4.50
  -1  18   5   -4.80    3.60
   1  18  -5    6.60    3.80
  -1 -18   5    0.40    4.00
   1 -18  -5    3.10    5.70
   1 -18  -5    6.40    5.00
   1 -18  -5    4.80    5.70
   1 -18  -5   -5.30    4.40
   1  18  -4   -2.90    3.20
  -1  18   4   -1.90    3.50
  -1  18   4   -2.70    4.00
  -1  18   4   -4.00    4.60
   1  18  -4    1.10    5.70
  -1 -18   4   -1.00    3.80
   1 -18  -4   -0.20    5.20
   1 -18  -4    0.80    4.50
   1 -18  -4   -2.60    4.70
   1 -18  -4    0.50    4.20
   1  18  -3   49.00    5.80
  -1  18   3   50.69    8.40
  -1  18   3   56.39    6.20
   1  18  -3   55.19    6.70
   1  18  -3   59.09    8.80
  -1  18   3   52.79    7.50
   1 -18  -3   44.80    7.30
   1 -18  -3   44.60    6.90
   1 -18  -3   60.19    8.50
  -1 -18   3   49.00    7.10
  -1 -18   3   55.69    6.60
  -1  18   2   17.70    5.90
   1  18  -2   36.00    6.00
   1  18  -2   29.70    4.90
   1  18  -2   33.10    7.20
  -1  18   2   27.50    5.00
  -1  18   2   34.40    6.50
  -1 -18   2   39.00    6.30
   1 -18  -2   29.10    5.10
   1 -18  -2   37.40    6.60
   1 -18  -2   29.80    6.80
  -1 -18   2   30.50    5.40
  -1  18   1   10.80    3.90
  -1  18   1    7.60    5.30
   1  18  -1    1.00    4.00
  -1  18   1    1.20    4.30
   1  18  -1    8.90    5.20
   1  18  -1    8.30    3.60
   1 -18  -1   11.10    5.00
  -1 -18   1    6.30    3.90
   1 -18  -1    9.00    4.50
   1 -18  -1   18.90    6.20
  -1 -18   1   11.50    4.90
   1  18   0   12.40    5.10
   1  18   0    1.80    3.50
   1  18   0    9.50    4.80
  -1  18   0    6.30    5.20
  -1  18   0    6.30    4.80
  -1  18   0    4.70    3.70
  -1 -18   0    5.60    5.20
  -1 -18   0   -1.70    4.40
   1 -18   0    4.80    4.10
   1 -18   0   12.60    5.10
   1 -18   0   17.00    5.70
  -1 -18   0    8.50    4.10
   1  18   1    5.30    5.10
  -1  18  -1   10.50    3.90
   1  18   1   11.60    3.90
   1  18   1   -1.30    4.40
  -1  18  -1   13.90    4.90
  -1  18  -1   14.70    5.20
  -1 -18  -1   18.90    4.60
   1 -18   1   16.10    5.20
   1 -18   1   11.40    4.20
   1 -18   1   14.70    5.50
  -1 -18  -1   10.20    4.90
  -1 -18  -1   16.90    6.00
  -1  18  -2    1.40    4.60
   1  18   2   -2.40    3.70
   1  18   2    2.40    4.40
   1  18   2    7.50    5.10
   1  18   2    1.90    3.40
   1  18   2   -0.60    4.00
  -1  18  -2    6.50    4.90
  -1  18  -2    1.00    3.30
   1 -18   2    1.70    3.50
  -1 -18  -2   -6.00    4.00
  -1 -18  -2    6.30    5.50
   1 -18   2   -0.70    4.10
  -1 -18  -2    4.60    4.90
   1  18   3   17.90    5.50
   1  18   3    6.20    4.00
  -1  18  -3   10.20    4.10
  -1  18  -3   13.30    6.10
   1  18   3    8.90    4.80
   1  18   3    4.90    5.60
   1  18   3   10.40    4.00
  -1 -18  -3   13.00    5.30
  -1 -18  -3   14.50    5.80
  -1 -18  -3   12.00    5.60
   1 -18   3   13.30    4.60
   1 -18   3   13.80    5.10
  -1 -18  -3   10.70    5.00
   1  18   4    6.40    4.30
   1  18   4    4.20    4.80
   1  18   4   15.20    5.40
   1  18   4    9.10    5.90
  -1  18  -4   19.50    6.70
  -1  18  -4   12.10    4.10
   1  18   4   16.80    4.20
   1 -18   4   23.20    5.40
  -1 -18  -4   15.40    5.90
   1 -18   4    5.10    4.20
  -1 -18  -4   24.80    6.00
  -1 -18  -4   10.50    6.10
  -1 -18  -4   10.90    5.10
   1  18   5   11.70    5.50
   1  18   5   13.60    5.80
   1  18   5    9.00    6.10
  -1  18  -5    7.70    5.90
   1  18   5    5.50    4.00
   1  18   5    7.90    5.00
  -1  18  -5   10.30    4.10
  -1 -18  -5    4.80    5.50
  -1 -18  -5    6.90    5.30
  -1 -18  -5    4.90    5.60
   1 -18   5   10.80    4.80
   1 -18   5   -3.60    4.00
   1  18   6    0.60    5.60
  -1  18  -6    9.30    6.10
   1  18   6   12.90    5.50
  -1 -18  -6   -0.40    4.90
  -1 -18  -6   -1.80    5.40
  -1 -18  -6   -4.90    5.10
   1 -18   6    2.50    4.30
  -2   0  22  131.29   11.20
  -2   0  22  140.29   11.30
  -2   0  21    2.30    5.10
  -2   0  21   -7.40    4.70
  -2   0  20   52.49    7.30
  -2   0  20   46.60    7.00
  -2   0  19   -2.50    4.10
  -2   0  19   -7.80    4.20
  -2   0  18   -2.70    4.10
   2   0 -18   10.70    5.00
  -2   0  18   -5.20    4.00
  -2   0  17   -2.60    3.80
  -2   0  17   -4.90    3.80
   2   0 -17    7.10    4.60
   2   0 -17   -2.90    4.50
  -2   0  16   36.20    4.60
  -2   0  16   38.50    5.50
   2   0 -16   45.10    5.80
   2   0 -16   41.90    5.80
  -2   0  16   32.00    5.30
  -2   0  15   -1.40    3.30
   2   0 -15   -3.00    3.80
   2   0 -15    1.70    2.90
  -2   0  15    2.80    3.60
  -2   0  15   -4.20    2.60
   2   0 -15   -6.20    3.60
   2   0 -14   -0.20    3.60
   2   0 -14    6.30    4.00
  -2   0  14    8.30    3.50
  -2   0  14    2.60    2.60
   2   0 -14    5.60    3.20
  -2   0  14    3.50    3.20
  -2   0  13   -0.60    2.80
   2   0 -13   -3.90    3.00
  -2   0  13   -1.60    2.70
  -2   0  13   -0.30    2.10
   2   0 -13   -0.60    2.60
   2   0 -13    2.00    3.10
   2   0 -12  536.55   16.40
   2   0 -12  537.05   16.40
  -2   0  12  541.95   16.60
   2   0 -12  544.25   16.50
  -2   0  12  555.84   15.70
  -2   0  12  536.25   17.00
   2   0 -11   -1.70    2.00
   2   0 -11   -5.30    2.30
  -2   0  11    0.20    2.10
  -2   0  11   -0.90    1.80
   2   0 -11   -2.60    2.50
  -2   0  11    1.40    2.40
  -2   0  10  690.03   19.10
   2   0 -10  691.23   19.10
  -2   0  10  674.23   19.50
  -2   0  10  681.63   18.20
   2   0 -10  675.03   18.80
   2   0 -10  671.83   18.90
   2   0  -9    1.70    2.40
   2   0  -9    3.50    2.40
   2   0  -9    1.00    2.10
  -2   0   9   -0.50    1.60
  -2   0   9   -0.40    2.10
  -2   0   9   -0.20    2.00
   2   0  -8  268.67    9.00
  -2   0   8  279.67    8.40
  -2   0   8  283.37    9.00
   2   0  -8  268.67    8.90
  -2   0   8  261.47    9.20
  -2   0   8  243.38    8.70
   2   0  -8  259.17    8.90
   2   0  -7    0.10    1.80
   2   0  -7    3.10    1.80
  -2   0   7    2.80    1.60
  -2   0   7    3.50    1.50
  -2   0   7    0.40    1.70
  -2   0   7    1.80    1.70
   2   0  -7    1.80    1.70
  -2   0   6  980.40   24.90
  -2   0   6  998.80   24.90
   2   0  -6 1031.30   24.40
   2   0  -6 1005.00   25.00
   2   0  -6  987.30   24.90
  -2   0   6  998.90   24.50
  -2   0   6 1030.70   25.30
   2   0  -6 1003.60   24.90
  -2   0   5   -0.60    1.20
   2   0  -5    0.30    1.20
   2   0  -5    0.30    1.30
  -2   0   5   -0.70    1.00
   2   0  -5   -0.10    1.30
   2   0  -5   -0.30    1.30
  -2   0   5   -2.60    1.20
  -2   0   5    0.20    1.10
   2   0  -4 5310.97  122.59
  -2   0   4 4985.80  122.59
  -2   0   4 5238.68  122.39
   2   0  -4 5331.47  122.69
   2   0  -4 5339.87  122.29
  -2   0   4 5449.25  122.59
  -2   0   4 5566.04  122.99
   2   0  -3   -1.00    0.90
  -2   0   3   -1.20    0.80
   2   0  -3    0.20    1.00
   2   0  -3   -1.00    1.00
  -2   0   3   -0.50    1.10
  -2   0   3   -0.50    1.00
  -2   0   2  523.05   12.60
   2   0  -2  514.45   12.60
  -2   0   2  531.75   12.60
   2   0  -2  523.95   12.80
   2   0  -2  539.15   12.60
   2   0  -2  537.85   12.80
  -2   0   2  517.45   12.50
  -2   0   2  488.95   12.80
  -2   0   2  567.34   12.90
   2   0  -1   -0.10    0.50
  -2   0   1    0.20    0.50
   2   0  -1    0.50    0.40
  -2   0   1    0.40    0.40
   2   0  -1   -0.10    0.40
  -2   0   1    0.30    0.30
  -2   0   1   -0.40    0.30
   2   0  -1   -0.40    0.30
   2   0  -1    0.10    0.40
   2   0  -1   -0.10    0.40
  -2   0   0  857.91   21.60
   2   0   0  938.41   21.70
  -2   0   0  949.21   22.00
  -2   0   0  966.70   21.80
   2   0   0  947.71   21.70
  -2   0   0  924.71   21.60
  -2   0   0  963.90   21.80
  -2   0   0  948.91   21.70
   2   0   0  949.90   21.80
  -2   0   0  948.81   21.70
   2   0   0  910.01   21.60
   2   0   0  881.91   21.50
   2   0   0  962.70   21.80
   2   0   0  965.30   22.00
  -2   0  -1   -0.10    0.60
   2   0   1   -0.10    0.50
   2   0   1   -0.40    0.40
   2   0   1    0.50    0.50
  -2   0  -1    0.30    0.40
   2   0   1   -0.20    0.50
   2   0   1    0.50    0.50
   2   0   1   -0.60    0.40
  -2   0  -1    0.00    0.40
  -2   0  -1   -0.40    0.50
   2   0   1   -0.20    0.50
  -2   0  -1   -0.50    0.40
   2   0   2 3770.62   87.59
  -2   0  -2 3801.62   87.29
   2   0   2 3800.02   87.29
  -2   0  -2 3849.81   87.69
   2   0   2 3806.32   87.29
  -2   0  -2 3780.12   87.29
   2   0   2 3772.32   87.59
   2   0   3    1.30    1.10
   2   0   3   -0.10    1.00
  -2   0  -3   -0.70    1.20
  -2   0  -3    0.20    1.10
  -2   0  -3   -0.60    1.20
   2   0   3    1.70    1.10
   2   0   4   74.19    3.30
  -2   0  -4   69.69    3.40
   2   0   4   66.69    3.20
  -2   0  -4   65.49    3.10
  -2   0  -4   68.69    3.10
   2   0   4   68.59    3.40
  -2   0  -5   -1.40    1.40
   2   0   5    0.40    1.20
   2   0   5    0.70    1.30
  -2   0  -5   -0.30    1.40
  -2   0  -5   -0.30    1.40
   2   0   5   -1.80    1.20
   2   0   6   74.79    3.90
  -2   0  -6   66.69    3.70
   2   0   6   70.59    3.90
  -2   0  -6   67.29    4.00
   2   0   6   68.09    3.70
  -2   0  -6   68.19    3.70
   2   0   7   -2.30    1.70
  -2   0  -7    2.90    2.00
   2   0   7    0.80    1.90
   2   0   7    0.60    1.70
  -2   0  -7    2.10    2.00
  -2   0  -7    1.70    1.90
   2   0   8  666.83   18.90
  -2   0  -8  683.53   18.20
  -2   0  -8  668.93   18.10
  -2   0  -8  673.33   18.70
   2   0   8  700.73   18.40
   2   0   8  718.73   18.80
   2   0   9    0.90    1.90
  -2   0  -9   -0.70    2.10
   2   0   9    1.60    2.30
  -2   0  -9   -0.60    2.30
   2   0   9   -0.50    2.10
  -2   0  -9   -0.10    2.30
   2   0  10  298.67   10.10
  -2   0 -10  283.27   10.30
   2   0  10  293.97   10.70
  -2   0 -10  304.17   10.10
   2   0  10  303.27   10.60
  -2   0 -10  315.47   10.10
   2   0  11    1.40    2.50
  -2   0 -11    5.00    2.70
  -2   0 -11    0.10    2.60
   2   0  11    0.40    2.40
   2   0  11   -4.00    1.80
  -2   0 -11    4.10    2.40
  -2   0 -12   22.00    3.70
   2   0  12   32.50    4.20
  -2   0 -12   33.10    4.10
  -2   0 -12   26.70    4.00
   2   0  12   27.50    3.60
   2   0  12   27.00    4.20
  -2   0 -13   -0.50    2.60
   2   0  13   -2.10    2.90
   2   0  13    0.70    2.80
  -2   0 -13    1.00    3.30
  -2   0 -13    2.20    3.30
   2   0  13   -3.80    2.40
  -2   0 -14   87.79    6.70
  -2   0 -14   85.89    7.00
   2   0  14   90.09    7.20
   2   0  14   76.39    6.10
   2   0  14   84.19    6.90
  -2   0 -14   80.89    6.50
   2   0  15    2.70    3.90
  -2   0 -15    3.00    4.00
  -2   0 -15    1.10    3.20
   2   0  15   -2.40    3.50
  -2   0 -15   -7.10    3.50
   2   0  15    2.70    3.10
   2   0  16   54.19    6.50
   2   0  16   58.89    6.50
  -2   0 -16   69.19    6.70
   2   0  16   68.79    6.30
  -2   0 -16   68.49    6.60
   2   0  17   -4.30    3.80
   2   0  17   -6.40    3.20
   2   0  17   -7.50    3.70
   2   0  18   48.80    6.90
   2   0  18   36.10    5.50
   2   0  18   33.50    6.00
   2   0  19    6.20    4.90
   2   0  19   -5.30    4.10
   2   0  20  107.49   10.10
   2   0  20  126.69   10.20
   2   0  21    0.80    5.30
   2   0  21   -5.00    5.10
  -2   1  22   21.40    6.20
  -2   1  22   16.80    6.60
  -2  -1  22   27.50    6.90
  -2  -1  22    2.80    5.80
  -2   1  21    4.70    4.90
  -2   1  21   -8.60    4.60
  -2  -1  21   -3.80    4.60
  -2  -1  21   -8.60    4.70
  -2   1  20   -1.10    4.60
  -2  -1  20    5.70    4.80
  -2  -1  20   -7.20    4.30
  -2   1  19   -3.70    4.40
  -2   1  19    0.20    4.30
  -2  -1  19   -4.20    4.10
   2  -1 -19   -8.30    4.30
  -2  -1  19   -2.40    4.00
  -2   1  18    4.80    4.50
  -2   1  18    4.70    4.60
   2  -1 -18    1.60    4.80
  -2  -1  18    4.10    4.30
  -2  -1  18    6.50    4.30
   2  -1 -18    2.90    4.60
  -2   1  17   56.89    5.80
  -2   1  17   47.10    6.20
   2   1 -17   63.99    6.60
  -2   1  17   58.99    6.80
   2  -1 -17   57.79    6.70
  -2  -1  17   42.70    6.00
   2  -1 -17   43.90    6.20
  -2  -1  17   57.99    6.60
  -2   1  16   -1.00    3.50
   2   1 -16   -2.20    4.20
   2   1 -16   -0.40    4.00
  -2   1  16    4.50    4.00
   2   1 -16   -1.60    3.30
  -2   1  16    0.70    2.90
   2  -1 -16   -7.60    4.00
   2  -1 -16   -3.10    4.00
  -2  -1  16   -1.40    3.70
  -2  -1  16    0.80    3.80
   2   1 -15   99.19    7.70
  -2   1  15  112.59    8.10
   2   1 -15  128.39    8.20
  -2   1  15  128.79    7.30
  -2   1  15  119.19    8.10
   2   1 -15  129.89    8.10
   2  -1 -15  133.39    8.90
  -2  -1  15  123.29    6.60
  -2  -1  15  108.69    8.00
  -2  -1  15  132.39    8.20
   2  -1 -15  143.69    8.90
   2   1 -14   52.19    5.40
  -2   1  14   54.99    5.20
   2   1 -14   47.90    5.50
  -2   1  14   55.39    5.70
  -2   1  14   48.20    5.40
   2   1 -14   59.09    5.60
  -2  -1  14   41.50    5.00
  -2  -1  14   50.59    5.70
   2  -1 -14   59.39    6.00
  -2  -1  14   58.29    4.70
   2  -1 -14   56.89    6.10
   2  -1 -14   49.70    5.00
  -2   1  13   52.69    5.30
   2   1 -13   60.19    5.70
   2   1 -13   49.80    4.90
  -2   1  13   44.00    5.10
   2   1 -13   45.20    5.00
  -2   1  13   43.80    4.50
  -2  -1  13   51.29    4.30
  -2  -1  13   52.39    5.10
   2  -1 -13   58.19    5.70
  -2  -1  13   52.29    5.40
   2  -1 -13   59.49    5.60
   2  -1 -13   52.49    4.60
   2   1 -12  255.07    9.50
   2   1 -12  263.07    9.80
   2   1 -12  250.27   10.30
  -2   1  12  270.17   10.50
  -2   1  12  238.88    9.30
  -2   1  12  267.67   10.20
  -2  -1  12  258.17    8.80
  -2  -1  12  253.77    9.90
   2  -1 -12  266.07   10.40
  -2  -1  12  259.87   10.50
   2  -1 -12  236.38    9.00
   2  -1 -12  255.07   10.40
   2   1 -11   45.70    4.10
  -2   1  11   43.00    4.40
  -2   1  11   41.80    4.00
   2   1 -11   38.30    4.30
   2   1 -11   43.70    4.10
  -2   1  11   38.80    4.40
   2  -1 -11   40.30    4.40
  -2  -1  11   40.50    3.50
   2  -1 -11   45.80    4.00
   2  -1 -11   47.30    4.60
  -2  -1  11   38.90    3.90
  -2  -1  11   43.70    4.40
  -2   1  10  213.08    8.50
   2   1 -10  217.48    9.00
  -2   1  10  217.18    8.70
   2   1 -10  219.98    8.10
   2   1 -10  208.38    8.00
  -2   1  10  217.28    8.00
  -2  -1  10  215.58    8.80
  -2  -1  10  216.48    8.20
   2  -1 -10  213.68    8.70
   2  -1 -10  221.48    8.80
  -2  -1  10  227.78    7.30
   2  -1 -10  209.28    7.70
   2   1  -9   44.10    3.80
  -2   1   9   41.00    3.80
  -2   1   9   45.10    4.30
  -2   1   9   46.60    4.20
   2   1  -9   48.00    4.10
   2   1  -9   42.60    4.30
  -2  -1   9   39.50    3.90
   2  -1  -9   36.60    3.30
  -2  -1   9   36.30    4.00
  -2  -1   9   43.60    3.20
   2  -1  -9   43.90    4.20
   2  -1  -9   44.30    4.10
  -2  -1   9   50.49    4.10
   2   1  -8  667.23   17.60
   2   1  -8  663.53   17.60
   2   1  -8  657.53   18.60
  -2   1   8  665.73   17.80
  -2   1   8  662.83   18.40
  -2   1   8  656.83   18.20
  -2  -1   8  686.53   17.90
   2  -1  -8  674.33   17.50
   2  -1  -8  669.53   18.30
  -2  -1   8  618.64   18.30
  -2  -1   8  669.83   18.40
   2  -1  -8  652.33   18.20
  -2  -1   8  687.73   17.00
   2  -1  -8  676.93   17.70
   2   1  -7  134.49    6.10
   2   1  -7  137.49    5.30
  -2   1   7  123.69    5.50
  -2   1   7  132.29    5.80
   2   1  -7  139.59    5.30
  -2   1   7  134.99    5.50
   2  -1  -7  140.99    5.50
   2  -1  -7  138.49    5.80
   2  -1  -7  133.49    5.10
  -2  -1   7  143.49    4.70
  -2  -1   7  134.59    6.00
   2  -1  -7  136.09    5.90
  -2  -1   7  142.89    5.40
  -2  -1   7  147.79    5.90
  -2   1   6    4.70    1.60
  -2   1   6    2.90    1.40
  -2   1   6    3.70    1.50
  -2   1   6    3.60    1.50
   2   1  -6    3.10    1.90
   2   1  -6    4.70    1.50
   2   1  -6    6.00    1.50
  -2  -1   6    5.80    1.20
   2  -1  -6    5.10    1.70
  -2  -1   6    1.80    1.80
  -2  -1   6    1.40    1.50
  -2  -1   6    8.10    1.60
   2  -1  -6    4.80    1.90
   2  -1  -6    4.30    1.70
  -2   1   5   15.00    1.90
  -2   1   5   16.00    1.60
   2   1  -5   18.30    1.80
  -2   1   5   17.00    2.00
  -2   1   5   15.30    1.90
   2   1  -5   15.20    1.70
   2   1  -5   15.70    2.30
  -2  -1   5   18.70    1.60
  -2  -1   5   12.60    2.20
  -2  -1   5   18.80    2.10
  -2  -1   5   22.60    2.10
   2  -1  -5   19.30    2.10
   2  -1  -5   14.50    2.20
   2  -1  -5   15.20    1.70
   2  -1  -5   15.70    2.10
   2   1  -4 8913.01  204.28
  -2   1   4 8844.82  204.78
   2   1  -4 8951.60  204.78
  -2   1   4 8740.33  204.18
  -2   1   4 9156.78  206.48
   2  -1  -4 8826.02  204.98
  -2  -1   4 8958.80  204.98
  -2  -1   4 9113.29  204.78
  -2  -1   4 8806.22  205.18
   2  -1  -4 8983.40  204.98
   2  -1  -4 8561.84  204.08
   2  -1  -4 9095.79  204.78
   2   1  -3  175.98    4.80
  -2   1   3  160.88    4.60
  -2   1   3  168.28    5.20
   2   1  -3  174.38    4.80
  -2   1   3  185.18    5.30
   2  -1  -3  172.98    5.50
   2  -1  -3  175.08    5.20
   2  -1  -3  170.68    5.40
   2  -1  -3  165.18    5.30
  -2  -1   3  180.78    4.80
  -2  -1   3  176.28    5.80
  -2  -1   3  185.98    5.40
   2   1  -2    2.20    0.60
  -2   1   2    1.10    0.80
  -2   1   2    2.40    0.60
   2   1  -2    1.50    1.00
  -2   1   2    3.80    0.90
   2   1  -2    2.30    0.60
  -2  -1   2    2.70    1.30
  -2  -1   2    2.00    0.80
   2  -1  -2    2.50    1.00
   2  -1  -2    1.10    0.90
   2  -1  -2    1.80    1.00
   2  -1  -2    0.40    1.00
   2  -1  -2    1.60    0.60
  -2   1   1 1989.20   45.50
  -2   1   1 1977.60   45.50
   2   1  -1 2052.69   45.50
   2   1  -1 1962.10   45.40
   2   1  -1 1992.30   45.30
   2   1  -1 1985.10   45.50
   2  -1  -1 1952.90   45.70
   2  -1  -1 1884.31   45.70
  -2  -1   1 1940.51   45.90
   2  -1  -1 1933.81   45.70
   2  -1  -1 2020.50   45.50
   2  -1  -1 1918.01   45.60
  -2  -1   1 1985.70   45.30
  -2  -1   1 1993.80   45.50
   2   1   0  103.79    2.90
  -2   1   0   98.09    2.70
   2   1   0  105.19    2.80
  -2   1   0  103.39    3.10
  -2   1   0   99.19    2.80
   2   1   0  103.69    3.00
   2   1   0   97.59    2.90
   2  -1   0   99.89    2.80
   2  -1   0   97.39    2.80
   2  -1   0   98.79    2.90
  -2  -1   0  104.09    3.00
   2  -1   0   95.19    2.90
  -2  -1   0   99.49    3.10
  -2  -1   0   99.29    3.00
   2  -1   0  102.59    2.90
  -2  -1   0  100.49    2.80
  -2   1  -1  142.29    4.40
   2   1   1  140.19    4.00
   2   1   1  137.89    4.10
   2   1   1  146.29    4.10
  -2   1  -1  139.29    3.60
   2   1   1  138.89    4.10
   2  -1   1  144.49    3.50
  -2  -1  -1  138.79    4.10
  -2  -1  -1  141.79    4.10
  -2  -1  -1  135.89    4.00
   2  -1   1  140.29    3.60
   2  -1   1  141.89    3.90
   2  -1   1  139.89    3.90
   2  -1   1  141.79    3.90
   2   1   2   88.59    3.30
  -2   1  -2   86.09    3.60
   2   1   2   90.79    3.30
   2   1   2   93.69    2.80
  -2   1  -2   85.39    2.50
  -2  -1  -2   88.29    3.30
   2  -1   2   89.29    3.00
   2  -1   2   90.59    3.20
  -2  -1  -2   93.49    3.40
  -2  -1  -2   85.19    3.00
   2  -1   2   89.39    2.50
   2  -1   2   91.69    3.10
   2   1   3  378.86   10.40
  -2   1  -3  394.16    9.50
  -2   1  -3  396.66    9.50
  -2   1  -3  389.06   10.80
   2   1   3  386.06   10.50
   2   1   3  414.06   10.00
   2  -1   3  389.86   10.10
   2  -1   3  360.16    9.50
  -2  -1  -3  392.96   10.30
   2  -1   3  385.96    9.50
  -2  -1  -3  399.56   10.10
  -2  -1  -3  392.46   10.30
   2  -1   3  392.46   10.30
   2  -1   3  395.46   10.10
  -2   1  -4  321.07    8.30
  -2   1  -4  319.57    9.50
   2   1   4  310.27    9.10
   2   1   4  328.37    8.80
  -2   1  -4  322.47    8.20
   2   1   4  314.37    9.20
  -2  -1  -4  306.87    9.00
  -2  -1  -4  317.97    9.00
   2  -1   4  328.77    9.00
   2  -1   4  334.67    9.00
  -2  -1  -4  325.87    8.70
   2  -1   4  320.47    8.70
  -2   1  -5   25.20    2.10
  -2   1  -5   26.20    2.20
   2   1   5   24.70    2.40
  -2   1  -5   22.60    2.50
   2   1   5   24.20    2.20
   2   1   5   22.30    2.40
  -2  -1  -5   24.90    2.30
  -2  -1  -5   23.70    2.40
   2  -1   5   31.30    2.30
   2  -1   5   34.90    2.70
  -2  -1  -5   21.50    2.40
   2   1   6   52.29    3.30
  -2   1  -6   49.60    2.90
   2   1   6   46.70    3.50
  -2   1  -6   41.50    3.60
  -2   1  -6   44.80    2.80
   2   1   6   41.00    3.20
  -2  -1  -6   49.00    3.10
  -2  -1  -6   43.90    3.50
   2  -1   6   47.00    2.90
  -2  -1  -6   44.40    3.60
   2  -1   6   46.80    3.30
   2  -1   6   45.20    3.30
   2   1   7   45.20    3.90
   2   1   7   52.19    3.90
  -2   1  -7   46.40    3.40
   2   1   7   45.60    3.80
  -2   1  -7   51.59    3.50
  -2   1  -7   43.90    4.00
   2  -1   7   49.40    3.90
  -2  -1  -7   44.40    3.70
   2  -1   7   49.60    3.90
   2  -1   7   46.30    3.30
  -2  -1  -7   53.39    4.10
  -2  -1  -7   51.99    3.50
  -2   1  -8   69.49    5.00
   2   1   8   62.59    4.50
   2   1   8   68.29    4.60
  -2   1  -8   67.19    4.10
   2   1   8   56.39    4.60
  -2   1  -8   69.79    4.20
  -2  -1  -8   62.89    4.20
   2  -1   8   75.29    4.20
  -2  -1  -8   65.79    4.90
   2  -1   8   57.79    4.60
  -2  -1  -8   63.59    4.90
   2  -1   8   60.59    4.60
   2   1   9  148.99    7.00
  -2   1  -9  143.19    7.00
   2   1   9  136.89    6.40
   2   1   9  148.09    6.70
  -2   1  -9  148.89    6.10
  -2   1  -9  144.59    5.90
   2  -1   9  148.49    6.80
  -2  -1  -9  153.28    6.90
  -2  -1  -9  151.28    6.30
  -2  -1  -9  144.09    6.70
   2  -1   9  154.18    6.90
   2  -1   9  148.79    6.10
  -2   1 -10  107.69    6.40
  -2   1 -10  114.69    5.60
   2   1  10  117.89    6.30
   2   1  10  109.39    6.30
   2   1  10  116.59    6.00
  -2   1 -10  117.29    5.50
   2  -1  10  112.39    6.30
  -2  -1 -10  113.09    6.30
  -2  -1 -10  106.09    5.60
   2  -1  10  117.19    6.30
  -2  -1 -10  119.79    6.30
   2  -1  10  110.19    5.40
   2   1  11   39.70    4.10
   2   1  11   36.50    4.00
   2   1  11   31.60    4.10
  -2   1 -11   37.40    3.70
  -2   1 -11   25.70    3.80
  -2   1 -11   41.40    3.90
  -2  -1 -11   38.80    4.30
   2  -1  11   37.10    3.70
  -2  -1 -11   39.40    3.80
  -2  -1 -11   36.90    4.30
   2  -1  11   35.80    4.20
   2  -1  11   36.20    4.10
  -2   1 -12   14.20    3.20
   2   1  12   19.60    3.90
   2   1  12   12.10    3.30
   2   1  12   15.80    3.40
  -2   1 -12   18.70    3.30
  -2   1 -12   10.50    3.30
   2  -1  12   15.30    3.50
  -2  -1 -12   14.10    3.50
  -2  -1 -12    9.90    2.80
   2  -1  12   15.00    2.90
  -2  -1 -12   23.30    4.00
   2  -1  12   13.50    3.50
   2   1  13    6.70    3.10
   2   1  13   11.10    3.60
   2   1  13    3.70    3.30
  -2   1 -13    4.70    3.30
  -2   1 -13    4.50    3.30
  -2   1 -13    4.70    3.20
  -2  -1 -13    3.20    2.70
  -2  -1 -13    8.70    3.80
   2  -1  13    4.20    2.70
   2  -1  13    7.20    3.30
   2  -1  13    3.00    3.20
  -2  -1 -13    0.80    3.50
  -2   1 -14   -4.00    3.20
   2   1  14   -1.70    2.80
  -2   1 -14   -5.70    3.00
  -2   1 -14    5.30    3.40
   2   1  14   -0.10    3.30
   2   1  14    3.90    3.60
  -2  -1 -14    0.20    2.60
   2  -1  14    1.20    3.40
   2  -1  14    0.60    2.70
  -2  -1 -14   -2.70    3.70
   2  -1  14   -1.50    3.20
  -2  -1 -14   -3.40    3.70
   2   1  15   17.20    4.50
   2   1  15   12.30    4.40
   2   1  15   15.10    4.00
  -2   1 -15   12.30    3.90
  -2   1 -15    9.60    4.00
  -2  -1 -15    7.40    4.60
   2  -1  15   10.20    4.20
   2  -1  15    8.90    4.00
  -2  -1 -15    5.90    3.20
  -2  -1 -15    8.70    4.30
   2  -1  15    6.30    3.20
   2   1  16   22.10    4.90
   2   1  16   23.00    5.40
  -2   1 -16   27.40    4.90
   2   1  16   27.10    4.80
   2  -1  16   28.30    4.60
   2  -1  16   24.10    5.00
  -2  -1 -16   27.20    5.40
   2  -1  16   22.90    4.90
  -2  -1 -16   28.50    5.30
   2   1  17   -4.20    3.30
   2   1  17    0.30    3.90
  -2   1 -17   -6.20    3.50
   2   1  17    1.10    4.40
   2  -1  17    2.30    3.60
  -2  -1 -17    3.00    4.70
   2  -1  17    2.30    3.90
   2  -1  17   -4.30    4.00
   2   1  18    1.30    4.00
   2   1  18    0.20    4.20
   2   1  18   -5.50    3.90
   2  -1  18   -2.70    4.30
   2  -1  18   -3.50    4.30
   2   1  19    7.50    5.20
   2   1  19   -0.90    5.10
   2  -1  19   11.10    5.10
   2  -1  19    3.70    4.70
   2   1  20   -3.60    4.70
   2   1  20   -6.50    4.70
   2  -1  20    2.10    5.00
   2  -1  20    0.50    4.80
   2   1  21    8.90    5.80
   2   1  21   -4.40    5.10
   2  -1  21    5.80    5.20
   2  -1  21   -1.70    5.10
  -2   2  22   -6.90    4.90
  -2   2  22   -8.40    5.50
  -2  -2  22    1.10    5.50
  -2  -2  22   -2.30    5.10
  -2   2  21    5.50    5.50
  -2   2  21    1.90    5.10
  -2  -2  21    3.30    5.10
  -2  -2  21   -4.90    4.40
  -2   2  20   -0.90    4.60
  -2   2  20   11.10    5.00
  -2  -2  20   18.10    5.40
  -2  -2  20    5.50    4.90
   2  -2 -20   11.60    6.30
  -2   2  19    3.20    4.60
  -2   2  19   11.20    5.00
   2  -2 -19   21.70    6.30
  -2  -2  19   10.00    4.80
   2  -2 -19   15.60    6.10
  -2  -2  19   15.20    5.00
  -2   2  18   26.50    5.40
  -2   2  18   20.90    5.40
  -2   2  18   23.90    5.00
  -2  -2  18   18.60    5.10
   2  -2 -18   25.40    5.80
   2  -2 -18   27.90    6.30
  -2  -2  18   27.30    5.50
   2   2 -17   53.79    6.50
  -2   2  17   58.89    6.80
  -2   2  17   58.89    6.20
  -2   2  17   61.99    7.00
  -2  -2  17   58.79    6.40
   2  -2 -17   69.69    7.50
   2  -2 -17   71.39    7.50
  -2  -2  17   54.39    6.50
  -2   2  16   17.40    4.80
  -2   2  16   21.60    4.50
   2   2 -16   17.80    4.60
  -2   2  16    9.70    4.30
   2   2 -16   16.10    4.40
   2  -2 -16   20.50    5.30
   2  -2 -16   24.50    5.50
  -2  -2  16   15.40    4.70
  -2  -2  16   17.60    4.50
  -2   2  15   79.19    6.50
  -2   2  15   71.79    6.80
  -2   2  15   62.29    6.50
   2   2 -15   86.29    7.00
   2   2 -15   94.19    6.90
   2   2 -15   78.49    7.40
   2  -2 -15   95.29    8.30
  -2  -2  15   87.19    7.10
  -2  -2  15   77.89    7.30
   2  -2 -15   72.79    7.10
  -2   2  14   37.40    5.20
  -2   2  14   48.60    5.60
   2   2 -14   28.50    4.70
   2   2 -14   36.00    4.60
  -2   2  14   28.30    4.30
   2   2 -14   42.10    4.80
   2  -2 -14   36.30    5.60
   2  -2 -14   38.40    5.70
  -2  -2  14   38.60    4.90
  -2  -2  14   30.20    5.00
  -2  -2  14   37.10    3.70
   2   2 -13  506.15   17.20
  -2   2  13  485.45   16.60
   2   2 -13  513.25   15.50
   2   2 -13  524.95   15.30
  -2   2  13  513.85   16.10
  -2   2  13  512.85   16.80
   2  -2 -13  522.65   17.00
   2  -2 -13  481.95   14.40
   2  -2 -13  521.75   16.90
  -2  -2  13  525.15   16.10
  -2  -2  13  522.95   14.40
  -2   2  12    0.50    2.60
  -2   2  12   -1.20    2.40
   2   2 -12    5.60    2.70
   2   2 -12    5.70    2.70
   2   2 -12    6.80    3.30
  -2   2  12    4.00    2.50
   2  -2 -12    1.70    1.90
  -2  -2  12   -1.30    2.60
  -2  -2  12   -1.80    2.40
  -2  -2  12    1.30    1.90
   2  -2 -12    9.70    3.50
   2  -2 -12    5.90    3.40
  -2   2  11   40.50    4.10
  -2   2  11   31.50    3.90
   2   2 -11   37.60    3.60
   2   2 -11   31.70    3.50
   2   2 -11   31.30    4.40
  -2   2  11   33.70    4.10
  -2  -2  11   35.60    4.10
  -2  -2  11   39.60    3.90
   2  -2 -11   35.00    3.30
  -2  -2  11   39.20    3.10
   2  -2 -11   39.20    4.60
   2  -2 -11   42.40    4.60
   2   2 -10   30.50    3.20
  -2   2  10   25.90    3.40
  -2   2  10   28.90    3.60
   2   2 -10   29.90    3.30
   2   2 -10   31.90    4.10
  -2   2  10   21.20    3.30
  -2  -2  10   32.60    3.80
  -2  -2  10   30.40    4.00
   2  -2 -10   27.60    2.70
  -2  -2  10   30.90    3.30
   2  -2 -10   23.90    3.80
  -2  -2  10   37.30    2.90
   2  -2 -10   28.50    4.00
  -2   2   9  152.58    6.90
   2   2  -9  158.68    6.00
   2   2  -9  159.38    6.20
  -2   2   9  148.79    6.90
  -2   2   9  152.88    6.70
   2   2  -9  148.19    7.60
   2  -2  -9  156.18    7.40
  -2  -2   9  159.88    5.30
   2  -2  -9  153.58    5.50
   2  -2  -9  157.48    6.80
   2  -2  -9  149.29    7.20
  -2  -2   9  152.78    6.40
  -2  -2   9  142.29    7.40
  -2  -2   9  152.48    7.00
   2   2  -8   12.80    2.20
   2   2  -8    8.90    3.20
  -2   2   8    8.30    2.40
   2   2  -8   11.80    2.30
  -2   2   8   13.20    2.60
  -2   2   8   12.60    2.70
  -2  -2   8   12.60    1.70
   2  -2  -8    9.00    1.80
  -2  -2   8   13.70    2.70
   2  -2  -8   10.40    2.70
  -2  -2   8    9.60    2.20
   2  -2  -8    9.50    2.90
   2  -2  -8   12.10    3.00
  -2  -2   8    5.50    3.00
  -2   2   7   98.29    5.00
  -2   2   7   97.29    5.00
   2   2  -7  103.29    5.80
  -2   2   7  104.79    5.10
   2   2  -7  102.69    4.30
   2   2  -7  102.69    4.30
  -2  -2   7  106.59    4.50
  -2  -2   7  100.69    5.70
   2  -2  -7  104.69    5.50
  -2  -2   7  106.09    5.20
   2  -2  -7  108.19    5.50
   2  -2  -7  106.39    5.30
   2  -2  -7  102.69    3.80
  -2  -2   7  110.19    3.60
  -2   2   6  113.29    5.10
  -2   2   6  125.89    5.20
   2   2  -6  122.99    5.90
   2   2  -6  120.49    4.30
  -2   2   6  117.99    5.00
   2   2  -6  115.49    4.20
  -2  -2   6  116.39    5.60
  -2  -2   6  121.49    4.50
   2  -2  -6  119.09    3.80
   2  -2  -6  115.49    5.30
   2  -2  -6  122.39    5.50
  -2  -2   6  132.49    5.20
   2  -2  -6  119.29    5.20
  -2   2   5   51.19    3.20
   2   2  -5   59.19    2.50
   2   2  -5   60.89    2.60
   2   2  -5   53.99    4.10
  -2   2   5   49.70    3.20
  -2  -2   5   53.09    4.00
   2  -2  -5   52.09    3.60
  -2  -2   5   61.59    2.80
   2  -2  -5   51.19    3.60
   2  -2  -5   53.19    3.60
  -2  -2   5   63.79    3.40
   2   2  -4  933.91   22.00
  -2   2   4  943.81   22.70
  -2   2   4  915.61   22.90
   2   2  -4  921.61   21.90
   2  -2  -4  940.91   23.20
   2  -2  -4  917.21   23.00
   2  -2  -4  891.41   23.00
  -2  -2   4  944.71   22.10
  -2  -2   4  944.51   22.80
  -2  -2   4  884.71   23.40
   2   2  -3 1306.17   30.00
   2   2  -3 1275.77   30.10
  -2   2   3 1309.27   30.70
  -2   2   3 1265.37   30.90
  -2  -2   3 1309.07   30.00
   2  -2  -3 1285.97   31.20
  -2  -2   3 1270.77   31.50
   2  -2  -3 1262.07   31.00
  -2  -2   3 1313.97   30.70
   2  -2  -3 1280.17   30.80
   2  -2  -3 1278.07   31.00
   2   2  -2  204.18    6.10
   2   2  -2  208.68    5.30
   2   2  -2  211.28    5.40
   2   2  -2  201.78    5.10
  -2   2   2  205.68    5.70
  -2   2   2  203.38    5.20
   2  -2  -2  199.48    6.20
   2  -2  -2  204.58    6.00
  -2  -2   2  209.08    5.80
  -2  -2   2  200.78    5.10
   2  -2  -2  199.28    6.20
   2  -2  -2  205.48    6.10
  -2  -2   2  193.38    6.60
   2  -2  -2  217.58    5.30
   2   2  -1    1.20    0.60
   2   2  -1    0.90    0.70
  -2   2   1    1.40    0.80
   2   2  -1    0.80    0.70
  -2   2   1    1.20    0.70
   2   2  -1    1.70    0.90
   2   2  -1    1.50    0.80
   2  -2  -1    1.00    1.00
  -2  -2   1    0.50    0.80
   2  -2  -1   -0.20    1.00
  -2  -2   1    0.80    0.70
   2  -2  -1    2.90    0.80
  -2  -2   1    2.60    0.80
   2  -2  -1   -0.10    1.00
  -2  -2   1   -0.70    1.30
   2  -2  -1    2.00    1.00
  -2  -2   1    0.80    0.80
   2   2   0   84.69    2.80
   2   2   0   83.99    2.90
   2   2   0   84.19    3.00
   2   2   0   83.39    2.50
  -2   2   0   83.89    3.30
   2   2   0   85.09    3.10
   2  -2   0   78.89    3.00
  -2  -2   0   88.49    3.40
  -2  -2   0   84.69    2.50
   2  -2   0   86.99    2.90
   2  -2   0   86.89    2.90
  -2  -2   0   85.79    3.10
  -2  -2   0   80.69    3.00
   2  -2   0   79.29    2.90
  -2  -2   0   84.69    2.80
  -2  -2   0   82.49    3.00
   2  -2   0   85.39    2.80
   2   2   1 5955.90  140.09
  -2   2  -1 6111.59  139.89
   2   2   1 6004.80  140.79
   2   2   1 6247.27  140.19
  -2   2  -1 6171.78  140.99
   2   2   1 6010.00  140.59
  -2  -2  -1 6073.19  140.49
  -2  -2  -1 6253.37  140.39
   2  -2   1 6117.49  140.29
   2  -2   1 6198.08  140.29
   2  -2   1 6088.49  140.29
   2  -2   1 6100.49  140.59
  -2  -2  -1 6136.39  140.59
  -2  -2  -1 6047.29  139.99
   2   2   2 1302.27   31.70
   2   2   2 1351.46   30.90
   2   2   2 1326.17   31.60
  -2   2  -2 1301.47   32.10
  -2  -2  -2 1319.97   31.10
   2  -2   2 1360.86   31.40
  -2  -2  -2 1316.07   31.60
   2  -2   2 1321.57   31.30
   2  -2   2 1303.97   31.10
  -2   2  -3    0.80    1.60
   2   2   3    1.60    1.20
   2   2   3   -0.80    1.20
   2   2   3    0.90    1.00
  -2  -2  -3    2.60    1.10
   2  -2   3   -0.40    1.20
   2  -2   3    0.90    1.00
   2  -2   3   -0.10    1.10
  -2  -2  -3    4.50    1.60
  -2  -2  -3    1.10    1.50
   2   2   4    7.70    1.70
  -2   2  -4    8.40    2.00
   2   2   4    9.50    1.40
   2   2   4    8.60    1.70
   2  -2   4    5.20    1.50
  -2  -2  -4    5.60    1.80
  -2  -2  -4    8.60    1.30
   2  -2   4    7.70    1.50
  -2  -2  -4    7.70    1.90
   2  -2   4    7.50    1.30
   2   2   5  933.61   24.30
   2   2   5  942.11   24.30
  -2   2  -5  941.31   24.80
   2   2   5 1003.30   23.70
  -2  -2  -5  945.81   24.10
   2  -2   5  975.60   23.30
  -2  -2  -5  987.00   23.20
   2  -2   5  946.31   23.80
  -2  -2  -5  909.41   24.10
   2  -2   5  988.30   23.90
   2   2   6  390.26   10.90
   2   2   6  358.96   11.20
   2   2   6  371.46   11.40
  -2   2  -6  369.46   11.90
   2  -2   6  401.56   11.20
  -2  -2  -6  388.26   10.30
   2  -2   6  382.86   10.30
   2  -2   6  365.86   10.90
  -2  -2  -6  368.96   11.30
  -2  -2  -6  386.26   11.30
  -2   2  -7  214.78    6.60
   2   2   7  222.98    7.70
   2   2   7  214.78    8.00
   2   2   7  213.28    8.20
  -2   2  -7  214.88    8.70
   2  -2   7  226.08    7.10
   2  -2   7  215.08    7.70
  -2  -2  -7  204.48    8.10
  -2  -2  -7  216.18    6.90
  -2  -2  -7  223.58    8.10
   2  -2   7  225.58    7.90
   2   2   8   23.10    3.30
  -2   2  -8   22.10    3.70
  -2   2  -8   15.70    2.40
   2   2   8   25.40    3.10
   2   2   8   26.00    3.40
  -2   2  -8   24.10    2.60
  -2  -2  -8   28.10    2.70
   2  -2   8   25.80    3.40
   2  -2   8   21.40    3.10
   2  -2   8   28.20    2.80
  -2  -2  -8   19.20    3.30
  -2  -2  -8   22.80    3.50
  -2   2  -9   78.09    5.90
   2   2   9   72.49    5.30
  -2   2  -9   78.79    4.00
  -2   2  -9   72.09    4.10
   2   2   9   75.99    5.00
   2   2   9   71.19    5.10
   2  -2   9   78.59    4.30
   2  -2   9   82.69    5.30
  -2  -2  -9   79.89    4.20
   2  -2   9   73.89    5.00
  -2  -2  -9   59.99    5.20
  -2  -2  -9   75.59    5.60
  -2   2 -10  147.69    5.80
  -2   2 -10  134.79    7.40
   2   2  10  136.59    7.30
   2   2  10  153.08    7.10
   2   2  10  150.28    7.10
  -2   2 -10  154.68    6.00
   2  -2  10  161.68    6.30
   2  -2  10  163.58    7.40
  -2  -2 -10  154.38    7.50
   2  -2  10  159.68    7.20
  -2  -2 -10  161.08    7.50
  -2  -2 -10  156.58    6.20
   2   2  11   24.40    3.60
   2   2  11   20.30    3.60
  -2   2 -11   23.10    4.00
  -2   2 -11   21.00    2.80
  -2   2 -11   20.00    2.90
   2   2  11   23.90    3.80
  -2  -2 -11   20.00    3.90
  -2  -2 -11   22.60    2.90
   2  -2  11   14.30    3.20
  -2  -2 -11   20.20    3.70
   2  -2  11   22.40    3.70
   2  -2  11   23.10    3.00
  -2   2 -12  207.28    9.80
   2   2  12  206.08    9.10
  -2   2 -12  215.18    7.90
   2   2  12  208.08    9.10
   2   2  12  195.08    9.30
  -2   2 -12  201.58    7.40
  -2  -2 -12  185.98    7.60
   2  -2  12  214.08    9.30
   2  -2  12  199.78    9.00
  -2  -2 -12  205.28    9.40
   2  -2  12  202.48    7.90
  -2  -2 -12  204.48    9.30
   2   2  13    0.30    3.00
  -2   2 -13    2.70    3.30
   2   2  13   -0.50    2.70
  -2   2 -13    0.50    2.50
  -2   2 -13    1.60    2.80
   2   2  13    0.50    2.90
  -2  -2 -13   -1.60    2.10
   2  -2  13   -0.30    3.10
   2  -2  13   -1.60    2.40
  -2  -2 -13   -2.00    3.60
  -2  -2 -13    0.70    3.70
   2  -2  13   -4.20    2.70
   2   2  14  236.98   10.90
  -2   2 -14  261.17   11.50
   2   2  14  247.98   11.50
   2   2  14  253.47   10.90
  -2   2 -14  266.77    9.80
  -2  -2 -14  269.07   11.40
   2  -2  14  258.27   11.40
   2  -2  14  240.98   10.90
   2  -2  14  264.87    9.80
  -2  -2 -14  243.98    9.40
  -2  -2 -14  274.67   11.60
   2   2  15   17.20    4.40
   2   2  15   11.60    4.30
   2   2  15   16.90    4.20
  -2   2 -15    7.50    4.20
   2  -2  15    6.30    3.90
  -2  -2 -15   15.20    4.80
   2  -2  15   16.40    4.40
   2  -2  15   16.30    3.60
  -2  -2 -15    9.40    4.80
  -2   2 -16    5.70    4.20
   2   2  16    8.00    4.20
   2   2  16    9.30    3.80
   2   2  16    9.40    4.50
   2  -2  16    7.00    3.20
   2  -2  16    9.90    4.60
  -2  -2 -16   10.10    5.00
  -2  -2 -16    9.70    4.80
   2  -2  16   13.00    4.40
   2   2  17   55.99    6.90
  -2   2 -17   65.49    7.10
   2   2  17   64.09    6.80
   2   2  17   61.89    7.30
  -2  -2 -17   68.79    7.20
   2  -2  17   45.10    6.20
  -2  -2 -17   61.69    7.40
   2  -2  17   55.59    6.80
  -2   2 -18   24.30    6.20
   2   2  18   25.70    6.20
   2   2  18   22.20    5.50
   2   2  18   26.20    5.50
  -2  -2 -18   23.40    5.90
   2  -2  18   30.50    5.70
   2  -2  18   24.80    5.60
   2   2  19  111.39    9.40
   2   2  19  110.69   10.20
   2   2  19  112.39    9.50
   2  -2  19  137.39    9.60
   2  -2  19  113.99    9.70
   2   2  20   51.39    8.00
   2   2  20   51.29    7.40
   2  -2  20   55.69    7.50
   2  -2  20   54.09    7.30
   2   2  21  -10.30    5.30
   2   2  21   -1.30    5.10
   2  -2  21    4.40    5.00
   2  -2  21    8.00    5.60
  -2   3  22   12.90    6.40
  -2  -3  22   15.50    6.10
  -2   3  21   -0.70    5.30
  -2   3  21   -1.20    5.00
  -2  -3  21   -2.50    4.70
   2  -3 -21    3.80    6.30
  -2  -3  21    5.70    5.30
  -2   3  20   31.50    6.50
  -2   3  20   34.50    6.50
   2  -3 -20   29.60    7.20
  -2  -3  20   31.30    6.50
  -2  -3  20   31.70    5.90
  -2   3  19    1.80    4.70
  -2   3  19   -3.70    3.90
  -2   3  19   10.60    5.00
   2  -3 -19    8.40    5.60
  -2  -3  19    4.90    4.80
  -2  -3  19    1.70    4.40
   2  -3 -19    1.40    5.60
  -2   3  18   41.70    5.90
   2   3 -18   30.40    6.20
  -2   3  18   37.20    6.00
  -2   3  18   26.80    5.90
  -2  -3  18   15.10    5.10
  -2  -3  18   32.30    5.40
   2  -3 -18   36.90    6.60
   2  -3 -18   31.60    6.60
  -2   3  17    1.10    3.80
   2   3 -17    5.00    4.40
  -2   3  17    4.30    4.10
  -2   3  17   -0.20    3.80
   2  -3 -17   -2.00    4.80
  -2  -3  17    3.60    3.90
  -2  -3  17    0.60    3.70
   2  -3 -17   -0.40    4.60
   2   3 -16   52.69    6.80
  -2   3  16   51.49    6.30
  -2   3  16   48.00    6.30
  -2   3  16   52.29    6.10
  -2  -3  16   51.79    5.70
   2  -3 -16   61.49    7.10
  -2  -3  16   41.70    5.90
   2  -3 -16   53.69    7.00
  -2   3  15    0.30    3.10
  -2   3  15    3.10    3.50
  -2   3  15    4.00    3.70
   2   3 -15    3.90    3.60
   2   3 -15    3.70    4.10
  -2  -3  15    2.60    3.70
   2  -3 -15    9.10    5.00
  -2  -3  15    2.40    3.40
   2  -3 -15    7.40    4.40
  -2   3  14    1.20    3.20
  -2   3  14    3.30    3.50
   2   3 -14   -4.10    2.80
   2   3 -14    3.60    3.10
   2   3 -14   -0.80    3.70
  -2   3  14    2.60    3.00
   2  -3 -14    5.40    4.10
  -2  -3  14   -3.40    3.10
   2  -3 -14    3.40    4.20
  -2  -3  14    0.30    3.00
   2   3 -13    5.10    2.80
  -2   3  13   10.80    3.40
   2   3 -13   -0.20    3.50
  -2   3  13    7.60    3.20
   2   3 -13    6.80    3.00
  -2   3  13   -3.00    2.70
  -2  -3  13    3.80    3.20
  -2  -3  13   -1.30    1.90
   2  -3 -13    5.10    4.00
   2  -3 -13   -0.20    3.60
  -2  -3  13    3.00    2.90
  -2   3  12   21.00    3.60
   2   3 -12   27.10    3.50
   2   3 -12   25.50    4.60
  -2   3  12   21.20    4.00
  -2   3  12   27.00    4.00
   2   3 -12   24.00    3.20
   2  -3 -12   27.70    4.50
  -2  -3  12   28.90    3.70
  -2  -3  12   29.20    2.70
   2  -3 -12   30.30    2.70
   2  -3 -12   26.20    4.60
  -2  -3  12   23.00    3.90
  -2   3  11   33.10    4.30
   2   3 -11   44.00    3.80
  -2   3  11   30.80    4.00
  -2   3  11   36.20    4.30
   2   3 -11   42.30    3.60
   2   3 -11   34.50    4.70
  -2  -3  11   35.20    2.80
   2  -3 -11   39.10    4.80
   2  -3 -11   39.00    4.90
  -2  -3  11   34.20    4.70
  -2  -3  11   28.20    3.90
  -2  -3  11   37.20    3.80
   2  -3 -11   38.50    2.60
  -2   3  10  136.69    6.80
  -2   3  10  126.19    6.60
  -2   3  10  139.39    6.90
   2   3 -10  130.49    5.70
   2   3 -10  129.89    7.60
   2   3 -10  133.79    5.50
  -2  -3  10  128.99    6.00
   2  -3 -10  130.89    6.80
   2  -3 -10  135.99    7.40
  -2  -3  10  139.09    7.70
   2  -3 -10  137.59    7.30
  -2  -3  10  139.59    4.70
  -2  -3  10  144.19    7.00
   2  -3 -10  133.19    4.50
   2   3  -9   52.99    3.50
  -2   3   9   44.40    4.10
   2   3  -9   48.60    5.00
  -2   3   9   51.29    4.50
  -2   3   9   50.19    4.50
   2   3  -9   46.70    3.60
  -2  -3   9   52.89    2.70
  -2  -3   9   50.59    4.50
   2  -3  -9   49.90    2.50
  -2  -3   9   50.89    3.90
   2  -3  -9   46.90    4.50
   2  -3  -9   49.40    4.50
   2  -3  -9   54.49    5.00
  -2  -3   9   49.99    5.10
  -2   3   8  235.68    8.90
   2   3  -8  233.28    9.80
  -2   3   8  245.18    9.00
   2   3  -8  239.88    7.50
  -2   3   8  246.08    8.80
   2   3  -8  251.07    7.40
   2  -3  -8  223.98    9.20
  -2  -3   8  257.67    9.00
  -2  -3   8  257.07    8.00
   2  -3  -8  267.37    9.20
  -2  -3   8  233.08    9.70
   2  -3  -8  240.68    9.50
  -2   3   7  103.79    5.40
   2   3  -7  102.29    4.00
  -2   3   7  101.89    5.50
  -2   3   7   97.99    5.10
   2   3  -7  105.69    4.20
   2   3  -7  107.09    6.40
  -2  -3   7  102.29    6.30
   2  -3  -7  103.49    5.70
   2  -3  -7   96.59    5.70
  -2  -3   7  106.19    5.30
   2  -3  -7  102.39    5.90
  -2  -3   7  104.89    4.50
   2   3  -6   21.70    2.00
  -2   3   6   22.40    2.50
  -2   3   6   24.90    2.80
   2   3  -6   26.10    2.00
  -2   3   6   21.60    2.80
   2   3  -6   25.50    3.40
   2  -3  -6   18.20    2.90
   2  -3  -6   26.90    3.10
  -2  -3   6   16.70    3.10
  -2  -3   6   22.90    2.60
   2  -3  -6   24.20    3.00
  -2  -3   6   22.20    2.00
  -2   3   5   47.10    3.30
  -2   3   5   46.30    3.10
   2   3  -5   43.10    2.10
   2   3  -5   36.40    3.70
   2   3  -5   41.80    2.00
  -2  -3   5   50.99    3.20
   2  -3  -5   45.40    3.80
   2  -3  -5   41.50    3.60
  -2  -3   5   50.89    2.50
   2  -3  -5   37.10    3.50
  -2  -3   5   49.20    4.20
  -2   3   4  251.37    7.30
   2   3  -4  238.78    6.30
   2   3  -4  241.08    6.40
  -2   3   4  240.28    7.70
  -2  -3   4  250.57    6.60
   2  -3  -4  241.58    8.10
  -2  -3   4  252.77    7.50
   2  -3  -4  241.48    7.90
  -2  -3   4  245.28    8.50
   2  -3  -4  246.28    7.90
   2  -3  -4  243.28    7.70
  -2   3   3 1044.50   26.20
  -2   3   3 1097.39   24.90
   2   3  -3 1060.99   26.30
  -2   3   3 1048.30   24.80
  -2   3   3 1076.49   25.70
   2   3  -3 1081.99   25.10
   2   3  -3 1086.69   25.00
   2  -3  -3 1029.90   26.30
  -2  -3   3 1075.49   25.10
  -2  -3   3 1007.00   26.80
   2  -3  -3 1050.99   26.10
   2  -3  -3 1029.10   26.40
   2  -3  -3 1048.00   26.30
   2  -3  -3 1110.49   25.00
  -2  -3   3 1101.49   25.80
   2   3  -2  159.48    4.60
  -2   3   2  162.18    4.90
  -2   3   2  160.48    4.70
   2   3  -2  159.08    4.50
   2   3  -2  158.18    5.40
   2  -3  -2  159.18    5.40
  -2  -3   2  159.48    4.60
  -2  -3   2  157.88    6.10
  -2  -3   2  166.58    4.50
  -2  -3   2  165.98    5.00
   2  -3  -2  164.58    5.60
   2  -3  -2  152.88    5.60
   2  -3  -2  161.88    5.50
  -2   3   1 1590.44   37.20
   2   3  -1 1598.74   37.30
   2   3  -1 1583.34   37.20
   2   3  -1 1531.35   37.30
  -2   3   1 1611.24   37.50
  -2   3   1 1578.84   36.70
  -2  -3   1 1564.34   37.20
  -2  -3   1 1578.14   37.00
   2  -3  -1 1570.14   37.60
   2  -3  -1 1596.24   37.40
   2  -3  -1 1582.64   37.60
  -2  -3   1 1631.34   37.30
  -2  -3   1 1613.54   37.30
   2  -3  -1 1534.45   37.80
  -2  -3   1 1600.04   37.10
  -2  -3   1 1619.64   38.30
   2  -3  -1 1573.24   37.70
   2   3   0  499.65   12.40
   2   3   0  482.95   12.50
  -2   3   0  489.35   12.90
   2   3   0  468.65   12.50
   2   3   0  496.35   12.30
  -2  -3   0  496.95   12.50
   2  -3   0  491.45   12.40
   2  -3   0  489.15   12.60
  -2  -3   0  494.25   12.40
   2  -3   0  469.45   12.40
  -2  -3   0  474.45   12.50
   2  -3   0  484.45   12.20
  -2  -3   0  495.75   12.90
  -2  -3   0  488.35   12.20
[truncated: 3,275,767 more chars]
