# Supplementary material for: A Boratafulvene
Source: Angew Chem Int Ed Engl. 2021 Aug 6;60(36):20055–60. doi: 10.1002/anie.202107968 (PMC8456924; doi:10.1002/anie.202107968)
Supplement: Supplementary file 1 — Supporting Information [file ANIE-60-20055-s001.zip › Compound3_cif.cif]

 
data_twin6
 
_audit_creation_method            'SHELXL-2018/3'
_shelx_SHELXL_version_number      '2018/3'
_chemical_name_systematic         ?
_chemical_name_common             ?
_chemical_melting_point           ?
_chemical_formula_moiety          ?
_chemical_formula_sum
 'C42 H71 B Si2 Sn' 
_chemical_formula_weight          761.66

loop_
 _atom_type_symbol
 _atom_type_description
 _atom_type_scat_dispersion_real
 _atom_type_scat_dispersion_imag
 _atom_type_scat_source
 'C'  'C'   0.0033   0.0016
 'International Tables Vol C Tables 4.2.6.8 and 6.1.1.4'
 'H'  'H'   0.0000   0.0000
 'International Tables Vol C Tables 4.2.6.8 and 6.1.1.4'
 'B'  'B'   0.0013   0.0007
 'International Tables Vol C Tables 4.2.6.8 and 6.1.1.4'
 'Si'  'Si'   0.0817   0.0704
 'International Tables Vol C Tables 4.2.6.8 and 6.1.1.4'
 'Sn'  'Sn'  -0.6537   1.4246
 'International Tables Vol C Tables 4.2.6.8 and 6.1.1.4'
 
_space_group_crystal_system       triclinic
_space_group_IT_number            2
_space_group_name_H-M_alt         'P -1'
_space_group_name_Hall            '-P 1'
 
_shelx_space_group_comment
;
The symmetry employed for this shelxl refinement is uniquely defined
by the following loop, which should always be used as a source of
symmetry information in preference to the above space-group names.
They are only intended as comments.
;
 
loop_
 _space_group_symop_operation_xyz
 'x, y, z'
 '-x, -y, -z'
 
_cell_length_a                    11.5790(16)
_cell_length_b                    12.0097(16)
_cell_length_c                    17.835(2)
_cell_angle_alpha                 70.540(2)
_cell_angle_beta                  82.054(2)
_cell_angle_gamma                 71.695(2)
_cell_volume                      2218.6(5)
_cell_formula_units_Z             2
_cell_measurement_temperature     100(2)
_cell_measurement_reflns_used      9852
_cell_measurement_theta_min        2.18
_cell_measurement_theta_max       27.47
 
_exptl_crystal_description        'block'
_exptl_crystal_colour             'yellow'
_exptl_crystal_density_meas       ?
_exptl_crystal_density_method     ?
_exptl_crystal_density_diffrn     1.140          
_exptl_crystal_F_000              812
_exptl_transmission_factor_min    ?
_exptl_transmission_factor_max    ?
_exptl_crystal_size_max           0.160
_exptl_crystal_size_mid           0.139
_exptl_crystal_size_min           0.124
_exptl_absorpt_coefficient_mu     0.655
_shelx_estimated_absorpt_T_min    0.902
_shelx_estimated_absorpt_T_max    0.923
_exptl_absorpt_correction_type    'multi-scan'
_exptl_absorpt_correction_T_min   0.692381
_exptl_absorpt_correction_T_max   0.745553
_exptl_absorpt_process_details    ?
_exptl_absorpt_special_details    ?
_diffrn_ambient_temperature       100(2)
_diffrn_radiation_wavelength      0.71073
_diffrn_radiation_type            MoK\a
_diffrn_source                    ?
_diffrn_measurement_device_type  'Bruker APEX-II CCD'
_diffrn_measurement_method       '\f and \w scans'
_diffrn_detector_area_resol_mean  ?
_diffrn_reflns_number             10340
_diffrn_reflns_av_unetI/netI      0.0287
_diffrn_reflns_av_R_equivalents   ?
_diffrn_reflns_limit_h_min        -14
_diffrn_reflns_limit_h_max        15
_diffrn_reflns_limit_k_min        -14
_diffrn_reflns_limit_k_max        15
_diffrn_reflns_limit_l_min        0
_diffrn_reflns_limit_l_max        23
_diffrn_reflns_theta_min          1.212
_diffrn_reflns_theta_max          28.668
_diffrn_reflns_theta_full         25.242
_diffrn_measured_fraction_theta_max   0.896
_diffrn_measured_fraction_theta_full  1.000
_diffrn_reflns_Laue_measured_fraction_max    0.896
_diffrn_reflns_Laue_measured_fraction_full   1.000
_diffrn_reflns_point_group_measured_fraction_max   0.896
_diffrn_reflns_point_group_measured_fraction_full  1.000
_reflns_number_total              10340
_reflns_number_gt                 10002
_reflns_threshold_expression      'I > 2\s(I)'
_reflns_Friedel_coverage          0.000
_reflns_Friedel_fraction_max      .
_reflns_Friedel_fraction_full     .
 
_reflns_special_details
;
 _reflns_Friedel_fraction is defined as the number of unique
 Friedel pairs measured divided by the number that would be
 possible theoretically, ignoring centric projections and
 systematic absences.
;
 
_computing_data_collection       'Bruker APEX2'
_computing_cell_refinement       'Bruker SAINT'
_computing_data_reduction        'Bruker SAINT'
_computing_structure_solution    'SHELXS-97 (Sheldrick 2008)'
_computing_structure_refinement 'SHELXL-2018/3 (Sheldrick, 2018)'
_computing_molecular_graphics    'Bruker SHELXTL'
_computing_publication_material  'Bruker SHELXTL'
_refine_special_details
;
 Refined as a 2-component twin. A SiMe3 group and tBu groups
are found disordered over two positions and each was modelled
accordingly using SADI, SIMU and RIGU commands.
;
_refine_ls_structure_factor_coef  Fsqd
_refine_ls_matrix_type            full
_refine_ls_weighting_scheme       calc
_refine_ls_weighting_details
'w=1/[\s^2^(Fo^2^)+(0.0085P)^2^+5.2590P] where P=(Fo^2^+2Fc^2^)/3'
_atom_sites_solution_primary      ?
_atom_sites_solution_secondary    ?
_atom_sites_solution_hydrogens    geom
_refine_ls_hydrogen_treatment     constr
_refine_ls_extinction_method      none
_refine_ls_extinction_coef        .
_refine_ls_number_reflns          10340
_refine_ls_number_parameters      579
_refine_ls_number_restraints      751
_refine_ls_R_factor_all           0.0417
_refine_ls_R_factor_gt            0.0395
_refine_ls_wR_factor_ref          0.0962
_refine_ls_wR_factor_gt           0.0954
_refine_ls_goodness_of_fit_ref    1.193
_refine_ls_restrained_S_all       1.261
_refine_ls_shift/su_max           0.001
_refine_ls_shift/su_mean          0.000
 
loop_
 _atom_site_label
 _atom_site_type_symbol
 _atom_site_fract_x
 _atom_site_fract_y
 _atom_site_fract_z
 _atom_site_U_iso_or_equiv
 _atom_site_adp_type
 _atom_site_occupancy
 _atom_site_site_symmetry_order  
 _atom_site_calc_flag
 _atom_site_refinement_flags_posn
 _atom_site_refinement_flags_adp
 _atom_site_refinement_flags_occupancy
 _atom_site_disorder_assembly
 _atom_site_disorder_group
Sn1 Sn 0.22519(3) 0.61452(3) 0.91683(2) 0.02237(6) Uani 1 1 d . . . . .
Si2 Si 0.01172(11) 0.60966(11) 0.70676(7) 0.0250(2) Uani 1 1 d . . . . .
C2 C 0.2215(5) 0.7212(4) 0.7887(2) 0.0328(10) Uani 1 1 d . . . . .
H2A H 0.138291 0.774064 0.773373 0.039 Uiso 1 1 calc R U . . .
H2AB H 0.277320 0.773396 0.775386 0.039 Uiso 1 1 calc R U . . .
C7 C 0.2979(7) 0.4184(5) 0.9420(3) 0.0574(17) Uani 1 1 d . . . . .
H7A H 0.244989 0.387605 0.920519 0.086 Uiso 1 1 calc R U . . .
H7B H 0.302047 0.378988 0.999735 0.086 Uiso 1 1 calc R U . . .
H7C H 0.379705 0.399101 0.917340 0.086 Uiso 1 1 calc R U . . .
C8 C 0.3265(6) 0.6767(7) 0.9813(3) 0.0611(19) Uani 1 1 d . . . . .
H8A H 0.354997 0.744643 0.944337 0.092 Uiso 1 1 calc R U . . .
H8B H 0.396549 0.608280 1.005397 0.092 Uiso 1 1 calc R U . . .
H8C H 0.273443 0.705030 1.023086 0.092 Uiso 1 1 calc R U . . .
C9 C 0.0451(5) 0.6619(7) 0.9570(3) 0.0569(17) Uani 1 1 d . . . . .
H9A H 0.000904 0.741603 0.921331 0.085 Uiso 1 1 calc R U . . .
H9B H 0.041601 0.667654 1.010866 0.085 Uiso 1 1 calc R U . . .
H9C H 0.007663 0.598693 0.957901 0.085 Uiso 1 1 calc R U . . .
B1 B 0.2634(5) 0.6232(4) 0.7486(3) 0.0270(10) Uani 1 1 d D . . . .
C6 C 0.1789(4) 0.5540(4) 0.7273(2) 0.0216(8) Uani 1 1 d D . . . .
C5 C 0.2589(3) 0.4461(3) 0.7231(2) 0.0177(7) Uani 1 1 d D . . . .
C4 C 0.3906(4) 0.4439(4) 0.7261(2) 0.0245(9) Uani 1 1 d D . . . .
C3 C 0.4011(4) 0.5448(4) 0.7385(2) 0.0315(10) Uani 1 1 d D . . . .
Si1 Si 0.5332(5) 0.5958(6) 0.7423(4) 0.0245(10) Uani 0.493(12) 1 d D U P A 1
C10 C 0.5639(12) 0.6969(12) 0.6425(7) 0.038(2) Uani 0.493(12) 1 d D U P A 1
H10A H 0.583847 0.650190 0.604391 0.057 Uiso 0.493(12) 1 calc R U P A 1
H10B H 0.632607 0.726852 0.644650 0.057 Uiso 0.493(12) 1 calc R U P A 1
H10C H 0.491587 0.767152 0.625758 0.057 Uiso 0.493(12) 1 calc R U P A 1
C11 C 0.6670(10) 0.4570(10) 0.7801(7) 0.0316(19) Uani 0.493(12) 1 d D U P A 1
H11A H 0.705678 0.424422 0.736329 0.047 Uiso 0.493(12) 1 calc R U P A 1
H11B H 0.638831 0.393465 0.822297 0.047 Uiso 0.493(12) 1 calc R U P A 1
H11C H 0.725963 0.480936 0.801361 0.047 Uiso 0.493(12) 1 calc R U P A 1
C12 C 0.5177(9) 0.6847(10) 0.8121(7) 0.033(2) Uani 0.493(12) 1 d D U P A 1
H12A H 0.595492 0.700056 0.813776 0.050 Uiso 0.493(12) 1 calc R U P A 1
H12B H 0.494872 0.637589 0.865450 0.050 Uiso 0.493(12) 1 calc R U P A 1
H12C H 0.454687 0.763516 0.794147 0.050 Uiso 0.493(12) 1 calc R U P A 1
Si1A Si 0.5601(5) 0.5549(6) 0.7556(3) 0.0229(9) Uani 0.507(12) 1 d D U P A 2
C10A C 0.5534(9) 0.6146(10) 0.8418(6) 0.0314(18) Uani 0.507(12) 1 d D U P A 2
H10D H 0.635702 0.610648 0.852229 0.047 Uiso 0.507(12) 1 calc R U P A 2
H10E H 0.518936 0.563909 0.889160 0.047 Uiso 0.507(12) 1 calc R U P A 2
H10F H 0.502040 0.700244 0.828779 0.047 Uiso 0.507(12) 1 calc R U P A 2
C11A C 0.5911(12) 0.6745(11) 0.6653(7) 0.038(2) Uani 0.507(12) 1 d D U P A 2
H11D H 0.613054 0.640840 0.620564 0.057 Uiso 0.507(12) 1 calc R U P A 2
H11E H 0.658518 0.700860 0.674469 0.057 Uiso 0.507(12) 1 calc R U P A 2
H11F H 0.518213 0.745407 0.653041 0.057 Uiso 0.507(12) 1 calc R U P A 2
C12A C 0.6926(9) 0.4136(9) 0.7779(6) 0.0267(18) Uani 0.507(12) 1 d D U P A 2
H12D H 0.718513 0.388167 0.729964 0.040 Uiso 0.507(12) 1 calc R U P A 2
H12E H 0.669048 0.347215 0.820329 0.040 Uiso 0.507(12) 1 calc R U P A 2
H12F H 0.759941 0.431202 0.795187 0.040 Uiso 0.507(12) 1 calc R U P A 2
C13 C -0.0362(4) 0.5315(4) 0.6458(3) 0.0327(10) Uani 1 1 d . . . . .
H13A H -0.121405 0.573229 0.631820 0.049 Uiso 1 1 calc R U . . .
H13B H -0.027583 0.445051 0.676799 0.049 Uiso 1 1 calc R U . . .
H13C H 0.015335 0.535433 0.597104 0.049 Uiso 1 1 calc R U . . .
C14 C -0.0320(5) 0.7803(4) 0.6495(4) 0.0474(14) Uani 1 1 d . . . . .
H14A H 0.013540 0.793704 0.598294 0.071 Uiso 1 1 calc R U . . .
H14B H -0.012780 0.825751 0.680349 0.071 Uiso 1 1 calc R U . . .
H14C H -0.119513 0.809771 0.640232 0.071 Uiso 1 1 calc R U . . .
C15 C -0.0748(5) 0.5892(6) 0.8004(3) 0.0500(15) Uani 1 1 d . . . . .
H15A H -0.052579 0.632139 0.831741 0.075 Uiso 1 1 calc R U . . .
H15B H -0.056687 0.501108 0.829926 0.075 Uiso 1 1 calc R U . . .
H15C H -0.161917 0.623207 0.790194 0.075 Uiso 1 1 calc R U . . .
C16 C 0.4911(3) 0.3355(4) 0.7183(2) 0.0230(8) Uani 1 1 d . . . . .
C18 C 0.6596(4) 0.2470(4) 0.6457(2) 0.0267(9) Uani 1 1 d . . . . .
C17 C 0.5653(4) 0.3483(4) 0.6524(2) 0.0234(8) Uani 1 1 d . . . . .
H17 H 0.552951 0.425282 0.611553 0.028 Uiso 1 1 calc R U . . .
C19 C 0.7440(4) 0.2614(4) 0.5735(3) 0.0294(9) Uani 1 1 d D U . . .
C20 C 0.8733(7) 0.2264(10) 0.6068(5) 0.041(2) Uani 0.533(8) 1 d D U P B 1
H20A H 0.934054 0.231344 0.562661 0.062 Uiso 0.533(8) 1 calc R U P B 1
H20B H 0.892873 0.142154 0.643660 0.062 Uiso 0.533(8) 1 calc R U P B 1
H20C H 0.873851 0.283702 0.634972 0.062 Uiso 0.533(8) 1 calc R U P B 1
C21 C 0.7162(9) 0.3997(8) 0.5205(5) 0.047(3) Uani 0.533(8) 1 d D U P B 1
H21A H 0.774976 0.407326 0.475342 0.070 Uiso 0.533(8) 1 calc R U P B 1
H21B H 0.722419 0.450091 0.552311 0.070 Uiso 0.533(8) 1 calc R U P B 1
H21C H 0.633642 0.428076 0.500879 0.070 Uiso 0.533(8) 1 calc R U P B 1
C22 C 0.7296(9) 0.1808(11) 0.5317(6) 0.050(3) Uani 0.533(8) 1 d D U P B 1
H22A H 0.648041 0.212447 0.510193 0.075 Uiso 0.533(8) 1 calc R U P B 1
H22B H 0.740220 0.097367 0.568794 0.075 Uiso 0.533(8) 1 calc R U P B 1
H22C H 0.790863 0.178525 0.487968 0.075 Uiso 0.533(8) 1 calc R U P B 1
C23 C 0.8390(9) 0.1346(9) 0.5703(6) 0.044(3) Uani 0.467(8) 1 d D U P B 2
H23A H 0.795260 0.075118 0.573740 0.067 Uiso 0.467(8) 1 calc R U P B 2
H23B H 0.893110 0.102399 0.615116 0.067 Uiso 0.467(8) 1 calc R U P B 2
H23C H 0.887278 0.148008 0.520197 0.067 Uiso 0.467(8) 1 calc R U P B 2
C24 C 0.8140(10) 0.3460(11) 0.5721(7) 0.045(3) Uani 0.467(8) 1 d D U P B 2
H24A H 0.863790 0.359844 0.522601 0.068 Uiso 0.467(8) 1 calc R U P B 2
H24B H 0.867035 0.309454 0.617647 0.068 Uiso 0.467(8) 1 calc R U P B 2
H24C H 0.757701 0.424798 0.575102 0.068 Uiso 0.467(8) 1 calc R U P B 2
C25 C 0.6687(9) 0.3048(11) 0.4954(5) 0.042(3) Uani 0.467(8) 1 d D U P B 2
H25A H 0.722753 0.321201 0.448255 0.064 Uiso 0.467(8) 1 calc R U P B 2
H25B H 0.602677 0.380056 0.494306 0.064 Uiso 0.467(8) 1 calc R U P B 2
H25C H 0.634324 0.239717 0.495765 0.064 Uiso 0.467(8) 1 calc R U P B 2
C26 C 0.6786(4) 0.1323(4) 0.7062(3) 0.0332(10) Uani 1 1 d . . . . .
H26 H 0.745048 0.064743 0.700422 0.040 Uiso 1 1 calc R U . . .
C27 C 0.6050(4) 0.1163(4) 0.7720(3) 0.0339(10) Uani 1 1 d D U . . .
C28 C 0.6271(10) 0.0008(10) 0.8469(6) 0.0303(17) Uani 0.51(2) 1 d D U P C 1
C29 C 0.7259(12) -0.1071(11) 0.8319(8) 0.035(2) Uani 0.51(2) 1 d D U P C 1
H29A H 0.706668 -0.123258 0.785398 0.052 Uiso 0.51(2) 1 calc R U P C 1
H29B H 0.731200 -0.180135 0.878570 0.052 Uiso 0.51(2) 1 calc R U P C 1
H29C H 0.803935 -0.087924 0.821950 0.052 Uiso 0.51(2) 1 calc R U P C 1
C30 C 0.6630(10) 0.0207(12) 0.9206(6) 0.0335(19) Uani 0.51(2) 1 d D U P C 1
H30A H 0.743078 0.035592 0.910455 0.050 Uiso 0.51(2) 1 calc R U P C 1
H30B H 0.666333 -0.052897 0.966663 0.050 Uiso 0.51(2) 1 calc R U P C 1
H30C H 0.602436 0.092014 0.931629 0.050 Uiso 0.51(2) 1 calc R U P C 1
C31 C 0.5049(9) -0.0305(10) 0.8632(8) 0.029(2) Uani 0.51(2) 1 d D U P C 1
H31A H 0.477861 -0.031565 0.813777 0.044 Uiso 0.51(2) 1 calc R U P C 1
H31B H 0.443753 0.031908 0.882932 0.044 Uiso 0.51(2) 1 calc R U P C 1
H31C H 0.515309 -0.111679 0.903135 0.044 Uiso 0.51(2) 1 calc R U P C 1
C28B C 0.6203(10) -0.0195(9) 0.8303(7) 0.0291(17) Uani 0.49(2) 1 d D U P C 2
C29B C 0.7206(13) -0.1232(12) 0.8119(9) 0.035(2) Uani 0.49(2) 1 d D U P C 2
H29D H 0.710386 -0.125470 0.758832 0.052 Uiso 0.49(2) 1 calc R U P C 2
H29E H 0.717215 -0.201656 0.851560 0.052 Uiso 0.49(2) 1 calc R U P C 2
H29F H 0.799527 -0.110110 0.813341 0.052 Uiso 0.49(2) 1 calc R U P C 2
C30B C 0.6484(10) -0.0174(12) 0.9122(7) 0.031(2) Uani 0.49(2) 1 d D U P C 2
H30D H 0.724548 0.004175 0.907587 0.047 Uiso 0.49(2) 1 calc R U P C 2
H30E H 0.656636 -0.098999 0.951374 0.047 Uiso 0.49(2) 1 calc R U P C 2
H30F H 0.581852 0.043898 0.929516 0.047 Uiso 0.49(2) 1 calc R U P C 2
C31B C 0.5006(9) -0.0517(11) 0.8353(8) 0.029(2) Uani 0.49(2) 1 d D U P C 2
H31D H 0.485384 -0.054096 0.783186 0.044 Uiso 0.49(2) 1 calc R U P C 2
H31E H 0.433461 0.010949 0.850859 0.044 Uiso 0.49(2) 1 calc R U P C 2
H31F H 0.506585 -0.132513 0.874876 0.044 Uiso 0.49(2) 1 calc R U P C 2
C36 C 0.2922(4) 0.1216(4) 0.5946(2) 0.0260(7) Uani 1 1 d D U . . .
C37 C 0.2328(5) 0.2177(5) 0.5170(3) 0.0411(10) Uani 1 1 d D U . . .
H37A H 0.255799 0.293577 0.506105 0.062 Uiso 1 1 calc R U . . .
H37B H 0.144010 0.235886 0.523442 0.062 Uiso 1 1 calc R U . . .
H37C H 0.261141 0.184016 0.472429 0.062 Uiso 1 1 calc R U . . .
C38 C 0.2623(5) 0.0012(4) 0.6064(3) 0.0403(11) Uani 1 1 d D U . . .
H38A H 0.173747 0.016442 0.609744 0.060 Uiso 1 1 calc R U . . .
H38B H 0.297360 -0.060171 0.655676 0.060 Uiso 1 1 calc R U . . .
H38C H 0.296590 -0.029552 0.561250 0.060 Uiso 1 1 calc R U . . .
C39 C 0.4309(4) 0.0940(5) 0.5907(4) 0.0454(12) Uani 1 1 d D U . . .
H39A H 0.464896 0.063491 0.545410 0.068 Uiso 1 1 calc R U . . .
H39B H 0.464227 0.031288 0.640032 0.068 Uiso 1 1 calc R U . . .
H39C H 0.452243 0.169547 0.584117 0.068 Uiso 1 1 calc R U . . .
C32 C 0.5114(4) 0.2195(4) 0.7765(2) 0.0279(9) Uani 1 1 d . . . . .
H32 H 0.457302 0.211279 0.821886 0.033 Uiso 1 1 calc R U . . .
C33 C 0.2303(3) 0.3346(3) 0.7207(2) 0.0166(7) Uani 1 1 d . . . . .
C34 C 0.2714(3) 0.2823(3) 0.6616(2) 0.0178(7) Uani 1 1 d . . . . .
H34 H 0.318793 0.319764 0.618529 0.021 Uiso 1 1 calc R U . . .
C35 C 0.2468(3) 0.1755(3) 0.6618(2) 0.0179(7) Uani 1 1 d D . . . .
C40 C 0.1797(4) 0.1214(4) 0.7244(2) 0.0204(8) Uani 1 1 d . . . . .
H40 H 0.162517 0.048331 0.725833 0.024 Uiso 1 1 calc R U . . .
C41 C 0.1371(3) 0.1712(3) 0.7847(2) 0.0177(7) Uani 1 1 d . . . . .
C42 C 0.0664(3) 0.1082(4) 0.8530(2) 0.0231(8) Uani 1 1 d D U . . .
C43 C 0.1302(7) 0.0841(7) 0.9348(4) 0.0225(17) Uani 0.516(7) 1 d D U P D 1
H43A H 0.211675 0.025843 0.935915 0.034 Uiso 0.516(7) 1 calc R U P D 1
H43B H 0.080705 0.049656 0.980560 0.034 Uiso 0.516(7) 1 calc R U P D 1
H43C H 0.136816 0.162149 0.937278 0.034 Uiso 0.516(7) 1 calc R U P D 1
C44 C -0.0639(6) 0.2093(6) 0.8567(5) 0.0224(17) Uani 0.516(7) 1 d D U P D 1
H44A H -0.108608 0.228031 0.809066 0.034 Uiso 0.516(7) 1 calc R U P D 1
H44B H -0.050608 0.284743 0.858912 0.034 Uiso 0.516(7) 1 calc R U P D 1
H44C H -0.111089 0.176084 0.904193 0.034 Uiso 0.516(7) 1 calc R U P D 1
C45 C 0.0408(8) -0.0028(7) 0.8527(5) 0.0264(19) Uani 0.516(7) 1 d D U P D 1
H45A H -0.004476 0.015433 0.805468 0.040 Uiso 0.516(7) 1 calc R U P D 1
H45B H -0.007874 -0.031440 0.900688 0.040 Uiso 0.516(7) 1 calc R U P D 1
H45C H 0.117579 -0.067157 0.851833 0.040 Uiso 0.516(7) 1 calc R U P D 1
C46 C 0.1578(7) -0.0252(6) 0.8966(4) 0.0221(18) Uani 0.484(7) 1 d D U P D 2
H46A H 0.193314 -0.068801 0.857461 0.033 Uiso 0.484(7) 1 calc R U P D 2
H46B H 0.112511 -0.073530 0.938253 0.033 Uiso 0.484(7) 1 calc R U P D 2
H46C H 0.222925 -0.013847 0.920514 0.033 Uiso 0.484(7) 1 calc R U P D 2
C47 C 0.0201(7) 0.1759(7) 0.9064(5) 0.026(2) Uani 0.484(7) 1 d D U P D 2
H47A H -0.025175 0.260238 0.877371 0.032 Uiso 0.484(7) 1 calc R U P D 2
H47B H 0.087539 0.178125 0.933108 0.032 Uiso 0.484(7) 1 calc R U P D 2
H47C H -0.034318 0.136920 0.946135 0.032 Uiso 0.484(7) 1 calc R U P D 2
C48 C -0.0342(8) 0.0796(9) 0.8155(5) 0.031(2) Uani 0.484(7) 1 d D U P D 2
H48A H -0.090320 0.157309 0.785625 0.046 Uiso 0.484(7) 1 calc R U P D 2
H48B H -0.079586 0.032967 0.858207 0.046 Uiso 0.484(7) 1 calc R U P D 2
H48C H 0.005507 0.031023 0.779628 0.046 Uiso 0.484(7) 1 calc R U P D 2
C49 C 0.1633(3) 0.2781(3) 0.7824(2) 0.0177(7) Uani 1 1 d . . . . .
H49 H 0.133842 0.312392 0.824650 0.021 Uiso 1 1 calc R U . . .
 
loop_
 _atom_site_aniso_label
 _atom_site_aniso_U_11
 _atom_site_aniso_U_22
 _atom_site_aniso_U_33
 _atom_site_aniso_U_23
 _atom_site_aniso_U_13
 _atom_site_aniso_U_12
Sn1 0.02750(12) 0.02106(13) 0.01879(10) -0.00834(12) 0.00389(13) -0.00696(9)
Si2 0.0273(6) 0.0240(6) 0.0290(6) -0.0132(5) 0.0090(5) -0.0131(5)
C2 0.058(3) 0.026(2) 0.024(2) -0.0119(17) 0.009(2) -0.024(2)
C7 0.098(5) 0.029(3) 0.031(3) -0.010(2) -0.007(3) 0.004(3)
C8 0.065(4) 0.110(6) 0.041(3) -0.044(4) 0.015(3) -0.056(4)
C9 0.038(3) 0.101(5) 0.043(3) -0.045(3) 0.008(2) -0.015(3)
B1 0.046(3) 0.025(2) 0.018(2) -0.0085(18) 0.012(2) -0.025(2)
C6 0.030(2) 0.0218(19) 0.0195(18) -0.0089(15) 0.0075(15) -0.0174(17)
C5 0.0220(18) 0.0189(18) 0.0142(16) -0.0043(14) 0.0037(14) -0.0113(15)
C4 0.029(2) 0.038(2) 0.0158(17) -0.0116(16) 0.0098(15) -0.0243(18)
C3 0.037(2) 0.051(3) 0.023(2) -0.022(2) 0.0155(18) -0.032(2)
Si1 0.024(2) 0.022(2) 0.035(2) -0.0160(18) 0.0115(14) -0.0142(16)
C10 0.026(5) 0.041(5) 0.045(4) -0.004(4) 0.012(4) -0.022(4)
C11 0.034(4) 0.028(4) 0.044(4) -0.022(3) 0.003(3) -0.013(3)
C12 0.024(4) 0.033(4) 0.055(4) -0.027(4) 0.008(3) -0.014(3)
Si1A 0.0212(19) 0.025(2) 0.0312(19) -0.0161(18) 0.0118(14) -0.0162(16)
C10A 0.026(4) 0.038(4) 0.043(3) -0.027(3) 0.008(3) -0.015(3)
C11A 0.028(4) 0.043(4) 0.039(4) -0.004(3) 0.004(3) -0.018(3)
C12A 0.022(4) 0.026(4) 0.045(4) -0.023(3) -0.003(3) -0.012(3)
C13 0.037(3) 0.027(2) 0.034(2) -0.0128(19) -0.0092(19) -0.0017(19)
C14 0.033(3) 0.023(2) 0.082(4) -0.016(3) 0.008(3) -0.007(2)
C15 0.045(3) 0.090(5) 0.044(3) -0.042(3) 0.024(2) -0.047(3)
C16 0.0178(18) 0.034(2) 0.0202(18) -0.0070(16) 0.0016(15) -0.0149(16)
C18 0.0140(18) 0.037(2) 0.024(2) -0.0014(18) -0.0023(15) -0.0088(16)
C17 0.0202(19) 0.032(2) 0.0186(18) -0.0024(16) 0.0025(15) -0.0152(17)
C19 0.021(2) 0.032(2) 0.030(2) -0.0060(18) 0.0077(16) -0.0066(16)
C20 0.022(4) 0.059(6) 0.041(5) -0.015(4) 0.011(3) -0.014(4)
C21 0.049(6) 0.041(5) 0.028(5) -0.001(4) 0.019(4) -0.001(4)
C22 0.038(6) 0.080(8) 0.056(6) -0.046(6) 0.029(5) -0.034(5)
C23 0.041(6) 0.039(5) 0.033(5) -0.007(4) 0.019(4) 0.003(4)
C24 0.050(7) 0.050(6) 0.046(6) -0.025(5) 0.025(5) -0.030(5)
C25 0.035(5) 0.057(7) 0.027(5) -0.009(5) 0.007(4) -0.009(5)
C26 0.0124(18) 0.036(2) 0.038(2) 0.002(2) 0.0011(17) -0.0043(17)
C27 0.0172(18) 0.0389(19) 0.0321(19) 0.0108(16) -0.0045(15) -0.0114(15)
C28 0.023(2) 0.032(3) 0.027(3) 0.005(2) -0.003(2) -0.011(2)
C29 0.027(3) 0.035(3) 0.029(5) 0.005(3) 0.001(3) -0.009(3)
C30 0.034(4) 0.032(4) 0.029(3) 0.005(3) -0.004(3) -0.018(3)
C31 0.026(3) 0.031(4) 0.026(4) 0.002(3) 0.001(3) -0.013(2)
C28B 0.021(2) 0.032(3) 0.026(3) 0.004(2) -0.001(2) -0.010(2)
C29B 0.024(3) 0.038(3) 0.031(5) 0.001(3) 0.001(4) -0.006(3)
C30B 0.030(4) 0.030(4) 0.028(3) 0.005(3) -0.003(3) -0.013(3)
C31B 0.021(3) 0.032(4) 0.028(4) 0.001(3) 0.002(3) -0.011(2)
C36 0.0307(17) 0.0302(18) 0.0253(16) -0.0163(15) 0.0094(14) -0.0160(14)
C37 0.055(3) 0.045(2) 0.0249(19) -0.0130(16) 0.0055(17) -0.018(2)
C38 0.058(3) 0.038(2) 0.039(2) -0.0234(19) 0.015(2) -0.028(2)
C39 0.0300(18) 0.056(3) 0.065(3) -0.044(3) 0.0122(18) -0.0123(18)
C32 0.0173(19) 0.043(3) 0.0205(19) -0.0002(18) -0.0001(15) -0.0149(18)
C33 0.0183(18) 0.0155(17) 0.0159(17) -0.0017(14) -0.0015(14) -0.0076(14)
C34 0.0155(17) 0.0187(18) 0.0189(17) -0.0040(14) 0.0010(13) -0.0071(14)
C35 0.0176(18) 0.0154(17) 0.0180(18) -0.0037(14) -0.0027(14) -0.0016(14)
C40 0.0188(18) 0.0181(18) 0.027(2) -0.0070(16) -0.0007(15) -0.0084(15)
C41 0.0158(17) 0.0179(18) 0.0177(17) -0.0006(14) -0.0006(14) -0.0080(14)
C42 0.0193(18) 0.0225(19) 0.0236(19) 0.0016(15) 0.0002(15) -0.0102(15)
C43 0.027(4) 0.023(4) 0.019(4) -0.007(3) 0.004(3) -0.011(3)
C44 0.022(4) 0.017(3) 0.027(4) -0.009(3) 0.008(3) -0.005(3)
C45 0.038(5) 0.023(4) 0.020(4) -0.010(3) 0.013(3) -0.016(3)
C46 0.027(4) 0.018(3) 0.020(4) -0.003(3) 0.006(3) -0.011(3)
C47 0.028(4) 0.018(4) 0.030(4) -0.008(3) 0.018(4) -0.010(3)
C48 0.026(4) 0.039(5) 0.030(5) -0.007(4) 0.004(3) -0.019(4)
C49 0.0181(18) 0.0188(18) 0.0174(17) -0.0054(14) 0.0024(13) -0.0084(14)
 
_geom_special_details
;
 All esds (except the esd in the dihedral angle between two l.s. planes)
 are estimated using the full covariance matrix.  The cell esds are taken
 into account individually in the estimation of esds in distances, angles
 and torsion angles; correlations between esds in cell parameters are only
 used when they are defined by crystal symmetry.  An approximate (isotropic)
 treatment of cell esds is used for estimating esds involving l.s. planes.
;
 
loop_
 _geom_bond_atom_site_label_1
 _geom_bond_atom_site_label_2
 _geom_bond_distance
 _geom_bond_site_symmetry_2
 _geom_bond_publ_flag
Sn1 C9 2.073(5) . ?
Sn1 C7 2.148(5) . ?
Sn1 C8 2.179(5) . ?
Sn1 C2 2.215(4) . ?
Si2 C15 1.808(5) . ?
Si2 C13 1.883(5) . ?
Si2 C6 1.884(4) . ?
Si2 C14 1.897(5) . ?
C2 B1 1.495(6) . ?
C2 H2A 0.9900 . ?
C2 H2AB 0.9900 . ?
C7 H7A 0.9800 . ?
C7 H7B 0.9800 . ?
C7 H7C 0.9800 . ?
C8 H8A 0.9800 . ?
C8 H8B 0.9800 . ?
C8 H8C 0.9800 . ?
C9 H9A 0.9800 . ?
C9 H9B 0.9800 . ?
C9 H9C 0.9800 . ?
B1 C3 1.597(7) . ?
B1 C6 1.619(6) . ?
C6 C5 1.354(5) . ?
C5 C33 1.492(5) . ?
C5 C4 1.525(5) . ?
C4 C3 1.345(6) . ?
C4 C16 1.481(6) . ?
C3 Si1 1.835(7) . ?
C3 Si1A 1.954(7) . ?
Si1 C10 1.850(9) . ?
Si1 C12 1.851(8) . ?
Si1 C11 1.884(9) . ?
C10 H10A 0.9800 . ?
C10 H10B 0.9800 . ?
C10 H10C 0.9800 . ?
C11 H11A 0.9800 . ?
C11 H11B 0.9800 . ?
C11 H11C 0.9800 . ?
C12 H12A 0.9800 . ?
C12 H12B 0.9800 . ?
C12 H12C 0.9800 . ?
Si1A C11A 1.846(9) . ?
Si1A C12A 1.865(8) . ?
Si1A C10A 1.884(8) . ?
C10A H10D 0.9800 . ?
C10A H10E 0.9800 . ?
C10A H10F 0.9800 . ?
C11A H11D 0.9800 . ?
C11A H11E 0.9800 . ?
C11A H11F 0.9800 . ?
C12A H12D 0.9800 . ?
C12A H12E 0.9800 . ?
C12A H12F 0.9800 . ?
C13 H13A 0.9800 . ?
C13 H13B 0.9800 . ?
C13 H13C 0.9800 . ?
C14 H14A 0.9800 . ?
C14 H14B 0.9800 . ?
C14 H14C 0.9800 . ?
C15 H15A 0.9800 . ?
C15 H15B 0.9800 . ?
C15 H15C 0.9800 . ?
C16 C17 1.351(5) . ?
C16 C32 1.405(6) . ?
C18 C17 1.383(6) . ?
C18 C26 1.413(6) . ?
C18 C19 1.501(5) . ?
C17 H17 0.9500 . ?
C19 C22 1.462(9) . ?
C19 C24 1.478(9) . ?
C19 C20 1.567(8) . ?
C19 C21 1.568(8) . ?
C19 C23 1.587(9) . ?
C19 C25 1.593(9) . ?
C20 H20A 0.9800 . ?
C20 H20B 0.9800 . ?
C20 H20C 0.9800 . ?
C21 H21A 0.9800 . ?
C21 H21B 0.9800 . ?
C21 H21C 0.9800 . ?
C22 H22A 0.9800 . ?
C22 H22B 0.9800 . ?
C22 H22C 0.9800 . ?
C23 H23A 0.9800 . ?
C23 H23B 0.9800 . ?
C23 H23C 0.9800 . ?
C24 H24A 0.9800 . ?
C24 H24B 0.9800 . ?
C24 H24C 0.9800 . ?
C25 H25A 0.9800 . ?
C25 H25B 0.9800 . ?
C25 H25C 0.9800 . ?
C26 C27 1.347(6) . ?
C26 H26 0.9500 . ?
C27 C32 1.385(6) . ?
C27 C28 1.553(9) . ?
C27 C28B 1.585(10) . ?
C28 C29 1.508(10) . ?
C28 C31 1.541(9) . ?
C28 C30 1.544(10) . ?
C29 H29A 0.9800 . ?
C29 H29B 0.9800 . ?
C29 H29C 0.9800 . ?
C30 H30A 0.9800 . ?
C30 H30B 0.9800 . ?
C30 H30C 0.9800 . ?
C31 H31A 0.9800 . ?
C31 H31B 0.9800 . ?
C31 H31C 0.9800 . ?
C28B C29B 1.506(10) . ?
C28B C31B 1.535(10) . ?
C28B C30B 1.551(10) . ?
C29B H29D 0.9800 . ?
C29B H29E 0.9800 . ?
C29B H29F 0.9800 . ?
C30B H30D 0.9800 . ?
C30B H30E 0.9800 . ?
C30B H30F 0.9800 . ?
C31B H31D 0.9800 . ?
C31B H31E 0.9800 . ?
C31B H31F 0.9800 . ?
C36 C35 1.503(5) . ?
C36 C39 1.531(6) . ?
C36 C38 1.532(5) . ?
C36 C37 1.557(6) . ?
C37 H37A 0.9800 . ?
C37 H37B 0.9800 . ?
C37 H37C 0.9800 . ?
C38 H38A 0.9800 . ?
C38 H38B 0.9800 . ?
C38 H38C 0.9800 . ?
C39 H39A 0.9800 . ?
C39 H39B 0.9800 . ?
C39 H39C 0.9800 . ?
C32 H32 0.9500 . ?
C33 C34 1.358(5) . ?
C33 C49 1.368(5) . ?
C34 C35 1.397(5) . ?
C34 H34 0.9500 . ?
C35 C40 1.366(5) . ?
C40 C41 1.361(5) . ?
C40 H40 0.9500 . ?
C41 C49 1.396(5) . ?
C41 C42 1.492(5) . ?
C42 C47 1.399(7) . ?
C42 C45 1.455(7) . ?
C42 C48 1.594(8) . ?
C42 C46 1.620(7) . ?
C42 C44 1.621(7) . ?
C42 C43 1.625(7) . ?
C43 H43A 0.9800 . ?
C43 H43B 0.9800 . ?
C43 H43C 0.9800 . ?
C44 H44A 0.9800 . ?
C44 H44B 0.9800 . ?
C44 H44C 0.9800 . ?
C45 H45A 0.9800 . ?
C45 H45B 0.9800 . ?
C45 H45C 0.9800 . ?
C46 H46A 0.9800 . ?
C46 H46B 0.9800 . ?
C46 H46C 0.9800 . ?
C47 H47A 0.9800 . ?
C47 H47B 0.9800 . ?
C47 H47C 0.9800 . ?
C48 H48A 0.9800 . ?
C48 H48B 0.9800 . ?
C48 H48C 0.9800 . ?
C49 H49 0.9500 . ?
 
loop_
 _geom_angle_atom_site_label_1
 _geom_angle_atom_site_label_2
 _geom_angle_atom_site_label_3
 _geom_angle
 _geom_angle_site_symmetry_1
 _geom_angle_site_symmetry_3
 _geom_angle_publ_flag
C9 Sn1 C7 111.1(3) . . ?
C9 Sn1 C8 106.7(2) . . ?
C7 Sn1 C8 108.8(3) . . ?
C9 Sn1 C2 104.4(2) . . ?
C7 Sn1 C2 114.78(17) . . ?
C8 Sn1 C2 110.8(2) . . ?
C15 Si2 C13 108.9(2) . . ?
C15 Si2 C6 109.0(2) . . ?
C13 Si2 C6 114.83(19) . . ?
C15 Si2 C14 108.0(3) . . ?
C13 Si2 C14 106.4(2) . . ?
C6 Si2 C14 109.5(2) . . ?
B1 C2 Sn1 103.3(3) . . ?
B1 C2 H2A 111.1 . . ?
Sn1 C2 H2A 111.1 . . ?
B1 C2 H2AB 111.1 . . ?
Sn1 C2 H2AB 111.1 . . ?
H2A C2 H2AB 109.1 . . ?
Sn1 C7 H7A 109.5 . . ?
Sn1 C7 H7B 109.5 . . ?
H7A C7 H7B 109.5 . . ?
Sn1 C7 H7C 109.5 . . ?
H7A C7 H7C 109.5 . . ?
H7B C7 H7C 109.5 . . ?
Sn1 C8 H8A 109.5 . . ?
Sn1 C8 H8B 109.5 . . ?
H8A C8 H8B 109.5 . . ?
Sn1 C8 H8C 109.5 . . ?
H8A C8 H8C 109.5 . . ?
H8B C8 H8C 109.5 . . ?
Sn1 C9 H9A 109.5 . . ?
Sn1 C9 H9B 109.5 . . ?
H9A C9 H9B 109.5 . . ?
Sn1 C9 H9C 109.5 . . ?
H9A C9 H9C 109.5 . . ?
H9B C9 H9C 109.5 . . ?
C2 B1 C3 126.0(4) . . ?
C2 B1 C6 126.2(4) . . ?
C3 B1 C6 106.3(3) . . ?
C5 C6 B1 103.2(4) . . ?
C5 C6 Si2 127.1(3) . . ?
B1 C6 Si2 129.6(3) . . ?
C6 C5 C33 127.3(3) . . ?
C6 C5 C4 112.3(3) . . ?
C33 C5 C4 120.3(3) . . ?
C3 C4 C16 126.8(4) . . ?
C3 C4 C5 113.3(4) . . ?
C16 C4 C5 119.9(3) . . ?
C4 C3 B1 103.8(3) . . ?
C4 C3 Si1 132.5(4) . . ?
B1 C3 Si1 123.6(4) . . ?
C4 C3 Si1A 120.6(4) . . ?
B1 C3 Si1A 134.8(3) . . ?
C3 Si1 C10 109.1(5) . . ?
C3 Si1 C12 115.9(4) . . ?
C10 Si1 C12 106.2(6) . . ?
C3 Si1 C11 109.4(4) . . ?
C10 Si1 C11 112.9(5) . . ?
C12 Si1 C11 103.4(5) . . ?
Si1 C10 H10A 109.5 . . ?
Si1 C10 H10B 109.5 . . ?
H10A C10 H10B 109.5 . . ?
Si1 C10 H10C 109.5 . . ?
H10A C10 H10C 109.5 . . ?
H10B C10 H10C 109.5 . . ?
Si1 C11 H11A 109.5 . . ?
Si1 C11 H11B 109.5 . . ?
H11A C11 H11B 109.5 . . ?
Si1 C11 H11C 109.5 . . ?
H11A C11 H11C 109.5 . . ?
H11B C11 H11C 109.5 . . ?
Si1 C12 H12A 109.5 . . ?
Si1 C12 H12B 109.5 . . ?
H12A C12 H12B 109.5 . . ?
Si1 C12 H12C 109.5 . . ?
H12A C12 H12C 109.5 . . ?
H12B C12 H12C 109.5 . . ?
C11A Si1A C12A 111.3(5) . . ?
C11A Si1A C10A 106.4(5) . . ?
C12A Si1A C10A 103.0(5) . . ?
C11A Si1A C3 104.1(5) . . ?
C12A Si1A C3 120.1(4) . . ?
C10A Si1A C3 111.5(4) . . ?
Si1A C10A H10D 109.5 . . ?
Si1A C10A H10E 109.5 . . ?
H10D C10A H10E 109.5 . . ?
Si1A C10A H10F 109.5 . . ?
H10D C10A H10F 109.5 . . ?
H10E C10A H10F 109.5 . . ?
Si1A C11A H11D 109.5 . . ?
Si1A C11A H11E 109.5 . . ?
H11D C11A H11E 109.5 . . ?
Si1A C11A H11F 109.5 . . ?
H11D C11A H11F 109.5 . . ?
H11E C11A H11F 109.5 . . ?
Si1A C12A H12D 109.5 . . ?
Si1A C12A H12E 109.5 . . ?
H12D C12A H12E 109.5 . . ?
Si1A C12A H12F 109.5 . . ?
H12D C12A H12F 109.5 . . ?
H12E C12A H12F 109.5 . . ?
Si2 C13 H13A 109.5 . . ?
Si2 C13 H13B 109.5 . . ?
H13A C13 H13B 109.5 . . ?
Si2 C13 H13C 109.5 . . ?
H13A C13 H13C 109.5 . . ?
H13B C13 H13C 109.5 . . ?
Si2 C14 H14A 109.5 . . ?
Si2 C14 H14B 109.5 . . ?
H14A C14 H14B 109.5 . . ?
Si2 C14 H14C 109.5 . . ?
H14A C14 H14C 109.5 . . ?
H14B C14 H14C 109.5 . . ?
Si2 C15 H15A 109.5 . . ?
Si2 C15 H15B 109.5 . . ?
H15A C15 H15B 109.5 . . ?
Si2 C15 H15C 109.5 . . ?
H15A C15 H15C 109.5 . . ?
H15B C15 H15C 109.5 . . ?
C17 C16 C32 118.8(4) . . ?
C17 C16 C4 118.9(4) . . ?
C32 C16 C4 122.4(3) . . ?
C17 C18 C26 121.0(4) . . ?
C17 C18 C19 118.9(4) . . ?
C26 C18 C19 120.1(4) . . ?
C16 C17 C18 118.6(4) . . ?
C16 C17 H17 120.7 . . ?
C18 C17 H17 120.7 . . ?
C22 C19 C18 106.6(5) . . ?
C24 C19 C18 110.3(5) . . ?
C22 C19 C20 115.2(6) . . ?
C18 C19 C20 104.9(4) . . ?
C22 C19 C21 112.9(7) . . ?
C18 C19 C21 111.0(4) . . ?
C20 C19 C21 106.1(6) . . ?
C24 C19 C23 107.6(7) . . ?
C18 C19 C23 112.8(5) . . ?
C24 C19 C25 112.9(7) . . ?
C18 C19 C25 109.7(5) . . ?
C23 C19 C25 103.4(6) . . ?
C19 C20 H20A 109.5 . . ?
C19 C20 H20B 109.5 . . ?
H20A C20 H20B 109.5 . . ?
C19 C20 H20C 109.5 . . ?
H20A C20 H20C 109.5 . . ?
H20B C20 H20C 109.5 . . ?
C19 C21 H21A 109.5 . . ?
C19 C21 H21B 109.5 . . ?
H21A C21 H21B 109.5 . . ?
C19 C21 H21C 109.5 . . ?
H21A C21 H21C 109.5 . . ?
H21B C21 H21C 109.5 . . ?
C19 C22 H22A 109.5 . . ?
C19 C22 H22B 109.5 . . ?
H22A C22 H22B 109.5 . . ?
C19 C22 H22C 109.5 . . ?
H22A C22 H22C 109.5 . . ?
H22B C22 H22C 109.5 . . ?
C19 C23 H23A 109.5 . . ?
C19 C23 H23B 109.5 . . ?
H23A C23 H23B 109.5 . . ?
C19 C23 H23C 109.5 . . ?
H23A C23 H23C 109.5 . . ?
H23B C23 H23C 109.5 . . ?
C19 C24 H24A 109.5 . . ?
C19 C24 H24B 109.5 . . ?
H24A C24 H24B 109.5 . . ?
C19 C24 H24C 109.5 . . ?
H24A C24 H24C 109.5 . . ?
H24B C24 H24C 109.5 . . ?
C19 C25 H25A 109.5 . . ?
C19 C25 H25B 109.5 . . ?
H25A C25 H25B 109.5 . . ?
C19 C25 H25C 109.5 . . ?
H25A C25 H25C 109.5 . . ?
H25B C25 H25C 109.5 . . ?
C27 C26 C18 121.7(4) . . ?
C27 C26 H26 119.2 . . ?
C18 C26 H26 119.2 . . ?
C26 C27 C32 115.7(4) . . ?
C26 C27 C28 126.0(6) . . ?
C32 C27 C28 117.7(6) . . ?
C26 C27 C28B 118.3(6) . . ?
C32 C27 C28B 125.4(5) . . ?
C29 C28 C31 109.1(8) . . ?
C29 C28 C30 106.6(7) . . ?
C31 C28 C30 110.5(7) . . ?
C29 C28 C27 112.0(8) . . ?
C31 C28 C27 104.0(7) . . ?
C30 C28 C27 114.5(7) . . ?
C28 C29 H29A 109.5 . . ?
C28 C29 H29B 109.5 . . ?
H29A C29 H29B 109.5 . . ?
C28 C29 H29C 109.5 . . ?
H29A C29 H29C 109.5 . . ?
H29B C29 H29C 109.5 . . ?
C28 C30 H30A 109.5 . . ?
C28 C30 H30B 109.5 . . ?
H30A C30 H30B 109.5 . . ?
C28 C30 H30C 109.5 . . ?
H30A C30 H30C 109.5 . . ?
H30B C30 H30C 109.5 . . ?
C28 C31 H31A 109.5 . . ?
C28 C31 H31B 109.5 . . ?
H31A C31 H31B 109.5 . . ?
C28 C31 H31C 109.5 . . ?
H31A C31 H31C 109.5 . . ?
H31B C31 H31C 109.5 . . ?
C29B C28B C31B 107.0(9) . . ?
C29B C28B C30B 105.9(8) . . ?
C31B C28B C30B 110.8(7) . . ?
C29B C28B C27 118.4(8) . . ?
C31B C28B C27 108.9(7) . . ?
C30B C28B C27 105.8(7) . . ?
C28B C29B H29D 109.5 . . ?
C28B C29B H29E 109.5 . . ?
H29D C29B H29E 109.5 . . ?
C28B C29B H29F 109.5 . . ?
H29D C29B H29F 109.5 . . ?
H29E C29B H29F 109.5 . . ?
C28B C30B H30D 109.5 . . ?
C28B C30B H30E 109.5 . . ?
H30D C30B H30E 109.5 . . ?
C28B C30B H30F 109.5 . . ?
H30D C30B H30F 109.5 . . ?
H30E C30B H30F 109.5 . . ?
C28B C31B H31D 109.5 . . ?
C28B C31B H31E 109.5 . . ?
H31D C31B H31E 109.5 . . ?
C28B C31B H31F 109.5 . . ?
H31D C31B H31F 109.5 . . ?
H31E C31B H31F 109.5 . . ?
C35 C36 C39 106.1(3) . . ?
C35 C36 C38 114.1(3) . . ?
C39 C36 C38 108.0(4) . . ?
C35 C36 C37 108.3(3) . . ?
C39 C36 C37 112.5(4) . . ?
C38 C36 C37 108.1(4) . . ?
C36 C37 H37A 109.5 . . ?
C36 C37 H37B 109.5 . . ?
H37A C37 H37B 109.5 . . ?
C36 C37 H37C 109.5 . . ?
H37A C37 H37C 109.5 . . ?
H37B C37 H37C 109.5 . . ?
C36 C38 H38A 109.5 . . ?
C36 C38 H38B 109.5 . . ?
H38A C38 H38B 109.5 . . ?
C36 C38 H38C 109.5 . . ?
H38A C38 H38C 109.5 . . ?
H38B C38 H38C 109.5 . . ?
C36 C39 H39A 109.5 . . ?
C36 C39 H39B 109.5 . . ?
H39A C39 H39B 109.5 . . ?
C36 C39 H39C 109.5 . . ?
H39A C39 H39C 109.5 . . ?
H39B C39 H39C 109.5 . . ?
C27 C32 C16 124.2(4) . . ?
C27 C32 H32 117.9 . . ?
C16 C32 H32 117.9 . . ?
C34 C33 C49 117.5(3) . . ?
C34 C33 C5 123.5(3) . . ?
C49 C33 C5 119.0(3) . . ?
C33 C34 C35 122.6(3) . . ?
C33 C34 H34 118.7 . . ?
C35 C34 H34 118.7 . . ?
C40 C35 C34 118.4(3) . . ?
C40 C35 C36 120.6(4) . . ?
C34 C35 C36 121.0(3) . . ?
C41 C40 C35 120.6(4) . . ?
C41 C40 H40 119.7 . . ?
C35 C40 H40 119.7 . . ?
C40 C41 C49 119.4(3) . . ?
C40 C41 C42 119.2(3) . . ?
C49 C41 C42 121.4(3) . . ?
C47 C42 C41 112.4(4) . . ?
C45 C42 C41 119.5(4) . . ?
C47 C42 C48 114.5(5) . . ?
C41 C42 C48 106.4(4) . . ?
C47 C42 C46 110.8(5) . . ?
C41 C42 C46 106.8(4) . . ?
C48 C42 C46 105.4(5) . . ?
C45 C42 C44 106.9(5) . . ?
C41 C42 C44 105.8(4) . . ?
C45 C42 C43 110.5(5) . . ?
C41 C42 C43 108.4(4) . . ?
C44 C42 C43 104.7(4) . . ?
C42 C43 H43A 109.5 . . ?
C42 C43 H43B 109.5 . . ?
H43A C43 H43B 109.5 . . ?
C42 C43 H43C 109.5 . . ?
H43A C43 H43C 109.5 . . ?
H43B C43 H43C 109.5 . . ?
C42 C44 H44A 109.5 . . ?
C42 C44 H44B 109.5 . . ?
H44A C44 H44B 109.5 . . ?
C42 C44 H44C 109.5 . . ?
H44A C44 H44C 109.5 . . ?
H44B C44 H44C 109.5 . . ?
C42 C45 H45A 109.5 . . ?
C42 C45 H45B 109.5 . . ?
H45A C45 H45B 109.5 . . ?
C42 C45 H45C 109.5 . . ?
H45A C45 H45C 109.5 . . ?
H45B C45 H45C 109.5 . . ?
C42 C46 H46A 109.5 . . ?
C42 C46 H46B 109.5 . . ?
H46A C46 H46B 109.5 . . ?
C42 C46 H46C 109.5 . . ?
H46A C46 H46C 109.5 . . ?
H46B C46 H46C 109.5 . . ?
C42 C47 H47A 109.5 . . ?
C42 C47 H47B 109.5 . . ?
H47A C47 H47B 109.5 . . ?
C42 C47 H47C 109.5 . . ?
H47A C47 H47C 109.5 . . ?
H47B C47 H47C 109.5 . . ?
C42 C48 H48A 109.5 . . ?
C42 C48 H48B 109.5 . . ?
H48A C48 H48B 109.5 . . ?
C42 C48 H48C 109.5 . . ?
H48A C48 H48C 109.5 . . ?
H48B C48 H48C 109.5 . . ?
C33 C49 C41 121.6(3) . . ?
C33 C49 H49 119.2 . . ?
C41 C49 H49 119.2 . . ?
 
_refine_diff_density_max    0.995
_refine_diff_density_min   -1.801
_refine_diff_density_rms    0.095

_shelx_res_file
;
TITL twin4_a.res in P-1
    twin6.res
    created by SHELXL-2018/3 at 15:27:55 on 29-Mar-2021
REM Old TITL twin4 in P-1
REM SHELXT solution in P-1
REM R1 0.171,  Rweak 0.030,  Alpha 0.053,  Orientation as input
REM Formula found by SHELXT:  C47 B2 Si2 Sn
CELL  0.71073  11.5790  12.0097  17.8354   70.540   82.054   71.695
ZERR   2.000   0.0016   0.0016   0.0024    0.002    0.002    0.002
LATT  1
SFAC  C  H  B  SI  SN
UNIT 84 142 2 4 2
REM Restraints for Fragment nsime3, Trimethylsilyl-N, C3H10OSi, N-TMS
REM from: Daniel Kratzert, Freiburg. Please cite
REM https://doi.org/10.1107/S1600576718004508
SADI SI1A C10A SI1A C11A SI1A C12A
SADI 0.03 C10A C11A C11A C12A C12A C10A
TEMP -173(2)
SIZE 0.124 0.139 0.16
L.S. 40
BOND $H
ACTA
LIST 6
FMAP 2
PLAN 20
TWST 0
MERG 0
WGHT    0.008500    5.259000
BASF   0.55877
FVAR       0.46608   0.53264   0.51609   0.49306   0.51282
SN1   5    0.225187    0.614518    0.916826    11.00000    0.02750    0.02106 =
         0.01879   -0.00834    0.00389   -0.00696

SI2   4    0.011724    0.609656    0.706761    11.00000    0.02729    0.02396 =
         0.02897   -0.01321    0.00896   -0.01311
C2    1    0.221533    0.721156    0.788729    11.00000    0.05796    0.02569 =
         0.02369   -0.01188    0.00867   -0.02384
AFIX  23
H2A   2    0.138291    0.774064    0.773373    11.00000   -1.20000
H2AB  2    0.277320    0.773396    0.775386    11.00000   -1.20000
AFIX   0
C7    1    0.297860    0.418397    0.942031    11.00000    0.09816    0.02855 =
         0.03104   -0.00950   -0.00731    0.00390
AFIX 137
H7A   2    0.244989    0.387605    0.920519    11.00000   -1.50000
H7B   2    0.302047    0.378988    0.999735    11.00000   -1.50000
H7C   2    0.379705    0.399101    0.917340    11.00000   -1.50000
AFIX   0
C8    1    0.326478    0.676667    0.981278    11.00000    0.06460    0.11034 =
         0.04139   -0.04364    0.01499   -0.05552
AFIX 137
H8A   2    0.354997    0.744643    0.944337    11.00000   -1.50000
H8B   2    0.396549    0.608280    1.005397    11.00000   -1.50000
H8C   2    0.273443    0.705030    1.023086    11.00000   -1.50000
AFIX   0
C9    1    0.045095    0.661859    0.957032    11.00000    0.03843    0.10110 =
         0.04283   -0.04544    0.00835   -0.01507
AFIX 137
H9A   2    0.000904    0.741603    0.921331    11.00000   -1.50000
H9B   2    0.041601    0.667654    1.010866    11.00000   -1.50000
H9C   2    0.007663    0.598693    0.957901    11.00000   -1.50000
AFIX   0

SAME B1 C3 C4
B1    3    0.263432    0.623244    0.748608    11.00000    0.04598    0.02518 =
         0.01782   -0.00847    0.01177   -0.02473
C6    1    0.178907    0.553950    0.727259    11.00000    0.03018    0.02180 =
         0.01947   -0.00892    0.00747   -0.01735
C5    1    0.258949    0.446055    0.723098    11.00000    0.02203    0.01888 =
         0.01424   -0.00434    0.00373   -0.01132
C4    1    0.390603    0.443898    0.726139    11.00000    0.02943    0.03816 =
         0.01578   -0.01160    0.00980   -0.02428

SAME  C3 SI1 C11 C12 C10
SAME C3 Si1A C10A C11A C12A
C3    1    0.401065    0.544780    0.738541    11.00000    0.03717    0.05139 =
         0.02307   -0.02170    0.01549   -0.03228
SIMU 0.01 0.01 Si1 > C12A
RIGU 0.001 0.001 Si1 > C12A
PART 1 41

SI1   4    0.533223    0.595780    0.742322    41.00000    0.02402    0.02194 =
         0.03490   -0.01604    0.01146   -0.01422
C10   1    0.563927    0.696883    0.642547    41.00000    0.02646    0.04101 =
         0.04468   -0.00409    0.01195   -0.02164
AFIX 137
H10A  2    0.583847    0.650190    0.604391    41.00000   -1.50000
H10B  2    0.632607    0.726852    0.644650    41.00000   -1.50000
H10C  2    0.491587    0.767152    0.625758    41.00000   -1.50000
AFIX   0
C11   1    0.666966    0.457005    0.780110    41.00000    0.03422    0.02753 =
         0.04357   -0.02230    0.00280   -0.01301
AFIX 137
H11A  2    0.705678    0.424422    0.736329    41.00000   -1.50000
H11B  2    0.638831    0.393465    0.822297    41.00000   -1.50000
H11C  2    0.725963    0.480936    0.801361    41.00000   -1.50000
AFIX   0
C12   1    0.517748    0.684697    0.812138    41.00000    0.02381    0.03325 =
         0.05450   -0.02686    0.00778   -0.01412
AFIX 137
H12A  2    0.595492    0.700056    0.813776    41.00000   -1.50000
H12B  2    0.494872    0.637589    0.865450    41.00000   -1.50000
H12C  2    0.454687    0.763516    0.794147    41.00000   -1.50000
AFIX   0
PART 0
PART 2  -41
SI1A  4    0.560067    0.554950    0.755570   -41.00000    0.02120    0.02511 =
         0.03118   -0.01611    0.01183   -0.01624
C10A  1    0.553385    0.614592    0.841775   -41.00000    0.02581    0.03803 =
         0.04315   -0.02691    0.00796   -0.01524
AFIX 137
H10D  2    0.635702    0.610648    0.852229   -41.00000   -1.50000
H10E  2    0.518936    0.563909    0.889160   -41.00000   -1.50000
H10F  2    0.502040    0.700244    0.828779   -41.00000   -1.50000
AFIX   0
C11A  1    0.591102    0.674536    0.665330   -41.00000    0.02791    0.04306 =
         0.03947   -0.00366    0.00371   -0.01825
AFIX 137
H11D  2    0.613054    0.640840    0.620564   -41.00000   -1.50000
H11E  2    0.658518    0.700860    0.674469   -41.00000   -1.50000
H11F  2    0.518213    0.745407    0.653041   -41.00000   -1.50000
AFIX   0
C12A  1    0.692614    0.413619    0.777913   -41.00000    0.02189    0.02637 =
         0.04536   -0.02302   -0.00290   -0.01184
AFIX 137
H12D  2    0.718513    0.388167    0.729964   -41.00000   -1.50000
H12E  2    0.669048    0.347215    0.820329   -41.00000   -1.50000
H12F  2    0.759941    0.431202    0.795187   -41.00000   -1.50000
AFIX   0
PART 0
PART 1 41
PART 2 -41
PART 0

C13   1   -0.036232    0.531468    0.645813    11.00000    0.03678    0.02706 =
         0.03386   -0.01281   -0.00918   -0.00174
AFIX 137
H13A  2   -0.121405    0.573229    0.631820    11.00000   -1.50000
H13B  2   -0.027583    0.445051    0.676799    11.00000   -1.50000
H13C  2    0.015335    0.535433    0.597104    11.00000   -1.50000
AFIX   0
C14   1   -0.032046    0.780346    0.649489    11.00000    0.03332    0.02294 =
         0.08231   -0.01610    0.00765   -0.00739
AFIX 137
H14A  2    0.013540    0.793704    0.598294    11.00000   -1.50000
H14B  2   -0.012780    0.825751    0.680349    11.00000   -1.50000
H14C  2   -0.119513    0.809771    0.640232    11.00000   -1.50000
AFIX   0
C15   1   -0.074770    0.589183    0.800376    11.00000    0.04454    0.09045 =
         0.04419   -0.04212    0.02378   -0.04692
AFIX 137
H15A  2   -0.052579    0.632139    0.831741    11.00000   -1.50000
H15B  2   -0.056687    0.501108    0.829926    11.00000   -1.50000
H15C  2   -0.161917    0.623207    0.790194    11.00000   -1.50000
AFIX   0
C16   1    0.491122    0.335532    0.718297    11.00000    0.01780    0.03441 =
         0.02023   -0.00699    0.00158   -0.01486
C18   1    0.659613    0.247045    0.645715    11.00000    0.01402    0.03685 =
         0.02436   -0.00136   -0.00231   -0.00880
C17   1    0.565310    0.348336    0.652409    11.00000    0.02015    0.03191 =
         0.01861   -0.00239    0.00248   -0.01517
AFIX  43
H17   2    0.552951    0.425282    0.611553    11.00000   -1.20000
AFIX   0
SAME C19 C21 C22 C20
SAME C19 C23 C24 C25
SIMU C19 > C25
RIGU C19 > C25
C19   1    0.744029    0.261371    0.573484    11.00000    0.02052    0.03196 =
         0.02974   -0.00602    0.00766   -0.00658
PART 1 21
C20   1    0.873307    0.226365    0.606815    21.00000    0.02183    0.05885 =
         0.04103   -0.01511    0.01060   -0.01369
AFIX 137
H20A  2    0.934054    0.231344    0.562661    21.00000   -1.50000
H20B  2    0.892873    0.142154    0.643660    21.00000   -1.50000
H20C  2    0.873851    0.283702    0.634972    21.00000   -1.50000
AFIX   0
C21   1    0.716155    0.399676    0.520543    21.00000    0.04881    0.04111 =
         0.02814   -0.00145    0.01855   -0.00129
AFIX 137
H21A  2    0.774976    0.407326    0.475342    21.00000   -1.50000
H21B  2    0.722419    0.450091    0.552311    21.00000   -1.50000
H21C  2    0.633642    0.428076    0.500879    21.00000   -1.50000
AFIX   0
C22   1    0.729598    0.180783    0.531662    21.00000    0.03751    0.07980 =
         0.05591   -0.04594    0.02858   -0.03385
AFIX 137
H22A  2    0.648041    0.212447    0.510193    21.00000   -1.50000
H22B  2    0.740220    0.097367    0.568794    21.00000   -1.50000
H22C  2    0.790863    0.178525    0.487968    21.00000   -1.50000
AFIX   0
PART 2 -21
C23   1    0.839000    0.134602    0.570333   -21.00000    0.04051    0.03937 =
         0.03290   -0.00730    0.01916    0.00340
AFIX 137
H23A  2    0.795260    0.075118    0.573740   -21.00000   -1.50000
H23B  2    0.893110    0.102399    0.615116   -21.00000   -1.50000
H23C  2    0.887278    0.148008    0.520197   -21.00000   -1.50000
AFIX   0
C24   1    0.814040    0.346000    0.572091   -21.00000    0.05020    0.04956 =
         0.04645   -0.02471    0.02489   -0.03007
AFIX 137
H24A  2    0.863790    0.359844    0.522601   -21.00000   -1.50000
H24B  2    0.867035    0.309454    0.617647   -21.00000   -1.50000
H24C  2    0.757701    0.424798    0.575102   -21.00000   -1.50000
AFIX   0
C25   1    0.668702    0.304758    0.495449   -21.00000    0.03489    0.05683 =
         0.02730   -0.00895    0.00709   -0.00945
AFIX 137
H25A  2    0.722753    0.321201    0.448255   -21.00000   -1.50000
H25B  2    0.602677    0.380056    0.494306   -21.00000   -1.50000
H25C  2    0.634324    0.239717    0.495765   -21.00000   -1.50000
AFIX   0
PART 0
C26   1    0.678637    0.132303    0.706237    11.00000    0.01240    0.03599 =
         0.03824    0.00195    0.00106   -0.00433
AFIX  43
H26   2    0.745048    0.064743    0.700422    11.00000   -1.20000
AFIX   0

SAME C35 C36 C37 C38 C39
SAME C27 C28 C30 C31 C29
SAME C27 C28B C29B C30B C31B
SIMU 0.01 0.01 C27 > C39
RIGU 0.001 0.001 C27 > C39

C27   1    0.605030    0.116262    0.771960    11.00000    0.01716    0.03894 =
         0.03205    0.01081   -0.00446   -0.01142
PART 1 51
C28   1    0.627088    0.000834    0.846898    51.00000    0.02294    0.03232 =
         0.02700    0.00523   -0.00301   -0.01058
C29   1    0.725871   -0.107068    0.831890    51.00000    0.02730    0.03543 =
         0.02909    0.00477    0.00062   -0.00879
AFIX 137
H29A  2    0.706668   -0.123258    0.785398    51.00000   -1.50000
H29B  2    0.731200   -0.180135    0.878570    51.00000   -1.50000
H29C  2    0.803935   -0.087924    0.821950    51.00000   -1.50000
AFIX   0
C30   1    0.663013    0.020699    0.920642    51.00000    0.03444    0.03201 =
         0.02944    0.00497   -0.00396   -0.01753
AFIX 137
H30A  2    0.743078    0.035592    0.910455    51.00000   -1.50000
H30B  2    0.666333   -0.052897    0.966663    51.00000   -1.50000
H30C  2    0.602436    0.092014    0.931629    51.00000   -1.50000
AFIX   0
C31   1    0.504874   -0.030477    0.863167    51.00000    0.02568    0.03087 =
         0.02636    0.00181    0.00079   -0.01286
AFIX 137
H31A  2    0.477861   -0.031565    0.813777    51.00000   -1.50000
H31B  2    0.443753    0.031908    0.882932    51.00000   -1.50000
H31C  2    0.515309   -0.111679    0.903135    51.00000   -1.50000
AFIX   0
PART 2 -51
C28B  1    0.620252   -0.019529    0.830292   -51.00000    0.02126    0.03172 =
         0.02624    0.00364   -0.00120   -0.00973
C29B  1    0.720603   -0.123244    0.811901   -51.00000    0.02396    0.03812 =
         0.03103    0.00081    0.00073   -0.00627
AFIX 137
H29D  2    0.710386   -0.125470    0.758832   -51.00000   -1.50000
H29E  2    0.717215   -0.201656    0.851560   -51.00000   -1.50000
H29F  2    0.799527   -0.110110    0.813341   -51.00000   -1.50000
AFIX   0
C30B  1    0.648412   -0.017420    0.912230   -51.00000    0.02965    0.02996 =
         0.02764    0.00505   -0.00308   -0.01335
AFIX 137
H30D  2    0.724548    0.004175    0.907587   -51.00000   -1.50000
H30E  2    0.656636   -0.098999    0.951374   -51.00000   -1.50000
H30F  2    0.581852    0.043898    0.929516   -51.00000   -1.50000
AFIX   0
C31B  1    0.500606   -0.051705    0.835252   -51.00000    0.02149    0.03163 =
         0.02777    0.00076    0.00194   -0.01065
AFIX 137
H31D  2    0.485384   -0.054096    0.783186   -51.00000   -1.50000
H31E  2    0.433461    0.010949    0.850859   -51.00000   -1.50000
H31F  2    0.506585   -0.132513    0.874876   -51.00000   -1.50000
AFIX   0
PART 0

C36   1    0.292156    0.121607    0.594648    11.00000    0.03066    0.03018 =
         0.02535   -0.01632    0.00936   -0.01599
C37   1    0.232776    0.217670    0.516960    11.00000    0.05478    0.04544 =
         0.02490   -0.01298    0.00554   -0.01764
AFIX 137
H37A  2    0.255799    0.293577    0.506105    11.00000   -1.50000
H37B  2    0.144010    0.235886    0.523442    11.00000   -1.50000
H37C  2    0.261141    0.184016    0.472429    11.00000   -1.50000
AFIX   0
C38   1    0.262273    0.001246    0.606386    11.00000    0.05838    0.03815 =
         0.03864   -0.02338    0.01486   -0.02799
AFIX 137
H38A  2    0.173747    0.016442    0.609744    11.00000   -1.50000
H38B  2    0.297360   -0.060171    0.655676    11.00000   -1.50000
H38C  2    0.296590   -0.029552    0.561250    11.00000   -1.50000
AFIX   0
C39   1    0.430861    0.093999    0.590696    11.00000    0.03001    0.05636 =
         0.06516   -0.04404    0.01218   -0.01227
AFIX 137
H39A  2    0.464896    0.063491    0.545410    11.00000   -1.50000
H39B  2    0.464227    0.031288    0.640032    11.00000   -1.50000
H39C  2    0.452243    0.169547    0.584117    11.00000   -1.50000
AFIX   0

C32   1    0.511360    0.219485    0.776491    11.00000    0.01734    0.04265 =
         0.02054   -0.00020   -0.00007   -0.01485
AFIX  43
H32   2    0.457302    0.211279    0.821886    11.00000   -1.20000
AFIX   0
C33   1    0.230307    0.334587    0.720708    11.00000    0.01829    0.01548 =
         0.01590   -0.00170   -0.00146   -0.00756
C34   1    0.271445    0.282273    0.661648    11.00000    0.01546    0.01873 =
         0.01889   -0.00404    0.00102   -0.00705
AFIX  43
H34   2    0.318793    0.319764    0.618529    11.00000   -1.20000
AFIX   0
C35   1    0.246840    0.175464    0.661839    11.00000    0.01760    0.01537 =
         0.01803   -0.00372   -0.00271   -0.00162

C40   1    0.179678    0.121365    0.724390    11.00000    0.01879    0.01806 =
         0.02663   -0.00699   -0.00073   -0.00841
AFIX  43
H40   2    0.162517    0.048331    0.725833    11.00000   -1.20000
AFIX   0
C41   1    0.137111    0.171150    0.784679    11.00000    0.01585    0.01788 =
         0.01773   -0.00060   -0.00055   -0.00804
SAME C42 C44 C45 C43
SAME C42 C46 C47 C48
SIMU C42 > C48
RIGU C42 > C48

C42   1    0.066387    0.108222    0.852990    11.00000    0.01925    0.02245 =
         0.02363    0.00157    0.00022   -0.01025
PART 1 31
C43   1    0.130233    0.084070    0.934806    31.00000    0.02705    0.02324 =
         0.01913   -0.00728    0.00372   -0.01087
AFIX 137
H43A  2    0.211675    0.025843    0.935915    31.00000   -1.50000
H43B  2    0.080705    0.049656    0.980560    31.00000   -1.50000
H43C  2    0.136816    0.162149    0.937278    31.00000   -1.50000
AFIX   0
C44   1   -0.063852    0.209256    0.856652    31.00000    0.02162    0.01718 =
         0.02674   -0.00893    0.00759   -0.00453
AFIX 137
H44A  2   -0.108608    0.228031    0.809066    31.00000   -1.50000
H44B  2   -0.050608    0.284743    0.858912    31.00000   -1.50000
H44C  2   -0.111089    0.176084    0.904193    31.00000   -1.50000
AFIX   0
C45   1    0.040816   -0.002802    0.852723    31.00000    0.03850    0.02349 =
         0.02049   -0.00983    0.01258   -0.01603
AFIX 137
H45A  2   -0.004476    0.015433    0.805468    31.00000   -1.50000
H45B  2   -0.007874   -0.031440    0.900688    31.00000   -1.50000
H45C  2    0.117579   -0.067157    0.851833    31.00000   -1.50000
AFIX   0
PART 0
PART 2 -31
C46   1    0.157813   -0.025162    0.896613   -31.00000    0.02715    0.01755 =
         0.02003   -0.00263    0.00633   -0.01089
AFIX 137
H46A  2    0.193314   -0.068801    0.857461   -31.00000   -1.50000
H46B  2    0.112511   -0.073530    0.938253   -31.00000   -1.50000
H46C  2    0.222925   -0.013847    0.920514   -31.00000   -1.50000
AFIX   0
C47   1    0.020146    0.175948    0.906400   -31.00000    0.02826    0.01844 =
         0.02962   -0.00832    0.01754   -0.00989
AFIX 137
H47A  2   -0.025175    0.260238    0.877371   -31.00000   -1.20000
H47B  2    0.087539    0.178125    0.933108   -31.00000   -1.20000
H47C  2   -0.034318    0.136920    0.946135   -31.00000   -1.20000
AFIX   0
C48   1   -0.034187    0.079627    0.815503   -31.00000    0.02647    0.03865 =
         0.02956   -0.00711    0.00429   -0.01941
AFIX 137
H48A  2   -0.090320    0.157309    0.785625   -31.00000   -1.50000
H48B  2   -0.079586    0.032967    0.858207   -31.00000   -1.50000
H48C  2    0.005507    0.031023    0.779628   -31.00000   -1.50000
AFIX   0
PART 0
C49   1    0.163287    0.278067    0.782373    11.00000    0.01810    0.01878 =
         0.01741   -0.00541    0.00238   -0.00840
AFIX  43
H49   2    0.133842    0.312392    0.824650    11.00000   -1.20000

AFIX   0
HKLF 5


REM  twin4_a.res in P-1
REM wR2 = 0.0962, GooF = S = 1.193, Restrained GooF = 1.261 for all data
REM R1 = 0.0395 for 10002 Fo > 4sig(Fo) and 0.0417 for all 10340 data
REM 579 parameters refined using 751 restraints

END

WGHT      0.0086      5.2531

REM Highest difference peak  0.995,  deepest hole -1.801,  1-sigma level  0.095
Q1    1   0.1457  0.5991  0.9245  11.00000  0.05    0.99
Q2    1   0.3824  0.5188  0.9212  11.00000  0.05    0.72
Q3    1   0.3012  0.5762  0.9515  11.00000  0.05    0.70
Q4    1   0.0637  0.7030  0.9065  11.00000  0.05    0.69
Q5    1   0.3074  0.6295  0.9113  11.00000  0.05    0.62
Q6    1   0.2893  0.5229  0.9229  11.00000  0.05    0.55
Q7    1   0.4654  0.5651  0.7542  11.00000  0.05    0.50
Q8    1   0.6378  0.1967  0.6779  11.00000  0.05    0.49
Q9    1  -0.0196  0.6861  0.9242  11.00000  0.05    0.47
Q10   1   0.2788  0.1281  0.6261  11.00000  0.05    0.42
Q11   1   0.1573  0.6994  0.9083  11.00000  0.05    0.42
Q12   1   0.3473 -0.0007  0.6197  11.00000  0.05    0.39
Q13   1   0.1023  0.5595  0.7252  11.00000  0.05    0.39
Q14   1   0.7604 -0.2048  0.7558  11.00000  0.05    0.38
Q15   1   0.0740  0.5377  0.7638  11.00000  0.05    0.36
Q16   1   0.3818  0.5242  0.6995  11.00000  0.05    0.36
Q17   1  -0.0584  0.6999  0.7652  11.00000  0.05    0.35
Q18   1   0.3214  0.3041  0.6414  11.00000  0.05    0.35
Q19   1   0.0850  0.0652  0.8127  11.00000  0.05    0.35
Q20   1   0.2750  0.2722  0.9411  11.00000  0.05    0.35
;
_shelx_res_checksum   75617

_shelx_hkl_file
;
   1   0   0 30.6534 0.46298   2
   2   0   0 1169.75 5.63164   2
   3   0   0 1.14685 0.29560   2
   4   0   0 2305.32 11.1274   2
   5   0   0 271.313 2.70127   2
   6   0   0 420.261 6.96961  -1
  -6   0   1 420.261 6.96961   2
   7   0   0 151.269 2.40942  -1
  -7   0   1 151.269 2.40942   2
   8   0   0 66.1863 2.10946  -1
  -8   0   1 66.1863 2.10946   2
   9   0   0 108.990 3.08766  -1
  -9   0   1 108.990 3.08766   2
  10   0   0 32.7557 2.43666  -1
 -10   0   1 32.7557 2.43666   2
  11   0   0 215.769 4.79485  -1
 -11   0   1 215.769 4.79485   2
  12   0   0 2.71853 3.79585  -1
 -12   0   1 2.71853 3.79585   2
  13   0   0 65.2705 14.6091  -1
 -13   0   1 65.2705 14.6091   2
  14   0   0 26.1979 5.64157  -1
 -14   0   2 26.1979 5.64157   2
 -13   1   0 111.269 14.1479  -1
 -13   1   3 111.269 14.1479   2
 -12   1   0 38.3826 7.00902  -1
 -12   1   2 38.3826 7.00902   2
 -11   1   0 241.180 5.49216  -1
 -11   1   2 241.180 5.49216   2
 -10   1   0 152.611 4.07802  -1
 -10   1   2 152.611 4.07802   2
  -9   1   0 269.695 4.87696  -1
  -9   1   2 269.695 4.87696   2
  -8   1   0 144.708 3.26205  -1
  -8   1   2 144.708 3.26205   2
  -7   1   0 277.590 3.67215  -1
  -7   1   2 277.590 3.67215   2
  -6   1   0 472.851 10.6305  -1
  -6   1   2 472.851 10.6305   2
  -5   1   0 368.071 15.0182  -1
  -5   1   2 368.071 15.0182   2
  -4   1   0 714.702 5.61095   2
  -3   1   0 351.534 3.06473   2
  -2   1   0 232.365 5.75683  -1
  -2   1   1 232.365 5.75683   2
  -1   1   0 275.703 5.19628  -1
  -1   1   1 275.703 5.19628   2
   0   1   0 1131.93 8.15337  -1
   0   1   1 1131.93 8.15337   2
   1   1   0 333.403 2.71483  -1
   1   1   1 333.403 2.71483   2
   2   1   0 45.5944 0.68224   2
   3   1   0 213.961 1.74197   2
   4   1   0 516.864 3.36676   2
   5   1   0 390.501 3.28321   2
   6   1   0 887.305 5.98973   2
   7   1   0 26.9453 1.80419  -1
   7   1   0 26.9453 1.80419   2
   8   1   0 332.363 4.24313  -1
   8   1   0 332.363 4.24313   2
   9   1   0 501.333 5.54102  -1
   9   1   0 501.333 5.54102   2
  10   1   0 237.003 4.60306  -1
  10   1   0 237.003 4.60306   2
  11   1   0 64.4262 3.08690  -1
  11   1   0 64.4262 3.08690   2
  12   1   0 27.3877 2.97307  -1
  12   1   0 27.3877 2.97307   2
  13   1   0 92.7332 10.4184  -1
  13   1   0 92.7332 10.4184   2
  14   1   0 26.4617 11.1615  -1
 -14  -1   1 26.4617 11.1615   2
 -13   2   0 94.9050 8.05832  -1
 -13   2   4 94.9050 8.05832   2
 -12   2   0 40.8199 7.23026  -1
 -12   2   3 40.8199 7.23026   2
 -11   2   0 110.921 4.91419  -1
 -11   2   3 110.921 4.91419   2
 -10   2   0 172.270 4.38972  -1
 -10   2   3 172.270 4.38972   2
  -9   2   0 112.252 3.44043  -1
  -9   2   3 112.252 3.44043   2
  -8   2   0 145.365 3.36223  -1
  -8   2   3 145.365 3.36223   2
  -7   2   0 158.614 3.38600  -1
  -7   2   3 158.614 3.38600   2
  -6   2   0 253.084 5.61512  -1
  -6   2   3 253.084 5.61512   2
  -5   2   0 526.552 12.7974  -1
  -5   2   3 526.552 12.7974   2
  -4   2   0 125.995 2.11142   2
  -3   2   0 598.031 4.08610   2
  -2   2   0 1542.17 31.9189  -1
  -2   2   2 1542.17 31.9189   2
  -1   2   0 2869.67 23.7815  -1
  -1   2   2 2869.67 23.7815   2
   0   2   0 151.798 2.40912  -1
   0   2   2 151.798 2.40912   2
   1   2   0 2767.69 11.5827  -1
   1   2   2 2767.69 11.5827   2
   2   2   0 146.811 2.26497  -1
   2   2   2 146.811 2.26497   2
   3   2   0 1862.20 8.46458   2
   4   2   0 9.60970 0.70355   2
   5   2   0 59.9981 1.20127   2
   6   2   0 543.885 4.30997   2
   7   2   0 22.6774 4.97806  -1
   7   2   1 22.6774 4.97806   2
   8   2   0 407.831 4.22270  -1
   8   2   1 407.831 4.22270   2
   9   2   0 65.6683 2.14878  -1
   9   2   1 65.6683 2.14878   2
  10   2   0 323.407 4.60359  -1
  10   2   1 323.407 4.60359   2
  11   2   0 17.4333 2.43285  -1
  11   2   1 17.4333 2.43285   2
  12   2   0 95.9643 3.54893  -1
  12   2   1 95.9643 3.54893   2
  13   2   0 200.688 9.30416  -1
  13   2   1 200.688 9.30416   2
  14   2   0 84.9345 15.6334  -1
  14   2   1 84.9345 15.6334   2
 -13   3   0 73.9192 7.85973  -1
 -13   3   5 73.9192 7.85973   2
 -11   3   0 109.607 6.70991  -1
 -11   3   4 109.607 6.70991   2
 -10   3   0 126.079 4.47627  -1
 -10   3   4 126.079 4.47627   2
  -9   3   0 197.011 4.80636  -1
  -9   3   4 197.011 4.80636   2
  -8   3   0 84.3333 2.85531  -1
  -8   3   4 84.3333 2.85531   2
  -7   3   0 81.2934 2.69686  -1
  -7   3   4 81.2934 2.69686   2
  -6   3   0 340.849 3.82884  -1
  -6   3   4 340.849 3.82884   2
  -5   3   0 432.407 12.3591  -1
  -5   3   4 432.407 12.3591   2
  -2   3   0 394.178 3.08198   2
  -2   3   0 719.851 17.0440  -1
  -2   3   3 719.851 17.0440   2
  -1   3   0 1031.04 12.6675  -1
  -1   3   3 1031.04 12.6675   2
   0   3   0 603.342 6.28974  -1
   0   3   3 603.342 6.28974   2
   1   3   0 30.4288 0.77557  -1
   1   3   3 30.4288 0.77557   2
   2   3   0 3376.61 16.4327  -1
   2   3   3 3376.61 16.4327   2
   3   3   0 1030.70 11.3840  -1
   3   3   3 1030.70 11.3840   2
   4   3   0 35.3405 0.83037   2
   5   3   0 247.245 2.36542   2
   6   3   0 484.995 3.80101   2
   7   3   0 417.624 3.71737   2
   7   3   0 358.325 16.3786  -1
   7   3   2 358.325 16.3786   2
   8   3   0 621.109 5.10007  -1
   8   3   2 621.109 5.10007   2
   9   3   0 178.458 2.91092  -1
   9   3   2 178.458 2.91092   2
  10   3   0 205.296 3.56301  -1
  10   3   2 205.296 3.56301   2
  11   3   0 -1.1918 1.57016  -1
  11   3   2 -1.1918 1.57016   2
  12   3   0 90.3355 4.94095  -1
  12   3   2 90.3355 4.94095   2
  13   3   0 186.001 6.82823  -1
  13   3   2 186.001 6.82823   2
  14   3   0 130.198 9.87745  -1
  14   3   2 130.198 9.87745   2
 -12   4   0 -2.7061 1.62024   2
 -12   4   0 21.2687 7.81262  -1
 -12   4   6 21.2687 7.81262   2
 -11   4   0 133.059 10.8127  -1
 -11   4   5 133.059 10.8127   2
 -10   4   0 34.4613 3.69182  -1
 -10   4   5 34.4613 3.69182   2
  -9   4   0 401.304 6.87221  -1
  -9   4   5 401.304 6.87221   2
  -8   4   0 44.8341 2.67779  -1
  -8   4   5 44.8341 2.67779   2
  -7   4   0 244.223 4.72260  -1
  -7   4   5 244.223 4.72260   2
  -6   4   0 146.302 3.61342  -1
  -6   4   5 146.302 3.61342   2
  -5   4   0 796.876 9.01186  -1
  -5   4   5 796.876 9.01186   2
  -3   4   0 110.500 1.86528   2
  -2   4   0 371.073 3.31447   2
  -2   4   0 591.827 18.0511  -1
  -2   4   5 591.827 18.0511   2
  -1   4   0 413.148 7.73648  -1
  -1   4   4 413.148 7.73648   2
   0   4   0 1092.45 10.3690  -1
   0   4   4 1092.45 10.3690   2
   1   4   0 1119.19 5.97362  -1
   1   4   4 1119.19 5.97362   2
   2   4   0 1707.95 8.76727  -1
   2   4   4 1707.95 8.76727   2
   3   4   0 223.286 2.33890  -1
   3   4   4 223.286 2.33890   2
   4   4   0 721.514 7.66594  -1
   4   4   4 721.514 7.66594   2
   5   4   0 104.425 1.50190   2
   5   4   0 85.9375 7.25186  -1
   5   4   4 85.9375 7.25186   2
   6   4   0 69.0104 1.33809   2
   7   4   0 83.6920 1.62237   2
   7   4   0 78.9545 9.74691  -1
   7   4   3 78.9545 9.74691   2
   8   4   0 374.605 6.51867  -1
   8   4   3 374.605 6.51867   2
   9   4   0 134.171 2.43081  -1
   9   4   3 134.171 2.43081   2
  10   4   0 260.127 4.33040  -1
  10   4   3 260.127 4.33040   2
  11   4   0 62.3608 3.24531  -1
  11   4   3 62.3608 3.24531   2
  12   4   0 85.1778 4.82206  -1
  12   4   3 85.1778 4.82206   2
  13   4   0 134.192 6.12389  -1
  13   4   3 134.192 6.12389   2
  14   4   0 35.8898 7.41788  -1
  14   4   3 35.8898 7.41788   2
  15   4   0 6.47797 6.76095   2
 -11   5   0 24.8442 3.45210   2
 -11   5   0 65.9425 13.3595  -1
 -11   5   6 65.9425 13.3595   2
 -10   5   0 31.7272 4.80784  -1
 -10   5   6 31.7272 4.80784   2
  -9   5   0 207.802 5.65103  -1
  -9   5   6 207.802 5.65103   2
  -8   5   0 41.1866 3.07515  -1
  -8   5   6 41.1866 3.07515   2
  -7   5   0 245.475 4.55509  -1
  -7   5   6 245.475 4.55509   2
  -6   5   0 97.5927 3.22346  -1
  -6   5   6 97.5927 3.22346   2
  -5   5   0 516.209 5.94496  -1
  -5   5   6 516.209 5.94496   2
  -4   5   0 287.629 6.02933  -1
  -4   5   6 287.629 6.02933   2
  -3   5   0 22.9074 1.16906   2
  -1   5   0 762.400 12.0592  -1
  -1   5   5 762.400 12.0592   2
   0   5   0 1398.66 13.2308  -1
   0   5   5 1398.66 13.2308   2
   1   5   0 598.582 4.37894  -1
   1   5   5 598.582 4.37894   2
   2   5   0 283.627 2.30909  -1
   2   5   5 283.627 2.30909   2
   3   5   0 341.981 3.68483  -1
   3   5   5 341.981 3.68483   2
   4   5   0 900.682 6.53461  -1
   4   5   5 900.682 6.53461   2
   5   5   0 78.2000 9.16899  -1
   5   5   5 78.2000 9.16899   2
   6   5   0 303.633 12.3336  -1
   6   5   5 303.633 12.3336   2
   7   5   0 119.404 1.87677   2
   8   5   0 412.037 6.72859  -1
   8   5   4 412.037 6.72859   2
   9   5   0 221.080 3.61954  -1
   9   5   4 221.080 3.61954   2
  10   5   0 301.559 4.56121  -1
  10   5   4 301.559 4.56121   2
  11   5   0 95.6162 3.63009  -1
  11   5   4 95.6162 3.63009   2
  12   5   0 162.447 5.00253  -1
  12   5   4 162.447 5.00253   2
  13   5   0 137.194 6.04029  -1
  13   5   4 137.194 6.04029   2
  14   5   0 177.432 9.69634  -1
  14   5   4 177.432 9.69634   2
  15   5   0 11.2299 7.58302   2
 -11   6   0 11.5277 2.81577   2
 -11   6   0 38.2190 8.37854  -1
 -11   6   8 38.2190 8.37854   2
 -10   6   0 47.8712 6.13693  -1
 -10   6   7 47.8712 6.13693   2
  -9   6   0 57.6778 4.15022  -1
  -9   6   7 57.6778 4.15022   2
  -8   6   0 44.9286 3.56456  -1
  -8   6   7 44.9286 3.56456   2
  -7   6   0 201.091 5.27851  -1
  -7   6   7 201.091 5.27851   2
  -6   6   0 61.0375 3.12472  -1
  -6   6   7 61.0375 3.12472   2
  -5   6   0 334.506 4.96963  -1
  -5   6   7 334.506 4.96963   2
  -4   6   0 11.1527 2.25481  -1
  -4   6   7 11.1527 2.25481   2
  -3   6   0 226.889 3.38348   2
  -3   6   0 496.304 20.0978  -1
  -3   6   7 496.304 20.0978   2
  -1   6   0 663.822 18.1960  -1
  -1   6   6 663.822 18.1960   2
   0   6   0 822.442 9.77522  -1
   0   6   6 822.442 9.77522   2
   1   6   0 1038.50 6.77562  -1
   1   6   6 1038.50 6.77562   2
   2   6   0 164.047 2.05216  -1
   2   6   6 164.047 2.05216   2
   3   6   0 610.831 4.75943  -1
   3   6   6 610.831 4.75943   2
   4   6   0 1402.42 9.96023  -1
   4   6   6 1402.42 9.96023   2
   5   6   0 251.166 4.34860  -1
   5   6   6 251.166 4.34860   2
   6   6   0 146.311 2.92008   2
   6   6   0 258.300 14.6002  -1
   6   6   6 258.300 14.6002   2
   7   6   0 26.7940 1.71300   2
   8   6   0 135.468 4.93593  -1
   8   6   5 135.468 4.93593   2
   9   6   0 42.0798 2.47750  -1
   9   6   5 42.0798 2.47750   2
  10   6   0 174.342 3.68693  -1
  10   6   5 174.342 3.68693   2
  11   6   0 8.63446 2.30946  -1
  11   6   5 8.63446 2.30946   2
  12   6   0 6.54732 3.20479  -1
  12   6   5 6.54732 3.20479   2
  13   6   0 89.6906 5.46353  -1
  13   6   5 89.6906 5.46353   2
  14   6   0 34.9120 7.00385  -1
  14   6   5 34.9120 7.00385   2
 -10   7   0 98.5864 10.0123  -1
 -10   7   8 98.5864 10.0123   2
  -9   7   0 40.6331 4.33482  -1
  -9   7   8 40.6331 4.33482   2
  -8   7   0 121.298 4.93365  -1
  -8   7   8 121.298 4.93365   2
  -7   7   0 134.396 4.70143  -1
  -7   7   8 134.396 4.70143   2
  -6   7   0 151.878 4.33055  -1
  -6   7   8 151.878 4.33055   2
  -5   7   0 110.855 3.99983  -1
  -5   7   8 110.855 3.99983   2
  -4   7   0 135.672 3.67053  -1
  -4   7   8 135.672 3.67053   2
  -3   7   0 331.141 8.18676  -1
  -3   7   8 331.141 8.18676   2
  -1   7   0 225.374 2.75247   2
  -1   7   0 549.317 17.2960  -1
  -1   7   7 549.317 17.2960   2
   0   7   0 45.8689 3.33041  -1
   0   7   7 45.8689 3.33041   2
   1   7   0 959.775 6.77231  -1
   1   7   7 959.775 6.77231   2
   2   7   0 109.240 1.87741  -1
   2   7   7 109.240 1.87741   2
   3   7   0 509.043 3.99259  -1
   3   7   7 509.043 3.99259   2
   4   7   0 413.640 4.76341  -1
   4   7   7 413.640 4.76341   2
   5   7   0 681.194 7.20855  -1
   5   7   7 681.194 7.20855   2
   6   7   0 225.147 3.71762   2
   6   7   0 237.993 7.07107  -1
   6   7   7 237.993 7.07107   2
   7   7   0 475.730 5.84578   2
   8   7   0 243.240 16.9154  -1
   8   7   6 243.240 16.9154   2
   9   7   0 289.558 6.99538  -1
   9   7   6 289.558 6.99538   2
  10   7   0 507.138 8.35616  -1
  10   7   6 507.138 8.35616   2
  11   7   0 37.5711 2.53514  -1
  11   7   6 37.5711 2.53514   2
  12   7   0 137.740 5.80642  -1
  12   7   6 137.740 5.80642   2
  13   7   0 18.7178 4.07146  -1
  13   7   6 18.7178 4.07146   2
  14   7   0 197.032 10.0459  -1
  14   7   6 197.032 10.0459   2
  -9   8   0 50.9273 5.30143  -1
  -9   8   9 50.9273 5.30143   2
  -8   8   0 43.2395 4.29552  -1
  -8   8   9 43.2395 4.29552   2
  -7   8   0 93.2253 4.41485  -1
  -7   8   9 93.2253 4.41485   2
  -6   8   0 107.662 4.19751  -1
  -6   8   9 107.662 4.19751   2
  -5   8   0 170.926 4.59827  -1
  -5   8   9 170.926 4.59827   2
  -4   8   0 107.609 3.32233  -1
  -4   8   9 107.609 3.32233   2
  -3   8   0 305.026 5.97390  -1
  -3   8   9 305.026 5.97390   2
  -2   8   0 267.359 13.5158  -1
  -2   8   9 267.359 13.5158   2
   0   8   0 364.231 8.93245  -1
   0   8   8 364.231 8.93245   2
   1   8   0 611.779 5.51961  -1
   1   8   8 611.779 5.51961   2
   2   8   0 160.575 2.46300  -1
   2   8   8 160.575 2.46300   2
   3   8   0 204.446 3.21613  -1
   3   8   8 204.446 3.21613   2
   4   8   0 292.752 4.16900  -1
   4   8   8 292.752 4.16900   2
   5   8   0 529.012 5.76332  -1
   5   8   8 529.012 5.76332   2
   6   8   0 173.694 6.13187  -1
   6   8   8 173.694 6.13187   2
   7   8   0 237.942 4.85276   2
   7   8   0 205.699 12.3218  -1
   7   8   8 205.699 12.3218   2
   8   8   0 164.812 17.4382  -1
   8   8   7 164.812 17.4382   2
   9   8   0 107.655 4.92817  -1
   9   8   7 107.655 4.92817   2
  10   8   0 300.733 6.79870  -1
  10   8   7 300.733 6.79870   2
  11   8   0 43.2175 3.03386  -1
  11   8   7 43.2175 3.03386   2
  12   8   0 41.4335 4.03703  -1
  12   8   7 41.4335 4.03703   2
  13   8   0 28.7539 4.22940  -1
  13   8   7 28.7539 4.22940   2
  14   8   0 128.166 6.73222  -1
  14   8   7 128.166 6.73222   2
  -8   9   0 94.4773 5.13003  -1
  -8   9  10 94.4773 5.13003   2
  -8   9   0 111.321 18.1707  -1
  -8   9  11 111.321 18.1707   2
  -7   9   0 37.2024 3.55226  -1
  -7   9  10 37.2024 3.55226   2
  -6   9   0 121.326 4.35365  -1
  -6   9  10 121.326 4.35365   2
  -5   9   0 217.551 5.27867  -1
  -5   9  10 217.551 5.27867   2
  -4   9   0 72.8264 3.40030  -1
  -4   9  10 72.8264 3.40030   2
  -3   9   0 89.1759 3.44291  -1
  -3   9  10 89.1759 3.44291   2
  -2   9   0 273.156 10.7978  -1
  -2   9  10 273.156 10.7978   2
  -1   9   0 234.258 3.20959   2
   0   9   0 97.5198 6.00247  -1
   0   9   9 97.5198 6.00247   2
   1   9   0 223.488 3.86478  -1
   1   9   9 223.488 3.86478   2
   2   9   0 504.771 5.71113  -1
   2   9   9 504.771 5.71113   2
   3   9   0 194.261 3.43026  -1
   3   9   9 194.261 3.43026   2
   4   9   0 464.128 5.65863  -1
   4   9   9 464.128 5.65863   2
   5   9   0 194.904 4.43068  -1
   5   9   9 194.904 4.43068   2
   6   9   0 462.232 8.16262  -1
   6   9   9 462.232 8.16262   2
   7   9   0 36.0741 4.96435  -1
   7   9   9 36.0741 4.96435   2
   9   9   0 308.833 7.54696  -1
   9   9   8 308.833 7.54696   2
  10   9   0 34.3524 3.78051  -1
  10   9   8 34.3524 3.78051   2
  11   9   0 45.3839 3.80420  -1
  11   9   8 45.3839 3.80420   2
  12   9   0 53.4866 4.48571  -1
  12   9   8 53.4866 4.48571   2
  13   9   0 81.1322 5.53245  -1
  13   9   8 81.1322 5.53245   2
  14   9   0 41.3387 5.31982  -1
  14   9   8 41.3387 5.31982   2
  -7  10   0 62.9436 4.50569  -1
  -7  10  11 62.9436 4.50569   2
  -6  10   0 47.4865 3.47171  -1
  -6  10  11 47.4865 3.47171   2
  -5  10   0 184.244 5.06983  -1
  -5  10  11 184.244 5.06983   2
  -4  10   0 13.7158 2.55784  -1
  -4  10  11 13.7158 2.55784   2
  -3  10   0 149.570 4.86763  -1
  -3  10  11 149.570 4.86763   2
  -2  10   0 62.4928 4.58843  -1
  -2  10  11 62.4928 4.58843   2
   1  10   0 145.764 4.11094  -1
   1  10  10 145.764 4.11094   2
   2  10   0 32.5425 2.29284  -1
   2  10  10 32.5425 2.29284   2
   3  10   0 535.643 6.14689  -1
   3  10  10 535.643 6.14689   2
   4  10   0 255.007 4.82878  -1
   4  10  10 255.007 4.82878   2
   5  10   0 170.757 4.88094  -1
   5  10  10 170.757 4.88094   2
   6  10   0 260.854 5.98789  -1
   6  10  10 260.854 5.98789   2
   7  10   0 138.422 5.68366  -1
   7  10  10 138.422 5.68366   2
   8  10   0 178.321 4.77628   2
   8  10   0 197.097 17.8439  -1
   8  10  10 197.097 17.8439   2
   9  10   0 322.019 11.5178  -1
   9  10   9 322.019 11.5178   2
  10  10   0 71.6326 4.61037  -1
  10  10   9 71.6326 4.61037   2
  11  10   0 25.6024 3.75106  -1
  11  10   9 25.6024 3.75106   2
  12  10   0 30.2448 3.08452  -1
  12  10   9 30.2448 3.08452   2
  13  10   0 68.2213 5.11701  -1
  13  10   9 68.2213 5.11701   2
  -6  11   0 101.362 9.31519  -1
  -6  11  12 101.362 9.31519   2
  -5  11   0 27.7824 3.60911  -1
  -5  11  12 27.7824 3.60911   2
  -4  11   0 62.9354 4.29012  -1
  -4  11  12 62.9354 4.29012   2
  -3  11   0 143.303 6.78321  -1
  -3  11  12 143.303 6.78321   2
  -2  11   0 48.4880 4.15651  -1
  -2  11  12 48.4880 4.15651   2
  -1  11   0 163.399 11.6102  -1
  -1  11  12 163.399 11.6102   2
   1  11   0 223.181 6.38743  -1
   1  11  11 223.181 6.38743   2
   2  11   0 80.5494 3.80424  -1
   2  11  11 80.5494 3.80424   2
   3  11   0 254.973 5.52348  -1
   3  11  11 254.973 5.52348   2
   4  11   0 60.6558 3.10810  -1
   4  11  11 60.6558 3.10810   2
   5  11   0 240.414 5.82152  -1
   5  11  11 240.414 5.82152   2
   6  11   0 1.90305 2.65232  -1
   6  11  11 1.90305 2.65232   2
   7  11   0 201.712 6.68634  -1
   7  11  11 201.712 6.68634   2
   8  11   0 100.345 7.53749  -1
   8  11  11 100.345 7.53749   2
   9  11   0 13.7522 2.49693   2
  10  11   0 95.0287 5.54410  -1
  10  11  10 95.0287 5.54410   2
  11  11   0 60.0834 4.74844  -1
  11  11  10 60.0834 4.74844   2
  12  11   0 102.597 4.65369  -1
  12  11  10 102.597 4.65369   2
  -4  12   0 61.2366 4.42277  -1
  -4  12  13 61.2366 4.42277   2
  -3  12   0 54.5851 4.85904  -1
  -3  12  13 54.5851 4.85904   2
  -2  12   0 53.1955 4.04844  -1
  -2  12  13 53.1955 4.04844   2
  -1  12   0 134.004 6.88087  -1
  -1  12  13 134.004 6.88087   2
   0  12   0 109.631 14.9757  -1
   0  12  13 109.631 14.9757   2
   1  12   0 267.704 10.9854  -1
   1  12  12 267.704 10.9854   2
   2  12   0 113.586 5.10469  -1
   2  12  12 113.586 5.10469   2
   3  12   0 152.844 5.13043  -1
   3  12  12 152.844 5.13043   2
   4  12   0 46.4518 3.22595  -1
   4  12  12 46.4518 3.22595   2
   5  12   0 214.130 5.76193  -1
   5  12  12 214.130 5.76193   2
   6  12   0 -0.6677 2.84170  -1
   6  12  12 -0.6677 2.84170   2
   7  12   0 151.727 5.44698  -1
   7  12  12 151.727 5.44698   2
   8  12   0 29.4907 4.91344  -1
   8  12  12 29.4907 4.91344   2
   9  12   0 26.0950 3.43698   2
  10  12   0 66.0565 6.49501  -1
  10  12  11 66.0565 6.49501   2
  11  12   0 52.4714 4.83900  -1
  11  12  11 52.4714 4.83900   2
  12  12   0 27.5647 4.25715  -1
  12  12  11 27.5647 4.25715   2
  -2  13   0 5.78091 3.76911  -1
  -2  13  14 5.78091 3.76911   2
  -1  13   0 60.3952 5.17789  -1
  -1  13  14 60.3952 5.17789   2
   0  13   0 72.9608 8.26097  -1
   0  13  14 72.9608 8.26097   2
   1  13   0 102.158 11.6572  -1
   1  13  13 102.158 11.6572   2
   2  13   0 68.2377 5.31893  -1
   2  13  13 68.2377 5.31893   2
   3  13   0 65.2765 4.60154  -1
   3  13  13 65.2765 4.60154   2
   4  13   0 76.1432 4.60132  -1
   4  13  13 76.1432 4.60132   2
   5  13   0 245.858 6.51503  -1
   5  13  13 245.858 6.51503   2
   6  13   0 12.4898 3.12013  -1
   6  13  13 12.4898 3.12013   2
   7  13   0 39.4273 4.29242  -1
   7  13  13 39.4273 4.29242   2
   8  13   0 86.6863 6.36306  -1
   8  13  13 86.6863 6.36306   2
   9  13   0 159.273 19.4284  -1
   9  13  13 159.273 19.4284   2
  10  13   0 2.58322 5.33449  -1
  10  13  12 2.58322 5.33449   2
   0  14   0 73.0038 14.0488   2
   2  14   0 57.5872 7.28198  -1
   2  14  14 57.5872 7.28198   2
   3  14   0 53.6226 5.04896  -1
   3  14  14 53.6226 5.04896   2
   4  14   0 124.635 5.66522  -1
   4  14  14 124.635 5.66522   2
   5  14   0 104.505 5.16852  -1
   5  14  14 104.505 5.16852   2
   6  14   0 42.3919 3.89142  -1
   6  14  14 42.3919 3.89142   2
   7  14   0 78.5720 5.09430  -1
   7  14  14 78.5720 5.09430   2
   8  14   0 73.1634 6.51473  -1
   8  14  14 73.1634 6.51473   2
   8  14   0 43.3159 15.1733  -1
   8  14  13 43.3159 15.1733   2
   8  14  14 43.3159 15.1733   2
  -7 -14   1 118.027 5.85472  -1
   7  14  15 118.027 5.85472   2
  -6 -14   1 89.3587 5.02482  -1
   6  14  15 89.3587 5.02482   2
  -5 -14   1 78.3681 4.41994  -1
   5  14  15 78.3681 4.41994   2
  -4 -14   1 31.0530 4.17517  -1
   4  14  15 31.0530 4.17517   2
  -3 -14   1 143.684 5.98094  -1
   3  14  15 143.684 5.98094   2
  -2 -14   1 48.8415 10.2498  -1
   2  14  15 48.8415 10.2498   2
  -1 -14   1 37.1888 4.75466   2
 -10 -13   1 11.2726 6.11105  -1
  10  13  13 11.2726 6.11105   2
  -9 -13   1 45.8474 8.61811  -1
   9  13  14 45.8474 8.61811   2
  -8 -13   1 16.1685 4.81594  -1
   8  13  14 16.1685 4.81594   2
  -7 -13   1 9.53784 3.63233  -1
   7  13  14 9.53784 3.63233   2
  -6 -13   1 65.0832 4.36958  -1
   6  13  14 65.0832 4.36958   2
  -5 -13   1 61.6386 3.80289  -1
   5  13  14 61.6386 3.80289   2
  -4 -13   1 30.4098 3.54995  -1
   4  13  14 30.4098 3.54995   2
  -3 -13   1 76.2509 4.74909  -1
   3  13  14 76.2509 4.74909   2
  -2 -13   1 33.9580 5.99486  -1
   2  13  14 33.9580 5.99486   2
   0 -13   1 66.6427 13.7957  -1
   0  13  15 66.6427 13.7957   2
   1 -13   1 60.1254 6.00927  -1
  -1  13  15 60.1254 6.00927   2
 -11 -12   1 88.2661 5.57460  -1
  11  12  12 88.2661 5.57460   2
 -10 -12   1 23.6392 5.60785  -1
  10  12  12 23.6392 5.60785   2
  -9 -12   1 73.4500 5.18951   2
  -8 -12   1 50.4898 5.83617  -1
   8  12  13 50.4898 5.83617   2
  -7 -12   1 58.7925 4.55578  -1
   7  12  13 58.7925 4.55578   2
  -6 -12   1 37.7451 3.66189  -1
   6  12  13 37.7451 3.66189   2
  -5 -12   1 291.227 6.79130  -1
   5  12  13 291.227 6.79130   2
  -4 -12   1 102.382 4.34235  -1
   4  12  13 102.382 4.34235   2
  -3 -12   1 55.5124 3.81490  -1
   3  12  13 55.5124 3.81490   2
  -2 -12   1 88.9432 4.51842  -1
   2  12  13 88.9432 4.51842   2
  -1 -12   1 256.427 11.3828  -1
   1  12  13 256.427 11.3828   2
   1 -12   1 104.626 6.13654  -1
  -1  12  14 104.626 6.13654   2
   2 -12   1 37.7813 3.90020  -1
  -2  12  14 37.7813 3.90020   2
   3 -12   1 76.2075 5.23272  -1
  -3  12  14 76.2075 5.23272   2
   4 -12   1 64.8244 4.48359  -1
  -4  12  14 64.8244 4.48359   2
 -12 -11   1 94.6983 5.02317  -1
  12  11  11 94.6983 5.02317   2
 -11 -11   1 60.5176 4.65649  -1
  11  11  11 60.5176 4.65649   2
 -10 -11   1 150.216 6.44972  -1
  10  11  11 150.216 6.44972   2
  -9 -11   1 87.4198 4.86833   2
  -9 -11   1 55.5832 14.5939  -1
   9  11  11 55.5832 14.5939   2
  -8 -11   1 111.722 10.8336  -1
   8  11  12 111.722 10.8336   2
  -7 -11   1 42.8800 4.22743  -1
   7  11  12 42.8800 4.22743   2
  -7 -11   1 180.963 12.6088  -1
   7  11  11 180.963 12.6088   2
  -6 -11   1 105.405 4.41923  -1
   6  11  12 105.405 4.41923   2
  -5 -11   1 218.160 6.07960  -1
   5  11  12 218.160 6.07960   2
  -4 -11   1 83.4431 3.50065  -1
   4  11  12 83.4431 3.50065   2
  -3 -11   1 148.352 4.44048  -1
   3  11  12 148.352 4.44048   2
  -2 -11   1 2.95265 2.28536  -1
   2  11  12 2.95265 2.28536   2
  -1 -11   1 257.549 5.98905  -1
   1  11  12 257.549 5.98905   2
   1 -11   1 104.048 10.3768  -1
  -1  11  13 104.048 10.3768   2
   2 -11   1 58.6805 4.26703  -1
  -2  11  13 58.6805 4.26703   2
   3 -11   1 144.335 6.33005  -1
  -3  11  13 144.335 6.33005   2
   4 -11   1 88.9631 5.26730  -1
  -4  11  13 88.9631 5.26730   2
   5 -11   1 105.268 5.33343  -1
  -5  11  13 105.268 5.33343   2
 -13 -10   1 23.8419 4.09729  -1
  13  10  10 23.8419 4.09729   2
 -12 -10   1 43.9223 3.93063  -1
  12  10  10 43.9223 3.93063   2
 -11 -10   1 2.96315 3.30848  -1
  11  10  10 2.96315 3.30848   2
 -10 -10   1 366.199 8.13334  -1
  10  10  10 366.199 8.13334   2
  -9 -10   1 13.5453 7.41396  -1
   9  10  10 13.5453 7.41396   2
  -7 -10   1 48.5812 4.33497  -1
   7  10  11 48.5812 4.33497   2
  -6 -10   1 181.017 5.26293  -1
   6  10  11 181.017 5.26293   2
  -5 -10   1 164.158 4.86191  -1
   5  10  11 164.158 4.86191   2
  -4 -10   1 332.396 5.36443  -1
   4  10  11 332.396 5.36443   2
  -3 -10   1 131.015 3.35732  -1
   3  10  11 131.015 3.35732   2
  -2 -10   1 50.2759 2.59332  -1
   2  10  11 50.2759 2.59332   2
  -1 -10   1 352.468 5.74472  -1
   1  10  11 352.468 5.74472   2
   2 -10   1 56.9912 4.15967  -1
  -2  10  12 56.9912 4.15967   2
   3 -10   1 281.468 6.36710  -1
  -3  10  12 281.468 6.36710   2
   4 -10   1 42.1306 3.72300  -1
  -4  10  12 42.1306 3.72300   2
   5 -10   1 97.6741 4.77615  -1
  -5  10  12 97.6741 4.77615   2
   6 -10   1 16.1006 2.82126  -1
  -6  10  12 16.1006 2.82126   2
   7 -10   1 70.3885 4.62381  -1
  -7  10  12 70.3885 4.62381   2
 -13  -9   1 63.6608 5.29655  -1
  13   9   9 63.6608 5.29655   2
 -12  -9   1 103.015 5.49374  -1
  12   9   9 103.015 5.49374   2
 -11  -9   1 58.6672 4.09664  -1
  11   9   9 58.6672 4.09664   2
 -10  -9   1 202.219 6.07493  -1
  10   9   9 202.219 6.07493   2
  -9  -9   1 336.610 9.18695  -1
   9   9   9 336.610 9.18695   2
  -8  -9   1 4.04905 1.68400   2
  -7  -9   1 42.1610 5.14008  -1
   7   9  10 42.1610 5.14008   2
  -6  -9   1 227.390 6.00884  -1
   6   9  10 227.390 6.00884   2
  -5  -9   1 18.7069 2.33241  -1
   5   9  10 18.7069 2.33241   2
  -4  -9   1 110.132 3.09698  -1
   4   9  10 110.132 3.09698   2
  -3  -9   1 92.1238 2.70740  -1
   3   9  10 92.1238 2.70740   2
  -2  -9   1 163.798 3.36962  -1
   2   9  10 163.798 3.36962   2
  -1  -9   1 147.888 3.57933  -1
   1   9  10 147.888 3.57933   2
   0  -9   1 216.930 8.15448  -1
   0   9  10 216.930 8.15448   2
   1  -9   1 92.5926 2.41807   2
   2  -9   1 69.4061 4.88765  -1
  -2   9  11 69.4061 4.88765   2
   3  -9   1 328.476 5.52371  -1
  -3   9  11 328.476 5.52371   2
   4  -9   1 28.6884 2.69735  -1
  -4   9  11 28.6884 2.69735   2
   5  -9   1 199.778 5.12191  -1
  -5   9  11 199.778 5.12191   2
   6  -9   1 6.67320 2.48568  -1
  -6   9  11 6.67320 2.48568   2
   7  -9   1 117.765 4.79872  -1
  -7   9  11 117.765 4.79872   2
   8  -9   1 29.1456 4.08976  -1
  -8   9  11 29.1456 4.08976   2
   8  -9   1 55.9073 17.6405  -1
  -8   9  12 55.9073 17.6405   2
 -14  -8   1 35.3689 5.29587  -1
  14   8   8 35.3689 5.29587   2
 -13  -8   1 86.8728 5.58814  -1
  13   8   8 86.8728 5.58814   2
 -12  -8   1 111.705 5.47094  -1
  12   8   8 111.705 5.47094   2
 -11  -8   1 86.8865 4.24383  -1
  11   8   8 86.8865 4.24383   2
 -10  -8   1 101.093 4.59857  -1
  10   8   8 101.093 4.59857   2
  -9  -8   1 178.848 5.55010  -1
   9   8   8 178.848 5.55010   2
  -8  -8   1 15.4895 2.13611   2
  -7  -8   1 791.565 10.2602   2
  -7  -8   1 608.994 15.1713  -1
   7   8   9 608.994 15.1713   2
  -6  -8   1 375.989 7.38197  -1
   6   8   9 375.989 7.38197   2
  -5  -8   1 24.9746 1.89149  -1
   5   8   9 24.9746 1.89149   2
  -4  -8   1 328.793 4.59465  -1
   4   8   9 328.793 4.59465   2
  -3  -8   1 290.885 3.97715  -1
   3   8   9 290.885 3.97715   2
  -2  -8   1 168.487 3.13861  -1
   2   8   9 168.487 3.13861   2
  -1  -8   1 213.518 3.08076  -1
   1   8   9 213.518 3.08076   2
   0  -8   1 443.630 12.7502  -1
   0   8   9 443.630 12.7502   2
   1  -8   1 18.4315 1.30334   2
   2  -8   1 29.1781 1.64801   2
   2  -8   1 48.8692 8.43288  -1
  -2   8  10 48.8692 8.43288   2
   3  -8   1 204.810 5.11550  -1
  -3   8  10 204.810 5.11550   2
   4  -8   1 313.085 5.28831  -1
  -4   8  10 313.085 5.28831   2
   5  -8   1 265.718 5.57826  -1
  -5   8  10 265.718 5.57826   2
   6  -8   1 16.4574 2.37595  -1
  -6   8  10 16.4574 2.37595   2
   7  -8   1 91.7523 4.07543  -1
  -7   8  10 91.7523 4.07543   2
   8  -8   1 32.0579 3.97888  -1
  -8   8  10 32.0579 3.97888   2
   9  -8   1 152.858 7.07781  -1
  -9   8  10 152.858 7.07781   2
 -14  -7   1 29.3361 5.08111  -1
  14   7   7 29.3361 5.08111   2
 -13  -7   1 129.174 6.35727  -1
  13   7   7 129.174 6.35727   2
 -12  -7   1 56.2853 4.39233  -1
  12   7   7 56.2853 4.39233   2
 -11  -7   1 4.95258 2.29200  -1
  11   7   7 4.95258 2.29200   2
 -10  -7   1 167.341 5.20243  -1
  10   7   7 167.341 5.20243   2
  -9  -7   1 148.207 4.87819  -1
   9   7   7 148.207 4.87819   2
  -8  -7   1 123.044 3.60521   2
  -8  -7   1 371.753 15.3282  -1
   8   7   7 371.753 15.3282   2
  -7  -7   1 133.199 3.13110   2
  -6  -7   1 28.1145 1.64901   2
  -6  -7   1 449.026 10.2515  -1
   6   7   8 449.026 10.2515   2
  -5  -7   1 152.748 3.01314  -1
   5   7   8 152.748 3.01314   2
  -4  -7   1 275.578 3.93023  -1
   4   7   8 275.578 3.93023   2
  -3  -7   1 306.845 3.81301  -1
   3   7   8 306.845 3.81301   2
  -2  -7   1 814.206 5.67806  -1
   2   7   8 814.206 5.67806   2
  -1  -7   1 408.423 4.00686  -1
   1   7   8 408.423 4.00686   2
   0  -7   1 273.450 6.39510  -1
   0   7   8 273.450 6.39510   2
   1  -7   1 371.033 13.4485  -1
  -1   7   8 371.033 13.4485   2
   2  -7   1 406.131 4.31067   2
   3  -7   1 41.8117 4.12670  -1
  -3   7   9 41.8117 4.12670   2
   4  -7   1 667.707 7.70944  -1
  -4   7   9 667.707 7.70944   2
   5  -7   1 174.409 4.81403  -1
  -5   7   9 174.409 4.81403   2
   6  -7   1 132.864 4.14339  -1
  -6   7   9 132.864 4.14339   2
   7  -7   1 110.319 4.37873  -1
  -7   7   9 110.319 4.37873   2
   8  -7   1 87.6772 4.49722  -1
  -8   7   9 87.6772 4.49722   2
   9  -7   1 126.676 5.84041  -1
  -9   7   9 126.676 5.84041   2
  10  -7   1 58.5730 13.7372  -1
 -10   7   9 58.5730 13.7372   2
 -14  -6   1 97.9209 8.30723  -1
  14   6   6 97.9209 8.30723   2
 -13  -6   1 70.2396 5.07636  -1
  13   6   6 70.2396 5.07636   2
 -12  -6   1 86.5444 4.94220  -1
  12   6   6 86.5444 4.94220   2
 -11  -6   1 13.2366 2.61495  -1
  11   6   6 13.2366 2.61495   2
 -10  -6   1 254.266 5.84618  -1
  10   6   6 254.266 5.84618   2
  -9  -6   1 75.2526 3.33830  -1
   9   6   6 75.2526 3.33830   2
  -8  -6   1 453.991 7.64160  -1
   8   6   6 453.991 7.64160   2
  -7  -6   1 70.6716 2.25878   2
  -6  -6   1 808.174 6.47060   2
  -6  -6   1 627.312 22.7771  -1
   6   6   7 627.312 22.7771   2
  -5  -6   1 138.398 3.10118  -1
   5   6   7 138.398 3.10118   2
  -4  -6   1 929.660 7.66528  -1
   4   6   7 929.660 7.66528   2
  -3  -6   1 27.3503 1.40631  -1
   3   6   7 27.3503 1.40631   2
  -2  -6   1 791.815 5.24304  -1
   2   6   7 791.815 5.24304   2
  -1  -6   1 761.566 5.49454  -1
   1   6   7 761.566 5.49454   2
   0  -6   1 487.385 8.07006  -1
   0   6   7 487.385 8.07006   2
   1  -6   1 127.145 1.91960   2
   1  -6   1 208.584 7.37355  -1
  -1   6   7 208.584 7.37355   2
   2  -6   1 168.372 2.69050   2
   2  -6   1 715.352 23.9813  -1
  -2   6   8 715.352 23.9813   2
   4  -6   1 188.521 5.13825  -1
  -4   6   8 188.521 5.13825   2
   5  -6   1 49.5506 2.52742  -1
  -5   6   8 49.5506 2.52742   2
   6  -6   1 87.4361 3.57088  -1
  -6   6   8 87.4361 3.57088   2
   7  -6   1 126.777 4.39088  -1
  -7   6   8 126.777 4.39088   2
   8  -6   1 131.359 4.89339  -1
  -8   6   8 131.359 4.89339   2
   9  -6   1 60.6001 4.29639  -1
  -9   6   8 60.6001 4.29639   2
  10  -6   1 26.6037 5.74296  -1
 -10   6   8 26.6037 5.74296   2
  11  -6   1 3.14230 3.37683   2
 -14  -5   1 7.34775 6.56895  -1
  14   5   5 7.34775 6.56895   2
 -13  -5   1 119.492 7.92647  -1
  13   5   5 119.492 7.92647   2
 -12  -5   1 37.9833 3.18700  -1
  12   5   5 37.9833 3.18700   2
 -11  -5   1 89.9820 3.54585  -1
  11   5   5 89.9820 3.54585   2
 -10  -5   1 287.064 4.45080  -1
  10   5   5 287.064 4.45080   2
  -9  -5   1 109.311 2.98636  -1
   9   5   5 109.311 2.98636   2
  -8  -5   1 108.068 3.76467  -1
   8   5   5 108.068 3.76467   2
  -7  -5   1 6.58745 0.72569   2
  -7  -5   1 179.680 13.3942  -1
   7   5   5 179.680 13.3942   2
  -5  -5   1 10.4872 4.31690  -1
   5   5   6 10.4872 4.31690   2
  -4  -5   1 1068.96 8.73506  -1
   4   5   6 1068.96 8.73506   2
  -3  -5   1 74.9801 1.89025  -1
   3   5   6 74.9801 1.89025   2
  -2  -5   1 216.408 2.13375  -1
   2   5   6 216.408 2.13375   2
  -1  -5   1 563.791 4.24311  -1
   1   5   6 563.791 4.24311   2
   0  -5   1 818.084 10.2897  -1
   0   5   6 818.084 10.2897   2
   1  -5   1 235.595 6.14289  -1
  -1   5   6 235.595 6.14289   2
   2  -5   1 44.3787 1.58004   2
   2  -5   1 910.402 26.9641  -1
  -2   5   7 910.402 26.9641   2
   3  -5   1 950.043 7.08513   2
   4  -5   1 48.5590 2.44958  -1
  -4   5   7 48.5590 2.44958   2
   5  -5   1 317.397 4.67334  -1
  -5   5   7 317.397 4.67334   2
   6  -5   1 227.748 4.79661  -1
  -6   5   7 227.748 4.79661   2
   7  -5   1 326.781 6.05357  -1
  -7   5   7 326.781 6.05357   2
   8  -5   1 72.6836 3.70838  -1
  -8   5   7 72.6836 3.70838   2
   9  -5   1 125.040 4.94998  -1
  -9   5   7 125.040 4.94998   2
  10  -5   1 90.8474 5.86882  -1
 -10   5   7 90.8474 5.86882   2
  11  -5   1 124.182 15.1620  -1
 -11   5   7 124.182 15.1620   2
 -14  -4   1 16.1276 7.05721  -1
  14   4   4 16.1276 7.05721   2
 -13  -4   1 51.5098 4.83700  -1
  13   4   4 51.5098 4.83700   2
 -12  -4   1 29.5161 3.13973  -1
  12   4   4 29.5161 3.13973   2
 -11  -4   1 254.593 5.61072  -1
  11   4   4 254.593 5.61072   2
 -10  -4   1 169.139 3.55998  -1
  10   4   4 169.139 3.55998   2
  -9  -4   1 133.375 2.60888  -1
   9   4   4 133.375 2.60888   2
  -8  -4   1 95.1564 2.82211  -1
   8   4   4 95.1564 2.82211   2
  -7  -4   1 237.125 3.03133   2
  -7  -4   1 376.700 17.1868  -1
   7   4   4 376.700 17.1868   2
  -6  -4   1 613.536 4.87704   2
  -5  -4   1 243.980 2.46652   2
  -5  -4   1 481.105 14.6152  -1
   5   4   5 481.105 14.6152   2
  -4  -4   1 1463.82 17.4952  -1
   4   4   5 1463.82 17.4952   2
  -3  -4   1 220.654 2.52998  -1
   3   4   5 220.654 2.52998   2
  -2  -4   1 334.661 3.19324  -1
   2   4   5 334.661 3.19324   2
  -1  -4   1 127.959 1.63526  -1
   1   4   5 127.959 1.63526   2
   0  -4   1 2025.55 16.8663  -1
   0   4   5 2025.55 16.8663   2
   1  -4   1 407.825 7.41606  -1
  -1   4   5 407.825 7.41606   2
   2  -4   1 155.213 2.50754   2
   3  -4   1 134.911 2.21764   2
   5  -4   1 353.898 5.39320  -1
  -5   4   6 353.898 5.39320   2
   6  -4   1 521.247 6.64997  -1
  -6   4   6 521.247 6.64997   2
   7  -4   1 122.425 3.47924  -1
  -7   4   6 122.425 3.47924   2
   8  -4   1 17.7602 2.22439  -1
  -8   4   6 17.7602 2.22439   2
   9  -4   1 189.950 5.26721  -1
  -9   4   6 189.950 5.26721   2
  10  -4   1 21.2244 3.47375  -1
 -10   4   6 21.2244 3.47375   2
  11  -4   1 76.8402 6.92007  -1
 -11   4   6 76.8402 6.92007   2
  12  -4   1 11.4461 2.68045   2
  12  -4   1 14.7152 8.95471  -1
 -12   4   7 14.7152 8.95471   2
 -14  -3   1 57.9078 9.66156  -1
  14   3   3 57.9078 9.66156   2
 -13  -3   1 79.7075 5.41626  -1
  13   3   3 79.7075 5.41626   2
 -12  -3   1 24.9309 3.86637  -1
  12   3   3 24.9309 3.86637   2
 -11  -3   1 231.722 4.20332  -1
  11   3   3 231.722 4.20332   2
 -10  -3   1 12.2013 1.41179  -1
  10   3   3 12.2013 1.41179   2
  -9  -3   1 169.862 2.75082  -1
   9   3   3 169.862 2.75082   2
  -8  -3   1 176.134 2.74063  -1
   8   3   3 176.134 2.74063   2
  -7  -3   1 555.937 4.74459   2
  -7  -3   1 845.003 25.8960  -1
   7   3   3 845.003 25.8960   2
  -6  -3   1 98.7547 2.64842   2
  -5  -3   1 89.3979 1.53328   2
  -4  -3   1 38.0673 0.97539   2
  -4  -3   1 42.7261 5.20145  -1
   4   3   4 42.7261 5.20145   2
  -3  -3   1 338.750 3.45124  -1
   3   3   4 338.750 3.45124   2
  -2  -3   1 1191.72 7.34629  -1
   2   3   4 1191.72 7.34629   2
  -1  -3   1 372.288 2.50508  -1
   1   3   4 372.288 2.50508   2
   0  -3   1 2925.00 22.0133  -1
   0   3   4 2925.00 22.0133   2
   1  -3   1 15.4403 2.03060  -1
  -1   3   4 15.4403 2.03060   2
   2  -3   1 60.4645 1.45036   2
   3  -3   1 112.568 1.91984   2
   5  -3   1 144.009 7.59533  -1
  -5   3   5 144.009 7.59533   2
   6  -3   1 204.716 3.37578  -1
  -6   3   5 204.716 3.37578   2
   7  -3   1 57.2487 2.51974  -1
  -7   3   5 57.2487 2.51974   2
   8  -3   1 188.095 4.28487  -1
  -8   3   5 188.095 4.28487   2
   9  -3   1 253.310 5.38440  -1
  -9   3   5 253.310 5.38440   2
  10  -3   1 83.0525 3.89027  -1
 -10   3   5 83.0525 3.89027   2
  11  -3   1 142.437 8.29971  -1
 -11   3   5 142.437 8.29971   2
  12  -3   1 1.18675 1.96165   2
 -14  -2   1 1.26008 2.43159   2
 -14  -2   1 53.3789 14.3988  -1
  14   2   2 53.3789 14.3988   2
 -13  -2   1 105.125 8.29022  -1
  13   2   2 105.125 8.29022   2
 -12  -2   1 112.442 3.99741  -1
  12   2   2 112.442 3.99741   2
 -11  -2   1 171.157 4.16933  -1
  11   2   2 171.157 4.16933   2
 -10  -2   1 198.449 3.69552  -1
  10   2   2 198.449 3.69552   2
  -9  -2   1 147.164 3.03678  -1
   9   2   2 147.164 3.03678   2
  -8  -2   1 511.321 4.57639  -1
   8   2   2 511.321 4.57639   2
  -7  -2   1 543.558 10.7931  -1
   7   2   2 543.558 10.7931   2
  -6  -2   1 317.277 3.04665   2
  -5  -2   1 774.417 5.22213   2
  -4  -2   1 1.24720 0.43568   2
  -3  -2   1 404.234 2.83855   2
  -2  -2   1 2246.84 16.0628  -1
   2   2   3 2246.84 16.0628   2
  -1  -2   1 2874.04 14.0104  -1
   1   2   3 2874.04 14.0104   2
   0  -2   1 790.885 6.28860  -1
   0   2   3 790.885 6.28860   2
   1  -2   1 105.098 3.02953  -1
  -1   2   3 105.098 3.02953   2
   2  -2   1 1616.94 22.5153  -1
  -2   2   3 1616.94 22.5153   2
   3  -2   1 103.174 1.60972   2
   3  -2   1 167.637 9.25228  -1
  -3   2   3 167.637 9.25228   2
   4  -2   1 218.132 2.41063   2
   4  -2   1 1311.31 32.2159  -1
  -4   2   4 1311.31 32.2159   2
   5  -2   1 91.5824 6.15877  -1
  -5   2   4 91.5824 6.15877   2
   6  -2   1 411.607 5.22586  -1
  -6   2   4 411.607 5.22586   2
   7  -2   1 53.1900 2.47386  -1
  -7   2   4 53.1900 2.47386   2
   8  -2   1 219.801 4.41066  -1
  -8   2   4 219.801 4.41066   2
   9  -2   1 222.479 4.85421  -1
  -9   2   4 222.479 4.85421   2
  10  -2   1 68.9695 3.50159  -1
 -10   2   4 68.9695 3.50159   2
  11  -2   1 25.7861 3.76404  -1
 -11   2   4 25.7861 3.76404   2
  12  -2   1 83.2189 9.66937  -1
 -12   2   4 83.2189 9.66937   2
  13  -2   1 63.6349 7.47387  -1
 -13   2   5 63.6349 7.47387   2
 -14  -1   1 19.7353 13.0801  -1
  14   1   0 19.7353 13.0801   2
 -13  -1   1 239.251 13.3160  -1
  13   1   1 239.251 13.3160   2
 -12  -1   1 124.472 4.24631  -1
  12   1   1 124.472 4.24631   2
 -11  -1   1 187.457 4.54727  -1
  11   1   1 187.457 4.54727   2
 -10  -1   1 178.351 4.06392  -1
  10   1   1 178.351 4.06392   2
  -9  -1   1 438.759 5.18187  -1
   9   1   1 438.759 5.18187   2
  -8  -1   1 125.379 2.94545  -1
   8   1   1 125.379 2.94545   2
  -7  -1   1 473.454 7.12986  -1
   7   1   1 473.454 7.12986   2
  -6  -1   1 1520.82 8.83655   2
  -5  -1   1 516.399 3.94535   2
  -4  -1   1 148.166 1.69578   2
  -3  -1   1 593.395 3.53608   2
  -2  -1   1 1249.53 6.43505   2
  -1  -1   1 1630.45 9.92847  -1
   1   1   2 1630.45 9.92847   2
   0  -1   1 990.285 4.62861  -1
   0   1   2 990.285 4.62861   2
   1  -1   1 826.165 9.37016  -1
  -1   1   2 826.165 9.37016   2
   2  -1   1 2764.62 33.2258  -1
  -2   1   2 2764.62 33.2258   2
   4  -1   1 57.7391 1.49793   2
   5  -1   1 60.2231 1.86420   2
   5  -1   1 84.3696 8.64967  -1
  -5   1   3 84.3696 8.64967   2
   6  -1   1 450.243 6.79364  -1
  -6   1   3 450.243 6.79364   2
   7  -1   1 430.803 3.82487  -1
  -7   1   3 430.803 3.82487   2
   8  -1   1 678.033 7.09840  -1
  -8   1   3 678.033 7.09840   2
   9  -1   1 15.0212 2.06511  -1
  -9   1   3 15.0212 2.06511   2
  10  -1   1 59.3535 3.23417  -1
 -10   1   3 59.3535 3.23417   2
  11  -1   1 138.047 4.89675  -1
 -11   1   3 138.047 4.89675   2
  12  -1   1 67.2271 7.95115  -1
 -12   1   3 67.2271 7.95115   2
  13  -1   1 62.6286 9.34401  -1
 -13   1   4 62.6286 9.34401   2
 -14   0   1 0.78822 5.10985  -1
 -14   0   1 0.78822 5.10985   2
 -13   0   1 65.5142 11.4949  -1
  13   0   0 65.5142 11.4949   2
 -12   0   1 9.60569 3.02471  -1
  12   0   0 9.60569 3.02471   2
 -11   0   1 216.825 5.03676  -1
  11   0   0 216.825 5.03676   2
 -10   0   1 35.6224 2.57344  -1
  10   0   0 35.6224 2.57344   2
  -9   0   1 126.075 2.84860  -1
   9   0   0 126.075 2.84860   2
  -8   0   1 81.7297 2.29218  -1
   8   0   0 81.7297 2.29218   2
  -7   0   1 135.481 3.25087  -1
   7   0   0 135.481 3.25087   2
  -6   0   1 393.014 15.5464  -1
   6   0   0 393.014 15.5464   2
  -5   0   1 16.7413 0.86071   2
  -4   0   1 665.890 4.34986   2
  -3   0   1 1062.24 6.02323   2
  -2   0   1 1471.60 6.63036   2
   0   0   1 535.861 2.32414  -1
   0   0   1 535.861 2.32414   2
   1   0   1 1728.20 6.83382   2
   1   0   1 1871.32 27.1441  -1
  -1   0   1 1871.32 27.1441   2
   2   0   1 593.624 3.14786   2
   3   0   1 2269.56 10.5781   2
   4   0   1 125.302 1.36723   2
   5   0   1 231.766 3.07986   2
   6   0   1 709.186 10.8056  -1
  -6   0   2 709.186 10.8056   2
   7   0   1 957.196 7.68930  -1
  -7   0   2 957.196 7.68930   2
   8   0   1 143.577 2.71286  -1
  -8   0   2 143.577 2.71286   2
   9   0   1 159.706 3.51861  -1
  -9   0   2 159.706 3.51861   2
  10   0   1 381.156 6.22873  -1
 -10   0   2 381.156 6.22873   2
  11   0   1 109.519 4.07615  -1
 -11   0   2 109.519 4.07615   2
  12   0   1 75.0734 5.17978  -1
 -12   0   2 75.0734 5.17978   2
  13   0   1 101.775 15.9223  -1
 -13   0   2 101.775 15.9223   2
  14   0   1 108.164 7.09011  -1
 -14   0   3 108.164 7.09011   2
 -13   1   1 13.3155 2.29702   2
 -12   1   1 117.027 7.32385  -1
 -12   1   1 117.027 7.32385   2
 -11   1   1 146.991 4.31775  -1
 -11   1   1 146.991 4.31775   2
 -10   1   1 45.7737 2.80523  -1
 -10   1   1 45.7737 2.80523   2
  -9   1   1 405.103 5.90448  -1
  -9   1   1 405.103 5.90448   2
  -8   1   1 65.8185 2.10268  -1
  -8   1   1 65.8185 2.10268   2
  -7   1   1 46.2685 1.82466  -1
  -7   1   1 46.2685 1.82466   2
  -6   1   1 566.248 11.5143  -1
  -6   1   1 566.248 11.5143   2
  -5   1   1 1345.80 8.67955   2
  -4   1   1 553.006 4.67183   2
  -3   1   1 1.13082 0.28961   2
  -2   1   1 256.082 3.86066  -1
  -2   1   0 256.082 3.86066   2
  -1   1   1 322.134 4.60823  -1
  -1   1   0 322.134 4.60823   2
   0   1   1 1298.53 7.66996  -1
   0   1   0 1298.53 7.66996   2
   1   1   1 377.397 4.11377  -1
   1   1   0 377.397 4.11377   2
   2   1   1 1072.30 5.57391   2
   3   1   1 145.457 1.62447   2
   4   1   1 1603.27 8.83516   2
   5   1   1 14.0537 0.76057   2
   6   1   1 164.070 2.05277   2
   7   1   1 442.805 5.52749  -1
  -7  -1   1 442.805 5.52749   2
   8   1   1 134.093 2.29570  -1
  -8  -1   1 134.093 2.29570   2
   9   1   1 359.136 4.42717  -1
  -9  -1   1 359.136 4.42717   2
  10   1   1 217.773 4.24903  -1
 -10  -1   1 217.773 4.24903   2
  11   1   1 224.991 5.13737  -1
 -11  -1   1 224.991 5.13737   2
  12   1   1 165.311 5.16683  -1
 -12  -1   1 165.311 5.16683   2
  13   1   1 188.851 9.07117  -1
 -13  -1   1 188.851 9.07117   2
  14   1   1 29.2380 8.75961  -1
 -14  -1   2 29.2380 8.75961   2
 -13   2   1 103.514 8.40307  -1
 -13   2   3 103.514 8.40307   2
 -12   2   1 121.265 10.4949  -1
 -12   2   2 121.265 10.4949   2
 -11   2   1 187.509 5.36484  -1
 -11   2   2 187.509 5.36484   2
 -10   2   1 40.9913 2.85601  -1
 -10   2   2 40.9913 2.85601   2
  -9   2   1 353.648 5.53520  -1
  -9   2   2 353.648 5.53520   2
  -8   2   1 122.098 3.10853  -1
  -8   2   2 122.098 3.10853   2
  -7   2   1 616.160 5.83484  -1
  -7   2   2 616.160 5.83484   2
  -6   2   1 84.6031 2.37496  -1
  -6   2   2 84.6031 2.37496   2
  -5   2   1 740.299 22.0016  -1
  -5   2   2 740.299 22.0016   2
  -4   2   1 19.8251 1.12327   2
  -3   2   1 644.901 4.41506   2
  -2   2   1 140.888 4.63541  -1
  -2   2   1 140.888 4.63541   2
  -1   2   1 1733.15 15.3791  -1
  -1   2   1 1733.15 15.3791   2
   0   2   1 9999.99 78.0586  -1
   0   2   1 9999.99 78.0586   2
   1   2   1 348.932 1.96708  -1
   1   2   1 348.932 1.96708   2
   2   2   1 928.095 7.39750  -1
   2   2   1 928.095 7.39750   2
   3   2   1 319.807 2.49376   2
   4   2   1 226.881 2.31113   2
   5   2   1 50.0841 1.21059   2
   6   2   1 447.046 3.75285   2
   7   2   1 32.7843 3.10462  -1
   7   2   0 32.7843 3.10462   2
   8   2   1 338.903 3.80495  -1
   8   2   0 338.903 3.80495   2
   9   2   1 55.6262 2.06129  -1
   9   2   0 55.6262 2.06129   2
  10   2   1 327.303 4.45287  -1
  10   2   0 327.303 4.45287   2
  11   2   1 13.6896 2.37722  -1
  11   2   0 13.6896 2.37722   2
  12   2   1 74.6563 4.09311  -1
  12   2   0 74.6563 4.09311   2
  13   2   1 189.513 9.20766  -1
  13   2   0 189.513 9.20766   2
  14   2   1 82.7049 15.9269  -1
  14   2   0 82.7049 15.9269   2
 -13   3   1 34.5640 5.15402  -1
 -13   3   4 34.5640 5.15402   2
 -12   3   1 20.2316 2.92782   2
 -11   3   1 157.225 8.14906  -1
 -11   3   3 157.225 8.14906   2
 -10   3   1 137.233 4.24138  -1
 -10   3   3 137.233 4.24138   2
  -9   3   1 73.9453 3.09740  -1
  -9   3   3 73.9453 3.09740   2
  -8   3   1 83.0863 2.83129  -1
  -8   3   3 83.0863 2.83129   2
  -7   3   1 648.738 7.01943  -1
  -7   3   3 648.738 7.01943   2
  -6   3   1 233.157 3.17572  -1
  -6   3   3 233.157 3.17572   2
  -5   3   1 816.166 17.0290  -1
  -5   3   3 816.166 17.0290   2
  -4   3   1 13.6333 1.59996   2
  -3   3   1 1266.75 7.10767   2
  -2   3   1 596.671 4.12231   2
  -1   3   1 630.502 7.61135  -1
  -1   3   2 630.502 7.61135   2
   0   3   1 35.6721 1.72167  -1
   0   3   2 35.6721 1.72167   2
   1   3   1 1496.32 7.26634  -1
   1   3   2 1496.32 7.26634   2
   2   3   1 101.231 1.32332  -1
   2   3   2 101.231 1.32332   2
   3   3   1 283.825 3.24033  -1
   3   3   2 283.825 3.24033   2
   4   3   1 230.155 1.93156   2
   5   3   1 497.542 3.49165   2
   6   3   1 186.988 2.17831   2
   7   3   1 309.283 15.6383  -1
   7   3   1 309.283 15.6383   2
   8   3   1 596.994 5.41638  -1
   8   3   1 596.994 5.41638   2
   9   3   1 19.7956 1.45845  -1
   9   3   1 19.7956 1.45845   2
  10   3   1 451.773 5.32191  -1
  10   3   1 451.773 5.32191   2
  11   3   1 81.5755 3.62257  -1
  11   3   1 81.5755 3.62257   2
  12   3   1 232.948 6.93792  -1
  12   3   1 232.948 6.93792   2
  13   3   1 10.2643 4.13727  -1
  13   3   1 10.2643 4.13727   2
  14   3   1 29.9769 10.9294  -1
  14   3   1 29.9769 10.9294   2
 -12   4   1 10.5896 2.46763   2
 -12   4   1 22.4910 12.2767  -1
 -12   4   5 22.4910 12.2767   2
 -11   4   1 114.949 10.1999  -1
 -11   4   4 114.949 10.1999   2
 -10   4   1 185.275 5.52115  -1
 -10   4   4 185.275 5.52115   2
  -9   4   1 152.808 4.27171  -1
  -9   4   4 152.808 4.27171   2
  -8   4   1 261.951 4.83534  -1
  -8   4   4 261.951 4.83534   2
  -7   4   1 135.327 3.31719  -1
  -7   4   4 135.327 3.31719   2
  -6   4   1 679.817 7.09004  -1
  -6   4   4 679.817 7.09004   2
  -5   4   1 260.567 4.28057  -1
  -5   4   4 260.567 4.28057   2
  -3   4   1 160.244 2.18587   2
  -3   4   1 1827.82 41.1406  -1
  -3   4   4 1827.82 41.1406   2
  -2   4   1 1785.46 9.21822   2
  -1   4   1 1137.26 18.0381  -1
  -1   4   3 1137.26 18.0381   2
   0   4   1 301.898 4.50223  -1
   0   4   3 301.898 4.50223   2
   1   4   1 1060.37 5.85153  -1
   1   4   3 1060.37 5.85153   2
   2   4   1 591.979 3.97847  -1
   2   4   3 591.979 3.97847   2
   3   4   1 549.659 4.40776  -1
   3   4   3 549.659 4.40776   2
   4   4   1 263.419 4.27460  -1
   4   4   3 263.419 4.27460   2
   5   4   1 89.6897 1.25990   2
   6   4   1 70.3369 1.35032   2
   7   4   1 601.509 4.56395   2
   8   4   1 359.168 5.46106  -1
   8   4   2 359.168 5.46106   2
   9   4   1 183.725 2.74806  -1
   9   4   2 183.725 2.74806   2
  10   4   1 162.657 3.67245  -1
  10   4   2 162.657 3.67245   2
  11   4   1 165.386 4.60825  -1
  11   4   2 165.386 4.60825   2
  12   4   1 170.923 6.06917  -1
  12   4   2 170.923 6.06917   2
  13   4   1 162.753 6.45084  -1
  13   4   2 162.753 6.45084   2
  14   4   1 92.9377 8.19996  -1
  14   4   2 92.9377 8.19996   2
  15   4   1 41.9585 10.2814  -1
  15   4   1 41.9585 10.2814   2
 -11   5   1 40.6200 3.74812   2
 -11   5   1 67.1978 12.0281  -1
 -11   5   5 67.1978 12.0281   2
 -10   5   1 116.447 5.47952  -1
 -10   5   5 116.447 5.47952   2
  -9   5   1 152.911 5.02002  -1
  -9   5   5 152.911 5.02002   2
  -8   5   1 42.6851 2.87584  -1
  -8   5   5 42.6851 2.87584   2
  -7   5   1 184.351 3.97939  -1
  -7   5   5 184.351 3.97939   2
  -6   5   1 170.192 3.70984  -1
  -6   5   5 170.192 3.70984   2
  -5   5   1 579.705 5.90119  -1
  -5   5   5 579.705 5.90119   2
  -4   5   1 249.070 5.23840  -1
  -4   5   5 249.070 5.23840   2
  -3   5   1 8.92602 0.82359   2
  -1   5   1 397.169 10.0470  -1
  -1   5   4 397.169 10.0470   2
   0   5   1 200.930 4.13492  -1
   0   5   4 200.930 4.13492   2
   1   5   1 490.893 3.66889  -1
   1   5   4 490.893 3.66889   2
   2   5   1 836.278 5.12309  -1
   2   5   4 836.278 5.12309   2
   3   5   1 129.959 1.76210  -1
   3   5   4 129.959 1.76210   2
   4   5   1 373.770 4.07935  -1
   4   5   4 373.770 4.07935   2
   6   5   1 43.1938 1.61789   2
   7   5   1 280.183 2.74309   2
   8   5   1 614.850 8.36998  -1
   8   5   3 614.850 8.36998   2
   9   5   1 354.559 4.49767  -1
   9   5   3 354.559 4.49767   2
  10   5   1 47.7928 2.20657  -1
  10   5   3 47.7928 2.20657   2
  11   5   1 65.4355 3.20233  -1
  11   5   3 65.4355 3.20233   2
  12   5   1 139.539 4.68148  -1
  12   5   3 139.539 4.68148   2
  13   5   1 72.0839 5.09698  -1
  13   5   3 72.0839 5.09698   2
  14   5   1 70.5571 6.76614  -1
  14   5   3 70.5571 6.76614   2
  15   5   1 23.2343 3.77813   2
 -11   6   1 31.5686 3.60560   2
 -11   6   1 69.9024 15.8132  -1
 -11   6   7 69.9024 15.8132   2
 -10   6   1 115.555 8.93048  -1
 -10   6   6 115.555 8.93048   2
  -9   6   1 125.840 4.96390  -1
  -9   6   6 125.840 4.96390   2
  -8   6   1 92.1706 4.01859  -1
  -8   6   6 92.1706 4.01859   2
  -7   6   1 84.2115 3.50992  -1
  -7   6   6 84.2115 3.50992   2
  -6   6   1 22.2493 2.16236  -1
  -6   6   6 22.2493 2.16236   2
  -5   6   1 544.600 6.98909  -1
  -5   6   6 544.600 6.98909   2
  -4   6   1 54.8491 2.49937  -1
  -4   6   6 54.8491 2.49937   2
  -3   6   1 236.353 3.13522   2
  -3   6   1 711.087 21.3051  -1
  -3   6   6 711.087 21.3051   2
  -1   6   1 930.250 23.6938  -1
  -1   6   5 930.250 23.6938   2
   0   6   1 547.937 7.56132  -1
   0   6   5 547.937 7.56132   2
   1   6   1 611.768 4.32315  -1
   1   6   5 611.768 4.32315   2
   2   6   1 876.538 5.97508  -1
   2   6   5 876.538 5.97508   2
   3   6   1 833.628 5.63186  -1
   3   6   5 833.628 5.63186   2
   4   6   1 483.803 3.87079  -1
   4   6   5 483.803 3.87079   2
   5   6   1 129.216 3.42957  -1
   5   6   5 129.216 3.42957   2
   6   6   1 177.191 3.18677   2
   6   6   1 479.299 11.8514  -1
   6   6   5 479.299 11.8514   2
   7   6   1 26.6767 1.74317   2
   8   6   1 463.163 8.55551  -1
   8   6   4 463.163 8.55551   2
   9   6   1 54.0796 2.47464  -1
   9   6   4 54.0796 2.47464   2
  10   6   1 207.447 3.96488  -1
  10   6   4 207.447 3.96488   2
  11   6   1 8.47760 1.89496  -1
  11   6   4 8.47760 1.89496   2
  12   6   1 260.086 6.80474  -1
  12   6   4 260.086 6.80474   2
  13   6   1 83.8825 5.37795  -1
  13   6   4 83.8825 5.37795   2
  14   6   1 -0.0762 6.01529  -1
  14   6   4 -0.0762 6.01529   2
  15   6   1 4.04651 6.50885   2
 -10   7   1 108.804 15.6246  -1
 -10   7   7 108.804 15.6246   2
  -9   7   1 24.3892 4.10194  -1
  -9   7   7 24.3892 4.10194   2
  -8   7   1 114.796 4.66776  -1
  -8   7   7 114.796 4.66776   2
  -7   7   1 84.6561 3.74241  -1
  -7   7   7 84.6561 3.74241   2
  -6   7   1 73.6805 2.98765  -1
  -6   7   7 73.6805 2.98765   2
  -5   7   1 217.185 4.93811  -1
  -5   7   7 217.185 4.93811   2
  -4   7   1 71.7593 2.81856  -1
  -4   7   7 71.7593 2.81856   2
  -3   7   1 207.934 6.26114  -1
  -3   7   7 207.934 6.26114   2
  -2   7   1 13.8387 1.02149   2
  -1   7   1 526.437 17.9264  -1
  -1   7   6 526.437 17.9264   2
   0   7   1 156.878 4.43223  -1
   0   7   6 156.878 4.43223   2
   1   7   1 632.427 4.69945  -1
   1   7   6 632.427 4.69945   2
   2   7   1 65.3880 1.41514  -1
   2   7   6 65.3880 1.41514   2
   3   7   1 1314.27 7.98135  -1
   3   7   6 1314.27 7.98135   2
   4   7   1 764.529 5.51380  -1
   4   7   6 764.529 5.51380   2
   5   7   1 198.859 2.65981  -1
   5   7   6 198.859 2.65981   2
   6   7   1 71.3311 2.24814   2
   6   7   1 83.1444 3.25315  -1
   6   7   6 83.1444 3.25315   2
   7   7   1 38.3958 2.02955   2
   8   7   1 705.816 11.4922  -1
   8   7   5 705.816 11.4922   2
   9   7   1 181.435 4.61298  -1
   9   7   5 181.435 4.61298   2
  10   7   1 171.216 4.50447  -1
  10   7   5 171.216 4.50447   2
  11   7   1 25.0559 2.43462  -1
  11   7   5 25.0559 2.43462   2
  12   7   1 104.691 5.11972  -1
  12   7   5 104.691 5.11972   2
  13   7   1 219.374 7.59884  -1
  13   7   5 219.374 7.59884   2
  14   7   1 204.400 10.0766  -1
  14   7   5 204.400 10.0766   2
  -9   8   1 8.27494 4.46642  -1
  -9   8   8 8.27494 4.46642   2
  -8   8   1 155.835 6.16370  -1
  -8   8   8 155.835 6.16370   2
  -8   8   1 139.768 17.0187  -1
  -8   8   9 139.768 17.0187   2
  -7   8   1 105.751 4.53571  -1
  -7   8   8 105.751 4.53571   2
  -6   8   1 136.133 4.61599  -1
  -6   8   8 136.133 4.61599   2
  -5   8   1 32.0340 2.81176  -1
  -5   8   8 32.0340 2.81176   2
  -4   8   1 355.764 5.70067  -1
  -4   8   8 355.764 5.70067   2
  -3   8   1 248.295 5.70697  -1
  -3   8   8 248.295 5.70697   2
  -2   8   1 580.485 19.5314  -1
  -2   8   8 580.485 19.5314   2
  -1   8   1 53.5849 1.66888   2
  -1   8   1 326.769 14.0408  -1
  -1   8   7 326.769 14.0408   2
   0   8   1 2.17230 3.21486  -1
   0   8   7 2.17230 3.21486   2
   1   8   1 332.001 3.91874  -1
   1   8   7 332.001 3.91874   2
   2   8   1 75.8568 1.82535  -1
   2   8   7 75.8568 1.82535   2
   3   8   1 745.359 5.08941  -1
   3   8   7 745.359 5.08941   2
   4   8   1 182.917 3.13396  -1
   4   8   7 182.917 3.13396   2
   5   8   1 869.316 9.36669  -1
   5   8   7 869.316 9.36669   2
   6   8   1 3.71158 3.43360  -1
   6   8   7 3.71158 3.43360   2
   7   8   1 248.980 19.0362  -1
   7   8   7 248.980 19.0362   2
   8   8   1 152.147 3.54349   2
   8   8   1 121.309 16.0025  -1
   8   8   6 121.309 16.0025   2
   9   8   1 91.4272 4.49755  -1
   9   8   6 91.4272 4.49755   2
  10   8   1 141.097 4.42569  -1
  10   8   6 141.097 4.42569   2
  11   8   1 169.182 4.66259  -1
  11   8   6 169.182 4.66259   2
  12   8   1 21.6674 3.31277  -1
  12   8   6 21.6674 3.31277   2
  13   8   1 19.2884 4.10682  -1
  13   8   6 19.2884 4.10682   2
  14   8   1 55.1133 5.46819  -1
  14   8   6 55.1133 5.46819   2
  -8   9   1 31.3263 4.38838  -1
  -8   9   9 31.3263 4.38838   2
  -8   9   1 108.428 17.7113  -1
  -8   9  10 108.428 17.7113   2
  -7   9   1 21.9391 3.61968  -1
  -7   9   9 21.9391 3.61968   2
  -6   9   1 125.697 4.39853  -1
  -6   9   9 125.697 4.39853   2
  -5   9   1 21.5141 2.39075  -1
  -5   9   9 21.5141 2.39075   2
  -4   9   1 148.540 4.34286  -1
  -4   9   9 148.540 4.34286   2
  -3   9   1 174.711 4.26281  -1
  -3   9   9 174.711 4.26281   2
  -2   9   1 165.610 8.71417  -1
  -2   9   9 165.610 8.71417   2
  -1   9   1 79.2046 2.01577   2
   0   9   1 597.685 15.3988  -1
   0   9   8 597.685 15.3988   2
   1   9   1 879.525 7.75994  -1
   1   9   8 879.525 7.75994   2
   2   9   1 340.543 4.93907  -1
   2   9   8 340.543 4.93907   2
   3   9   1 243.197 4.01051  -1
   3   9   8 243.197 4.01051   2
   4   9   1 46.5599 1.91643  -1
   4   9   8 46.5599 1.91643   2
   5   9   1 815.736 9.99130  -1
   5   9   8 815.736 9.99130   2
   6   9   1 52.7857 3.35141  -1
   6   9   8 52.7857 3.35141   2
   7   9   1 169.418 7.16674  -1
   7   9   8 169.418 7.16674   2
   8   9   1 36.4017 8.40624  -1
   8   9   7 36.4017 8.40624   2
   9   9   1 131.078 5.32033  -1
   9   9   7 131.078 5.32033   2
  10   9   1 127.787 5.09509  -1
  10   9   7 127.787 5.09509   2
  11   9   1 292.985 6.31286  -1
  11   9   7 292.985 6.31286   2
  12   9   1 1.70687 2.36393  -1
  12   9   7 1.70687 2.36393   2
  13   9   1 11.1391 3.78696  -1
  13   9   7 11.1391 3.78696   2
  14   9   1 87.1494 7.27491  -1
  14   9   7 87.1494 7.27491   2
  -7  10   1 118.191 5.27378  -1
  -7  10  10 118.191 5.27378   2
  -7  10   1 175.211 20.1099  -1
  -7  10  11 175.211 20.1099   2
  -6  10   1 135.900 4.87212  -1
  -6  10  10 135.900 4.87212   2
  -5  10   1 95.8485 3.85861  -1
  -5  10  10 95.8485 3.85861   2
  -4  10   1 46.5791 3.03869  -1
  -4  10  10 46.5791 3.03869   2
  -3  10   1 82.8216 3.35005  -1
  -3  10  10 82.8216 3.35005   2
  -2  10   1 293.309 6.62575  -1
  -2  10  10 293.309 6.62575   2
  -1  10   1 69.1863 2.22127   2
   1  10   1 47.8392 3.74218  -1
   1  10   9 47.8392 3.74218   2
   2  10   1 169.734 3.56756  -1
   2  10   9 169.734 3.56756   2
   3  10   1 44.3574 2.16824  -1
   3  10   9 44.3574 2.16824   2
   4  10   1 280.095 5.37339  -1
   4  10   9 280.095 5.37339   2
   5  10   1 257.614 5.76080  -1
   5  10   9 257.614 5.76080   2
   6  10   1 110.318 4.28487  -1
   6  10   9 110.318 4.28487   2
   7  10   1 121.721 5.42093  -1
   7  10   9 121.721 5.42093   2
   8  10   1 104.810 3.91807   2
   9  10   1 288.719 10.9620  -1
   9  10   8 288.719 10.9620   2
   9  10   1 96.9278 4.08651   2
  10  10   1 46.6460 4.13076  -1
  10  10   8 46.6460 4.13076   2
  11  10   1 306.807 6.72764  -1
  11  10   8 306.807 6.72764   2
  12  10   1 63.7886 3.67295  -1
  12  10   8 63.7886 3.67295   2
  13  10   1 48.1455 5.30881  -1
  13  10   8 48.1455 5.30881   2
  -6  11   1 70.3897 5.36439  -1
  -6  11  11 70.3897 5.36439   2
  -6  11   1 211.452 23.2092  -1
  -6  11  12 211.452 23.2092   2
  -5  11   1 75.6506 4.69562  -1
  -5  11  11 75.6506 4.69562   2
  -4  11   1 66.9841 4.35459  -1
  -4  11  11 66.9841 4.35459   2
  -3  11   1 124.458 5.66622  -1
  -3  11  11 124.458 5.66622   2
  -2  11   1 180.000 6.02134  -1
  -2  11  11 180.000 6.02134   2
  -1  11   1 365.190 15.5234  -1
  -1  11  11 365.190 15.5234   2
   1  11   1 251.294 6.59217  -1
   1  11  10 251.294 6.59217   2
   2  11   1 92.2987 3.76098  -1
   2  11  10 92.2987 3.76098   2
   3  11   1 172.324 4.53434  -1
   3  11  10 172.324 4.53434   2
   4  11   1 377.657 6.67217  -1
   4  11  10 377.657 6.67217   2
   5  11   1 196.076 5.29318  -1
   5  11  10 196.076 5.29318   2
   6  11   1 79.1513 4.01166  -1
   6  11  10 79.1513 4.01166   2
   7  11   1 64.7943 4.05649  -1
   7  11  10 64.7943 4.05649   2
   8  11   1 207.479 9.65879  -1
   8  11  10 207.479 9.65879   2
   9  11   1 8.77682 2.10698   2
   9  11   1 201.719 14.0173  -1
   9  11   9 201.719 14.0173   2
  10  11   1 69.9278 4.70843  -1
  10  11   9 69.9278 4.70843   2
  11  11   1 35.6441 3.69657  -1
  11  11   9 35.6441 3.69657   2
  12  11   1 99.3218 5.05832  -1
  12  11   9 99.3218 5.05832   2
  13  11   1 74.2857 6.33079  -1
  13  11   9 74.2857 6.33079   2
  -4  12   1 53.9724 4.16278  -1
  -4  12  12 53.9724 4.16278   2
  -3  12   1 17.4195 3.76894  -1
  -3  12  12 17.4195 3.76894   2
  -2  12   1 161.842 6.14491  -1
  -2  12  12 161.842 6.14491   2
  -1  12   1 222.968 7.60336  -1
  -1  12  12 222.968 7.60336   2
   0  12   1 57.1246 12.4080  -1
   0  12  12 57.1246 12.4080   2
   1  12   1 61.8514 9.39832  -1
   1  12  11 61.8514 9.39832   2
   2  12   1 184.728 6.86869  -1
   2  12  11 184.728 6.86869   2
   3  12   1 322.443 7.03139  -1
   3  12  11 322.443 7.03139   2
   4  12   1 116.344 4.71270  -1
   4  12  11 116.344 4.71270   2
   5  12   1 133.934 4.93852  -1
   5  12  11 133.934 4.93852   2
   6  12   1 30.2279 3.19723  -1
   6  12  11 30.2279 3.19723   2
   7  12   1 213.706 6.26726  -1
   7  12  11 213.706 6.26726   2
   8  12   1 63.8159 5.18396  -1
   8  12  11 63.8159 5.18396   2
  10  12   1 9.22695 4.06808  -1
  10  12  10 9.22695 4.06808   2
  11  12   1 22.3501 4.60732  -1
  11  12  10 22.3501 4.60732   2
  12  12   1 17.6822 3.94705  -1
  12  12  10 17.6822 3.94705   2
  -2  13   1 102.681 5.42485  -1
  -2  13  13 102.681 5.42485   2
  -1  13   1 25.8474 4.30676  -1
  -1  13  13 25.8474 4.30676   2
   0  13   1 172.286 18.4075  -1
   0  13  13 172.286 18.4075   2
   1  13   1 23.0675 8.41532  -1
   1  13  12 23.0675 8.41532   2
   2  13   1 247.142 8.03484  -1
   2  13  12 247.142 8.03484   2
   3  13   1 153.253 5.91610  -1
   3  13  12 153.253 5.91610   2
   4  13   1 54.0539 3.98501  -1
   4  13  12 54.0539 3.98501   2
   5  13   1 85.8434 4.37012  -1
   5  13  12 85.8434 4.37012   2
   6  13   1 74.6141 4.37233  -1
   6  13  12 74.6141 4.37233   2
   7  13   1 270.034 7.54401  -1
   7  13  12 270.034 7.54401   2
   8  13   1 8.77793 4.70428  -1
   8  13  12 8.77793 4.70428   2
   9  13   1 62.4810 15.2267  -1
   9  13  12 62.4810 15.2267   2
  10  13   1 18.0390 7.76908  -1
  10  13  11 18.0390 7.76908   2
  11  13   1 117.953 7.44914  -1
  11  13  11 117.953 7.44914   2
   0  14   1 149.446 10.8814  -1
   0  14  14 149.446 10.8814   2
   1  14   1 17.0586 2.67356   2
   2  14   1 128.556 8.92939  -1
   2  14  13 128.556 8.92939   2
   3  14   1 12.4463 3.83523  -1
   3  14  13 12.4463 3.83523   2
   4  14   1 74.7229 4.81971  -1
   4  14  13 74.7229 4.81971   2
   5  14   1 43.2340 3.80136  -1
   5  14  13 43.2340 3.80136   2
   6  14   1 78.4400 4.46244  -1
   6  14  13 78.4400 4.46244   2
   7  14   1 7.09046 3.68774  -1
   7  14  13 7.09046 3.68774   2
   8  14   1 6.01572 4.70336  -1
   8  14  13 6.01572 4.70336   2
   9  14   1 45.4442 6.79253  -1
   9  14  13 45.4442 6.79253   2
  -6 -14   2 57.9598 4.45779  -1
   6  14  16 57.9598 4.45779   2
  -5 -14   2 50.5704 3.87718  -1
   5  14  16 50.5704 3.87718   2
  -4 -14   2 28.8517 4.15732  -1
   4  14  16 28.8517 4.15732   2
  -3 -14   2 107.183 6.44722  -1
   3  14  16 107.183 6.44722   2
  -9 -13   2 46.7426 14.4757  -1
   9  13  14 46.7426 14.4757   2
   9  13  15 46.7426 14.4757   2
  -9 -13   2 -4.7278 7.20460  -1
   9  13  15 -4.7278 7.20460   2
  -8 -13   2 29.7953 5.71318  -1
   8  13  15 29.7953 5.71318   2
  -7 -13   2 71.0965 5.43403  -1
   7  13  15 71.0965 5.43403   2
  -6 -13   2 98.4538 5.07190  -1
   6  13  15 98.4538 5.07190   2
  -5 -13   2 7.30724 2.37085  -1
   5  13  15 7.30724 2.37085   2
  -4 -13   2 42.1132 3.77451  -1
   4  13  15 42.1132 3.77451   2
  -3 -13   2 164.816 5.80769  -1
   3  13  15 164.816 5.80769   2
  -2 -13   2 58.1896 6.01960  -1
   2  13  15 58.1896 6.01960   2
  -1 -13   2 56.9649 12.4665  -1
   1  13  15 56.9649 12.4665   2
   0 -13   2 30.0035 9.70397  -1
   0  13  16 30.0035 9.70397   2
   1 -13   2 36.6010 5.52729  -1
  -1  13  16 36.6010 5.52729   2
 -11 -12   2 58.1096 5.16185  -1
  11  12  13 58.1096 5.16185   2
 -10 -12   2 55.2453 6.41490  -1
  10  12  13 55.2453 6.41490   2
  -9 -12   2 47.7448 3.42380   2
  -8 -12   2 99.2730 6.87637  -1
   8  12  14 99.2730 6.87637   2
  -7 -12   2 77.6085 5.35580  -1
   7  12  14 77.6085 5.35580   2
  -6 -12   2 98.8418 4.88550  -1
   6  12  14 98.8418 4.88550   2
  -5 -12   2 9.82359 2.48734  -1
   5  12  14 9.82359 2.48734   2
  -4 -12   2 38.6912 3.05743  -1
   4  12  14 38.6912 3.05743   2
  -3 -12   2 80.6569 4.25686  -1
   3  12  14 80.6569 4.25686   2
  -2 -12   2 165.086 5.69422  -1
   2  12  14 165.086 5.69422   2
  -1 -12   2 44.6862 6.90583  -1
   1  12  14 44.6862 6.90583   2
  -1 -12   2 50.4257 14.6363  -1
   1  12  15 50.4257 14.6363   2
   0 -12   2 10.5156 2.80281   2
   0 -12   2 21.7337 11.2757  -1
   0  12  14 21.7337 11.2757   2
   0 -12   2 170.035 18.7493  -1
   0  12  15 170.035 18.7493   2
   1 -12   2 129.974 6.80756  -1
  -1  12  15 129.974 6.80756   2
   2 -12   2 26.2249 3.79044  -1
  -2  12  15 26.2249 3.79044   2
   3 -12   2 146.359 6.69103  -1
  -3  12  15 146.359 6.69103   2
 -12 -11   2 35.9404 3.92967  -1
  12  11  12 35.9404 3.92967   2
 -11 -11   2 43.3514 4.59428  -1
  11  11  12 43.3514 4.59428   2
 -10 -11   2 61.5543 5.06993  -1
  10  11  12 61.5543 5.06993   2
  -9 -11   2 33.9798 3.46733   2
  -9 -11   2 19.1289 14.3064  -1
   9  11  12 19.1289 14.3064   2
  -8 -11   2 50.6142 7.87301  -1
   8  11  13 50.6142 7.87301   2
  -7 -11   2 89.1965 5.15903  -1
   7  11  13 89.1965 5.15903   2
  -7 -11   2 92.9392 11.8123  -1
   7  11  12 92.9392 11.8123   2
  -6 -11   2 181.880 5.97922  -1
   6  11  13 181.880 5.97922   2
  -5 -11   2 45.1509 3.26220  -1
   5  11  13 45.1509 3.26220   2
  -4 -11   2 68.9030 3.36000  -1
   4  11  13 68.9030 3.36000   2
  -3 -11   2 131.458 4.32472  -1
   3  11  13 131.458 4.32472   2
  -2 -11   2 148.026 4.17043  -1
   2  11  13 148.026 4.17043   2
  -1 -11   2 132.745 4.41322  -1
   1  11  13 132.745 4.41322   2
   1 -11   2 115.163 7.51885  -1
  -1  11  14 115.163 7.51885   2
   2 -11   2 72.8117 4.56906  -1
  -2  11  14 72.8117 4.56906   2
   3 -11   2 41.5990 4.59883  -1
  -3  11  14 41.5990 4.59883   2
   4 -11   2 102.412 5.55432  -1
  -4  11  14 102.412 5.55432   2
   5 -11   2 74.2580 4.80532  -1
  -5  11  14 74.2580 4.80532   2
 -13 -10   2 31.3867 4.35052  -1
  13  10  11 31.3867 4.35052   2
 -12 -10   2 147.709 5.61010  -1
  12  10  11 147.709 5.61010   2
 -11 -10   2 12.3095 3.56208  -1
  11  10  11 12.3095 3.56208   2
 -10 -10   2 85.5669 4.96193  -1
  10  10  11 85.5669 4.96193   2
  -9 -10   2 45.3639 6.85184  -1
   9  10  11 45.3639 6.85184   2
  -8 -10   2 62.4699 4.08576   2
  -7 -10   2 136.170 5.67517  -1
   7  10  12 136.170 5.67517   2
  -6 -10   2 95.6305 4.16354  -1
   6  10  12 95.6305 4.16354   2
  -5 -10   2 62.5541 3.52774  -1
   5  10  12 62.5541 3.52774   2
  -4 -10   2 110.987 3.50515  -1
   4  10  12 110.987 3.50515   2
  -3 -10   2 110.422 3.17346  -1
   3  10  12 110.422 3.17346   2
  -2 -10   2 176.557 4.00519  -1
   2  10  12 176.557 4.00519   2
  -1 -10   2 330.027 5.44926  -1
   1  10  12 330.027 5.44926   2
   0 -10   2 156.140 16.7129  -1
   0  10  13 156.140 16.7129   2
   0 -10   2 34.7836 7.44136  -1
   0  10  12 34.7836 7.44136   2
   1 -10   2 82.7360 7.54566  -1
  -1  10  13 82.7360 7.54566   2
   2 -10   2 187.261 5.81679  -1
  -2  10  13 187.261 5.81679   2
   3 -10   2 134.817 5.14053  -1
  -3  10  13 134.817 5.14053   2
   4 -10   2 110.270 4.98187  -1
  -4  10  13 110.270 4.98187   2
   5 -10   2 53.8628 4.04251  -1
  -5  10  13 53.8628 4.04251   2
   6 -10   2 43.8964 4.07587  -1
  -6  10  13 43.8964 4.07587   2
 -13  -9   2 103.606 6.06437  -1
  13   9  10 103.606 6.06437   2
 -12  -9   2 74.5857 5.10800  -1
  12   9  10 74.5857 5.10800   2
 -11  -9   2 47.8503 4.07216  -1
  11   9  10 47.8503 4.07216   2
 -10  -9   2 155.148 5.72622  -1
  10   9  10 155.148 5.72622   2
  -9  -9   2 61.3974 5.31525  -1
   9   9  10 61.3974 5.31525   2
  -8  -9   2 77.7998 4.03985   2
  -7  -9   2 1.68863 3.68789  -1
   7   9  11 1.68863 3.68789   2
  -6  -9   2 404.386 7.35846  -1
   6   9  11 404.386 7.35846   2
  -5  -9   2 17.5759 2.42593  -1
   5   9  11 17.5759 2.42593   2
  -4  -9   2 369.050 4.93609  -1
   4   9  11 369.050 4.93609   2
  -3  -9   2 207.995 3.68601  -1
   3   9  11 207.995 3.68601   2
  -2  -9   2 74.4925 2.71521  -1
   2   9  11 74.4925 2.71521   2
  -1  -9   2 555.683 6.95283  -1
   1   9  11 555.683 6.95283   2
   0  -9   2 94.9509 6.24225  -1
   0   9  11 94.9509 6.24225   2
   1  -9   2 174.826 15.4712  -1
  -1   9  12 174.826 15.4712   2
   2  -9   2 277.170 12.0068  -1
  -2   9  12 277.170 12.0068   2
   3  -9   2 233.832 4.96353  -1
  -3   9  12 233.832 4.96353   2
   4  -9   2 29.9779 2.72928  -1
  -4   9  12 29.9779 2.72928   2
   5  -9   2 80.5948 3.54767  -1
  -5   9  12 80.5948 3.54767   2
   6  -9   2 37.3511 3.05968  -1
  -6   9  12 37.3511 3.05968   2
   7  -9   2 215.797 6.06625  -1
  -7   9  12 215.797 6.06625   2
   8  -9   2 28.6017 11.4291  -1
  -8   9  12 28.6017 11.4291   2
 -14  -8   2 10.7770 4.81391  -1
  14   8   9 10.7770 4.81391   2
 -13  -8   2 25.3519 4.23569  -1
  13   8   9 25.3519 4.23569   2
 -12  -8   2 61.9960 4.50213  -1
  12   8   9 61.9960 4.50213   2
 -11  -8   2 179.472 5.66883  -1
  11   8   9 179.472 5.66883   2
 -10  -8   2 199.130 5.89762  -1
  10   8   9 199.130 5.89762   2
  -9  -8   2 14.4107 3.30890  -1
   9   8   9 14.4107 3.30890   2
  -8  -8   2 165.058 4.83385   2
  -8  -8   2 331.416 20.3240  -1
   8   8   9 331.416 20.3240   2
  -7  -8   2 185.037 4.96508   2
  -7  -8   2 154.083 8.73519  -1
   7   8  10 154.083 8.73519   2
  -6  -8   2 769.286 11.1096  -1
   6   8  10 769.286 11.1096   2
  -5  -8   2 98.7618 2.89364  -1
   5   8  10 98.7618 2.89364   2
  -4  -8   2 400.862 5.62995  -1
   4   8  10 400.862 5.62995   2
  -3  -8   2 3.81535 1.14020  -1
   3   8  10 3.81535 1.14020   2
  -2  -8   2 887.047 7.69376  -1
   2   8  10 887.047 7.69376   2
  -1  -8   2 35.9641 2.11012  -1
   1   8  10 35.9641 2.11012   2
   0  -8   2 843.371 14.0447  -1
   0   8  10 843.371 14.0447   2
   1  -8   2 55.1770 1.98210   2
   2  -8   2 107.196 3.44738   2
   2  -8   2 307.468 15.0836  -1
  -2   8  11 307.468 15.0836   2
   3  -8   2 299.346 6.11740  -1
  -3   8  11 299.346 6.11740   2
   4  -8   2 58.5905 2.85063  -1
  -4   8  11 58.5905 2.85063   2
   5  -8   2 122.575 4.03538  -1
  -5   8  11 122.575 4.03538   2
   6  -8   2 36.4253 2.85759  -1
  -6   8  11 36.4253 2.85759   2
   7  -8   2 154.583 5.04104  -1
  -7   8  11 154.583 5.04104   2
   8  -8   2 17.0771 3.59554  -1
  -8   8  11 17.0771 3.59554   2
   9  -8   2 37.9218 4.80587  -1
  -9   8  11 37.9218 4.80587   2
 -14  -7   2 1.94259 4.48921  -1
  14   7   8 1.94259 4.48921   2
 -13  -7   2 42.0778 4.82547  -1
  13   7   8 42.0778 4.82547   2
 -12  -7   2 121.379 5.79554  -1
  12   7   8 121.379 5.79554   2
 -11  -7   2 199.902 6.58626  -1
  11   7   8 199.902 6.58626   2
 -10  -7   2 79.6231 4.02925  -1
  10   7   8 79.6231 4.02925   2
  -9  -7   2 104.526 4.38359  -1
   9   7   8 104.526 4.38359   2
  -8  -7   2 207.400 12.3242  -1
   8   7   8 207.400 12.3242   2
  -7  -7   2 34.1081 2.66996   2
  -6  -7   2 253.394 7.31416  -1
   6   7   9 253.394 7.31416   2
  -6  -7   2 115.394 3.71397   2
  -5  -7   2 410.382 5.14358  -1
   5   7   9 410.382 5.14358   2
  -4  -7   2 76.5154 2.33991  -1
   4   7   9 76.5154 2.33991   2
  -3  -7   2 132.314 2.56320  -1
   3   7   9 132.314 2.56320   2
  -2  -7   2 421.028 3.63888  -1
   2   7   9 421.028 3.63888   2
  -1  -7   2 20.7440 1.28279  -1
   1   7   9 20.7440 1.28279   2
   0  -7   2 1040.03 11.6853  -1
   0   7   9 1040.03 11.6853   2
   1  -7   2 25.5268 1.28275   2
   2  -7   2 666.991 5.68956   2
   3  -7   2 68.2943 4.21208  -1
  -3   7  10 68.2943 4.21208   2
   4  -7   2 359.083 5.68416  -1
  -4   7  10 359.083 5.68416   2
   5  -7   2 118.837 3.89203  -1
  -5   7  10 118.837 3.89203   2
   6  -7   2 208.351 4.97580  -1
  -6   7  10 208.351 4.97580   2
   7  -7   2 93.8172 4.16675  -1
  -7   7  10 93.8172 4.16675   2
   8  -7   2 21.7881 3.34104  -1
  -8   7  10 21.7881 3.34104   2
   9  -7   2 156.660 6.42708  -1
  -9   7  10 156.660 6.42708   2
 -14  -6   2 6.64964 6.39671  -1
  14   6   7 6.64964 6.39671   2
 -13  -6   2 79.9615 5.46800  -1
  13   6   7 79.9615 5.46800   2
 -12  -6   2 165.614 6.21511  -1
  12   6   7 165.614 6.21511   2
 -11  -6   2 157.044 5.75550  -1
  11   6   7 157.044 5.75550   2
 -10  -6   2 27.7452 2.94861  -1
  10   6   7 27.7452 2.94861   2
  -9  -6   2 69.8899 3.72914  -1
   9   6   7 69.8899 3.72914   2
  -8  -6   2 611.926 13.9564  -1
   8   6   7 611.926 13.9564   2
  -7  -6   2 509.421 5.92375   2
  -6  -6   2 328.704 10.4884  -1
   6   6   8 328.704 10.4884   2
  -6  -6   2 76.4608 1.92540   2
  -5  -6   2 407.630 5.64426  -1
   5   6   8 407.630 5.64426   2
  -4  -6   2 48.1476 1.97624  -1
   4   6   8 48.1476 1.97624   2
  -3  -6   2 650.332 5.91078  -1
   3   6   8 650.332 5.91078   2
  -2  -6   2 753.315 6.19955  -1
   2   6   8 753.315 6.19955   2
  -1  -6   2 377.554 3.59948  -1
   1   6   8 377.554 3.59948   2
   0  -6   2 265.434 5.74971  -1
   0   6   8 265.434 5.74971   2
   2  -6   2 25.8378 1.36695   2
   4  -6   2 424.578 8.15446  -1
  -4   6   9 424.578 8.15446   2
   5  -6   2 153.880 3.82541  -1
  -5   6   9 153.880 3.82541   2
   6  -6   2 137.447 4.34781  -1
  -6   6   9 137.447 4.34781   2
   7  -6   2 24.9666 2.67703  -1
  -7   6   9 24.9666 2.67703   2
   8  -6   2 188.270 5.66536  -1
  -8   6   9 188.270 5.66536   2
   9  -6   2 157.299 5.65367  -1
  -9   6   9 157.299 5.65367   2
  10  -6   2 47.7537 8.05670  -1
 -10   6   9 47.7537 8.05670   2
 -14  -5   2 25.7514 7.40371  -1
  14   5   6 25.7514 7.40371   2
 -13  -5   2 134.173 6.29713  -1
  13   5   6 134.173 6.29713   2
 -12  -5   2 138.348 5.84964  -1
  12   5   6 138.348 5.84964   2
 -11  -5   2 73.1776 3.27739  -1
  11   5   6 73.1776 3.27739   2
 -10  -5   2 121.126 3.36667  -1
  10   5   6 121.126 3.36667   2
  -9  -5   2 203.486 3.84256  -1
   9   5   6 203.486 3.84256   2
  -8  -5   2 525.729 6.84726  -1
   8   5   6 525.729 6.84726   2
  -7  -5   2 18.8118 9.36278  -1
   7   5   6 18.8118 9.36278   2
  -6  -5   2 389.105 3.70500   2
  -5  -5   2 111.667 2.92284  -1
   5   5   7 111.667 2.92284   2
  -4  -5   2 614.001 6.89048  -1
   4   5   7 614.001 6.89048   2
  -3  -5   2 833.874 6.59460  -1
   3   5   7 833.874 6.59460   2
  -2  -5   2 2171.85 12.5183  -1
   2   5   7 2171.85 12.5183   2
  -1  -5   2 612.335 4.51070  -1
   1   5   7 612.335 4.51070   2
   0  -5   2 271.518 4.72267  -1
   0   5   7 271.518 4.72267   2
   1  -5   2 311.878 9.96604  -1
  -1   5   7 311.878 9.96604   2
   2  -5   2 4.24335 0.72100   2
   4  -5   2 617.352 12.4616  -1
  -4   5   8 617.352 12.4616   2
   5  -5   2 71.0328 2.75253  -1
  -5   5   8 71.0328 2.75253   2
   6  -5   2 34.5564 2.66055  -1
  -6   5   8 34.5564 2.66055   2
   7  -5   2 86.6377 3.41485  -1
  -7   5   8 86.6377 3.41485   2
   8  -5   2 145.053 4.83607  -1
  -8   5   8 145.053 4.83607   2
   9  -5   2 54.8730 4.00321  -1
  -9   5   8 54.8730 4.00321   2
  10  -5   2 73.8094 5.79629  -1
 -10   5   8 73.8094 5.79629   2
  11  -5   2 15.0997 2.85034   2
  11  -5   2 43.3533 12.3989  -1
 -11   5   8 43.3533 12.3989   2
 -14  -4   2 17.4259 7.06564  -1
  14   4   5 17.4259 7.06564   2
 -13  -4   2 109.445 5.63825  -1
  13   4   5 109.445 5.63825   2
 -12  -4   2 36.4538 3.31710  -1
  12   4   5 36.4538 3.31710   2
 -11  -4   2 105.407 3.58758  -1
  11   4   5 105.407 3.58758   2
 -10  -4   2 61.0591 2.45717  -1
  10   4   5 61.0591 2.45717   2
  -9  -4   2 399.201 4.79838  -1
   9   4   5 399.201 4.79838   2
  -8  -4   2 270.862 4.37403  -1
   8   4   5 270.862 4.37403   2
  -7  -4   2 98.1056 1.99302   2
  -7  -4   2 218.093 8.80173  -1
   7   4   5 218.093 8.80173   2
  -6  -4   2 1026.12 7.07218   2
  -6  -4   2 753.393 20.1135  -1
   6   4   5 753.393 20.1135   2
  -5  -4   2 577.836 19.4338  -1
   5   4   6 577.836 19.4338   2
  -4  -4   2 99.5330 3.08694  -1
   4   4   6 99.5330 3.08694   2
  -3  -4   2 276.524 3.41606  -1
   3   4   6 276.524 3.41606   2
  -2  -4   2 673.753 5.11417  -1
   2   4   6 673.753 5.11417   2
  -1  -4   2 689.752 4.56181  -1
   1   4   6 689.752 4.56181   2
   0  -4   2 569.060 7.11225  -1
   0   4   6 569.060 7.11225   2
   1  -4   2 292.984 5.71129  -1
  -1   4   6 292.984 5.71129   2
   2  -4   2 289.487 3.26968   2
   3  -4   2 661.082 5.89753   2
   5  -4   2 68.8204 3.01891  -1
  -5   4   7 68.8204 3.01891   2
   6  -4   2 220.630 4.13291  -1
  -6   4   7 220.630 4.13291   2
   7  -4   2 154.184 4.03831  -1
  -7   4   7 154.184 4.03831   2
   8  -4   2 276.443 6.07560  -1
  -8   4   7 276.443 6.07560   2
   9  -4   2 36.7070 3.36753  -1
  -9   4   7 36.7070 3.36753   2
  10  -4   2 15.7380 3.67287  -1
 -10   4   7 15.7380 3.67287   2
  11  -4   2 68.6095 7.10118  -1
 -11   4   7 68.6095 7.10118   2
  12  -4   2 82.9313 5.35904   2
  12  -4   2 143.183 12.6210  -1
 -12   4   8 143.183 12.6210   2
 -14  -3   2 27.0020 9.18901  -1
  14   3   4 27.0020 9.18901   2
 -13  -3   2 76.5302 5.36865  -1
  13   3   4 76.5302 5.36865   2
 -12  -3   2 14.5238 3.75482  -1
  12   3   4 14.5238 3.75482   2
 -11  -3   2 219.172 4.16675  -1
  11   3   4 219.172 4.16675   2
 -10  -3   2 41.0840 2.18215  -1
  10   3   4 41.0840 2.18215   2
  -9  -3   2 415.040 4.80726  -1
   9   3   4 415.040 4.80726   2
  -8  -3   2 170.816 3.00472  -1
   8   3   4 170.816 3.00472   2
  -7  -3   2 186.377 2.74843   2
  -7  -3   2 306.568 15.4080  -1
   7   3   4 306.568 15.4080   2
  -6  -3   2 183.223 2.55455   2
  -5  -3   2 283.274 2.98730   2
  -5  -3   2 841.070 20.5895  -1
   5   3   5 841.070 20.5895   2
  -4  -3   2 743.975 13.5031  -1
   4   3   5 743.975 13.5031   2
  -3  -3   2 1431.26 11.0581  -1
   3   3   5 1431.26 11.0581   2
  -2  -3   2 634.857 4.79625  -1
   2   3   5 634.857 4.79625   2
  -1  -3   2 708.257 4.36669  -1
   1   3   5 708.257 4.36669   2
   0  -3   2 1379.26 8.77837  -1
   0   3   5 1379.26 8.77837   2
   1  -3   2 181.775 6.24756  -1
  -1   3   5 181.775 6.24756   2
   3  -3   2 323.166 3.45717   2
   5  -3   2 83.9517 6.32965  -1
  -5   3   6 83.9517 6.32965   2
   6  -3   2 579.082 6.20488  -1
  -6   3   6 579.082 6.20488   2
   7  -3   2 223.890 4.62807  -1
  -7   3   6 223.890 4.62807   2
   8  -3   2 180.259 4.43586  -1
  -8   3   6 180.259 4.43586   2
   9  -3   2 28.0946 2.80351  -1
  -9   3   6 28.0946 2.80351   2
  10  -3   2 219.874 6.06424  -1
 -10   3   6 219.874 6.06424   2
  11  -3   2 107.845 7.55824  -1
 -11   3   6 107.845 7.55824   2
  12  -3   2 17.1509 2.88463   2
 -14  -2   2 10.1696 3.01167   2
 -13  -2   2 33.7605 6.45303  -1
  13   2   3 33.7605 6.45303   2
 -12  -2   2 287.431 5.67735  -1
  12   2   3 287.431 5.67735   2
 -11  -2   2 326.023 5.10501  -1
  11   2   3 326.023 5.10501   2
 -10  -2   2 3.52909 1.55225  -1
  10   2   3 3.52909 1.55225   2
  -9  -2   2 223.053 4.00281  -1
   9   2   3 223.053 4.00281   2
  -8  -2   2 210.421 2.85098  -1
   8   2   3 210.421 2.85098   2
  -7  -2   2 854.023 12.7187  -1
   7   2   3 854.023 12.7187   2
  -6  -2   2 194.893 2.53254   2
  -5  -2   2 1811.83 9.82447   2
  -4  -2   2 11.3963 0.74281   2
  -3  -2   2 91.0241 1.36356   2
  -3  -2   2 101.820 4.37616  -1
   3   2   4 101.820 4.37616   2
  -2  -2   2 529.486 4.71642  -1
   2   2   4 529.486 4.71642   2
  -1  -2   2 1335.68 6.27883  -1
   1   2   4 1335.68 6.27883   2
   0  -2   2 1080.18 6.01303  -1
   0   2   4 1080.18 6.01303   2
   1  -2   2 73.5050 3.74520  -1
  -1   2   4 73.5050 3.74520   2
   2  -2   2 454.549 9.92850  -1
  -2   2   4 454.549 9.92850   2
   3  -2   2 85.5854 7.76228  -1
  -3   2   4 85.5854 7.76228   2
   4  -2   2 1086.05 28.7321  -1
  -4   2   5 1086.05 28.7321   2
   5  -2   2 76.4714 8.71049  -1
  -5   2   5 76.4714 8.71049   2
   6  -2   2 1120.78 10.0702  -1
  -6   2   5 1120.78 10.0702   2
   7  -2   2 191.422 4.01881  -1
  -7   2   5 191.422 4.01881   2
   8  -2   2 168.321 3.62999  -1
  -8   2   5 168.321 3.62999   2
   9  -2   2 55.5718 2.97150  -1
  -9   2   5 55.5718 2.97150   2
  10  -2   2 68.6855 3.48755  -1
 -10   2   5 68.6855 3.48755   2
  11  -2   2 104.202 5.41491  -1
 -11   2   5 104.202 5.41491   2
  12  -2   2 46.3782 9.01296  -1
 -12   2   5 46.3782 9.01296   2
  13  -2   2 71.1141 7.83138  -1
 -13   2   6 71.1141 7.83138   2
 -14  -1   2 34.4399 14.1240  -1
  14   1   1 34.4399 14.1240   2
 -13  -1   2 45.5084 8.53108  -1
  13   1   2 45.5084 8.53108   2
 -12  -1   2 29.6600 3.06427  -1
  12   1   2 29.6600 3.06427   2
 -11  -1   2 62.3577 3.27450  -1
  11   1   2 62.3577 3.27450   2
 -10  -1   2 35.5343 2.11482  -1
  10   1   2 35.5343 2.11482   2
  -9  -1   2 176.621 3.53582  -1
   9   1   2 176.621 3.53582   2
  -8  -1   2 80.3213 2.52950  -1
   8   1   2 80.3213 2.52950   2
  -7  -1   2 729.524 7.83182  -1
   7   1   2 729.524 7.83182   2
  -6  -1   2 0.94896 0.54545   2
  -5  -1   2 493.049 3.75369   2
  -4  -1   2 3.35005 0.66346   2
  -3  -1   2 1553.98 8.34151   2
  -2  -1   2 575.551 9.24074  -1
   2   1   3 575.551 9.24074   2
  -2  -1   2 575.676 3.88586   2
  -1  -1   2 941.951 4.71522  -1
   1   1   3 941.951 4.71522   2
   0  -1   2 3416.18 15.5729  -1
   0   1   3 3416.18 15.5729   2
   1  -1   2 4569.16 40.4882  -1
  -1   1   3 4569.16 40.4882   2
   2  -1   2 312.183 7.31889  -1
  -2   1   3 312.183 7.31889   2
   4  -1   2 1024.01 6.47254   2
   5  -1   2 357.673 15.1443  -1
  -5   1   4 357.673 15.1443   2
   6  -1   2 423.676 7.13855  -1
  -6   1   4 423.676 7.13855   2
   7  -1   2 127.595 2.62227  -1
  -7   1   4 127.595 2.62227   2
   8  -1   2 635.339 7.42158  -1
  -8   1   4 635.339 7.42158   2
   9  -1   2 5.36300 1.82058  -1
  -9   1   4 5.36300 1.82058   2
  10  -1   2 254.556 5.45204  -1
 -10   1   4 254.556 5.45204   2
  11  -1   2 16.9571 3.16427  -1
 -11   1   4 16.9571 3.16427   2
  12  -1   2 129.003 7.85798  -1
 -12   1   4 129.003 7.85798   2
 -14   0   2 19.5669 5.11845  -1
  14   0   0 19.5669 5.11845   2
 -13   0   2 134.883 11.2885  -1
  13   0   1 134.883 11.2885   2
 -12   0   2 78.1226 4.15425  -1
  12   0   1 78.1226 4.15425   2
 -11   0   2 126.610 4.11071  -1
  11   0   1 126.610 4.11071   2
 -10   0   2 300.995 5.29222  -1
  10   0   1 300.995 5.29222   2
  -9   0   2 182.150 3.40576  -1
   9   0   1 182.150 3.40576   2
  -8   0   2 113.886 2.85508  -1
   8   0   1 113.886 2.85508   2
  -7   0   2 1177.75 9.77729  -1
   7   0   1 1177.75 9.77729   2
  -6   0   2 631.889 13.9494  -1
   6   0   1 631.889 13.9494   2
  -5   0   2 82.0537 1.44754   2
  -4   0   2 322.281 2.66762   2
  -3   0   2 253.482 2.09637   2
  -1   0   2 1347.44 10.0025  -1
   1   0   2 1347.44 10.0025   2
   0   0   2 3077.57 13.9753  -1
   0   0   2 3077.57 13.9753   2
   1   0   2 1164.19 9.44894  -1
  -1   0   2 1164.19 9.44894   2
   2   0   2 61.7483 0.96352   2
   2   0   2 3755.57 53.8140  -1
  -2   0   2 3755.57 53.8140   2
   3   0   2 1.81400 0.41505   2
   4   0   2 134.664 1.69268   2
   5   0   2 85.4011 1.51861   2
   6   0   2 31.7563 2.82074  -1
  -6   0   3 31.7563 2.82074   2
   7   0   2 211.863 2.94647  -1
  -7   0   3 211.863 2.94647   2
   8   0   2 524.816 6.49159  -1
  -8   0   3 524.816 6.49159   2
   9   0   2 169.281 4.19714  -1
  -9   0   3 169.281 4.19714   2
  10   0   2 282.607 5.41184  -1
 -10   0   3 282.607 5.41184   2
  11   0   2 43.3108 3.21139  -1
 -11   0   3 43.3108 3.21139   2
  12   0   2 294.350 8.09906  -1
 -12   0   3 294.350 8.09906   2
  13   0   2 43.2256 13.8825  -1
 -13   0   3 43.2256 13.8825   2
  14   0   2 140.297 8.28504  -1
 -14   0   4 140.297 8.28504   2
 -13   1   2 18.6491 2.49058   2
 -12   1   2 33.9066 8.01419  -1
 -12   1   0 33.9066 8.01419   2
 -11   1   2 194.169 4.99595  -1
 -11   1   0 194.169 4.99595   2
 -10   1   2 164.634 4.30836  -1
 -10   1   0 164.634 4.30836   2
  -9   1   2 311.806 5.19800  -1
  -9   1   0 311.806 5.19800   2
  -8   1   2 149.261 2.96487  -1
  -8   1   0 149.261 2.96487   2
  -7   1   2 262.529 3.93804  -1
  -7   1   0 262.529 3.93804   2
  -6   1   2 390.925 7.76646  -1
  -6   1   0 390.925 7.76646   2
  -5   1   2 459.243 16.2179  -1
  -5   1   0 459.243 16.2179   2
  -4   1   2 563.337 3.83250   2
  -3   1   2 4.18132 0.43497   2
  -3   1   2 2009.44 39.3287  -1
   3  -1   1 2009.44 39.3287   2
  -2   1   2 2880.40 25.3370  -1
   2  -1   1 2880.40 25.3370   2
  -1   1   2 909.642 7.09798  -1
   1  -1   1 909.642 7.09798   2
   0   1   2 974.962 4.30494  -1
   0  -1   1 974.962 4.30494   2
   1   1   2 1960.62 12.7639  -1
  -1  -1   1 1960.62 12.7639   2
   2   1   2 7036.29 31.2805   2
   3   1   2 846.951 5.10533   2
   4   1   2 296.940 2.75361   2
   5   1   2 112.468 1.82991   2
   6   1   2 33.4075 1.28301   2
   7   1   2 586.948 6.60019  -1
  -7  -1   2 586.948 6.60019   2
   8   1   2 105.399 2.22508  -1
  -8  -1   2 105.399 2.22508   2
   9   1   2 191.155 3.97661  -1
  -9  -1   2 191.155 3.97661   2
  10   1   2 34.2239 2.50337  -1
 -10  -1   2 34.2239 2.50337   2
  11   1   2 46.8182 3.15143  -1
 -11  -1   2 46.8182 3.15143   2
  12   1   2 35.7637 3.58470  -1
 -12  -1   2 35.7637 3.58470   2
  13   1   2 47.4613 7.74576  -1
 -13  -1   2 47.4613 7.74576   2
  14   1   2 63.0585 9.78242  -1
 -14  -1   3 63.0585 9.78242   2
 -13   2   2 47.0097 8.15254  -1
 -13   2   2 47.0097 8.15254   2
 -12   2   2 118.008 10.4717  -1
 -12   2   1 118.008 10.4717   2
 -11   2   2 153.219 4.96618  -1
 -11   2   1 153.219 4.96618   2
 -10   2   2 54.4154 3.24091  -1
 -10   2   1 54.4154 3.24091   2
  -9   2   2 365.271 5.83796  -1
  -9   2   1 365.271 5.83796   2
  -8   2   2 130.906 3.33009  -1
  -8   2   1 130.906 3.33009   2
  -7   2   2 535.019 5.51507  -1
  -7   2   1 535.019 5.51507   2
  -6   2   2 90.7983 2.64979  -1
  -6   2   1 90.7983 2.64979   2
  -5   2   2 813.491 23.1689  -1
  -5   2   1 813.491 23.1689   2
  -4   2   2 56.9254 1.15693   2
  -3   2   2 401.395 3.39958   2
  -2   2   2 1430.97 20.4990  -1
  -2   2   0 1430.97 20.4990   2
  -1   2   2 2766.05 23.0854  -1
  -1   2   0 2766.05 23.0854   2
   0   2   2 133.626 1.82355  -1
   0   2   0 133.626 1.82355   2
   1   2   2 3145.26 14.0393  -1
   1   2   0 3145.26 14.0393   2
   2   2   2 171.599 2.59147  -1
   2   2   0 171.599 2.59147   2
   3   2   2 1576.84 8.21029   2
   4   2   2 675.088 4.61341   2
   5   2   2 7.00050 0.71908   2
   6   2   2 313.920 3.33976   2
   7   2   2 462.919 9.18807  -1
  -7  -2   1 462.919 9.18807   2
   8   2   2 499.804 4.81462  -1
  -8  -2   1 499.804 4.81462   2
   9   2   2 159.133 3.16978  -1
  -9  -2   1 159.133 3.16978   2
  10   2   2 219.335 4.39029  -1
 -10  -2   1 219.335 4.39029   2
  11   2   2 135.916 4.04879  -1
 -11  -2   1 135.916 4.04879   2
  12   2   2 138.839 5.32161  -1
 -12  -2   1 138.839 5.32161   2
  13   2   2 99.6145 7.64940  -1
 -13  -2   1 99.6145 7.64940   2
 -13   3   2 29.9552 5.09942  -1
 -13   3   3 29.9552 5.09942   2
 -12   3   2 83.3228 4.65793   2
 -11   3   2 88.7462 6.89495  -1
 -11   3   2 88.7462 6.89495   2
 -10   3   2 96.5666 3.78158  -1
 -10   3   2 96.5666 3.78158   2
  -9   3   2 5.82396 2.13311  -1
  -9   3   2 5.82396 2.13311   2
  -8   3   2 349.650 5.50037  -1
  -8   3   2 349.650 5.50037   2
  -7   3   2 355.159 5.27156  -1
  -7   3   2 355.159 5.27156   2
  -6   3   2 25.9466 1.55551  -1
  -6   3   2 25.9466 1.55551   2
  -5   3   2 1430.36 23.7872  -1
  -5   3   2 1430.36 23.7872   2
  -4   3   2 143.936 2.19575   2
  -3   3   2 1606.86 8.73533   2
  -2   3   2 133.898 1.60728   2
  -1   3   2 665.921 8.03426  -1
  -1   3   1 665.921 8.03426   2
   0   3   2 32.8255 1.56954  -1
   0   3   1 32.8255 1.56954   2
   1   3   2 1420.43 6.88598  -1
   1   3   1 1420.43 6.88598   2
   2   3   2 88.3372 1.77642  -1
   2   3   1 88.3372 1.77642   2
   3   3   2 342.928 4.93746  -1
   3   3   1 342.928 4.93746   2
   4   3   2 3199.45 15.5915   2
   5   3   2 413.819 3.59484   2
   6   3   2 366.744 3.62519   2
   8   3   2 493.984 5.25436  -1
   8   3   0 493.984 5.25436   2
   9   3   2 210.682 3.23258  -1
   9   3   0 210.682 3.23258   2
  10   3   2 238.573 3.68538  -1
  10   3   0 238.573 3.68538   2
  11   3   2 -2.2957 2.34779  -1
  11   3   0 -2.2957 2.34779   2
  12   3   2 91.6981 5.05805  -1
  12   3   0 91.6981 5.05805   2
  13   3   2 154.268 6.47877  -1
  13   3   0 154.268 6.47877   2
  14   3   2 167.963 11.9035  -1
  14   3   0 167.963 11.9035   2
 -12   4   2 89.9324 14.9137  -1
 -12   4   4 89.9324 14.9137   2
 -11   4   2 28.0207 7.80117  -1
 -11   4   3 28.0207 7.80117   2
 -10   4   2 135.039 4.50829  -1
 -10   4   3 135.039 4.50829   2
  -9   4   2 -1.2655 2.47304  -1
  -9   4   3 -1.2655 2.47304   2
  -8   4   2 273.671 4.94746  -1
  -8   4   3 273.671 4.94746   2
  -7   4   2 156.500 3.56840  -1
  -7   4   3 156.500 3.56840   2
  -6   4   2 42.6509 2.23992  -1
  -6   4   3 42.6509 2.23992   2
  -5   4   2 174.745 3.73840  -1
  -5   4   3 174.745 3.73840   2
  -3   4   2 87.3532 1.78754   2
  -3   4   2 275.639 12.2001  -1
  -3   4   3 275.639 12.2001   2
  -2   4   2 28.7951 1.07786   2
  -1   4   2 511.814 8.62012  -1
  -1   4   2 511.814 8.62012   2
   0   4   2 285.846 4.31768  -1
   0   4   2 285.846 4.31768   2
   1   4   2 593.258 3.52146  -1
   1   4   2 593.258 3.52146   2
   2   4   2 75.5892 1.22166  -1
   2   4   2 75.5892 1.22166   2
   3   4   2 891.229 6.83997  -1
   3   4   2 891.229 6.83997   2
   4   4   2 318.698 6.31207  -1
   4   4   2 318.698 6.31207   2
   5   4   2 507.818 3.54541   2
   6   4   2 210.271 2.20923   2
   7   4   2 606.337 4.49335   2
   8   4   2 283.681 4.33916  -1
   8   4   1 283.681 4.33916   2
   9   4   2 232.138 3.44742  -1
   9   4   1 232.138 3.44742   2
  10   4   2 160.896 3.84816  -1
  10   4   1 160.896 3.84816   2
  11   4   2 185.950 4.80089  -1
  11   4   1 185.950 4.80089   2
  12   4   2 153.154 5.84542  -1
  12   4   1 153.154 5.84542   2
  13   4   2 149.376 6.37059  -1
  13   4   1 149.376 6.37059   2
  14   4   2 67.4717 7.68508  -1
  14   4   1 67.4717 7.68508   2
  15   4   2 27.1089 5.52957   2
 -12   5   2 8.34711 3.63542   2
 -10   5   2 101.811 4.76600  -1
 -10   5   4 101.811 4.76600   2
  -9   5   2 17.5946 2.62363  -1
  -9   5   4 17.5946 2.62363   2
  -8   5   2 119.168 3.68905  -1
  -8   5   4 119.168 3.68905   2
  -7   5   2 142.530 3.57966  -1
  -7   5   4 142.530 3.57966   2
  -6   5   2 353.524 5.20853  -1
  -6   5   4 353.524 5.20853   2
  -5   5   2 250.664 3.23860  -1
  -5   5   4 250.664 3.23860   2
  -4   5   2 488.204 8.01871  -1
  -4   5   4 488.204 8.01871   2
  -3   5   2 0.92562 0.50686   2
  -2   5   2 684.966 5.03464   2
  -1   5   2 269.516 8.35308  -1
  -1   5   3 269.516 8.35308   2
   0   5   2 527.026 6.78667  -1
   0   5   3 527.026 6.78667   2
   1   5   2 707.479 4.29602  -1
   1   5   3 707.479 4.29602   2
   2   5   2 1416.38 7.59653  -1
   2   5   3 1416.38 7.59653   2
   3   5   2 2162.64 11.3884  -1
   3   5   3 2162.64 11.3884   2
   4   5   2 411.743 5.19127  -1
   4   5   3 411.743 5.19127   2
   5   5   2 1306.80 22.5447  -1
   5   5   3 1306.80 22.5447   2
   6   5   2 201.434 2.59754   2
   7   5   2 538.676 4.36628   2
   8   5   2 48.1363 3.45424  -1
   8   5   2 48.1363 3.45424   2
   9   5   2 82.2467 2.64551  -1
   9   5   2 82.2467 2.64551   2
  10   5   2 74.0873 2.78937  -1
  10   5   2 74.0873 2.78937   2
  11   5   2 192.098 4.84549  -1
  11   5   2 192.098 4.84549   2
  12   5   2 21.2104 2.89209  -1
  12   5   2 21.2104 2.89209   2
  13   5   2 6.45516 4.32797  -1
  13   5   2 6.45516 4.32797   2
  14   5   2 61.0638 6.13845  -1
  14   5   2 61.0638 6.13845   2
  15   5   2 34.4421 4.76580   2
 -11   6   2 85.0545 5.18918   2
 -11   6   2 102.623 15.6996  -1
 -11   6   6 102.623 15.6996   2
 -10   6   2 112.157 8.73014  -1
 -10   6   5 112.157 8.73014   2
  -9   6   2 42.1355 3.60469  -1
  -9   6   5 42.1355 3.60469   2
  -8   6   2 51.5757 3.10832  -1
  -8   6   5 51.5757 3.10832   2
  -7   6   2 151.741 3.84957  -1
  -7   6   5 151.741 3.84957   2
  -6   6   2 404.957 5.79411  -1
  -6   6   5 404.957 5.79411   2
  -5   6   2 98.8432 3.06805  -1
  -5   6   5 98.8432 3.06805   2
  -4   6   2 80.7201 3.10971  -1
  -4   6   5 80.7201 3.10971   2
  -3   6   2 150.223 2.30231   2
  -2   6   2 400.188 3.76273   2
  -1   6   2 416.244 15.4867  -1
  -1   6   4 416.244 15.4867   2
   0   6   2 840.175 9.81517  -1
   0   6   4 840.175 9.81517   2
   1   6   2 911.486 6.23288  -1
   1   6   4 911.486 6.23288   2
   2   6   2 439.904 3.71303  -1
   2   6   4 439.904 3.71303   2
   3   6   2 1005.46 6.48082  -1
   3   6   4 1005.46 6.48082   2
   4   6   2 653.812 5.14401  -1
   4   6   4 653.812 5.14401   2
   5   6   2 775.447 9.35622  -1
   5   6   4 775.447 9.35622   2
   6   6   2 399.531 4.85034   2
   6   6   2 353.097 12.7636  -1
   6   6   4 353.097 12.7636   2
   7   6   2 531.302 5.96410   2
   8   6   2 84.0186 4.46534  -1
   8   6   3 84.0186 4.46534   2
   9   6   2 432.030 5.45289  -1
   9   6   3 432.030 5.45289   2
  10   6   2 52.7297 2.44559  -1
  10   6   3 52.7297 2.44559   2
  11   6   2 439.825 6.55732  -1
  11   6   3 439.825 6.55732   2
  12   6   2 251.386 5.91226  -1
  12   6   3 251.386 5.91226   2
  13   6   2 47.8396 5.42301  -1
  13   6   3 47.8396 5.42301   2
  14   6   2 88.5914 8.17878  -1
  14   6   3 88.5914 8.17878   2
  15   6   2 64.3064 16.6707   2
 -10   7   2 88.9412 15.5891  -1
 -10   7   6 88.9412 15.5891   2
  -9   7   2 66.4226 4.58700  -1
  -9   7   6 66.4226 4.58700   2
  -9   7   2 53.2645 13.1207  -1
  -9   7   7 53.2645 13.1207   2
  -8   7   2 109.060 4.81770  -1
  -8   7   6 109.060 4.81770   2
  -7   7   2 65.0343 3.42485  -1
  -7   7   6 65.0343 3.42485   2
  -6   7   2 163.473 4.07574  -1
  -6   7   6 163.473 4.07574   2
  -5   7   2 217.135 4.66911  -1
  -5   7   6 217.135 4.66911   2
  -4   7   2 13.4443 1.94915  -1
  -4   7   6 13.4443 1.94915   2
  -3   7   2 263.160 15.0507  -1
  -3   7   6 263.160 15.0507   2
  -2   7   2 109.222 2.08467   2
  -1   7   2 203.472 2.80031   2
   0   7   2 350.759 6.42000  -1
   0   7   5 350.759 6.42000   2
   1   7   2 456.814 3.87439  -1
   1   7   5 456.814 3.87439   2
   2   7   2 436.220 3.86979  -1
   2   7   5 436.220 3.86979   2
   3   7   2 758.298 5.59313  -1
   3   7   5 758.298 5.59313   2
   4   7   2 566.365 4.50498  -1
   4   7   5 566.365 4.50498   2
   5   7   2 129.353 3.02394  -1
   5   7   5 129.353 3.02394   2
   6   7   2 248.782 6.55616  -1
   6   7   5 248.782 6.55616   2
   7   7   2 9.01306 1.20138   2
   8   7   2 147.295 5.41511  -1
   8   7   4 147.295 5.41511   2
   9   7   2 351.807 5.03382  -1
   9   7   4 351.807 5.03382   2
  10   7   2 -2.7596 1.77527  -1
  10   7   4 -2.7596 1.77527   2
  11   7   2 161.812 4.29655  -1
  11   7   4 161.812 4.29655   2
  12   7   2 3.98503 3.02696  -1
  12   7   4 3.98503 3.02696   2
  13   7   2 200.318 7.11451  -1
  13   7   4 200.318 7.11451   2
  14   7   2 13.7496 5.96106  -1
  14   7   4 13.7496 5.96106   2
  -9   8   2 40.3299 4.89360  -1
  -9   8   7 40.3299 4.89360   2
  -9   8   2 10.1705 12.3195  -1
  -9   8   8 10.1705 12.3195   2
  -8   8   2 166.460 5.92524  -1
  -8   8   7 166.460 5.92524   2
  -8   8   2 266.311 20.4850  -1
  -8   8   8 266.311 20.4850   2
  -7   8   2 50.6828 3.45797  -1
  -7   8   7 50.6828 3.45797   2
  -6   8   2 166.147 4.72483  -1
  -6   8   7 166.147 4.72483   2
  -5   8   2 44.6755 2.93428  -1
  -5   8   7 44.6755 2.93428   2
  -4   8   2 131.050 3.72169  -1
  -4   8   7 131.050 3.72169   2
  -3   8   2 114.590 3.93849  -1
  -3   8   7 114.590 3.93849   2
  -2   8   2 245.077 12.8718  -1
  -2   8   7 245.077 12.8718   2
  -1   8   2 578.815 18.6077  -1
  -1   8   6 578.815 18.6077   2
   0   8   2 50.1598 3.58736  -1
   0   8   6 50.1598 3.58736   2
   1   8   2 160.612 2.53380  -1
   1   8   6 160.612 2.53380   2
   2   8   2 464.897 4.00503  -1
   2   8   6 464.897 4.00503   2
   3   8   2 626.115 4.94367  -1
   3   8   6 626.115 4.94367   2
   4   8   2 322.149 3.38758  -1
   4   8   6 322.149 3.38758   2
   5   8   2 237.646 3.37322  -1
   5   8   6 237.646 3.37322   2
   6   8   2 90.3039 4.89576  -1
   6   8   6 90.3039 4.89576   2
   7   8   2 396.607 19.8337  -1
   7   8   6 396.607 19.8337   2
   8   8   2 323.970 5.09654   2
   9   8   2 474.430 8.49113  -1
   9   8   5 474.430 8.49113   2
  10   8   2 23.9406 2.83435  -1
  10   8   5 23.9406 2.83435   2
  11   8   2 71.1172 3.39168  -1
  11   8   5 71.1172 3.39168   2
  12   8   2 243.750 7.28611  -1
  12   8   5 243.750 7.28611   2
  13   8   2 149.559 6.49754  -1
  13   8   5 149.559 6.49754   2
  14   8   2 11.3663 5.08208  -1
  14   8   5 11.3663 5.08208   2
  -8   9   2 98.2950 5.54534  -1
  -8   9   8 98.2950 5.54534   2
  -8   9   2 114.568 17.2470  -1
  -8   9   9 114.568 17.2470   2
  -7   9   2 48.3761 14.9232  -1
  -7   9   9 48.3761 14.9232   2
  -7   9   2 1.83229 3.13413  -1
  -7   9   8 1.83229 3.13413   2
  -6   9   2 148.890 5.01040  -1
  -6   9   8 148.890 5.01040   2
  -5   9   2 5.47045 2.04391  -1
  -5   9   8 5.47045 2.04391   2
  -4   9   2 492.745 7.46066  -1
  -4   9   8 492.745 7.46066   2
  -3   9   2 48.3748 2.83603  -1
  -3   9   8 48.3748 2.83603   2
  -2   9   2 222.446 9.61893  -1
  -2   9   8 222.446 9.61893   2
   0   9   2 598.724 15.5339  -1
   0   9   7 598.724 15.5339   2
   1   9   2 75.8673 2.76846  -1
   1   9   7 75.8673 2.76846   2
   2   9   2 629.857 5.09182  -1
   2   9   7 629.857 5.09182   2
   3   9   2 571.312 5.56904  -1
   3   9   7 571.312 5.56904   2
   4   9   2 35.9516 2.11300  -1
   4   9   7 35.9516 2.11300   2
   5   9   2 299.966 6.28163  -1
   5   9   7 299.966 6.28163   2
   6   9   2 73.1642 3.52926  -1
   6   9   7 73.1642 3.52926   2
   7   9   2 475.553 10.7338  -1
   7   9   7 475.553 10.7338   2
   9   9   2 81.3399 7.05462  -1
   9   9   6 81.3399 7.05462   2
  10   9   2 15.2080 2.91604  -1
  10   9   6 15.2080 2.91604   2
  11   9   2 131.802 4.40824  -1
  11   9   6 131.802 4.40824   2
  12   9   2 100.791 3.92332  -1
  12   9   6 100.791 3.92332   2
  13   9   2 55.6440 5.43943  -1
  13   9   6 55.6440 5.43943   2
  14   9   2 56.6371 6.44896  -1
  14   9   6 56.6371 6.44896   2
  -7  10   2 54.0699 4.22832  -1
  -7  10   9 54.0699 4.22832   2
  -6  10   2 170.685 5.22558  -1
  -6  10   9 170.685 5.22558   2
  -5  10   2 7.63552 2.07520  -1
  -5  10   9 7.63552 2.07520   2
  -4  10   2 249.929 5.65003  -1
  -4  10   9 249.929 5.65003   2
  -3  10   2 35.5583 2.82566  -1
  -3  10   9 35.5583 2.82566   2
  -2  10   2 389.175 7.54523  -1
  -2  10   9 389.175 7.54523   2
   1  10   2 32.0964 4.34117  -1
   1  10   8 32.0964 4.34117   2
   2  10   2 394.155 5.20290  -1
   2  10   8 394.155 5.20290   2
   3  10   2 101.072 3.16113  -1
   3  10   8 101.072 3.16113   2
   4  10   2 23.3045 2.04812  -1
   4  10   8 23.3045 2.04812   2
   5  10   2 330.435 6.36894  -1
   5  10   8 330.435 6.36894   2
   6  10   2 234.479 5.68300  -1
   6  10   8 234.479 5.68300   2
   7  10   2 373.506 9.83435  -1
   7  10   8 373.506 9.83435   2
   8  10   2 15.9167 1.98717   2
   9  10   2 103.057 11.2155  -1
   9  10   7 103.057 11.2155   2
  10  10   2 10.1933 3.12711  -1
  10  10   7 10.1933 3.12711   2
  11  10   2 234.935 5.94899  -1
  11  10   7 234.935 5.94899   2
  12  10   2 18.5397 3.00961  -1
  12  10   7 18.5397 3.00961   2
  13  10   2 14.9580 4.21457  -1
  13  10   7 14.9580 4.21457   2
  -6  11   2 75.0031 4.44569  -1
  -6  11  10 75.0031 4.44569   2
  -5  11   2 28.7206 2.97631  -1
  -5  11  10 28.7206 2.97631   2
  -4  11   2 102.679 4.77694  -1
  -4  11  10 102.679 4.77694   2
  -3  11   2 69.5535 4.71336  -1
  -3  11  10 69.5535 4.71336   2
  -2  11   2 223.896 6.04210  -1
  -2  11  10 223.896 6.04210   2
   1  11   2 40.0001 7.22086  -1
   1  11   9 40.0001 7.22086   2
   2  11   2 659.900 9.03057  -1
   2  11   9 659.900 9.03057   2
   3  11   2 35.4776 2.76444  -1
   3  11   9 35.4776 2.76444   2
   4  11   2 233.653 5.18325  -1
   4  11   9 233.653 5.18325   2
   5  11   2 142.757 4.50316  -1
   5  11   9 142.757 4.50316   2
   6  11   2 169.823 5.18157  -1
   6  11   9 169.823 5.18157   2
   7  11   2 95.8760 4.50967  -1
   7  11   9 95.8760 4.50967   2
   8  11   2 105.725 7.58518  -1
   8  11   9 105.725 7.58518   2
   9  11   2 69.3155 4.24431   2
   9  11   2 69.5433 10.6285  -1
   9  11   8 69.5433 10.6285   2
  10  11   2 104.204 4.66341  -1
  10  11   8 104.204 4.66341   2
  11  11   2 162.016 5.99439  -1
  11  11   8 162.016 5.99439   2
  12  11   2 25.7750 3.57399  -1
  12  11   8 25.7750 3.57399   2
  13  11   2 43.4837 5.44496  -1
  13  11   8 43.4837 5.44496   2
  -5  12   2 34.6453 5.01201  -1
  -5  12  11 34.6453 5.01201   2
  -4  12   2 73.3922 4.58540  -1
  -4  12  11 73.3922 4.58540   2
  -3  12   2 62.5583 4.33884  -1
  -3  12  11 62.5583 4.33884   2
  -2  12   2 205.881 6.62749  -1
  -2  12  11 205.881 6.62749   2
  -1  12   2 77.5025 4.89238  -1
  -1  12  11 77.5025 4.89238   2
   0  12   2 142.865 15.6402  -1
   0  12  11 142.865 15.6402   2
   1  12   2 50.1145 8.82859  -1
   1  12  10 50.1145 8.82859   2
   2  12   2 153.711 6.14881  -1
   2  12  10 153.711 6.14881   2
   3  12   2 57.4193 3.94769  -1
   3  12  10 57.4193 3.94769   2
   4  12   2 285.130 6.76774  -1
   4  12  10 285.130 6.76774   2
   5  12   2 62.8282 3.42599  -1
   5  12  10 62.8282 3.42599   2
   6  12   2 106.117 4.44364  -1
   6  12  10 106.117 4.44364   2
   7  12   2 38.9146 3.70148  -1
   7  12  10 38.9146 3.70148   2
   8  12   2 193.770 6.97637  -1
   8  12  10 193.770 6.97637   2
   9  12   2 2.05732 1.85285   2
  10  12   2 120.841 6.87731  -1
  10  12   9 120.841 6.87731   2
  11  12   2 74.7396 4.95776  -1
  11  12   9 74.7396 4.95776   2
  12  12   2 107.852 5.54560  -1
  12  12   9 107.852 5.54560   2
  -3  13   2 33.2803 4.04919  -1
  -3  13  12 33.2803 4.04919   2
  -2  13   2 148.804 6.06292  -1
  -2  13  12 148.804 6.06292   2
  -1  13   2 66.6002 4.96230  -1
  -1  13  12 66.6002 4.96230   2
   0  13   2 70.2771 8.27901  -1
   0  13  12 70.2771 8.27901   2
   1  13   2 82.2273 10.4552  -1
   1  13  11 82.2273 10.4552   2
   2  13   2 135.608 6.40029  -1
   2  13  11 135.608 6.40029   2
   3  13   2 152.665 6.24738  -1
   3  13  11 152.665 6.24738   2
   4  13   2 218.065 6.47746  -1
   4  13  11 218.065 6.47746   2
   5  13   2 46.0928 3.60271  -1
   5  13  11 46.0928 3.60271   2
   6  13   2 63.4288 4.04977  -1
   6  13  11 63.4288 4.04977   2
   7  13   2 84.7928 4.65994  -1
   7  13  11 84.7928 4.65994   2
   8  13   2 172.959 7.16300  -1
   8  13  11 172.959 7.16300   2
   9  13   2 47.4108 8.42287  -1
   9  13  11 47.4108 8.42287   2
  10  13   2 126.000 10.3554  -1
  10  13  10 126.000 10.3554   2
  11  13   2 1.25552 4.11017  -1
  11  13  10 1.25552 4.11017   2
   0  14   2 77.4034 8.68957  -1
   0  14  13 77.4034 8.68957   2
   1  14   2 10.9227 12.4003  -1
   1  14  13 10.9227 12.4003   2
   2  14   2 152.161 7.13748  -1
   2  14  12 152.161 7.13748   2
   3  14   2 65.0660 4.95108  -1
   3  14  12 65.0660 4.95108   2
   4  14   2 15.4435 3.39028  -1
   4  14  12 15.4435 3.39028   2
   5  14   2 34.1282 3.54611  -1
   5  14  12 34.1282 3.54611   2
   6  14   2 69.1498 4.21552  -1
   6  14  12 69.1498 4.21552   2
   7  14   2 93.2616 5.23114  -1
   7  14  12 93.2616 5.23114   2
   8  14   2 56.0587 5.76069  -1
   8  14  12 56.0587 5.76069   2
   9  14   2 38.7540 6.38163  -1
   9  14  12 38.7540 6.38163   2
   3  15   2 33.2238 9.42985  -1
   3  15  13 33.2238 9.42985   2
   4  15   2 109.861 5.63172  -1
   4  15  13 109.861 5.63172   2
   5  15   2 6.36064 3.14165  -1
   5  15  13 6.36064 3.14165   2
   6  15   2 173.451 6.70005  -1
   6  15  13 173.451 6.70005   2
  -9 -13   3 3.54928 3.31050   2
  -8 -13   3 150.844 17.1769  -1
   8  13  15 150.844 17.1769   2
   8  13  16 150.844 17.1769   2
  -8 -13   3 134.640 8.14407  -1
   8  13  16 134.640 8.14407   2
  -7 -13   3 15.7100 4.18790  -1
   7  13  16 15.7100 4.18790   2
  -6 -13   3 105.850 5.31543  -1
   6  13  16 105.850 5.31543   2
  -5 -13   3 30.3606 3.29132  -1
   5  13  16 30.3606 3.29132   2
  -4 -13   3 149.606 5.96613  -1
   4  13  16 149.606 5.96613   2
  -3 -13   3 73.9338 4.70157  -1
   3  13  16 73.9338 4.70157   2
  -2 -13   3 40.3598 5.07318  -1
   2  13  16 40.3598 5.07318   2
  -1 -13   3 74.5641 13.6979  -1
   1  13  16 74.5641 13.6979   2
   0 -13   3 42.3465 10.5341  -1
   0  13  17 42.3465 10.5341   2
   0 -13   3 64.6008 16.4390  -1
   0  13  16 64.6008 16.4390   2
   0  13  17 64.6008 16.4390   2
 -10 -12   3 70.6956 7.64975  -1
  10  12  14 70.6956 7.64975   2
  -9 -12   3 57.8187 11.8503  -1
   9  12  14 57.8187 11.8503   2
  -9 -12   3 56.8635 3.55556   2
  -8 -12   3 53.6987 6.04085  -1
   8  12  15 53.6987 6.04085   2
  -7 -12   3 31.8128 4.47033  -1
   7  12  15 31.8128 4.47033   2
  -6 -12   3 139.726 5.76454  -1
   6  12  15 139.726 5.76454   2
  -5 -12   3 15.3656 2.74930  -1
   5  12  15 15.3656 2.74930   2
  -4 -12   3 155.843 5.04062  -1
   4  12  15 155.843 5.04062   2
  -3 -12   3 83.0844 4.52314  -1
   3  12  15 83.0844 4.52314   2
  -2 -12   3 50.6669 4.05288  -1
   2  12  15 50.6669 4.05288   2
  -1 -12   3 54.9776 6.87507  -1
   1  12  15 54.9776 6.87507   2
  -1 -12   3 22.6329 13.7577  -1
   1  12  16 22.6329 13.7577   2
   0 -12   3 220.633 18.5754  -1
   0  12  15 220.633 18.5754   2
   0 -12   3 171.175 19.0227  -1
   0  12  16 171.175 19.0227   2
   1 -12   3 49.4148 7.38156  -1
  -1  12  16 49.4148 7.38156   2
   2 -12   3 125.935 5.63065  -1
  -2  12  16 125.935 5.63065   2
   3 -12   3 32.9351 5.02208  -1
  -3  12  16 32.9351 5.02208   2
 -12 -11   3 15.0619 6.04686  -1
  12  11  13 15.0619 6.04686   2
 -11 -11   3 31.4072 4.44129  -1
  11  11  13 31.4072 4.44129   2
 -10 -11   3 86.5150 6.25741  -1
  10  11  13 86.5150 6.25741   2
  -9 -11   3 53.3946 9.29575  -1
   9  11  13 53.3946 9.29575   2
  -8 -11   3 42.2944 7.46354  -1
   8  11  14 42.2944 7.46354   2
  -8 -11   3 35.7250 10.5959  -1
   8  11  13 35.7250 10.5959   2
  -7 -11   3 88.5697 5.63496  -1
   7  11  14 88.5697 5.63496   2
  -6 -11   3 167.059 5.98901  -1
   6  11  14 167.059 5.98901   2
  -5 -11   3 65.7959 3.70804  -1
   5  11  14 65.7959 3.70804   2
  -4 -11   3 142.377 4.54496  -1
   4  11  14 142.377 4.54496   2
  -3 -11   3 169.808 4.88413  -1
   3  11  14 169.808 4.88413   2
  -2 -11   3 292.082 5.41591  -1
   2  11  14 292.082 5.41591   2
  -1 -11   3 1.81803 2.57953  -1
   1  11  14 1.81803 2.57953   2
  -1 -11   3 11.9914 11.4079  -1
   1  11  15 11.9914 11.4079   2
   0 -11   3 209.590 18.9811  -1
   0  11  15 209.590 18.9811   2
   1 -11   3 37.9102 6.09680  -1
  -1  11  15 37.9102 6.09680   2
   2 -11   3 98.4009 5.28124  -1
  -2  11  15 98.4009 5.28124   2
   3 -11   3 32.7758 4.45747  -1
  -3  11  15 32.7758 4.45747   2
   4 -11   3 78.2997 5.19253  -1
  -4  11  15 78.2997 5.19253   2
 -12 -10   3 138.526 6.56290  -1
  12  10  12 138.526 6.56290   2
 -11 -10   3 65.6565 4.58874  -1
  11  10  12 65.6565 4.58874   2
 -10 -10   3 65.7734 4.75361  -1
  10  10  12 65.7734 4.75361   2
  -9 -10   3 64.0839 8.77997  -1
   9  10  12 64.0839 8.77997   2
  -8 -10   3 80.8109 4.01839   2
  -8 -10   3 126.211 15.1937  -1
   8  10  13 126.211 15.1937   2
  -8 -10   3 124.936 12.6261  -1
   8  10  12 124.936 12.6261   2
  -7 -10   3 183.044 6.50437  -1
   7  10  13 183.044 6.50437   2
  -6 -10   3 228.692 6.02739  -1
   6  10  13 228.692 6.02739   2
  -5 -10   3 65.4228 3.45210  -1
   5  10  13 65.4228 3.45210   2
  -4 -10   3 56.4206 2.77366  -1
   4  10  13 56.4206 2.77366   2
  -3 -10   3 83.6896 2.93368  -1
   3  10  13 83.6896 2.93368   2
  -2 -10   3 364.488 5.68074  -1
   2  10  13 364.488 5.68074   2
  -1 -10   3 90.2644 3.38375  -1
   1  10  13 90.2644 3.38375   2
   0 -10   3 187.215 9.46706  -1
   0  10  13 187.215 9.46706   2
   0 -10   3 303.387 21.0705  -1
   0  10  14 303.387 21.0705   2
   1 -10   3 73.9224 13.8573  -1
  -1  10  14 73.9224 13.8573   2
   2 -10   3 139.545 5.67216  -1
  -2  10  14 139.545 5.67216   2
   3 -10   3 11.4697 3.35627  -1
  -3  10  14 11.4697 3.35627   2
   4 -10   3 141.713 6.19122  -1
  -4  10  14 141.713 6.19122   2
   5 -10   3 49.2367 3.96427  -1
  -5  10  14 49.2367 3.96427   2
   6 -10   3 67.4026 4.77039  -1
  -6  10  14 67.4026 4.77039   2
 -13  -9   3 48.7497 4.75590  -1
  13   9  11 48.7497 4.75590   2
 -12  -9   3 53.8249 4.56767  -1
  12   9  11 53.8249 4.56767   2
 -11  -9   3 7.77183 3.23345  -1
  11   9  11 7.77183 3.23345   2
 -10  -9   3 64.7923 4.41901  -1
  10   9  11 64.7923 4.41901   2
  -9  -9   3 143.042 6.03654  -1
   9   9  11 143.042 6.03654   2
  -8  -9   3 243.604 6.15251   2
  -7  -9   3 261.871 8.63721  -1
   7   9  12 261.871 8.63721   2
  -6  -9   3 269.255 6.00214  -1
   6   9  12 269.255 6.00214   2
  -5  -9   3 67.5795 3.31446  -1
   5   9  12 67.5795 3.31446   2
  -4  -9   3 636.400 6.74311  -1
   4   9  12 636.400 6.74311   2
  -3  -9   3 314.998 4.82503  -1
   3   9  12 314.998 4.82503   2
  -2  -9   3 313.935 4.98679  -1
   2   9  12 313.935 4.98679   2
  -1  -9   3 149.043 3.89263  -1
   1   9  12 149.043 3.89263   2
   0  -9   3 76.2534 5.36683  -1
   0   9  12 76.2534 5.36683   2
   1  -9   3 250.246 17.9789  -1
  -1   9  13 250.246 17.9789   2
   2  -9   3 129.947 7.67051  -1
  -2   9  13 129.947 7.67051   2
   3  -9   3 29.3432 3.49365  -1
  -3   9  13 29.3432 3.49365   2
   4  -9   3 161.520 4.44697  -1
  -4   9  13 161.520 4.44697   2
   5  -9   3 66.7882 3.35704  -1
  -5   9  13 66.7882 3.35704   2
   6  -9   3 41.5705 3.13476  -1
  -6   9  13 41.5705 3.13476   2
   7  -9   3 8.60545 3.01392  -1
  -7   9  13 8.60545 3.01392   2
 -13  -8   3 132.086 6.56625  -1
  13   8  10 132.086 6.56625   2
 -12  -8   3 88.5547 5.23901  -1
  12   8  10 88.5547 5.23901   2
 -11  -8   3 57.4564 3.80954  -1
  11   8  10 57.4564 3.80954   2
 -10  -8   3 45.8474 3.87705  -1
  10   8  10 45.8474 3.87705   2
  -9  -8   3 220.560 6.04889  -1
   9   8  10 220.560 6.04889   2
  -8  -8   3 71.7764 3.90521   2
  -8  -8   3 197.761 17.2754  -1
   8   8  10 197.761 17.2754   2
  -7  -8   3 265.228 11.4024  -1
   7   8  11 265.228 11.4024   2
  -7  -8   3 149.806 4.96262   2
  -6  -8   3 28.4866 3.13240  -1
   6   8  11 28.4866 3.13240   2
  -5  -8   3 60.8243 2.57924  -1
   5   8  11 60.8243 2.57924   2
  -4  -8   3 90.4454 2.55024  -1
   4   8  11 90.4454 2.55024   2
  -3  -8   3 348.783 4.54117  -1
   3   8  11 348.783 4.54117   2
  -2  -8   3 177.609 3.52242  -1
   2   8  11 177.609 3.52242   2
  -1  -8   3 138.759 3.46994  -1
   1   8  11 138.759 3.46994   2
   0  -8   3 72.1579 4.97131  -1
   0   8  11 72.1579 4.97131   2
   0  -8   3 189.869 15.3222  -1
   0   8  12 189.869 15.3222   2
   1  -8   3 335.949 5.85678   2
   2  -8   3 474.656 16.3442  -1
  -2   8  12 474.656 16.3442   2
   3  -8   3 282.877 5.49299  -1
  -3   8  12 282.877 5.49299   2
   4  -8   3 190.363 4.38215  -1
  -4   8  12 190.363 4.38215   2
   5  -8   3 101.000 3.82503  -1
  -5   8  12 101.000 3.82503   2
   6  -8   3 125.338 4.27614  -1
  -6   8  12 125.338 4.27614   2
   7  -8   3 113.010 4.50513  -1
  -7   8  12 113.010 4.50513   2
   8  -8   3 132.814 5.49765  -1
  -8   8  12 132.814 5.49765   2
 -14  -7   3 8.11317 4.72569  -1
  14   7   9 8.11317 4.72569   2
 -13  -7   3 54.0860 5.11727  -1
  13   7   9 54.0860 5.11727   2
 -12  -7   3 4.15838 3.15509  -1
  12   7   9 4.15838 3.15509   2
 -11  -7   3 194.747 6.55225  -1
  11   7   9 194.747 6.55225   2
 -10  -7   3 -1.5574 2.72016  -1
  10   7   9 -1.5574 2.72016   2
  -9  -7   3 205.241 5.61026  -1
   9   7   9 205.241 5.61026   2
  -8  -7   3 79.6937 9.86423  -1
   8   7   9 79.6937 9.86423   2
  -7  -7   3 100.504 3.78118   2
  -6  -7   3 211.254 5.23583  -1
   6   7  10 211.254 5.23583   2
  -6  -7   3 220.576 5.29955   2
  -5  -7   3 755.135 7.54745  -1
   5   7  10 755.135 7.54745   2
  -4  -7   3 531.288 5.80344  -1
   4   7  10 531.288 5.80344   2
  -3  -7   3 37.6156 1.65041  -1
   3   7  10 37.6156 1.65041   2
  -2  -7   3 308.342 4.07559  -1
   2   7  10 308.342 4.07559   2
  -1  -7   3 5.01834 1.07695  -1
   1   7  10 5.01834 1.07695   2
   0  -7   3 511.042 9.16217  -1
   0   7  10 511.042 9.16217   2
   2  -7   3 53.5779 2.83382   2
   3  -7   3 117.549 5.47918  -1
  -3   7  11 117.549 5.47918   2
   4  -7   3 53.7568 2.85764  -1
  -4   7  11 53.7568 2.85764   2
   5  -7   3 116.985 3.48523  -1
  -5   7  11 116.985 3.48523   2
   6  -7   3 231.107 5.31736  -1
  -6   7  11 231.107 5.31736   2
   7  -7   3 135.834 4.51194  -1
  -7   7  11 135.834 4.51194   2
   8  -7   3 38.9914 3.51872  -1
  -8   7  11 38.9914 3.51872   2
   9  -7   3 79.8392 4.93688  -1
  -9   7  11 79.8392 4.93688   2
 -14  -6   3 99.4318 6.47432  -1
  14   6   8 99.4318 6.47432   2
 -13  -6   3 3.36667 4.09632  -1
  13   6   8 3.36667 4.09632   2
 -12  -6   3 18.0336 3.57083  -1
  12   6   8 18.0336 3.57083   2
 -11  -6   3 318.143 8.06445  -1
  11   6   8 318.143 8.06445   2
 -10  -6   3 28.4197 3.00885  -1
  10   6   8 28.4197 3.00885   2
  -9  -6   3 186.618 4.74296  -1
   9   6   8 186.618 4.74296   2
  -8  -6   3 172.256 11.5947  -1
   8   6   8 172.256 11.5947   2
  -7  -6   3 394.389 6.69747   2
  -7  -6   3 474.332 15.9658  -1
   7   6   8 474.332 15.9658   2
  -6  -6   3 281.187 4.34962   2
  -6  -6   3 324.921 12.6222  -1
   6   6   9 324.921 12.6222   2
  -5  -6   3 625.751 7.29713  -1
   5   6   9 625.751 7.29713   2
  -4  -6   3 32.3401 1.83869  -1
   4   6   9 32.3401 1.83869   2
  -3  -6   3 327.845 4.12067  -1
   3   6   9 327.845 4.12067   2
  -2  -6   3 700.495 6.08318  -1
   2   6   9 700.495 6.08318   2
  -1  -6   3 201.668 2.60939  -1
   1   6   9 201.668 2.60939   2
   0  -6   3 1047.32 11.1875  -1
   0   6   9 1047.32 11.1875   2
   2  -6   3 218.600 2.84459   2
   3  -6   3 129.764 2.62046   2
   4  -6   3 582.390 8.52990  -1
  -4   6  10 582.390 8.52990   2
   5  -6   3 8.16952 1.94451  -1
  -5   6  10 8.16952 1.94451   2
   6  -6   3 254.310 5.76797  -1
  -6   6  10 254.310 5.76797   2
   7  -6   3 60.9270 3.45487  -1
  -7   6  10 60.9270 3.45487   2
   8  -6   3 52.3099 3.75636  -1
  -8   6  10 52.3099 3.75636   2
   9  -6   3 32.7218 3.88160  -1
  -9   6  10 32.7218 3.88160   2
  10  -6   3 78.8429 8.98047  -1
 -10   6  10 78.8429 8.98047   2
 -14  -5   3 57.1368 8.41184  -1
  14   5   7 57.1368 8.41184   2
 -13  -5   3 48.8847 5.00890  -1
  13   5   7 48.8847 5.00890   2
 -12  -5   3 122.035 5.56716  -1
  12   5   7 122.035 5.56716   2
 -11  -5   3 275.018 7.27990  -1
  11   5   7 275.018 7.27990   2
 -10  -5   3 16.1926 2.08812  -1
  10   5   7 16.1926 2.08812   2
  -9  -5   3 265.430 4.42048  -1
   9   5   7 265.430 4.42048   2
  -8  -5   3 314.937 5.21626  -1
   8   5   7 314.937 5.21626   2
  -7  -5   3 958.499 29.5169  -1
   7   5   7 958.499 29.5169   2
  -6  -5   3 76.1137 1.71523   2
  -6  -5   3 170.513 12.6682  -1
   6   5   8 170.513 12.6682   2
  -5  -5   3 1060.52 11.3251  -1
   5   5   8 1060.52 11.3251   2
  -4  -5   3 204.255 3.37101  -1
   4   5   8 204.255 3.37101   2
  -3  -5   3 852.015 6.84680  -1
   3   5   8 852.015 6.84680   2
  -2  -5   3 442.215 4.33404  -1
   2   5   8 442.215 4.33404   2
  -1  -5   3 317.767 3.16658  -1
   1   5   8 317.767 3.16658   2
   0  -5   3 336.202 4.02068  -1
   0   5   8 336.202 4.02068   2
   1  -5   3 867.981 17.9822  -1
  -1   5   8 867.981 17.9822   2
   2  -5   3 414.144 3.99796   2
   3  -5   3 27.7297 1.44970   2
   4  -5   3 565.524 14.6055  -1
  -4   5   9 565.524 14.6055   2
   5  -5   3 130.410 3.51875  -1
  -5   5   9 130.410 3.51875   2
   6  -5   3 409.989 6.99961  -1
  -6   5   9 409.989 6.99961   2
   7  -5   3 28.2931 2.52702  -1
  -7   5   9 28.2931 2.52702   2
   8  -5   3 174.118 5.30467  -1
  -8   5   9 174.118 5.30467   2
   9  -5   3 23.4826 3.28134  -1
  -9   5   9 23.4826 3.28134   2
  10  -5   3 87.9163 5.27234  -1
 -10   5   9 87.9163 5.27234   2
  11  -5   3 41.2952 4.81196   2
  11  -5   3 44.9701 9.03811  -1
 -11   5   9 44.9701 9.03811   2
 -14  -4   3 51.6101 9.99537  -1
  14   4   6 51.6101 9.99537   2
 -13  -4   3 125.291 8.03076  -1
  13   4   6 125.291 8.03076   2
 -12  -4   3 199.296 5.52798  -1
  12   4   6 199.296 5.52798   2
 -11  -4   3 93.0539 3.48617  -1
  11   4   6 93.0539 3.48617   2
 -10  -4   3 34.8099 2.10141  -1
  10   4   6 34.8099 2.10141   2
  -9  -4   3 80.7059 2.44702  -1
   9   4   6 80.7059 2.44702   2
  -8  -4   3 420.566 4.77929  -1
   8   4   6 420.566 4.77929   2
  -7  -4   3 292.728 15.5672  -1
   7   4   6 292.728 15.5672   2
  -7  -4   3 8.21456 0.97489   2
  -6  -4   3 143.505 2.26650   2
  -6  -4   3 473.963 18.6865  -1
   6   4   7 473.963 18.6865   2
  -5  -4   3 345.944 15.0078  -1
   5   4   7 345.944 15.0078   2
  -4  -4   3 63.9719 2.46125  -1
   4   4   7 63.9719 2.46125   2
  -3  -4   3 1169.91 8.16444  -1
   3   4   7 1169.91 8.16444   2
  -2  -4   3 452.265 4.15692  -1
   2   4   7 452.265 4.15692   2
  -1  -4   3 1651.00 9.26615  -1
   1   4   7 1651.00 9.26615   2
   0  -4   3 184.335 2.33410  -1
   0   4   7 184.335 2.33410   2
   1  -4   3 747.092 11.9361  -1
  -1   4   7 747.092 11.9361   2
   2  -4   3 70.7899 1.49321   2
   4  -4   3 5.11643 0.81420   2
   5  -4   3 266.437 4.86450  -1
  -5   4   8 266.437 4.86450   2
   6  -4   3 99.7285 3.04258  -1
  -6   4   8 99.7285 3.04258   2
   7  -4   3 72.4294 3.23333  -1
  -7   4   8 72.4294 3.23333   2
   8  -4   3 362.740 6.98074  -1
  -8   4   8 362.740 6.98074   2
   9  -4   3 23.7366 3.15859  -1
  -9   4   8 23.7366 3.15859   2
  10  -4   3 141.521 5.81835  -1
 -10   4   8 141.521 5.81835   2
  11  -4   3 52.4399 6.13917  -1
 -11   4   8 52.4399 6.13917   2
  12  -4   3 45.7280 13.9112  -1
 -12   4   9 45.7280 13.9112   2
  12  -4   3 50.0972 4.69706   2
 -14  -3   3 108.301 11.2164  -1
  14   3   5 108.301 11.2164   2
 -13  -3   3 64.1989 5.17779  -1
  13   3   5 64.1989 5.17779   2
 -12  -3   3 54.3236 3.38475  -1
  12   3   5 54.3236 3.38475   2
 -11  -3   3 170.823 4.05085  -1
  11   3   5 170.823 4.05085   2
 -10  -3   3 46.6525 2.27971  -1
  10   3   5 46.6525 2.27971   2
  -9  -3   3 369.029 5.17147  -1
   9   3   5 369.029 5.17147   2
  -8  -3   3 148.078 2.92746  -1
   8   3   5 148.078 2.92746   2
  -7  -3   3 216.895 7.63837  -1
   7   3   5 216.895 7.63837   2
  -6  -3   3 596.962 5.04770   2
  -6  -3   3 517.491 16.9431  -1
   6   3   5 517.491 16.9431   2
  -5  -3   3 287.965 3.09177   2
  -4  -3   3 679.608 4.93431   2
  -4  -3   3 606.744 12.2563  -1
   4   3   6 606.744 12.2563   2
  -3  -3   3 949.337 8.50237  -1
   3   3   6 949.337 8.50237   2
  -2  -3   3 2137.08 9.88290  -1
   2   3   6 2137.08 9.88290   2
  -1  -3   3 756.172 4.88657  -1
   1   3   6 756.172 4.88657   2
   0  -3   3 179.932 2.08080  -1
   0   3   6 179.932 2.08080   2
   1  -3   3 244.632 7.43864  -1
  -1   3   6 244.632 7.43864   2
   2  -3   3 415.075 3.70985   2
   3  -3   3 277.482 3.34177   2
   4  -3   3 243.640 13.4124  -1
  -4   3   7 243.640 13.4124   2
   5  -3   3 343.028 7.41189  -1
  -5   3   7 343.028 7.41189   2
   6  -3   3 268.178 4.20074  -1
  -6   3   7 268.178 4.20074   2
   7  -3   3 445.270 6.55986  -1
  -7   3   7 445.270 6.55986   2
   8  -3   3 50.1947 2.79002  -1
  -8   3   7 50.1947 2.79002   2
   9  -3   3 95.5446 4.10844  -1
  -9   3   7 95.5446 4.10844   2
  10  -3   3 44.5516 3.67497  -1
 -10   3   7 44.5516 3.67497   2
  11  -3   3 108.298 6.87791  -1
 -11   3   7 108.298 6.87791   2
  12  -3   3 39.5621 4.00104   2
 -14  -2   3 117.082 6.78636   2
 -13  -2   3 23.1295 6.12074  -1
  13   2   4 23.1295 6.12074   2
 -12  -2   3 71.9457 3.46173  -1
  12   2   4 71.9457 3.46173   2
 -11  -2   3 287.251 5.29196  -1
  11   2   4 287.251 5.29196   2
 -10  -2   3 73.5334 2.69004  -1
  10   2   4 73.5334 2.69004   2
  -9  -2   3 458.874 5.78663  -1
   9   2   4 458.874 5.78663   2
  -8  -2   3 92.1685 2.30111  -1
   8   2   4 92.1685 2.30111   2
  -7  -2   3 283.767 6.32665  -1
   7   2   4 283.767 6.32665   2
  -6  -2   3 341.071 3.61622   2
  -6  -2   3 311.515 14.2440  -1
   6   2   4 311.515 14.2440   2
  -5  -2   3 294.750 3.13602   2
  -4  -2   3 53.0647 1.28106   2
  -3  -2   3 478.419 7.88701  -1
   3   2   5 478.419 7.88701   2
  -2  -2   3 397.180 2.96433  -1
   2   2   5 397.180 2.96433   2
  -1  -2   3 276.312 2.26933  -1
   1   2   5 276.312 2.26933   2
   0  -2   3 779.864 4.99513  -1
   0   2   5 779.864 4.99513   2
   1  -2   3 412.463 6.54243  -1
  -1   2   5 412.463 6.54243   2
   2  -2   3 1642.41 23.8169  -1
  -2   2   5 1642.41 23.8169   2
   5  -2   3 323.754 10.9717  -1
  -5   2   6 323.754 10.9717   2
   6  -2   3 377.140 5.34808  -1
  -6   2   6 377.140 5.34808   2
   7  -2   3 299.663 4.38330  -1
  -7   2   6 299.663 4.38330   2
   8  -2   3 389.643 5.90287  -1
  -8   2   6 389.643 5.90287   2
   9  -2   3 101.925 3.73671  -1
  -9   2   6 101.925 3.73671   2
  10  -2   3 143.552 4.93803  -1
 -10   2   6 143.552 4.93803   2
  11  -2   3 138.743 5.97701  -1
 -11   2   6 138.743 5.97701   2
  12  -2   3 44.6220 13.3586  -1
 -12   2   6 44.6220 13.3586   2
  13  -2   3 21.5560 6.45433  -1
 -13   2   7 21.5560 6.45433   2
 -14  -1   3 71.2269 10.1948  -1
  14   1   2 71.2269 10.1948   2
 -13  -1   3 47.0613 8.37781  -1
  13   1   3 47.0613 8.37781   2
 -12  -1   3 96.0085 4.02265  -1
  12   1   3 96.0085 4.02265   2
 -11  -1   3 301.176 5.61987  -1
  11   1   3 301.176 5.61987   2
 -10  -1   3 163.957 3.79158  -1
  10   1   3 163.957 3.79158   2
  -9  -1   3 78.7678 2.53979  -1
   9   1   3 78.7678 2.53979   2
  -8  -1   3 487.122 5.71229  -1
   8   1   3 487.122 5.71229   2
  -7  -1   3 490.213 6.27140  -1
   7   1   3 490.213 6.27140   2
  -6  -1   3 89.1938 8.88247  -1
   6   1   3 89.1938 8.88247   2
  -5  -1   3 79.0298 1.56758   2
  -4  -1   3 39.5380 1.30529   2
  -3  -1   3 663.528 4.19108   2
  -3  -1   3 889.554 20.2821  -1
   3   1   4 889.554 20.2821   2
  -2  -1   3 593.006 5.39812  -1
   2   1   4 593.006 5.39812   2
  -1  -1   3 1936.47 9.37807  -1
   1   1   4 1936.47 9.37807   2
   0  -1   3 3230.42 15.3661  -1
   0   1   4 3230.42 15.3661   2
   1  -1   3 1134.90 9.90258  -1
  -1   1   4 1134.90 9.90258   2
   2  -1   3 1014.61 11.5231  -1
  -2   1   4 1014.61 11.5231   2
   3  -1   3 107.645 1.58399   2
   4  -1   3 64.6128 1.43714   2
   5  -1   3 11.5346 1.03750   2
   6  -1   3 287.275 6.29711  -1
  -6   1   5 287.275 6.29711   2
   7  -1   3 323.199 4.41123  -1
  -7   1   5 323.199 4.41123   2
   8  -1   3 293.980 5.21938  -1
  -8   1   5 293.980 5.21938   2
   9  -1   3 45.0874 2.76772  -1
  -9   1   5 45.0874 2.76772   2
  10  -1   3 404.374 7.39473  -1
 -10   1   5 404.374 7.39473   2
  11  -1   3 69.3911 4.18162  -1
 -11   1   5 69.3911 4.18162   2
  12  -1   3 89.1696 8.00692  -1
 -12   1   5 89.1696 8.00692   2
  13  -1   3 96.2303 5.59923   2
 -14   0   3 120.555 6.44867  -1
  14   0   1 120.555 6.44867   2
 -13   0   3 43.0738 12.1017  -1
  13   0   2 43.0738 12.1017   2
 -12   0   3 289.249 6.58003  -1
  12   0   2 289.249 6.58003   2
 -11   0   3 50.2069 3.16275  -1
  11   0   2 50.2069 3.16275   2
 -10   0   3 284.761 5.63993  -1
  10   0   2 284.761 5.63993   2
  -9   0   3 174.095 3.60177  -1
   9   0   2 174.095 3.60177   2
  -8   0   3 485.472 5.76600  -1
   8   0   2 485.472 5.76600   2
  -7   0   3 217.439 3.63801  -1
   7   0   2 217.439 3.63801   2
  -6   0   3 45.7646 4.38371  -1
   6   0   2 45.7646 4.38371   2
  -5   0   3 252.856 2.56619   2
  -4   0   3 103.556 1.53625   2
  -2   0   3 81.6768 2.13990  -1
   2   0   3 81.6768 2.13990   2
  -1   0   3 705.799 3.93276  -1
   1   0   3 705.799 3.93276   2
   0   0   3 50.8465 0.81203  -1
   0   0   3 50.8465 0.81203   2
   1   0   3 685.838 3.92849  -1
  -1   0   3 685.838 3.92849   2
   2   0   3 89.6132 4.12723  -1
  -2   0   3 89.6132 4.12723   2
   3   0   3 4.97653 0.50451   2
   3   0   3 1137.42 18.4211  -1
  -3   0   3 1137.42 18.4211   2
   4   0   3 5.31369 0.59990   2
   5   0   3 1352.22 22.0918  -1
  -5   0   4 1352.22 22.0918   2
   6   0   3 118.590 4.40915  -1
  -6   0   4 118.590 4.40915   2
   7   0   3 388.744 5.01145  -1
  -7   0   4 388.744 5.01145   2
   8   0   3 283.518 4.76242  -1
  -8   0   4 283.518 4.76242   2
   9   0   3 154.141 4.06920  -1
  -9   0   4 154.141 4.06920   2
  10   0   3 97.9557 3.56437  -1
 -10   0   4 97.9557 3.56437   2
  11   0   3 8.27756 2.79775  -1
 -11   0   4 8.27756 2.79775   2
  12   0   3 128.601 6.55489  -1
 -12   0   4 128.601 6.55489   2
  13   0   3 126.160 12.5308  -1
 -13   0   4 126.160 12.5308   2
  14   0   3 22.1712 8.01512  -1
 -14   0   5 22.1712 8.01512   2
 -13   1   3 93.1898 10.2553  -1
 -13   1   0 93.1898 10.2553   2
 -12   1   3 80.8470 9.45053  -1
  12  -1   1 80.8470 9.45053   2
 -11   1   3 110.010 4.11202  -1
  11  -1   1 110.010 4.11202   2
 -10   1   3 67.8763 3.26827  -1
  10  -1   1 67.8763 3.26827   2
  -9   1   3 22.6128 2.26774  -1
   9  -1   1 22.6128 2.26774   2
  -8   1   3 596.065 6.53286  -1
   8  -1   1 596.065 6.53286   2
  -7   1   3 488.492 5.58495  -1
   7  -1   1 488.492 5.58495   2
  -6   1   3 526.052 7.95916  -1
   6  -1   1 526.052 7.95916   2
  -4   1   3 519.918 4.17859   2
  -3   1   3 313.807 2.85377   2
  -3   1   3 441.662 12.2163  -1
   3  -1   2 441.662 12.2163   2
  -2   1   3 389.464 4.04619  -1
   2  -1   2 389.464 4.04619   2
  -1   1   3 5441.00 43.5071  -1
   1  -1   2 5441.00 43.5071   2
   0   1   3 3608.65 16.0644  -1
   0  -1   2 3608.65 16.0644   2
   1   1   3 1088.56 5.33864  -1
  -1  -1   2 1088.56 5.33864   2
   3   1   3 1000.95 5.56812   2
   4   1   3 33.2362 1.06966   2
   5   1   3 908.418 6.23146   2
   6   1   3 73.9724 4.65232  -1
  -6  -1   3 73.9724 4.65232   2
   7   1   3 433.488 5.72278  -1
  -7  -1   3 433.488 5.72278   2
   8   1   3 564.675 5.19361  -1
  -8  -1   3 564.675 5.19361   2
   9   1   3 98.2359 2.97302  -1
  -9  -1   3 98.2359 2.97302   2
  10   1   3 173.482 4.17918  -1
 -10  -1   3 173.482 4.17918   2
  11   1   3 303.462 5.87020  -1
 -11  -1   3 303.462 5.87020   2
  12   1   3 91.6878 4.63289  -1
 -12  -1   3 91.6878 4.63289   2
  13   1   3 36.4909 7.53924  -1
 -13  -1   3 36.4909 7.53924   2
  14   1   3 63.5170 6.84969  -1
 -14  -1   4 63.5170 6.84969   2
 -13   2   3 91.1087 7.60840  -1
 -13   2   1 91.1087 7.60840   2
 -12   2   3 40.1614 8.49398  -1
 -12   2   0 40.1614 8.49398   2
 -11   2   3 95.8384 4.06399  -1
 -11   2   0 95.8384 4.06399   2
 -10   2   3 204.551 4.86745  -1
 -10   2   0 204.551 4.86745   2
  -9   2   3 93.9200 3.26339  -1
  -9   2   0 93.9200 3.26339   2
  -8   2   3 150.125 3.35989  -1
  -8   2   0 150.125 3.35989   2
  -7   2   3 136.616 3.00520  -1
  -7   2   0 136.616 3.00520   2
  -6   2   3 289.000 4.56337  -1
  -6   2   0 289.000 4.56337   2
  -5   2   3 616.710 14.5127  -1
  -5   2   0 616.710 14.5127   2
  -4   2   3 414.726 3.76392   2
  -2   2   3 1353.01 28.7951  -1
   2  -2   1 1353.01 28.7951   2
  -1   2   3 103.350 3.14280  -1
   1  -2   1 103.350 3.14280   2
   0   2   3 845.128 4.87426  -1
   0  -2   1 845.128 4.87426   2
   1   2   3 2973.17 13.9514  -1
  -1  -2   1 2973.17 13.9514   2
   2   2   3 2108.27 15.9693  -1
  -2  -2   1 2108.27 15.9693   2
   3   2   3 1552.98 8.20113   2
   4   2   3 503.563 3.82566   2
   5   2   3 293.226 3.03331   2
   6   2   3 814.923 6.05385   2
   7   2   3 841.938 11.5624  -1
  -7  -2   2 841.938 11.5624   2
   8   2   3 266.857 3.49144  -1
  -8  -2   2 266.857 3.49144   2
   9   2   3 221.391 3.67170  -1
  -9  -2   2 221.391 3.67170   2
  10   2   3 0.30359 1.89522  -1
 -10  -2   2 0.30359 1.89522   2
  11   2   3 278.204 5.43259  -1
 -11  -2   2 278.204 5.43259   2
  12   2   3 335.255 8.33539  -1
 -12  -2   2 335.255 8.33539   2
  13   2   3 33.0518 6.10197  -1
 -13  -2   2 33.0518 6.10197   2
  14   2   3 26.2517 4.58491   2
 -13   3   3 28.6305 4.48140  -1
 -13   3   2 28.6305 4.48140   2
 -12   3   3 25.1115 2.73865   2
 -11   3   3 130.113 7.18683  -1
 -11   3   1 130.113 7.18683   2
 -10   3   3 165.237 4.65488  -1
 -10   3   1 165.237 4.65488   2
  -9   3   3 66.6754 3.08960  -1
  -9   3   1 66.6754 3.08960   2
  -8   3   3 92.6276 3.07493  -1
  -8   3   1 92.6276 3.07493   2
  -7   3   3 504.387 5.50766  -1
  -7   3   1 504.387 5.50766   2
  -6   3   3 302.285 4.22447  -1
  -6   3   1 302.285 4.22447   2
  -5   3   3 739.714 10.3148  -1
  -5   3   1 739.714 10.3148   2
  -4   3   3 27.0692 1.83046   2
  -3   3   3 120.512 1.74722   2
  -3   3   3 370.379 15.2518  -1
  -3   3   0 370.379 15.2518   2
  -1   3   3 1005.49 12.9130  -1
  -1   3   0 1005.49 12.9130   2
   0   3   3 724.470 5.43200  -1
   0   3   0 724.470 5.43200   2
   1   3   3 34.9765 0.75923  -1
   1   3   0 34.9765 0.75923   2
   2   3   3 2691.48 15.1922  -1
   2   3   0 2691.48 15.1922   2
   3   3   3 1202.47 11.7640  -1
   3   3   0 1202.47 11.7640   2
   4   3   3 186.668 2.05841   2
   5   3   3 8.52094 0.82335   2
   6   3   3 395.955 3.81210   2
   8   3   3 135.231 2.86851  -1
  -8  -3   1 135.231 2.86851   2
   9   3   3 190.223 3.09541  -1
  -9  -3   1 190.223 3.09541   2
  10   3   3 5.75844 1.40095  -1
 -10  -3   1 5.75844 1.40095   2
  11   3   3 199.899 6.05488  -1
 -11  -3   1 199.899 6.05488   2
  12   3   3 24.9707 3.90927  -1
 -12  -3   1 24.9707 3.90927   2
  13   3   3 63.5539 5.17807  -1
 -13  -3   1 63.5539 5.17807   2
  14   3   3 67.7877 9.49331  -1
 -14  -3   1 67.7877 9.49331   2
 -12   4   3 198.408 13.2291  -1
 -12   4   3 198.408 13.2291   2
 -11   4   3 30.4935 8.09667  -1
 -11   4   2 30.4935 8.09667   2
 -10   4   3 125.691 4.30881  -1
 -10   4   2 125.691 4.30881   2
  -9   4   3 6.60694 2.31262  -1
  -9   4   2 6.60694 2.31262   2
  -8   4   3 279.481 5.15698  -1
  -8   4   2 279.481 5.15698   2
  -7   4   3 148.918 3.61146  -1
  -7   4   2 148.918 3.61146   2
  -6   4   3 52.1243 2.00526  -1
  -6   4   2 52.1243 2.00526   2
  -5   4   3 203.330 4.32372  -1
  -5   4   2 203.330 4.32372   2
  -4   4   3 167.347 2.39782   2
  -4   4   3 574.859 21.2883  -1
  -4   4   2 574.859 21.2883   2
  -2   4   3 207.205 2.18380   2
  -1   4   3 1003.81 13.6175  -1
  -1   4   1 1003.81 13.6175   2
   0   4   3 335.092 4.19949  -1
   0   4   1 335.092 4.19949   2
   1   4   3 921.913 5.23729  -1
   1   4   1 921.913 5.23729   2
   2   4   3 584.238 3.76169  -1
   2   4   1 584.238 3.76169   2
   3   4   3 550.250 5.57875  -1
   3   4   1 550.250 5.57875   2
   4   4   3 264.474 6.11751  -1
   4   4   1 264.474 6.11751   2
   5   4   3 400.621 3.45520   2
   6   4   3 649.394 5.05442   2
   8   4   3 289.532 5.02074  -1
   8   4   0 289.532 5.02074   2
   9   4   3 165.767 2.91917  -1
   9   4   0 165.767 2.91917   2
  10   4   3 211.712 4.74135  -1
  10   4   0 211.712 4.74135   2
  11   4   3 58.4361 3.12915  -1
  11   4   0 58.4361 3.12915   2
  12   4   3 75.3555 4.70675  -1
  12   4   0 75.3555 4.70675   2
  13   4   3 154.694 6.39151  -1
  13   4   0 154.694 6.39151   2
  14   4   3 30.0095 5.53480  -1
  14   4   0 30.0095 5.53480   2
 -12   5   3 73.2830 7.37568  -1
 -12   5   4 73.2830 7.37568   2
 -11   5   3 17.0595 2.71967   2
 -10   5   3 55.2556 3.87355  -1
 -10   5   3 55.2556 3.87355   2
  -9   5   3 117.075 4.02279  -1
  -9   5   3 117.075 4.02279   2
  -8   5   3 518.371 7.05166  -1
  -8   5   3 518.371 7.05166   2
  -7   5   3 0.72583 1.32833  -1
  -7   5   3 0.72583 1.32833   2
  -6   5   3 397.534 5.52584  -1
  -6   5   3 397.534 5.52584   2
  -5   5   3 -0.5091 0.99471  -1
  -5   5   3 -0.5091 0.99471   2
  -4   5   3 1609.92 18.2955  -1
  -4   5   3 1609.92 18.2955   2
  -3   5   3 314.504 3.14932   2
  -2   5   3 287.444 2.86146   2
  -1   5   3 234.561 7.78136  -1
  -1   5   2 234.561 7.78136   2
   0   5   3 573.753 7.10256  -1
   0   5   2 573.753 7.10256   2
   1   5   3 594.416 3.88352  -1
   1   5   2 594.416 3.88352   2
   2   5   3 1762.44 8.39983  -1
   2   5   2 1762.44 8.39983   2
   3   5   3 1946.14 11.2861  -1
   3   5   2 1946.14 11.2861   2
   4   5   3 377.859 4.98268  -1
   4   5   2 377.859 4.98268   2
   5   5   3 1289.93 22.8287  -1
   5   5   2 1289.93 22.8287   2
   6   5   3 72.0355 1.17068   2
   7   5   3 238.584 2.57410   2
   8   5   3 577.500 8.69415  -1
   8   5   1 577.500 8.69415   2
   9   5   3 362.431 5.38343  -1
   9   5   1 362.431 5.38343   2
  10   5   3 56.6970 2.57198  -1
  10   5   1 56.6970 2.57198   2
  11   5   3 64.1192 3.10414  -1
  11   5   1 64.1192 3.10414   2
  12   5   3 111.088 5.17141  -1
  12   5   1 111.088 5.17141   2
  13   5   3 82.9388 5.29989  -1
  13   5   1 82.9388 5.29989   2
  14   5   3 76.0027 7.44819  -1
  14   5   1 76.0027 7.44819   2
 -11   6   3 33.5595 3.64937   2
 -11   6   3 37.1459 13.5975  -1
 -11   6   5 37.1459 13.5975   2
 -10   6   3 55.2720 6.33810  -1
 -10   6   4 55.2720 6.33810   2
  -9   6   3 137.398 4.85155  -1
  -9   6   4 137.398 4.85155   2
  -8   6   3 210.860 4.79894  -1
  -8   6   4 210.860 4.79894   2
  -7   6   3 55.4540 2.67612  -1
  -7   6   4 55.4540 2.67612   2
  -6   6   3 83.9543 2.89207  -1
  -6   6   4 83.9543 2.89207   2
  -5   6   3 35.7911 2.29760  -1
  -5   6   4 35.7911 2.29760   2
  -4   6   3 542.706 8.41970  -1
  -4   6   4 542.706 8.41970   2
  -3   6   3 70.4288 1.66642   2
  -2   6   3 338.079 3.35580   2
  -1   6   3 113.717 9.02482  -1
  -1   6   3 113.717 9.02482   2
  -1   6   3 366.452 14.2160  -1
  -1   6   4 366.452 14.2160   2
   0   6   3 404.741 6.27462  -1
   0   6   3 404.741 6.27462   2
   1   6   3 98.1445 1.67700  -1
   1   6   3 98.1445 1.67700   2
   2   6   3 335.570 3.03741  -1
   2   6   3 335.570 3.03741   2
   3   6   3 292.642 2.91017  -1
   3   6   3 292.642 2.91017   2
   4   6   3 57.5343 1.73628  -1
   4   6   3 57.5343 1.73628   2
   5   6   3 397.566 5.65876  -1
   5   6   3 397.566 5.65876   2
   6   6   3 80.8259 2.47345   2
   7   6   3 107.582 2.01649   2
   8   6   3 87.6976 5.68855  -1
   8   6   2 87.6976 5.68855   2
   9   6   3 494.928 5.87636  -1
   9   6   2 494.928 5.87636   2
  10   6   3 65.0999 2.76357  -1
  10   6   2 65.0999 2.76357   2
  11   6   3 515.637 6.94178  -1
  11   6   2 515.637 6.94178   2
  12   6   3 203.717 5.31050  -1
  12   6   2 203.717 5.31050   2
  13   6   3 81.3808 5.12191  -1
  13   6   2 81.3808 5.12191   2
  14   6   3 80.1948 6.56572  -1
  14   6   2 80.1948 6.56572   2
 -10   7   3 51.8363 13.4765  -1
 -10   7   5 51.8363 13.4765   2
 -10   7   3 94.4687 15.2058  -1
 -10   7   6 94.4687 15.2058   2
  -9   7   3 125.659 5.44327  -1
  -9   7   5 125.659 5.44327   2
  -9   7   3 112.595 14.8148  -1
  -9   7   6 112.595 14.8148   2
  -8   7   3 124.122 4.60457  -1
  -8   7   5 124.122 4.60457   2
  -7   7   3 160.220 4.35525  -1
  -7   7   5 160.220 4.35525   2
  -6   7   3 178.750 4.06237  -1
  -6   7   5 178.750 4.06237   2
  -5   7   3 103.235 3.22771  -1
  -5   7   5 103.235 3.22771   2
  -4   7   3 303.206 4.16293  -1
  -4   7   5 303.206 4.16293   2
  -3   7   3 275.124 7.70313  -1
  -3   7   5 275.124 7.70313   2
  -2   7   3 211.492 2.66763   2
  -1   7   3 44.4512 1.42263   2
   0   7   3 1000.48 11.4960  -1
   0   7   4 1000.48 11.4960   2
   1   7   3 180.965 2.51757  -1
   1   7   4 180.965 2.51757   2
   2   7   3 952.782 6.51612  -1
   2   7   4 952.782 6.51612   2
   3   7   3 205.531 2.59914  -1
   3   7   4 205.531 2.59914   2
   4   7   3 431.905 3.87914  -1
   4   7   4 431.905 3.87914   2
   5   7   3 530.463 6.42107  -1
   5   7   4 530.463 6.42107   2
   6   7   3 521.031 12.0993  -1
   6   7   4 521.031 12.0993   2
   7   7   3 107.568 2.80628   2
   8   7   3 12.0104 3.16075  -1
   8   7   3 12.0104 3.16075   2
   9   7   3 46.0002 2.44498  -1
   9   7   3 46.0002 2.44498   2
  10   7   3 3.45163 1.93141  -1
  10   7   3 3.45163 1.93141   2
  11   7   3 53.2440 2.65431  -1
  11   7   3 53.2440 2.65431   2
  12   7   3 0.98253 2.57021  -1
  12   7   3 0.98253 2.57021   2
  13   7   3 14.8725 3.82619  -1
  13   7   3 14.8725 3.82619   2
  14   7   3 0.43541 7.71381  -1
  14   7   3 0.43541 7.71381   2
  -9   8   3 45.7501 4.77120  -1
  -9   8   6 45.7501 4.77120   2
  -8   8   3 67.4896 4.44297  -1
  -8   8   6 67.4896 4.44297   2
  -7   8   3 58.5602 3.57319  -1
  -7   8   6 58.5602 3.57319   2
  -6   8   3 145.623 4.46332  -1
  -6   8   6 145.623 4.46332   2
  -5   8   3 80.1155 3.18867  -1
  -5   8   6 80.1155 3.18867   2
  -4   8   3 186.465 4.35006  -1
  -4   8   6 186.465 4.35006   2
  -3   8   3 200.253 4.85087  -1
  -3   8   6 200.253 4.85087   2
  -2   8   3 108.408 2.10776   2
  -2   8   3 682.443 21.2102  -1
  -2   8   6 682.443 21.2102   2
  -1   8   3 125.433 9.14791  -1
  -1   8   5 125.433 9.14791   2
   0   8   3 372.326 6.93658  -1
   0   8   5 372.326 6.93658   2
   1   8   3 291.308 3.58810  -1
   1   8   5 291.308 3.58810   2
   2   8   3 418.546 4.17269  -1
   2   8   5 418.546 4.17269   2
   3   8   3 8.51176 0.84746  -1
   3   8   5 8.51176 0.84746   2
   4   8   3 619.832 5.03566  -1
   4   8   5 619.832 5.03566   2
   5   8   3 107.901 2.34431  -1
   5   8   5 107.901 2.34431   2
   6   8   3 724.564 9.64756  -1
   6   8   5 724.564 9.64756   2
   7   8   3 28.1910 1.84615   2
   9   8   3 155.830 7.79470  -1
   9   8   4 155.830 7.79470   2
  10   8   3 256.179 5.51917  -1
  10   8   4 256.179 5.51917   2
  11   8   3 209.635 5.07936  -1
  11   8   4 209.635 5.07936   2
  12   8   3 94.7153 4.73991  -1
  12   8   4 94.7153 4.73991   2
  13   8   3 140.313 7.37773  -1
  13   8   4 140.313 7.37773   2
  14   8   3 2.58916 7.38863  -1
  14   8   4 2.58916 7.38863   2
  -8   9   3 102.723 5.55058  -1
  -8   9   7 102.723 5.55058   2
  -7   9   3 66.3949 4.27802  -1
  -7   9   7 66.3949 4.27802   2
  -6   9   3 216.323 5.54045  -1
  -6   9   7 216.323 5.54045   2
  -5   9   3 37.2395 2.75188  -1
  -5   9   7 37.2395 2.75188   2
  -4   9   3 201.312 4.69801  -1
  -4   9   7 201.312 4.69801   2
  -3   9   3 225.920 5.11686  -1
  -3   9   7 225.920 5.11686   2
  -2   9   3 567.399 8.68047  -1
  -2   9   7 567.399 8.68047   2
   0   9   3 139.062 6.37925  -1
   0   9   6 139.062 6.37925   2
   1   9   3 209.155 4.35918  -1
   1   9   6 209.155 4.35918   2
   2   9   3 322.504 3.63266  -1
   2   9   6 322.504 3.63266   2
   3   9   3 131.791 2.36416  -1
   3   9   6 131.791 2.36416   2
   4   9   3 451.908 6.07318  -1
   4   9   6 451.908 6.07318   2
   5   9   3 109.100 4.03704  -1
   5   9   6 109.100 4.03704   2
   6   9   3 303.321 6.78858  -1
   6   9   6 303.321 6.78858   2
   7   9   3 298.897 8.45376  -1
   7   9   6 298.897 8.45376   2
   8   9   3 132.667 3.50380   2
   9   9   3 145.583 7.96182  -1
   9   9   5 145.583 7.96182   2
  10   9   3 97.1412 4.09617  -1
  10   9   5 97.1412 4.09617   2
  11   9   3 44.1985 3.19733  -1
  11   9   5 44.1985 3.19733   2
  12   9   3 107.102 4.33528  -1
  12   9   5 107.102 4.33528   2
  13   9   3 134.990 7.42299  -1
  13   9   5 134.990 7.42299   2
  14   9   3 44.0294 5.68698  -1
  14   9   5 44.0294 5.68698   2
  -7  10   3 39.5608 4.32045  -1
  -7  10   8 39.5608 4.32045   2
  -6  10   3 66.2188 3.76708  -1
  -6  10   8 66.2188 3.76708   2
  -5  10   3 76.4654 3.30264  -1
  -5  10   8 76.4654 3.30264   2
  -4  10   3 193.329 5.01165  -1
  -4  10   8 193.329 5.01165   2
  -3  10   3 22.2743 2.56183  -1
  -3  10   8 22.2743 2.56183   2
  -2  10   3 144.526 5.81375  -1
  -2  10   8 144.526 5.81375   2
   0  10   3 262.485 16.1724  -1
   0  10   7 262.485 16.1724   2
   1  10   3 293.220 5.71468  -1
   1  10   7 293.220 5.71468   2
   2  10   3 655.180 7.00141  -1
   2  10   7 655.180 7.00141   2
   3  10   3 272.232 5.04264  -1
   3  10   7 272.232 5.04264   2
   4  10   3 213.435 4.90994  -1
   4  10   7 213.435 4.90994   2
   5  10   3 175.657 4.62565  -1
   5  10   7 175.657 4.62565   2
   6  10   3 348.858 6.70446  -1
   6  10   7 348.858 6.70446   2
   7  10   3 277.372 8.52806  -1
   7  10   7 277.372 8.52806   2
   8  10   3 79.3304 3.76526   2
   8  10   3 212.300 12.6942  -1
   8  10   7 212.300 12.6942   2
   9  10   3 218.036 14.2638  -1
   9  10   6 218.036 14.2638   2
  10  10   3 32.9975 3.43109  -1
  10  10   6 32.9975 3.43109   2
  11  10   3 16.4490 3.28216  -1
  11  10   6 16.4490 3.28216   2
  12  10   3 154.825 5.42581  -1
  12  10   6 154.825 5.42581   2
  13  10   3 77.5155 6.20281  -1
  13  10   6 77.5155 6.20281   2
  -6  11   3 12.0719 3.29764  -1
  -6  11   9 12.0719 3.29764   2
  -5  11   3 134.884 4.66584  -1
  -5  11   9 134.884 4.66584   2
  -4  11   3 129.147 4.38546  -1
  -4  11   9 129.147 4.38546   2
  -3  11   3 49.2700 3.41672  -1
  -3  11   9 49.2700 3.41672   2
  -2  11   3 172.244 5.36303  -1
  -2  11   9 172.244 5.36303   2
   1  11   3 58.6013 10.7449  -1
   1  11   8 58.6013 10.7449   2
   2  11   3 459.660 6.76222  -1
   2  11   8 459.660 6.76222   2
   3  11   3 65.7566 3.43549  -1
   3  11   8 65.7566 3.43549   2
   4  11   3 34.8171 2.49338  -1
   4  11   8 34.8171 2.49338   2
   5  11   3 70.6511 3.41169  -1
   5  11   8 70.6511 3.41169   2
   6  11   3 270.455 6.16262  -1
   6  11   8 270.455 6.16262   2
   7  11   3 131.043 5.01462  -1
   7  11   8 131.043 5.01462   2
   8  11   3 17.3318 5.73761  -1
   8  11   8 17.3318 5.73761   2
   9  11   3 93.1544 17.1590  -1
   9  11   7 93.1544 17.1590   2
  10  11   3 74.1787 4.72918  -1
  10  11   7 74.1787 4.72918   2
  11  11   3 82.6782 4.84304  -1
  11  11   7 82.6782 4.84304   2
  12  11   3 84.6853 4.71689  -1
  12  11   7 84.6853 4.71689   2
  13  11   3 32.7265 4.60794  -1
  13  11   7 32.7265 4.60794   2
  -5  12   3 53.5841 4.44696  -1
  -5  12  10 53.5841 4.44696   2
  -4  12   3 38.9552 3.79343  -1
  -4  12  10 38.9552 3.79343   2
  -3  12   3 162.613 5.96981  -1
  -3  12  10 162.613 5.96981   2
  -2  12   3 93.7879 4.93250  -1
  -2  12  10 93.7879 4.93250   2
  -1  12   3 21.4269 3.71684  -1
  -1  12  10 21.4269 3.71684   2
   0  12   3 45.5087 2.05917   2
   2  12   3 180.959 6.62298  -1
   2  12   9 180.959 6.62298   2
   3  12   3 17.4142 2.77115  -1
   3  12   9 17.4142 2.77115   2
   4  12   3 183.809 5.12799  -1
   4  12   9 183.809 5.12799   2
   5  12   3 11.5172 2.34375  -1
   5  12   9 11.5172 2.34375   2
   6  12   3 360.339 7.36976  -1
   6  12   9 360.339 7.36976   2
   7  12   3 23.3835 3.44297  -1
   7  12   9 23.3835 3.44297   2
   8  12   3 138.524 6.39652  -1
   8  12   9 138.524 6.39652   2
   9  12   3 59.0957 4.02042   2
  10  12   3 249.780 7.71936  -1
  10  12   8 249.780 7.71936   2
  11  12   3 104.213 5.49354  -1
  11  12   8 104.213 5.49354   2
  12  12   3 82.3702 5.04110  -1
  12  12   8 82.3702 5.04110   2
  -3  13   3 126.375 5.62120  -1
  -3  13  11 126.375 5.62120   2
  -2  13   3 28.0286 3.95728  -1
  -2  13  11 28.0286 3.95728   2
  -1  13   3 69.4315 5.03349  -1
  -1  13  11 69.4315 5.03349   2
   0  13   3 68.9672 7.89732  -1
   0  13  11 68.9672 7.89732   2
   2  13   3 86.9037 5.55018  -1
   2  13  10 86.9037 5.55018   2
   3  13   3 53.2808 4.29232  -1
   3  13  10 53.2808 4.29232   2
   4  13   3 163.163 5.63317  -1
   4  13  10 163.163 5.63317   2
   5  13   3 38.0511 3.10702  -1
   5  13  10 38.0511 3.10702   2
   6  13   3 209.567 5.93768  -1
   6  13  10 209.567 5.93768   2
   7  13   3 16.6806 3.45419  -1
   7  13  10 16.6806 3.45419   2
   8  13   3 207.128 7.52116  -1
   8  13  10 207.128 7.52116   2
   9  13   3 60.9790 15.1252  -1
   9  13  10 60.9790 15.1252   2
  10  13   3 142.452 21.1840  -1
  10  13   9 142.452 21.1840   2
  11  13   3 2.71740 4.29723  -1
  11  13   9 2.71740 4.29723   2
  -1  14   3 25.5447 8.38379  -1
  -1  14  12 25.5447 8.38379   2
   0  14   3 69.2579 8.45076  -1
   0  14  12 69.2579 8.45076   2
   2  14   3 61.4414 5.41456  -1
   2  14  11 61.4414 5.41456   2
   3  14   3 62.4235 5.01379  -1
   3  14  11 62.4235 5.01379   2
   4  14   3 204.934 6.49732  -1
   4  14  11 204.934 6.49732   2
   5  14   3 76.3293 4.33265  -1
   5  14  11 76.3293 4.33265   2
   6  14   3 30.2348 3.52280  -1
   6  14  11 30.2348 3.52280   2
   7  14   3 67.1186 5.48933  -1
   7  14  11 67.1186 5.48933   2
   8  14   3 153.679 7.03250  -1
   8  14  11 153.679 7.03250   2
   9  14   3 24.2500 7.17313  -1
   9  14  11 24.2500 7.17313   2
   2  15   3 96.8132 12.0162  -1
   2  15  12 96.8132 12.0162   2
   3  15   3 102.251 6.99411  -1
   3  15  12 102.251 6.99411   2
   4  15   3 20.0487 3.89912  -1
   4  15  12 20.0487 3.89912   2
   5  15   3 77.3175 5.38064  -1
   5  15  12 77.3175 5.38064   2
   6  15   3 63.6752 4.83392  -1
   6  15  12 63.6752 4.83392   2
   7  15   3 114.882 6.66835  -1
   7  15  12 114.882 6.66835   2
  -8 -13   4 68.1197 5.35239   2
  -8 -13   4 134.963 18.7663  -1
   8  13  16 134.963 18.7663   2
  -7 -13   4 111.147 6.33438  -1
   7  13  17 111.147 6.33438   2
  -6 -13   4 76.8785 4.94081  -1
   6  13  17 76.8785 4.94081   2
  -5 -13   4 30.8279 3.39285  -1
   5  13  17 30.8279 3.39285   2
  -4 -13   4 82.6498 4.97511  -1
   4  13  17 82.6498 4.97511   2
  -3 -13   4 70.3500 5.61051  -1
   3  13  17 70.3500 5.61051   2
  -2 -13   4 167.824 7.52644  -1
   2  13  17 167.824 7.52644   2
  -2 -13   4 155.550 20.8013  -1
   2  13  18 155.550 20.8013   2
  -1 -13   4 126.381 16.5522  -1
   1  13  17 126.381 16.5522   2
 -10 -12   4 38.5925 5.69264  -1
  10  12  15 38.5925 5.69264   2
  -9 -12   4 9.34897 2.21656   2
  -9 -12   4 100.143 13.4465  -1
   9  12  15 100.143 13.4465   2
  -8 -12   4 118.818 7.61961  -1
   8  12  16 118.818 7.61961   2
  -7 -12   4 85.4693 5.81008  -1
   7  12  16 85.4693 5.81008   2
  -6 -12   4 134.669 5.85529  -1
   6  12  16 134.669 5.85529   2
  -5 -12   4 3.30212 2.45834  -1
   5  12  16 3.30212 2.45834   2
  -4 -12   4 178.472 5.41687  -1
   4  12  16 178.472 5.41687   2
  -3 -12   4 122.120 5.15588  -1
   3  12  16 122.120 5.15588   2
  -2 -12   4 161.189 6.14356  -1
   2  12  16 161.189 6.14356   2
  -2 -12   4 179.553 19.0462  -1
   2  12  17 179.553 19.0462   2
  -1 -12   4 50.6147 15.2825  -1
   1  12  17 50.6147 15.2825   2
  -1 -12   4 49.6759 7.23497  -1
   1  12  16 49.6759 7.23497   2
   0 -12   4 93.3487 7.38304  -1
   0  12  17 93.3487 7.38304   2
   1 -12   4 44.2468 5.54412  -1
  -1  12  17 44.2468 5.54412   2
   2 -12   4 123.137 5.46243  -1
  -2  12  17 123.137 5.46243   2
 -11 -11   4 103.442 5.68571  -1
  11  11  14 103.442 5.68571   2
 -10 -11   4 21.4730 4.97706  -1
  10  11  14 21.4730 4.97706   2
  -9 -11   4 55.1895 7.26015  -1
   9  11  14 55.1895 7.26015   2
  -8 -11   4 54.2335 7.92704  -1
   8  11  15 54.2335 7.92704   2
  -7 -11   4 37.8657 4.59983  -1
   7  11  15 37.8657 4.59983   2
  -6 -11   4 108.573 5.21225  -1
   6  11  15 108.573 5.21225   2
  -5 -11   4 114.839 4.60277  -1
   5  11  15 114.839 4.60277   2
  -4 -11   4 195.449 4.93898  -1
   4  11  15 195.449 4.93898   2
  -3 -11   4 29.0810 2.94955  -1
   3  11  15 29.0810 2.94955   2
  -2 -11   4 77.0183 3.40112  -1
   2  11  15 77.0183 3.40112   2
  -1 -11   4 18.6644 3.47428  -1
   1  11  15 18.6644 3.47428   2
  -1 -11   4 38.0917 12.7656  -1
   1  11  16 38.0917 12.7656   2
   1 -11   4 52.8474 6.29417  -1
  -1  11  16 52.8474 6.29417   2
   2 -11   4 173.920 6.54668  -1
  -2  11  16 173.920 6.54668   2
   3 -11   4 76.9270 5.46701  -1
  -3  11  16 76.9270 5.46701   2
   4 -11   4 60.5120 4.86936  -1
  -4  11  16 60.5120 4.86936   2
 -12 -10   4 5.39609 3.69237  -1
  12  10  13 5.39609 3.69237   2
 -11 -10   4 116.400 5.50906  -1
  11  10  13 116.400 5.50906   2
 -10 -10   4 24.4228 4.09594  -1
  10  10  13 24.4228 4.09594   2
  -9 -10   4 72.3500 9.21350  -1
   9  10  13 72.3500 9.21350   2
  -8 -10   4 66.0531 11.1726  -1
   8  10  13 66.0531 11.1726   2
  -8 -10   4 9.43421 10.6240  -1
   8  10  14 9.43421 10.6240   2
  -7 -10   4 83.7711 5.36299  -1
   7  10  14 83.7711 5.36299   2
  -6 -10   4 98.4263 4.90552  -1
   6  10  14 98.4263 4.90552   2
  -5 -10   4 290.873 6.40973  -1
   5  10  14 290.873 6.40973   2
  -4 -10   4 138.452 3.95146  -1
   4  10  14 138.452 3.95146   2
  -3 -10   4 30.3947 2.22526  -1
   3  10  14 30.3947 2.22526   2
  -2 -10   4 106.491 3.49707  -1
   2  10  14 106.491 3.49707   2
  -1 -10   4 124.897 3.86558  -1
   1  10  14 124.897 3.86558   2
   0 -10   4 329.523 19.7927  -1
   0  10  14 329.523 19.7927   2
   0 -10   4 447.605 24.8953  -1
   0  10  15 447.605 24.8953   2
   2 -10   4 173.835 8.02685  -1
  -2  10  15 173.835 8.02685   2
   3 -10   4 6.46309 3.30922  -1
  -3  10  15 6.46309 3.30922   2
   4 -10   4 165.571 6.68341  -1
  -4  10  15 165.571 6.68341   2
   5 -10   4 8.30795 2.84200  -1
  -5  10  15 8.30795 2.84200   2
   6 -10   4 117.978 9.48668  -1
  -6  10  15 117.978 9.48668   2
 -13  -9   4 6.06967 3.66479  -1
  13   9  12 6.06967 3.66479   2
 -12  -9   4 2.50431 3.11392  -1
  12   9  12 2.50431 3.11392   2
 -11  -9   4 121.994 5.23865  -1
  11   9  12 121.994 5.23865   2
 -10  -9   4 75.2784 4.59595  -1
  10   9  12 75.2784 4.59595   2
  -9  -9   4 65.3187 5.42925  -1
   9   9  12 65.3187 5.42925   2
  -8  -9   4 7.65598 1.71145   2
  -7  -9   4 286.555 7.68293  -1
   7   9  13 286.555 7.68293   2
  -6  -9   4 26.2506 2.92543  -1
   6   9  13 26.2506 2.92543   2
  -5  -9   4 961.641 10.8520  -1
   5   9  13 961.641 10.8520   2
  -4  -9   4 64.3738 2.50048  -1
   4   9  13 64.3738 2.50048   2
  -3  -9   4 289.783 4.77251  -1
   3   9  13 289.783 4.77251   2
  -2  -9   4 278.375 4.80206  -1
   2   9  13 278.375 4.80206   2
  -1  -9   4 124.281 3.73593  -1
   1   9  13 124.281 3.73593   2
   0  -9   4 340.875 9.44033  -1
   0   9  13 340.875 9.44033   2
   2  -9   4 191.644 8.76618  -1
  -2   9  14 191.644 8.76618   2
   3  -9   4 9.20856 3.11992  -1
  -3   9  14 9.20856 3.11992   2
   4  -9   4 176.876 5.61067  -1
  -4   9  14 176.876 5.61067   2
   5  -9   4 9.12584 2.80085  -1
  -5   9  14 9.12584 2.80085   2
   6  -9   4 155.850 5.93531  -1
  -6   9  14 155.850 5.93531   2
   7  -9   4 9.76910 3.33376  -1
  -7   9  14 9.76910 3.33376   2
 -13  -8   4 116.848 6.35313  -1
  13   8  11 116.848 6.35313   2
 -12  -8   4 101.398 5.49683  -1
  12   8  11 101.398 5.49683   2
 -11  -8   4 25.1242 3.14227  -1
  11   8  11 25.1242 3.14227   2
 -10  -8   4 51.1193 3.84073  -1
  10   8  11 51.1193 3.84073   2
  -9  -8   4 457.300 10.0414  -1
   9   8  11 457.300 10.0414   2
  -7  -8   4 276.796 11.5579  -1
   7   8  12 276.796 11.5579   2
  -7  -8   4 84.6061 3.45622   2
  -6  -8   4 72.5242 3.42909  -1
   6   8  12 72.5242 3.42909   2
  -5  -8   4 21.5282 2.23251  -1
   5   8  12 21.5282 2.23251   2
  -4  -8   4 179.538 3.46695  -1
   4   8  12 179.538 3.46695   2
  -3  -8   4 70.6658 2.28041  -1
   3   8  12 70.6658 2.28041   2
  -2  -8   4 107.288 2.98995  -1
   2   8  12 107.288 2.98995   2
  -1  -8   4 46.7613 2.58703  -1
   1   8  12 46.7613 2.58703   2
   0  -8   4 176.607 6.91123  -1
   0   8  12 176.607 6.91123   2
   1  -8   4 190.550 5.03097   2
   2  -8   4 120.393 9.22804  -1
  -2   8  13 120.393 9.22804   2
   3  -8   4 189.340 4.53660  -1
  -3   8  13 189.340 4.53660   2
   4  -8   4 284.097 5.27933  -1
  -4   8  13 284.097 5.27933   2
   5  -8   4 39.2183 2.88923  -1
  -5   8  13 39.2183 2.88923   2
   6  -8   4 128.391 4.38888  -1
  -6   8  13 128.391 4.38888   2
   7  -8   4 1.98051 2.70313  -1
  -7   8  13 1.98051 2.70313   2
   8  -8   4 121.647 5.41921  -1
  -8   8  13 121.647 5.41921   2
 -14  -7   4 18.3485 18.3095  -1
  14   7  10 18.3485 18.3095   2
 -13  -7   4 79.1608 5.69152  -1
  13   7  10 79.1608 5.69152   2
 -12  -7   4 74.0655 4.95320  -1
  12   7  10 74.0655 4.95320   2
 -11  -7   4 62.5107 4.40050  -1
  11   7  10 62.5107 4.40050   2
 -10  -7   4 49.2416 3.76484  -1
  10   7  10 49.2416 3.76484   2
  -9  -7   4 225.055 6.29884  -1
   9   7  10 225.055 6.29884   2
  -8  -7   4 850.103 35.3846  -1
   8   7  10 850.103 35.3846   2
  -7  -7   4 166.245 4.10259   2
  -6  -7   4 277.374 6.02645  -1
   6   7  11 277.374 6.02645   2
  -5  -7   4 225.927 4.44623  -1
   5   7  11 225.927 4.44623   2
  -4  -7   4 908.299 8.13456  -1
   4   7  11 908.299 8.13456   2
  -3  -7   4 361.768 4.53760  -1
   3   7  11 361.768 4.53760   2
  -2  -7   4 506.096 5.45311  -1
   2   7  11 506.096 5.45311   2
  -1  -7   4 109.787 3.02736  -1
   1   7  11 109.787 3.02736   2
   0  -7   4 177.749 4.68905  -1
   0   7  11 177.749 4.68905   2
   2  -7   4 39.9151 2.58633   2
   3  -7   4 261.151 7.73852  -1
  -3   7  12 261.151 7.73852   2
   4  -7   4 102.614 3.45663  -1
  -4   7  12 102.614 3.45663   2
   5  -7   4 56.2034 2.75232  -1
  -5   7  12 56.2034 2.75232   2
   6  -7   4 42.1656 2.80447  -1
  -6   7  12 42.1656 2.80447   2
   7  -7   4 36.8029 3.02923  -1
  -7   7  12 36.8029 3.02923   2
   8  -7   4 78.0358 4.12361  -1
  -8   7  12 78.0358 4.12361   2
   9  -7   4 35.9601 3.82709  -1
  -9   7  12 35.9601 3.82709   2
 -14  -6   4 68.8812 6.83289  -1
  14   6   9 68.8812 6.83289   2
 -13  -6   4 74.7808 5.43962  -1
  13   6   9 74.7808 5.43962   2
 -12  -6   4 36.7744 4.02912  -1
  12   6   9 36.7744 4.02912   2
 -11  -6   4 169.175 6.09141  -1
  11   6   9 169.175 6.09141   2
 -10  -6   4 21.8795 2.96301  -1
  10   6   9 21.8795 2.96301   2
  -9  -6   4 668.494 8.78714  -1
   9   6   9 668.494 8.78714   2
  -8  -6   4 311.523 8.59977  -1
   8   6   9 311.523 8.59977   2
  -7  -6   4 222.170 4.48352   2
  -7  -6   4 232.433 16.0619  -1
   7   6   9 232.433 16.0619   2
  -6  -6   4 126.030 2.85011   2
  -6  -6   4 184.721 10.2671  -1
   6   6  10 184.721 10.2671   2
  -5  -6   4 134.962 3.13675  -1
   5   6  10 134.962 3.13675   2
  -4  -6   4 385.931 4.79331  -1
   4   6  10 385.931 4.79331   2
  -3  -6   4 397.632 4.54830  -1
   3   6  10 397.632 4.54830   2
  -2  -6   4 365.969 4.26401  -1
   2   6  10 365.969 4.26401   2
  -1  -6   4 199.246 2.64163  -1
   1   6  10 199.246 2.64163   2
   0  -6   4 324.280 4.42143  -1
   0   6  10 324.280 4.42143   2
   2  -6   4 278.478 3.93406   2
   4  -6   4 215.368 5.10538  -1
  -4   6  11 215.368 5.10538   2
   5  -6   4 118.737 3.43217  -1
  -5   6  11 118.737 3.43217   2
   6  -6   4 227.931 5.09139  -1
  -6   6  11 227.931 5.09139   2
   7  -6   4 99.5650 3.80909  -1
  -7   6  11 99.5650 3.80909   2
   8  -6   4 96.9291 4.49045  -1
  -8   6  11 96.9291 4.49045   2
   9  -6   4 53.5719 4.15215  -1
  -9   6  11 53.5719 4.15215   2
  10  -6   4 62.2115 7.45237  -1
 -10   6  11 62.2115 7.45237   2
 -14  -5   4 148.615 12.2582  -1
  14   5   8 148.615 12.2582   2
 -13  -5   4 17.1543 4.37740  -1
  13   5   8 17.1543 4.37740   2
 -12  -5   4 39.2298 4.13897  -1
  12   5   8 39.2298 4.13897   2
 -11  -5   4 255.560 7.12847  -1
  11   5   8 255.560 7.12847   2
 -10  -5   4 258.539 6.32602  -1
  10   5   8 258.539 6.32602   2
  -9  -5   4 228.035 4.41527  -1
   9   5   8 228.035 4.41527   2
  -8  -5   4 128.480 3.55352  -1
   8   5   8 128.480 3.55352   2
  -7  -5   4 1094.63 32.3317  -1
   7   5   8 1094.63 32.3317   2
  -6  -5   4 2.25178 0.67669   2
  -5  -5   4 1496.29 17.5294  -1
   5   5   9 1496.29 17.5294   2
  -4  -5   4 13.1925 1.61638  -1
   4   5   9 13.1925 1.61638   2
  -3  -5   4 239.177 3.44261  -1
   3   5   9 239.177 3.44261   2
  -2  -5   4 427.730 4.54755  -1
   2   5   9 427.730 4.54755   2
  -1  -5   4 692.876 5.26922  -1
   1   5   9 692.876 5.26922   2
   0  -5   4 373.570 3.70480  -1
   0   5   9 373.570 3.70480   2
   1  -5   4 479.036 19.1093  -1
  -1   5   9 479.036 19.1093   2
   2  -5   4 225.705 2.90388   2
   3  -5   4 5.22340 0.72711   2
   4  -5   4 28.6264 4.97532  -1
  -4   5  10 28.6264 4.97532   2
   5  -5   4 162.272 3.71557  -1
  -5   5  10 162.272 3.71557   2
   6  -5   4 392.279 6.94531  -1
  -6   5  10 392.279 6.94531   2
   7  -5   4 82.8318 3.61031  -1
  -7   5  10 82.8318 3.61031   2
   8  -5   4 128.771 4.69966  -1
  -8   5  10 128.771 4.69966   2
   9  -5   4 30.0834 3.52337  -1
  -9   5  10 30.0834 3.52337   2
  10  -5   4 179.567 6.65086  -1
 -10   5  10 179.567 6.65086   2
  11  -5   4 36.1547 9.22207  -1
 -11   5  10 36.1547 9.22207   2
 -14  -4   4 68.5182 10.4256  -1
  14   4   7 68.5182 10.4256   2
 -13  -4   4 10.8325 4.28998  -1
  13   4   7 10.8325 4.28998   2
 -12  -4   4 98.4761 5.33359  -1
  12   4   7 98.4761 5.33359   2
 -11  -4   4 74.0507 3.21720  -1
  11   4   7 74.0507 3.21720   2
 -10  -4   4 142.132 3.43660  -1
  10   4   7 142.132 3.43660   2
  -9  -4   4 59.8914 2.28448  -1
   9   4   7 59.8914 2.28448   2
  -8  -4   4 450.102 5.03843  -1
   8   4   7 450.102 5.03843   2
  -7  -4   4 389.201 17.7403  -1
   7   4   7 389.201 17.7403   2
  -6  -4   4 3.75848 0.70103   2
  -5  -4   4 885.590 18.9733  -1
   5   4   8 885.590 18.9733   2
  -4  -4   4 253.338 4.02011  -1
   4   4   8 253.338 4.02011   2
  -3  -4   4 758.186 6.31982  -1
   3   4   8 758.186 6.31982   2
  -2  -4   4 51.7739 1.08237  -1
   2   4   8 51.7739 1.08237   2
  -1  -4   4 1201.96 7.43283  -1
   1   4   8 1201.96 7.43283   2
   0  -4   4 603.203 4.69157  -1
   0   4   8 603.203 4.69157   2
   1  -4   4 621.393 8.69792  -1
  -1   4   8 621.393 8.69792   2
   3  -4   4 99.3568 1.78345   2
   4  -4   4 506.667 20.5306  -1
  -4   4   9 506.667 20.5306   2
   5  -4   4 374.202 6.21595  -1
  -5   4   9 374.202 6.21595   2
   6  -4   4 370.933 5.54985  -1
  -6   4   9 370.933 5.54985   2
   7  -4   4 166.988 4.57387  -1
  -7   4   9 166.988 4.57387   2
   8  -4   4 56.9548 3.39423  -1
  -8   4   9 56.9548 3.39423   2
   9  -4   4 25.1739 3.21878  -1
  -9   4   9 25.1739 3.21878   2
  10  -4   4 300.978 7.39072  -1
 -10   4   9 300.978 7.39072   2
  11  -4   4 18.8236 6.57045  -1
 -11   4   9 18.8236 6.57045   2
 -14  -3   4 62.8036 9.94259  -1
  14   3   6 62.8036 9.94259   2
 -13  -3   4 82.8296 6.36007  -1
  13   3   6 82.8296 6.36007   2
 -12  -3   4 116.179 4.35487  -1
  12   3   6 116.179 4.35487   2
 -11  -3   4 112.929 3.48661  -1
  11   3   6 112.929 3.48661   2
 -10  -3   4 73.7141 2.68578  -1
  10   3   6 73.7141 2.68578   2
  -9  -3   4 32.9325 2.10371  -1
   9   3   6 32.9325 2.10371   2
  -8  -3   4 504.260 5.33072  -1
   8   3   6 504.260 5.33072   2
  -7  -3   4 666.274 13.2538  -1
   7   3   6 666.274 13.2538   2
  -6  -3   4 83.9321 1.86694   2
  -5  -3   4 63.3328 1.57805   2
  -4  -3   4 1961.80 18.8692  -1
   4   3   7 1961.80 18.8692   2
  -3  -3   4 776.903 5.61850  -1
   3   3   7 776.903 5.61850   2
  -2  -3   4 252.099 2.36447  -1
   2   3   7 252.099 2.36447   2
  -1  -3   4 935.656 5.92072  -1
   1   3   7 935.656 5.92072   2
   0  -3   4 35.0517 1.19104  -1
   0   3   7 35.0517 1.19104   2
   1  -3   4 1759.14 16.7268  -1
  -1   3   7 1759.14 16.7268   2
   3  -3   4 59.1488 1.60504   2
   4  -3   4 138.586 11.0397  -1
  -4   3   8 138.586 11.0397   2
   5  -3   4 492.838 9.33259  -1
  -5   3   8 492.838 9.33259   2
   6  -3   4 90.9756 2.72203  -1
  -6   3   8 90.9756 2.72203   2
   7  -3   4 94.9885 3.55693  -1
  -7   3   8 94.9885 3.55693   2
   8  -3   4 224.277 5.37899  -1
  -8   3   8 224.277 5.37899   2
   9  -3   4 129.698 4.69271  -1
  -9   3   8 129.698 4.69271   2
  10  -3   4 69.2389 4.21984  -1
 -10   3   8 69.2389 4.21984   2
  11  -3   4 24.0101 5.21744  -1
 -11   3   8 24.0101 5.21744   2
  12  -3   4 60.4894 5.46001   2
 -14  -2   4 7.05545 2.91273   2
 -13  -2   4 85.4816 9.66446  -1
  13   2   5 85.4816 9.66446   2
 -12  -2   4 79.9588 4.07718  -1
  12   2   5 79.9588 4.07718   2
 -11  -2   4 96.1737 3.44316  -1
  11   2   5 96.1737 3.44316   2
 -10  -2   4 33.1931 2.15451  -1
  10   2   5 33.1931 2.15451   2
  -9  -2   4 221.526 4.07277  -1
   9   2   5 221.526 4.07277   2
  -8  -2   4 409.318 4.65171  -1
   8   2   5 409.318 4.65171   2
  -7  -2   4 325.968 5.77832  -1
   7   2   5 325.968 5.77832   2
  -6  -2   4 32.1514 1.39026   2
  -6  -2   4 315.543 14.3973  -1
   6   2   5 315.543 14.3973   2
  -5  -2   4 64.5210 1.57893   2
  -4  -2   4 952.495 5.96381   2
  -4  -2   4 1079.92 17.6857  -1
   4   2   6 1079.92 17.6857   2
  -3  -2   4 1403.10 12.1175  -1
   3   2   6 1403.10 12.1175   2
  -2  -2   4 1032.62 5.98904  -1
   2   2   6 1032.62 5.98904   2
  -1  -2   4 567.625 4.00568  -1
   1   2   6 567.625 4.00568   2
   0  -2   4 1040.23 6.45708  -1
   0   2   6 1040.23 6.45708   2
   1  -2   4 366.848 4.47773  -1
  -1   2   6 366.848 4.47773   2
   2  -2   4 841.292 11.1324  -1
  -2   2   6 841.292 11.1324   2
   3  -2   4 229.250 2.83781   2
   5  -2   4 1045.03 14.1495  -1
  -5   2   7 1045.03 14.1495   2
   6  -2   4 48.4503 2.45034  -1
  -6   2   7 48.4503 2.45034   2
   7  -2   4 369.372 5.56380  -1
  -7   2   7 369.372 5.56380   2
   8  -2   4 378.932 6.13391  -1
  -8   2   7 378.932 6.13391   2
   9  -2   4 233.642 5.53771  -1
  -9   2   7 233.642 5.53771   2
  10  -2   4 164.626 5.19797  -1
 -10   2   7 164.626 5.19797   2
  11  -2   4 86.4644 5.28004  -1
 -11   2   7 86.4644 5.28004   2
  12  -2   4 38.2860 4.41733   2
  12  -2   4 211.635 19.6905  -1
 -12   2   7 211.635 19.6905   2
  13  -2   4 33.4165 3.72343   2
 -14  -1   4 72.9605 10.3575  -1
  14   1   3 72.9605 10.3575   2
 -13  -1   4 64.2831 9.04713  -1
  13   1   4 64.2831 9.04713   2
 -12  -1   4 96.3207 4.38327  -1
  12   1   4 96.3207 4.38327   2
 -11  -1   4 70.9377 3.65863  -1
  11   1   4 70.9377 3.65863   2
 -10  -1   4 182.077 3.95809  -1
  10   1   4 182.077 3.95809   2
  -9  -1   4 114.477 2.98172  -1
   9   1   4 114.477 2.98172   2
  -8  -1   4 293.175 4.45348  -1
   8   1   4 293.175 4.45348   2
  -7  -1   4 74.0351 2.80346  -1
   7   1   4 74.0351 2.80346   2
  -6  -1   4 174.383 10.9319  -1
   6   1   4 174.383 10.9319   2
  -5  -1   4 1413.95 8.76896   2
  -4  -1   4 577.334 4.15023   2
  -3  -1   4 436.699 3.29966   2
  -3  -1   4 387.188 7.17198  -1
   3   1   5 387.188 7.17198   2
  -2  -1   4 757.181 4.64104  -1
   2   1   5 757.181 4.64104   2
  -1  -1   4 3841.42 17.5447  -1
   1   1   5 3841.42 17.5447   2
   0  -1   4 771.739 4.75700  -1
   0   1   5 771.739 4.75700   2
   1  -1   4 638.402 4.42707  -1
  -1   1   5 638.402 4.42707   2
   2  -1   4 17.1922 1.41841  -1
  -2   1   5 17.1922 1.41841   2
   3  -1   4 479.958 11.1416  -1
  -3   1   5 479.958 11.1416   2
   4  -1   4 30.8612 1.18587   2
   5  -1   4 50.8541 1.47155   2
   6  -1   4 152.995 4.88867  -1
  -6   1   6 152.995 4.88867   2
   7  -1   4 353.711 4.76415  -1
  -7   1   6 353.711 4.76415   2
   8  -1   4 14.5301 1.94197  -1
  -8   1   6 14.5301 1.94197   2
   9  -1   4 240.454 5.13682  -1
  -9   1   6 240.454 5.13682   2
  10  -1   4 32.8352 2.95063  -1
 -10   1   6 32.8352 2.95063   2
  11  -1   4 145.470 5.25228  -1
 -11   1   6 145.470 5.25228   2
  12  -1   4 83.5463 9.27869  -1
 -12   1   6 83.5463 9.27869   2
  13  -1   4 29.6935 3.51085   2
 -14   0   4 132.084 8.01690  -1
  14   0   2 132.084 8.01690   2
 -13   0   4 164.636 16.9971  -1
  13   0   3 164.636 16.9971   2
 -12   0   4 117.515 4.71151  -1
  12   0   3 117.515 4.71151   2
 -11   0   4 13.9767 2.86925  -1
  11   0   3 13.9767 2.86925   2
 -10   0   4 129.904 3.56259  -1
  10   0   3 129.904 3.56259   2
  -9   0   4 138.359 3.29451  -1
   9   0   3 138.359 3.29451   2
  -8   0   4 331.105 4.76336  -1
   8   0   3 331.105 4.76336   2
  -7   0   4 319.632 4.43096  -1
   7   0   3 319.632 4.43096   2
  -6   0   4 132.269 4.81064  -1
   6   0   3 132.269 4.81064   2
  -5   0   4 1458.27 32.9080  -1
   5   0   3 1458.27 32.9080   2
  -4   0   4 6.67402 0.56668   2
  -2   0   4 301.441 3.73213  -1
   2   0   4 301.441 3.73213   2
  -1   0   4 4009.32 18.7848  -1
   1   0   4 4009.32 18.7848   2
   0   0   4 2.42923 0.52522  -1
   0   0   4 2.42923 0.52522   2
   1   0   4 4382.38 20.4560  -1
  -1   0   4 4382.38 20.4560   2
   2   0   4 302.713 4.11687  -1
  -2   0   4 302.713 4.11687   2
   3   0   4 869.465 5.58327   2
   3   0   4 1335.00 21.9151  -1
  -3   0   4 1335.00 21.9151   2
   4   0   4 281.000 2.83589   2
   5   0   4 328.808 3.28741   2
   5   0   4 1008.77 15.4655  -1
  -5   0   5 1008.77 15.4655   2
   6   0   4 712.135 10.7534  -1
  -6   0   5 712.135 10.7534   2
   7   0   4 295.310 4.26240  -1
  -7   0   5 295.310 4.26240   2
   8   0   4 98.5167 2.67979  -1
  -8   0   5 98.5167 2.67979   2
   9   0   4 270.112 5.67559  -1
  -9   0   5 270.112 5.67559   2
  10   0   4 198.266 4.96968  -1
 -10   0   5 198.266 4.96968   2
  11   0   4 96.7337 4.16646  -1
 -11   0   5 96.7337 4.16646   2
  12   0   4 4.85519 4.21485  -1
 -12   0   5 4.85519 4.21485   2
 -13   1   4 39.0938 13.1834  -1
  13  -1   1 39.0938 13.1834   2
 -12   1   4 127.350 7.75004  -1
  12  -1   2 127.350 7.75004   2
 -11   1   4 23.3101 2.95916  -1
  11  -1   2 23.3101 2.95916   2
 -10   1   4 231.358 5.33846  -1
  10  -1   2 231.358 5.33846   2
  -9   1   4 6.88090 1.64183  -1
   9  -1   2 6.88090 1.64183   2
  -8   1   4 561.252 6.72656  -1
   8  -1   2 561.252 6.72656   2
  -7   1   4 133.714 3.02448  -1
   7  -1   2 133.714 3.02448   2
  -6   1   4 477.805 7.69257  -1
   6  -1   2 477.805 7.69257   2
  -5   1   4 427.973 19.1369  -1
   5  -1   2 427.973 19.1369   2
  -4   1   4 618.202 5.09731   2
  -3   1   4 693.856 5.12121   2
  -2   1   4 1271.63 9.98189  -1
   2  -1   3 1271.63 9.98189   2
  -1   1   4 1014.20 7.50214  -1
   1  -1   3 1014.20 7.50214   2
   0   1   4 2815.50 12.7953  -1
   0  -1   3 2815.50 12.7953   2
   1   1   4 1610.36 8.36225  -1
  -1  -1   3 1610.36 8.36225   2
   2   1   4 610.669 7.35349  -1
  -2  -1   3 610.669 7.35349   2
   4   1   4 71.2222 1.38140   2
   5   1   4 431.863 3.71817   2
   6   1   4 144.694 6.13558  -1
  -6  -1   4 144.694 6.13558   2
   7   1   4 91.1922 2.97672  -1
  -7  -1   4 91.1922 2.97672   2
   8   1   4 252.580 3.45284  -1
  -8  -1   4 252.580 3.45284   2
   9   1   4 135.947 3.65719  -1
  -9  -1   4 135.947 3.65719   2
  10   1   4 179.955 4.52725  -1
 -10  -1   4 179.955 4.52725   2
  11   1   4 86.6840 3.88928  -1
 -11  -1   4 86.6840 3.88928   2
  12   1   4 84.4249 4.52689  -1
 -12  -1   4 84.4249 4.52689   2
  13   1   4 72.1631 11.2046  -1
 -13  -1   4 72.1631 11.2046   2
  14   1   4 35.4991 7.03376  -1
 -14  -1   5 35.4991 7.03376   2
 -13   2   4 74.7341 7.31031  -1
 -13   2   0 74.7341 7.31031   2
 -12   2   4 84.7205 9.61284  -1
  12  -2   1 84.7205 9.61284   2
 -11   2   4 29.2603 3.57638  -1
  11  -2   1 29.2603 3.57638   2
 -10   2   4 77.9042 3.45536  -1
  10  -2   1 77.9042 3.45536   2
  -9   2   4 190.161 4.68244  -1
   9  -2   1 190.161 4.68244   2
  -8   2   4 203.743 3.77980  -1
   8  -2   1 203.743 3.77980   2
  -7   2   4 67.5939 2.33546  -1
   7  -2   1 67.5939 2.33546   2
  -6   2   4 430.857 5.68764  -1
   6  -2   1 430.857 5.68764   2
  -5   2   4 93.3157 6.12177  -1
   5  -2   1 93.3157 6.12177   2
  -3   2   4 84.7236 8.92568  -1
   3  -2   2 84.7236 8.92568   2
  -2   2   4 450.314 15.3609  -1
   2  -2   2 450.314 15.3609   2
  -1   2   4 70.9897 2.04125  -1
   1  -2   2 70.9897 2.04125   2
   0   2   4 1159.25 6.69799  -1
   0  -2   2 1159.25 6.69799   2
   1   2   4 1175.91 6.45411  -1
  -1  -2   2 1175.91 6.45411   2
   2   2   4 436.327 4.30573  -1
  -2  -2   2 436.327 4.30573   2
   4   2   4 51.8487 1.26037   2
   5   2   4 1290.59 8.03773   2
   7   2   4 324.615 6.94005  -1
  -7  -2   3 324.615 6.94005   2
   8   2   4 79.1946 2.21766  -1
  -8  -2   3 79.1946 2.21766   2
   9   2   4 444.470 4.91513  -1
  -9  -2   3 444.470 4.91513   2
  10   2   4 57.6094 2.82892  -1
 -10  -2   3 57.6094 2.82892   2
  11   2   4 351.453 6.40888  -1
 -11  -2   3 351.453 6.40888   2
  12   2   4 63.0354 4.68385  -1
 -12  -2   3 63.0354 4.68385   2
  13   2   4 28.3028 4.92092  -1
 -13  -2   3 28.3028 4.92092   2
  14   2   4 40.0725 6.34677   2
 -13   3   4 32.3378 4.11531  -1
 -13   3   1 32.3378 4.11531   2
 -12   3   4 18.1044 2.53792   2
 -11   3   4 111.989 5.76692  -1
 -11   3   0 111.989 5.76692   2
 -10   3   4 161.472 4.71268  -1
 -10   3   0 161.472 4.71268   2
  -9   3   4 168.986 4.26319  -1
  -9   3   0 168.986 4.26319   2
  -8   3   4 92.2539 3.30496  -1
  -8   3   0 92.2539 3.30496   2
  -7   3   4 67.6999 2.35517  -1
  -7   3   0 67.6999 2.35517   2
  -6   3   4 411.186 5.05442  -1
  -6   3   0 411.186 5.05442   2
  -5   3   4 358.861 6.84450  -1
  -5   3   0 358.861 6.84450   2
  -4   3   4 539.800 4.86857   2
  -4   3   4 1143.22 20.8031  -1
  -4   3   0 1143.22 20.8031   2
  -3   3   4 72.2228 1.16165   2
  -2   3   4 287.132 2.62620   2
  -1   3   4 16.8016 2.32783  -1
   1  -3   1 16.8016 2.32783   2
   0   3   4 3262.33 17.0828  -1
   0  -3   1 3262.33 17.0828   2
   1   3   4 362.081 2.74011  -1
  -1  -3   1 362.081 2.74011   2
   2   3   4 1038.13 6.04975  -1
  -2  -3   1 1038.13 6.04975   2
   3   3   4 351.683 4.03645  -1
  -3  -3   1 351.683 4.03645   2
   5   3   4 1096.68 7.05904   2
   6   3   4 369.784 3.72337   2
   8   3   4 212.491 3.28693  -1
  -8  -3   2 212.491 3.28693   2
   9   3   4 396.115 4.67759  -1
  -9  -3   2 396.115 4.67759   2
  10   3   4 48.6331 2.33067  -1
 -10  -3   2 48.6331 2.33067   2
  11   3   4 222.650 6.33511  -1
 -11  -3   2 222.650 6.33511   2
  12   3   4 23.4851 3.91799  -1
 -12  -3   2 23.4851 3.91799   2
  13   3   4 63.8539 5.13691  -1
 -13  -3   2 63.8539 5.13691   2
  14   3   4 27.0927 13.3112  -1
 -14  -3   2 27.0927 13.3112   2
 -12   4   4 73.1760 8.96642  -1
 -12   4   2 73.1760 8.96642   2
 -11   4   4 136.610 8.14518  -1
 -11   4   1 136.610 8.14518   2
 -10   4   4 187.659 5.27853  -1
 -10   4   1 187.659 5.27853   2
  -9   4   4 118.087 3.96682  -1
  -9   4   1 118.087 3.96682   2
  -8   4   4 328.790 5.57502  -1
  -8   4   1 328.790 5.57502   2
  -7   4   4 127.183 3.62555  -1
  -7   4   1 127.183 3.62555   2
  -6   4   4 807.029 7.64256  -1
  -6   4   1 807.029 7.64256   2
  -5   4   4 244.190 4.48727  -1
  -5   4   1 244.190 4.48727   2
  -4   4   4 44.1707 1.34351   2
  -4   4   4 274.717 15.7219  -1
  -4   4   1 274.717 15.7219   2
  -2   4   4 19.9809 1.38040   2
  -1   4   4 340.051 7.15367  -1
  -1   4   0 340.051 7.15367   2
   0   4   4 1345.01 10.8797  -1
   0   4   0 1345.01 10.8797   2
   1   4   4 938.619 5.27220  -1
   1   4   0 938.619 5.27220   2
   2   4   4 1440.35 7.63502  -1
   2   4   0 1440.35 7.63502   2
   3   4   4 260.838 3.57192  -1
   3   4   0 260.838 3.57192   2
   4   4   4 681.930 7.85089  -1
   4   4   0 681.930 7.85089   2
   6   4   4 1050.72 7.09999   2
   8   4   4 75.1285 2.53980  -1
  -8  -4   1 75.1285 2.53980   2
   9   4   4 150.666 2.95565  -1
  -9  -4   1 150.666 2.95565   2
  10   4   4 188.393 3.92374  -1
 -10  -4   1 188.393 3.92374   2
  11   4   4 230.303 6.27253  -1
 -11  -4   1 230.303 6.27253   2
  12   4   4 36.5257 4.05641  -1
 -12  -4   1 36.5257 4.05641   2
  13   4   4 62.0256 5.14513  -1
 -13  -4   1 62.0256 5.14513   2
  14   4   4 12.8774 6.17466  -1
 -14  -4   1 12.8774 6.17466   2
 -12   5   4 80.5849 6.98092  -1
 -12   5   3 80.5849 6.98092   2
 -11   5   4 3.73326 1.77359   2
 -11   5   4 114.672 15.6057  -1
 -11   5   2 114.672 15.6057   2
 -10   5   4 91.9199 4.67212  -1
 -10   5   2 91.9199 4.67212   2
  -9   5   4 26.3658 2.87560  -1
  -9   5   2 26.3658 2.87560   2
  -8   5   4 95.7625 3.53539  -1
  -8   5   2 95.7625 3.53539   2
  -7   5   4 141.693 3.67191  -1
  -7   5   2 141.693 3.67191   2
  -6   5   4 331.432 4.49168  -1
  -6   5   2 331.432 4.49168   2
  -5   5   4 201.097 3.25657  -1
  -5   5   2 201.097 3.25657   2
  -4   5   4 476.293 9.41628  -1
  -4   5   2 476.293 9.41628   2
  -3   5   4 373.600 3.61656   2
  -2   5   4 121.072 4.31046   2
  -2   5   4 854.437 25.7880  -1
  -2   5   1 854.437 25.7880   2
  -1   5   4 332.819 9.42966  -1
  -1   5   1 332.819 9.42966   2
   0   5   4 260.794 3.57450  -1
   0   5   1 260.794 3.57450   2
   1   5   4 411.463 3.19068  -1
   1   5   1 411.463 3.19068   2
   2   5   4 882.813 5.47682  -1
   2   5   1 882.813 5.47682   2
   3   5   4 103.565 1.64935  -1
   3   5   1 103.565 1.64935   2
   4   5   4 367.523 4.91044  -1
   4   5   1 367.523 4.91044   2
   5   5   4 101.449 1.55618   2
   5   5   4 268.726 8.68152  -1
   5   5   1 268.726 8.68152   2
   6   5   4 319.332 3.20127   2
   7   5   4 16.2938 1.01091   2
   8   5   4 415.925 8.55145  -1
   8   5   0 415.925 8.55145   2
   9   5   4 275.981 4.75799  -1
   9   5   0 275.981 4.75799   2
  10   5   4 262.961 4.77615  -1
  10   5   0 262.961 4.77615   2
  11   5   4 84.1148 3.43598  -1
  11   5   0 84.1148 3.43598   2
  12   5   4 130.831 5.45307  -1
  12   5   0 130.831 5.45307   2
  13   5   4 183.123 6.71349  -1
  13   5   0 183.123 6.71349   2
  14   5   4 124.043 10.8799  -1
  14   5   0 124.043 10.8799   2
 -11   6   4 29.4653 12.8588  -1
 -11   6   4 29.4653 12.8588   2
 -10   6   4 53.4512 6.21687  -1
 -10   6   3 53.4512 6.21687   2
  -9   6   4 154.334 4.87033  -1
  -9   6   3 154.334 4.87033   2
  -9   6   4 238.452 18.6419  -1
  -9   6   4 238.452 18.6419   2
  -8   6   4 196.442 4.68217  -1
  -8   6   3 196.442 4.68217   2
  -7   6   4 74.2055 2.92879  -1
  -7   6   3 74.2055 2.92879   2
  -6   6   4 82.0090 2.87703  -1
  -6   6   3 82.0090 2.87703   2
  -5   6   4 29.9356 1.95576  -1
  -5   6   3 29.9356 1.95576   2
  -4   6   4 476.411 7.46375  -1
  -4   6   3 476.411 7.46375   2
  -3   6   4 109.197 1.93857   2
  -2   6   4 148.964 2.17647   2
  -1   6   4 376.288 10.7318  -1
  -1   6   2 376.288 10.7318   2
   0   6   4 745.863 7.51089  -1
   0   6   2 745.863 7.51089   2
   1   6   4 731.923 4.76375  -1
   1   6   2 731.923 4.76375   2
   2   6   4 547.607 3.96368  -1
   2   6   2 547.607 3.96368   2
   3   6   4 1195.78 7.11433  -1
   3   6   2 1195.78 7.11433   2
   4   6   4 599.178 6.84520  -1
   4   6   2 599.178 6.84520   2
   5   6   4 701.984 8.69033  -1
   5   6   2 701.984 8.69033   2
   7   6   4 108.034 2.29064   2
   8   6   4 558.062 12.8254  -1
   8   6   1 558.062 12.8254   2
   9   6   4 45.0112 2.61896  -1
   9   6   1 45.0112 2.61896   2
  10   6   4 172.843 4.03731  -1
  10   6   1 172.843 4.03731   2
  11   6   4 12.2058 1.94452  -1
  11   6   1 12.2058 1.94452   2
  12   6   4 246.199 5.83171  -1
  12   6   1 246.199 5.83171   2
  13   6   4 120.528 5.72795  -1
  13   6   1 120.528 5.72795   2
  14   6   4 12.1899 5.19354  -1
  14   6   1 12.1899 5.19354   2
 -10   7   4 8.75517 10.9315  -1
 -10   7   4 8.75517 10.9315   2
  -9   7   4 195.483 6.14556  -1
  -9   7   4 195.483 6.14556   2
  -8   7   4 56.6678 3.59048  -1
  -8   7   4 56.6678 3.59048   2
  -7   7   4 62.8616 2.99859  -1
  -7   7   4 62.8616 2.99859   2
  -6   7   4 141.823 3.66130  -1
  -6   7   4 141.823 3.66130   2
  -5   7   4 285.533 4.93861  -1
  -5   7   4 285.533 4.93861   2
  -4   7   4 648.327 5.93927  -1
  -4   7   4 648.327 5.93927   2
  -3   7   4 62.6042 3.51480  -1
  -3   7   4 62.6042 3.51480   2
  -2   7   4 69.4915 1.72372   2
  -1   7   4 11.0812 0.85904   2
   0   7   4 856.102 10.2601  -1
   0   7   3 856.102 10.2601   2
   1   7   4 197.997 2.43989  -1
   1   7   3 197.997 2.43989   2
   2   7   4 1132.68 7.13081  -1
   2   7   3 1132.68 7.13081   2
   3   7   4 197.059 2.54901  -1
   3   7   3 197.059 2.54901   2
   4   7   4 404.241 3.54669  -1
   4   7   3 404.241 3.54669   2
   5   7   4 485.782 6.41540  -1
   5   7   3 485.782 6.41540   2
   6   7   4 861.486 17.7982  -1
   6   7   3 861.486 17.7982   2
   6   7   2 861.486 17.7982   2
   7   7   4 109.289 3.37003   2
   8   7   4 184.298 8.83722  -1
   8   7   2 184.298 8.83722   2
   9   7   4 326.517 4.94810  -1
   9   7   2 326.517 4.94810   2
  10   7   4 -1.0089 1.95248  -1
  10   7   2 -1.0089 1.95248   2
  11   7   4 150.010 3.98919  -1
  11   7   2 150.010 3.98919   2
  12   7   4 0.53892 2.12768  -1
  12   7   2 0.53892 2.12768   2
  13   7   4 157.811 8.83128  -1
  13   7   2 157.811 8.83128   2
  14   7   4 13.0269 8.09153  -1
  14   7   2 13.0269 8.09153   2
  -9   8   4 182.869 7.00107  -1
  -9   8   5 182.869 7.00107   2
  -8   8   4 15.1576 3.15276  -1
  -8   8   5 15.1576 3.15276   2
  -7   8   4 175.586 4.80716  -1
  -7   8   5 175.586 4.80716   2
  -6   8   4 11.9621 2.05917  -1
  -6   8   5 11.9621 2.05917   2
  -5   8   4 297.122 5.22103  -1
  -5   8   5 297.122 5.22103   2
  -4   8   4 193.655 4.60013  -1
  -4   8   5 193.655 4.60013   2
  -3   8   4 345.594 5.81632  -1
  -3   8   5 345.594 5.81632   2
  -1   8   4 96.1474 6.51265  -1
  -1   8   4 96.1474 6.51265   2
   0   8   4 777.620 10.2514  -1
   0   8   4 777.620 10.2514   2
   1   8   4 110.168 2.67847  -1
   1   8   4 110.168 2.67847   2
   2   8   4 711.727 5.71959  -1
   2   8   4 711.727 5.71959   2
   3   8   4 33.3265 1.26341  -1
   3   8   4 33.3265 1.26341   2
   4   8   4 735.073 5.82556  -1
   4   8   4 735.073 5.82556   2
   5   8   4 15.1520 1.71055  -1
   5   8   4 15.1520 1.71055   2
   6   8   4 400.085 6.84813  -1
   6   8   4 400.085 6.84813   2
   7   8   4 27.2649 1.99050   2
   8   8   4 127.694 7.12677  -1
   8   8   3 127.694 7.12677   2
   8   8   4 132.118 3.30702   2
   9   8   4 120.009 4.63042  -1
   9   8   3 120.009 4.63042   2
  10   8   4 244.976 5.00587  -1
  10   8   3 244.976 5.00587   2
  11   8   4 233.829 5.95653  -1
  11   8   3 233.829 5.95653   2
  12   8   4 122.352 6.17857  -1
  12   8   3 122.352 6.17857   2
  13   8   4 113.385 6.69489  -1
  13   8   3 113.385 6.69489   2
  14   8   4 17.3108 8.38510  -1
  14   8   3 17.3108 8.38510   2
  -8   9   4 30.8707 4.37823  -1
  -8   9   6 30.8707 4.37823   2
  -7   9   4 184.389 5.99012  -1
  -7   9   6 184.389 5.99012   2
  -6   9   4 39.2657 3.11087  -1
  -6   9   6 39.2657 3.11087   2
  -5   9   4 257.220 5.29569  -1
  -5   9   6 257.220 5.29569   2
  -4   9   4 6.85069 2.42207  -1
  -4   9   6 6.85069 2.42207   2
  -3   9   4 281.287 4.64307  -1
  -3   9   6 281.287 4.64307   2
  -2   9   4 70.5007 3.64808  -1
  -2   9   6 70.5007 3.64808   2
   0   9   4 302.291 8.84320  -1
   0   9   5 302.291 8.84320   2
   1   9   4 452.910 5.11678  -1
   1   9   5 452.910 5.11678   2
   2   9   4 116.005 2.56998  -1
   2   9   5 116.005 2.56998   2
   3   9   4 156.409 2.63627  -1
   3   9   5 156.409 2.63627   2
   4   9   4 558.007 5.58380  -1
   4   9   5 558.007 5.58380   2
   5   9   4 53.7865 2.16815  -1
   5   9   5 53.7865 2.16815   2
   6   9   4 212.160 5.69107  -1
   6   9   5 212.160 5.69107   2
   7   9   4 60.5353 5.07474  -1
   7   9   5 60.5353 5.07474   2
   8   9   4 103.291 8.94975  -1
   8   9   4 103.291 8.94975   2
   9   9   4 39.1981 5.64381  -1
   9   9   4 39.1981 5.64381   2
  10   9   4 372.580 6.72630  -1
  10   9   4 372.580 6.72630   2
  11   9   4 10.3438 2.93851  -1
  11   9   4 10.3438 2.93851   2
  12   9   4 9.55983 2.43817  -1
  12   9   4 9.55983 2.43817   2
  13   9   4 22.2961 4.46787  -1
  13   9   4 22.2961 4.46787   2
  14   9   4 137.521 7.89507  -1
  14   9   4 137.521 7.89507   2
  -7  10   4 65.8916 4.83730  -1
  -7  10   7 65.8916 4.83730   2
  -6  10   4 21.3453 2.99025  -1
  -6  10   7 21.3453 2.99025   2
  -5  10   4 22.1744 2.28569  -1
  -5  10   7 22.1744 2.28569   2
  -4  10   4 91.3750 3.78635  -1
  -4  10   7 91.3750 3.78635   2
  -3  10   4 153.690 4.77129  -1
  -3  10   7 153.690 4.77129   2
  -2  10   4 545.717 8.68556  -1
  -2  10   7 545.717 8.68556   2
  -1  10   4 50.9899 2.00096   2
   0  10   4 139.626 13.0367  -1
   0  10   6 139.626 13.0367   2
   1  10   4 310.933 6.54084  -1
   1  10   6 310.933 6.54084   2
   2  10   4 10.6428 1.44024  -1
   2  10   6 10.6428 1.44024   2
   3  10   4 208.451 4.36776  -1
   3  10   6 208.451 4.36776   2
   4  10   4 316.137 5.83765  -1
   4  10   6 316.137 5.83765   2
   5  10   4 65.1293 3.19317  -1
   5  10   6 65.1293 3.19317   2
   6  10   4 187.418 5.11113  -1
   6  10   6 187.418 5.11113   2
   7  10   4 42.6019 4.94528  -1
   7  10   6 42.6019 4.94528   2
   8  10   4 25.5755 2.46351   2
   8  10   4 245.961 18.1831  -1
   8  10   6 245.961 18.1831   2
   9  10   4 106.777 15.1908  -1
   9  10   5 106.777 15.1908   2
  10  10   4 447.587 8.54321  -1
  10  10   5 447.587 8.54321   2
  11  10   4 0.13052 2.89895  -1
  11  10   5 0.13052 2.89895   2
  12  10   4 38.2850 3.39317  -1
  12  10   5 38.2850 3.39317   2
  13  10   4 29.5326 4.85422  -1
  13  10   5 29.5326 4.85422   2
  -6  11   4 20.9153 3.49483  -1
  -6  11   8 20.9153 3.49483   2
  -5  11   4 93.1252 4.11265  -1
  -5  11   8 93.1252 4.11265   2
  -4  11   4 245.810 5.73351  -1
  -4  11   8 245.810 5.73351   2
  -3  11   4 128.836 4.54791  -1
  -3  11   8 128.836 4.54791   2
  -2  11   4 125.430 3.95693  -1
  -2  11   8 125.430 3.95693   2
  -1  11   4 116.384 6.09070  -1
  -1  11   8 116.384 6.09070   2
   1  11   4 221.122 9.53675  -1
   1  11   7 221.122 9.53675   2
   2  11   4 143.200 4.44613  -1
   2  11   7 143.200 4.44613   2
   3  11   4 137.917 4.37214  -1
   3  11   7 137.917 4.37214   2
   4  11   4 313.773 6.13608  -1
   4  11   7 313.773 6.13608   2
   5  11   4 39.3388 2.84079  -1
   5  11   7 39.3388 2.84079   2
   6  11   4 180.231 5.23495  -1
   6  11   7 180.231 5.23495   2
   7  11   4 71.5623 4.17412  -1
   7  11   7 71.5623 4.17412   2
   8  11   4 178.027 9.86193  -1
   8  11   7 178.027 9.86193   2
   9  11   4 97.1060 17.5180  -1
   9  11   6 97.1060 17.5180   2
  10  11   4 81.1002 4.84615  -1
  10  11   6 81.1002 4.84615   2
  11  11   4 54.9813 4.29164  -1
  11  11   6 54.9813 4.29164   2
  12  11   4 54.9798 4.13893  -1
  12  11   6 54.9798 4.13893   2
  13  11   4 81.0550 6.48639  -1
  13  11   6 81.0550 6.48639   2
  -5  12   4 126.773 5.67653  -1
  -5  12   9 126.773 5.67653   2
  -4  12   4 71.3883 4.40356  -1
  -4  12   9 71.3883 4.40356   2
  -3  12   4 57.5206 4.60174  -1
  -3  12   9 57.5206 4.60174   2
  -2  12   4 27.1670 3.62985  -1
  -2  12   9 27.1670 3.62985   2
  -1  12   4 86.4303 4.81265  -1
  -1  12   9 86.4303 4.81265   2
   0  12   4 132.339 2.76662   2
   2  12   4 105.328 5.37606  -1
   2  12   8 105.328 5.37606   2
   3  12   4 76.2249 3.77688  -1
   3  12   8 76.2249 3.77688   2
   4  12   4 285.683 6.20596  -1
   4  12   8 285.683 6.20596   2
   5  12   4 71.9428 3.44269  -1
   5  12   8 71.9428 3.44269   2
   6  12   4 220.717 5.82911  -1
   6  12   8 220.717 5.82911   2
   7  12   4 78.4416 4.40824  -1
   7  12   8 78.4416 4.40824   2
   8  12   4 88.0587 8.64548  -1
   8  12   8 88.0587 8.64548   2
   9  12   4 118.453 4.82922   2
  10  12   4 10.8689 4.03789  -1
  10  12   7 10.8689 4.03789   2
  11  12   4 45.1137 4.45430  -1
  11  12   7 45.1137 4.45430   2
  12  12   4 125.559 5.75564  -1
  12  12   7 125.559 5.75564   2
  -3  13   4 59.6202 4.39511  -1
  -3  13  10 59.6202 4.39511   2
  -2  13   4 9.56179 3.75369  -1
  -2  13  10 9.56179 3.75369   2
  -1  13   4 126.463 5.76168  -1
  -1  13  10 126.463 5.76168   2
   0  13   4 102.925 14.0811  -1
   0  13  10 102.925 14.0811   2
   2  13   4 79.9406 5.79059  -1
   2  13   9 79.9406 5.79059   2
   3  13   4 84.5665 4.57130  -1
   3  13   9 84.5665 4.57130   2
   4  13   4 72.8160 3.83199  -1
   4  13   9 72.8160 3.83199   2
   5  13   4 83.1634 4.01959  -1
   5  13   9 83.1634 4.01959   2
   6  13   4 211.834 5.97134  -1
   6  13   9 211.834 5.97134   2
   7  13   4 21.4787 3.88840  -1
   7  13   9 21.4787 3.88840   2
   8  13   4 53.5155 4.90573  -1
   8  13   9 53.5155 4.90573   2
   9  13   4 46.9352 15.5609  -1
   9  13   9 46.9352 15.5609   2
  10  13   4 108.165 7.43964  -1
  10  13   8 108.165 7.43964   2
  11  13   4 5.45947 3.91635  -1
  11  13   8 5.45947 3.91635   2
  -1  14   4 133.650 11.9869  -1
  -1  14  11 133.650 11.9869   2
   0  14   4 34.0421 7.30103  -1
   0  14  11 34.0421 7.30103   2
   1  14   4 102.972 4.72898   2
   2  14   4 18.5512 6.53744  -1
   2  14  10 18.5512 6.53744   2
   3  14   4 196.456 7.06700  -1
   3  14  10 196.456 7.06700   2
   4  14   4 41.4759 3.69331  -1
   4  14  10 41.4759 3.69331   2
   5  14   4 131.442 5.83785  -1
   5  14  10 131.442 5.83785   2
   6  14   4 86.1885 5.17777  -1
   6  14  10 86.1885 5.17777   2
   7  14   4 102.256 5.78663  -1
   7  14  10 102.256 5.78663   2
   8  14   4 64.3790 4.81723  -1
   8  14  10 64.3790 4.81723   2
   9  14   4 17.3514 4.29216  -1
   9  14  10 17.3514 4.29216   2
   2  15   4 32.5328 9.53873  -1
   2  15  11 32.5328 9.53873   2
   3  15   4 66.2707 6.31998  -1
   3  15  11 66.2707 6.31998   2
   4  15   4 23.1842 4.48418  -1
   4  15  11 23.1842 4.48418   2
   5  15   4 57.3100 4.79711  -1
   5  15  11 57.3100 4.79711   2
   6  15   4 -1.1390 2.69693  -1
   6  15  11 -1.1390 2.69693   2
   7  15   4 47.9646 5.28174  -1
   7  15  11 47.9646 5.28174   2
  -6 -13   5 3.48411 3.43391  -1
   6  13  18 3.48411 3.43391   2
  -5 -13   5 141.026 5.50448  -1
   5  13  18 141.026 5.50448   2
  -4 -13   5 80.0103 5.20108  -1
   4  13  18 80.0103 5.20108   2
  -3 -13   5 17.9160 4.58927  -1
   3  13  18 17.9160 4.58927   2
  -2 -13   5 102.187 7.98778  -1
   2  13  18 102.187 7.98778   2
  -9 -12   5 37.6040 3.28984   2
  -9 -12   5 76.2657 13.1662  -1
   9  12  16 76.2657 13.1662   2
  -8 -12   5 49.7742 6.27105  -1
   8  12  17 49.7742 6.27105   2
  -7 -12   5 119.094 6.40043  -1
   7  12  17 119.094 6.40043   2
  -6 -12   5 43.6956 4.27257  -1
   6  12  17 43.6956 4.27257   2
  -5 -12   5 147.578 5.42170  -1
   5  12  17 147.578 5.42170   2
  -4 -12   5 16.0171 2.74921  -1
   4  12  17 16.0171 2.74921   2
  -3 -12   5 149.331 5.60725  -1
   3  12  17 149.331 5.60725   2
  -2 -12   5 93.6308 5.35068  -1
   2  12  17 93.6308 5.35068   2
  -1 -12   5 110.363 8.69652  -1
   1  12  17 110.363 8.69652   2
   0 -12   5 113.031 16.7094  -1
   0  12  18 113.031 16.7094   2
   1 -12   5 35.1392 5.15319  -1
  -1  12  18 35.1392 5.15319   2
 -11 -11   5 78.2795 6.40816  -1
  11  11  15 78.2795 6.40816   2
 -10 -11   5 40.6612 5.26536  -1
  10  11  15 40.6612 5.26536   2
  -9 -11   5 194.180 10.7217  -1
   9  11  15 194.180 10.7217   2
  -8 -11   5 70.0858 8.36793  -1
   8  11  16 70.0858 8.36793   2
  -7 -11   5 124.643 6.37535  -1
   7  11  16 124.643 6.37535   2
  -6 -11   5 84.6826 4.85550  -1
   6  11  16 84.6826 4.85550   2
  -5 -11   5 21.3470 3.28116  -1
   5  11  16 21.3470 3.28116   2
  -4 -11   5 120.645 4.08907  -1
   4  11  16 120.645 4.08907   2
  -3 -11   5 215.150 5.67058  -1
   3  11  16 215.150 5.67058   2
  -2 -11   5 154.757 4.36795  -1
   2  11  16 154.757 4.36795   2
  -1 -11   5 58.9101 4.35460  -1
   1  11  16 58.9101 4.35460   2
   1 -11   5 220.773 9.73134  -1
  -1  11  17 220.773 9.73134   2
   2 -11   5 108.179 5.67890  -1
  -2  11  17 108.179 5.67890   2
   3 -11   5 93.5189 5.95474  -1
  -3  11  17 93.5189 5.95474   2
 -12 -10   5 41.6283 5.37095  -1
  12  10  14 41.6283 5.37095   2
 -11 -10   5 94.4498 5.27645  -1
  11  10  14 94.4498 5.27645   2
 -10 -10   5 7.70596 3.71470  -1
  10  10  14 7.70596 3.71470   2
  -9 -10   5 138.707 11.6533  -1
   9  10  14 138.707 11.6533   2
  -8 -10   5 111.429 4.07061   2
  -8 -10   5 127.785 11.8822  -1
   8  10  15 127.785 11.8822   2
  -8 -10   5 106.738 12.9882  -1
   8  10  14 106.738 12.9882   2
  -7 -10   5 183.788 7.09861  -1
   7  10  15 183.788 7.09861   2
  -6 -10   5 56.5935 4.20766  -1
   6  10  15 56.5935 4.20766   2
  -5 -10   5 121.096 4.53511  -1
   5  10  15 121.096 4.53511   2
  -4 -10   5 343.990 6.20863  -1
   4  10  15 343.990 6.20863   2
  -3 -10   5 117.665 3.53671  -1
   3  10  15 117.665 3.53671   2
  -2 -10   5 137.033 3.88778  -1
   2  10  15 137.033 3.88778   2
  -1 -10   5 40.0712 3.05579  -1
   1  10  15 40.0712 3.05579   2
   2 -10   5 154.498 7.18685  -1
  -2  10  16 154.498 7.18685   2
   3 -10   5 55.5837 4.42370  -1
  -3  10  16 55.5837 4.42370   2
   4 -10   5 42.8968 4.38452  -1
  -4  10  16 42.8968 4.38452   2
   5 -10   5 43.9438 4.01020  -1
  -5  10  16 43.9438 4.01020   2
 -12  -9   5 4.83217 3.39647  -1
  12   9  13 4.83217 3.39647   2
 -11  -9   5 133.601 5.53236  -1
  11   9  13 133.601 5.53236   2
 -10  -9   5 40.7966 4.30575  -1
  10   9  13 40.7966 4.30575   2
  -9  -9   5 193.256 7.79270  -1
   9   9  13 193.256 7.79270   2
  -8  -9   5 -2.5538 8.50883  -1
   8   9  13 -2.5538 8.50883   2
  -7  -9   5 12.8043 4.80284  -1
   7   9  14 12.8043 4.80284   2
  -6  -9   5 54.9400 3.42479  -1
   6   9  14 54.9400 3.42479   2
  -5  -9   5 378.553 7.20159  -1
   5   9  14 378.553 7.20159   2
  -4  -9   5 65.5146 2.56750  -1
   4   9  14 65.5146 2.56750   2
  -3  -9   5 113.176 3.21918  -1
   3   9  14 113.176 3.21918   2
  -2  -9   5 20.0812 2.22725  -1
   2   9  14 20.0812 2.22725   2
  -1  -9   5 260.466 5.15286  -1
   1   9  14 260.466 5.15286   2
   0  -9   5 178.560 6.78237  -1
   0   9  14 178.560 6.78237   2
   2  -9   5 183.818 13.9106  -1
  -2   9  15 183.818 13.9106   2
   3  -9   5 28.9492 3.69539  -1
  -3   9  15 28.9492 3.69539   2
   4  -9   5 120.415 4.90616  -1
  -4   9  15 120.415 4.90616   2
   5  -9   5 53.9130 3.95934  -1
  -5   9  15 53.9130 3.95934   2
   6  -9   5 163.529 6.22067  -1
  -6   9  15 163.529 6.22067   2
 -13  -8   5 3.88955 3.87022  -1
  13   8  12 3.88955 3.87022   2
 -12  -8   5 78.1672 5.15560  -1
  12   8  12 78.1672 5.15560   2
 -11  -8   5 124.934 5.08716  -1
  11   8  12 124.934 5.08716   2
 -10  -8   5 78.0221 4.51654  -1
  10   8  12 78.0221 4.51654   2
  -9  -8   5 179.763 6.92519  -1
   9   8  12 179.763 6.92519   2
  -7  -8   5 213.954 10.8234  -1
   7   8  13 213.954 10.8234   2
  -7  -8   5 41.6135 2.82076   2
  -6  -8   5 89.9094 3.87021  -1
   6   8  13 89.9094 3.87021   2
  -5  -8   5 575.548 7.12399  -1
   5   8  13 575.548 7.12399   2
  -4  -8   5 66.1414 2.44908  -1
   4   8  13 66.1414 2.44908   2
  -3  -8   5 238.076 4.17781  -1
   3   8  13 238.076 4.17781   2
  -2  -8   5 30.9736 2.14425  -1
   2   8  13 30.9736 2.14425   2
  -1  -8   5 630.685 7.54460  -1
   1   8  13 630.685 7.54460   2
   0  -8   5 209.533 7.52597  -1
   0   8  13 209.533 7.52597   2
   1  -8   5 265.295 12.8439  -1
  -1   8  13 265.295 12.8439   2
   2  -8   5 30.0347 5.40100  -1
  -2   8  14 30.0347 5.40100   2
   3  -8   5 143.371 5.13520  -1
  -3   8  14 143.371 5.13520   2
   4  -8   5 59.6364 3.12874  -1
  -4   8  14 59.6364 3.12874   2
   5  -8   5 97.3423 3.82653  -1
  -5   8  14 97.3423 3.82653   2
   6  -8   5 116.236 4.29274  -1
  -6   8  14 116.236 4.29274   2
   7  -8   5 21.3141 3.11322  -1
  -7   8  14 21.3141 3.11322   2
   8  -8   5 39.6850 3.97833  -1
  -8   8  14 39.6850 3.97833   2
 -13  -7   5 19.8639 4.37368  -1
  13   7  11 19.8639 4.37368   2
 -12  -7   5 111.674 5.85297  -1
  12   7  11 111.674 5.85297   2
 -11  -7   5 54.9568 4.41510  -1
  11   7  11 54.9568 4.41510   2
 -10  -7   5 213.294 5.98794  -1
  10   7  11 213.294 5.98794   2
  -9  -7   5 115.892 4.95478  -1
   9   7  11 115.892 4.95478   2
  -7  -7   5 56.2981 3.10498   2
  -6  -7   5 157.643 4.60457  -1
   6   7  12 157.643 4.60457   2
  -5  -7   5 783.140 8.16956  -1
   5   7  12 783.140 8.16956   2
  -4  -7   5 69.5455 2.38466  -1
   4   7  12 69.5455 2.38466   2
  -3  -7   5 557.307 6.22577  -1
   3   7  12 557.307 6.22577   2
  -2  -7   5 8.71405 1.39297  -1
   2   7  12 8.71405 1.39297   2
  -1  -7   5 621.258 7.03998  -1
   1   7  12 621.258 7.03998   2
   0  -7   5 25.6762 2.47347  -1
   0   7  12 25.6762 2.47347   2
   1  -7   5 275.435 5.90917   2
   1  -7   5 353.754 19.1441  -1
  -1   7  12 353.754 19.1441   2
   2  -7   5 36.1783 2.59824   2
   3  -7   5 174.983 7.76977  -1
  -3   7  13 174.983 7.76977   2
   4  -7   5 130.844 3.72989  -1
  -4   7  13 130.844 3.72989   2
   5  -7   5 236.708 4.84283  -1
  -5   7  13 236.708 4.84283   2
   6  -7   5 126.441 4.19843  -1
  -6   7  13 126.441 4.19843   2
   7  -7   5 71.2502 3.65567  -1
  -7   7  13 71.2502 3.65567   2
   8  -7   5 118.132 4.76117  -1
  -8   7  13 118.132 4.76117   2
   9  -7   5 11.6454 3.52062  -1
  -9   7  13 11.6454 3.52062   2
 -14  -6   5 75.9783 9.67161  -1
  14   6  10 75.9783 9.67161   2
 -13  -6   5 104.291 6.75957  -1
  13   6  10 104.291 6.75957   2
 -12  -6   5 70.0489 5.01849  -1
  12   6  10 70.0489 5.01849   2
 -11  -6   5 21.1532 3.11519  -1
  11   6  10 21.1532 3.11519   2
 -10  -6   5 89.8320 4.13679  -1
  10   6  10 89.8320 4.13679   2
  -9  -6   5 278.631 5.77938  -1
   9   6  10 278.631 5.77938   2
  -8  -6   5 168.158 6.20174  -1
   8   6  10 168.158 6.20174   2
  -7  -6   5 10.5392 1.30076   2
  -6  -6   5 260.107 7.14342  -1
   6   6  11 260.107 7.14342   2
  -5  -6   5 5.12867 1.87802  -1
   5   6  11 5.12867 1.87802   2
  -4  -6   5 334.376 4.60910  -1
   4   6  11 334.376 4.60910   2
  -3  -6   5 544.846 5.56194  -1
   3   6  11 544.846 5.56194   2
  -2  -6   5 251.778 3.04241  -1
   2   6  11 251.778 3.04241   2
  -1  -6   5 277.897 3.20325  -1
   1   6  11 277.897 3.20325   2
   0  -6   5 146.013 2.82988  -1
   0   6  11 146.013 2.82988   2
   1  -6   5 863.398 16.9699  -1
  -1   6  11 863.398 16.9699   2
   2  -6   5 126.296 3.45001   2
   3  -6   5 583.910 17.2557  -1
  -3   6  12 583.910 17.2557   2
   4  -6   5 1.11075 2.05724  -1
  -4   6  12 1.11075 2.05724   2
   5  -6   5 364.238 5.66082  -1
  -5   6  12 364.238 5.66082   2
   6  -6   5 5.11022 2.00032  -1
  -6   6  12 5.11022 2.00032   2
   7  -6   5 124.585 4.24940  -1
  -7   6  12 124.585 4.24940   2
   8  -6   5 84.0104 4.07333  -1
  -8   6  12 84.0104 4.07333   2
   9  -6   5 51.0868 3.95108  -1
  -9   6  12 51.0868 3.95108   2
  10  -6   5 35.0747 5.51286  -1
 -10   6  12 35.0747 5.51286   2
 -14  -5   5 62.4779 9.19545  -1
  14   5   9 62.4779 9.19545   2
 -13  -5   5 43.7189 5.28283  -1
  13   5   9 43.7189 5.28283   2
 -12  -5   5 54.3971 4.59445  -1
  12   5   9 54.3971 4.59445   2
 -11  -5   5 118.595 5.26090  -1
  11   5   9 118.595 5.26090   2
 -10  -5   5 36.9390 3.24504  -1
  10   5   9 36.9390 3.24504   2
  -9  -5   5 121.442 3.56615  -1
   9   5   9 121.442 3.56615   2
  -8  -5   5 188.638 4.32672  -1
   8   5   9 188.638 4.32672   2
  -6  -5   5 10.7537 1.03926   2
  -5  -5   5 193.162 4.71479  -1
   5   5  10 193.162 4.71479   2
  -4  -5   5 594.732 6.26506  -1
   4   5  10 594.732 6.26506   2
  -3  -5   5 560.007 5.63271  -1
   3   5  10 560.007 5.63271   2
  -2  -5   5 147.014 1.93775  -1
   2   5  10 147.014 1.93775   2
  -1  -5   5 100.130 1.90495  -1
   1   5  10 100.130 1.90495   2
   0  -5   5 649.497 5.78499  -1
   0   5  10 649.497 5.78499   2
   1  -5   5 866.094 17.1156  -1
  -1   5  10 866.094 17.1156   2
   2  -5   5 335.728 3.85116   2
   3  -5   5 7.69665 1.23501   2
   4  -5   5 391.216 7.82608  -1
  -4   5  11 391.216 7.82608   2
   5  -5   5 548.113 6.72722  -1
  -5   5  11 548.113 6.72722   2
   6  -5   5 139.416 3.60267  -1
  -6   5  11 139.416 3.60267   2
   7  -5   5 164.888 4.48533  -1
  -7   5  11 164.888 4.48533   2
   8  -5   5 88.5484 4.17479  -1
  -8   5  11 88.5484 4.17479   2
   9  -5   5 95.9140 4.71280  -1
  -9   5  11 95.9140 4.71280   2
  10  -5   5 19.3471 4.12457  -1
 -10   5  11 19.3471 4.12457   2
 -14  -4   5 38.2387 11.1533  -1
  14   4   8 38.2387 11.1533   2
 -13  -4   5 -2.2568 4.47535  -1
  13   4   8 -2.2568 4.47535   2
 -12  -4   5 20.8455 3.91835  -1
  12   4   8 20.8455 3.91835   2
 -11  -4   5 63.1604 3.85670  -1
  11   4   8 63.1604 3.85670   2
 -10  -4   5 393.607 5.68294  -1
  10   4   8 393.607 5.68294   2
  -9  -4   5 366.063 4.80900  -1
   9   4   8 366.063 4.80900   2
  -8  -4   5 230.934 3.67314  -1
   8   4   8 230.934 3.67314   2
  -7  -4   5 221.000 14.5989  -1
   7   4   8 221.000 14.5989   2
  -6  -4   5 38.3175 1.41962   2
  -5  -4   5 638.863 16.1757  -1
   5   4   9 638.863 16.1757   2
  -4  -4   5 415.089 3.50206  -1
   4   4   9 415.089 3.50206   2
  -3  -4   5 506.688 4.45690  -1
   3   4   9 506.688 4.45690   2
  -2  -4   5 400.594 3.45791  -1
   2   4   9 400.594 3.45791   2
  -1  -4   5 1253.62 7.85746  -1
   1   4   9 1253.62 7.85746   2
   0  -4   5 345.897 3.45441  -1
   0   4   9 345.897 3.45441   2
   1  -4   5 570.032 8.65094  -1
  -1   4   9 570.032 8.65094   2
   3  -4   5 336.833 4.17553   2
   4  -4   5 508.626 11.6370  -1
  -4   4  10 508.626 11.6370   2
   5  -4   5 74.3063 2.89444  -1
  -5   4  10 74.3063 2.89444   2
   6  -4   5 325.900 5.36728  -1
  -6   4  10 325.900 5.36728   2
   7  -4   5 217.009 5.30343  -1
  -7   4  10 217.009 5.30343   2
   8  -4   5 87.0841 3.95328  -1
  -8   4  10 87.0841 3.95328   2
   9  -4   5 109.780 4.64722  -1
  -9   4  10 109.780 4.64722   2
  10  -4   5 110.316 5.09652  -1
 -10   4  10 110.316 5.09652   2
  11  -4   5 95.3789 8.78189  -1
 -11   4  10 95.3789 8.78189   2
 -14  -3   5 92.1024 12.9869  -1
  14   3   7 92.1024 12.9869   2
 -13  -3   5 48.3799 6.41873  -1
  13   3   7 48.3799 6.41873   2
 -12  -3   5 114.945 4.53500  -1
  12   3   7 114.945 4.53500   2
 -11  -3   5 13.7774 2.20674  -1
  11   3   7 13.7774 2.20674   2
 -10  -3   5 381.937 5.57131  -1
  10   3   7 381.937 5.57131   2
  -9  -3   5 3.47869 1.65513  -1
   9   3   7 3.47869 1.65513   2
  -8  -3   5 476.151 5.21964  -1
   8   3   7 476.151 5.21964   2
  -7  -3   5 275.892 8.63566  -1
   7   3   7 275.892 8.63566   2
  -6  -3   5 285.824 3.23633   2
  -6  -3   5 234.639 13.3947  -1
   6   3   7 234.639 13.3947   2
  -5  -3   5 462.243 4.15250   2
  -5  -3   5 684.926 21.0237  -1
   5   3   8 684.926 21.0237   2
  -4  -3   5 594.587 7.44371  -1
   4   3   8 594.587 7.44371   2
  -3  -3   5 215.433 2.53921  -1
   3   3   8 215.433 2.53921   2
  -2  -3   5 824.952 5.48954  -1
   2   3   8 824.952 5.48954   2
  -1  -3   5 1204.45 7.37481  -1
   1   3   8 1204.45 7.37481   2
   0  -3   5 116.344 1.92072  -1
   0   3   8 116.344 1.92072   2
   1  -3   5 1110.07 10.3201  -1
  -1   3   8 1110.07 10.3201   2
   2  -3   5 457.326 8.64140  -1
  -2   3   8 457.326 8.64140   2
   3  -3   5 578.296 6.08344   2
   4  -3   5 89.9224 2.00802   2
   4  -3   5 96.1409 9.78992  -1
  -4   3   9 96.1409 9.78992   2
   5  -3   5 796.523 11.3509  -1
  -5   3   9 796.523 11.3509   2
   6  -3   5 53.1328 2.52511  -1
  -6   3   9 53.1328 2.52511   2
   7  -3   5 188.588 4.78029  -1
  -7   3   9 188.588 4.78029   2
   8  -3   5 295.080 6.19603  -1
  -8   3   9 295.080 6.19603   2
   9  -3   5 44.2780 3.41150  -1
  -9   3   9 44.2780 3.41150   2
  10  -3   5 205.553 6.05673  -1
 -10   3   9 205.553 6.05673   2
  11  -3   5 21.6005 4.71779  -1
 -11   3   9 21.6005 4.71779   2
  12  -3   5 22.2481 3.89928   2
 -14  -2   5 38.0131 4.41757   2
 -13  -2   5 58.2348 7.79223  -1
  13   2   6 58.2348 7.79223   2
 -12  -2   5 91.0678 4.56809  -1
  12   2   6 91.0678 4.56809   2
 -11  -2   5 10.9502 2.24643  -1
  11   2   6 10.9502 2.24643   2
 -10  -2   5 359.469 6.04192  -1
  10   2   6 359.469 6.04192   2
  -9  -2   5 94.8674 2.86993  -1
   9   2   6 94.8674 2.86993   2
  -8  -2   5 327.313 4.25524  -1
   8   2   6 327.313 4.25524   2
  -7  -2   5 296.790 4.30554  -1
   7   2   6 296.790 4.30554   2
  -6  -2   5 265.033 3.04050   2
  -6  -2   5 296.720 13.8791  -1
   6   2   6 296.720 13.8791   2
  -5  -2   5 5.40100 0.68840   2
  -4  -2   5 393.656 3.46691   2
  -4  -2   5 922.052 13.4711  -1
   4   2   7 922.052 13.4711   2
  -3  -2   5 483.083 4.76702  -1
   3   2   7 483.083 4.76702   2
  -2  -2   5 1024.76 5.95947  -1
   2   2   7 1024.76 5.95947   2
  -1  -2   5 376.261 3.26263  -1
   1   2   7 376.261 3.26263   2
   0  -2   5 1080.41 6.68237  -1
   0   2   7 1080.41 6.68237   2
   1  -2   5 111.007 1.78454  -1
  -1   2   7 111.007 1.78454   2
   2  -2   5 292.560 6.37278  -1
  -2   2   7 292.560 6.37278   2
   5  -2   5 720.052 11.7624  -1
  -5   2   8 720.052 11.7624   2
   6  -2   5 273.863 4.43393  -1
  -6   2   8 273.863 4.43393   2
   7  -2   5 636.385 6.94155  -1
  -7   2   8 636.385 6.94155   2
   8  -2   5 149.847 4.10005  -1
  -8   2   8 149.847 4.10005   2
   9  -2   5 263.813 6.02342  -1
  -9   2   8 263.813 6.02342   2
  10  -2   5 113.428 4.68774  -1
 -10   2   8 113.428 4.68774   2
  11  -2   5 160.672 6.07146  -1
 -11   2   8 160.672 6.07146   2
  12  -2   5 37.6881 4.29076   2
  12  -2   5 52.6516 8.64729  -1
 -12   2   8 52.6516 8.64729   2
 -14  -1   5 61.2846 9.62512  -1
  14   1   4 61.2846 9.62512   2
 -13  -1   5 59.3692 9.88680  -1
  13   1   5 59.3692 9.88680   2
 -12  -1   5 66.3773 4.28535  -1
  12   1   5 66.3773 4.28535   2
 -11  -1   5 48.4881 2.87557  -1
  11   1   5 48.4881 2.87557   2
 -10  -1   5 30.0728 2.25524  -1
  10   1   5 30.0728 2.25524   2
  -9  -1   5 215.175 4.04093  -1
   9   1   5 215.175 4.04093   2
  -8  -1   5 421.142 5.41464  -1
   8   1   5 421.142 5.41464   2
  -7  -1   5 251.181 3.45692  -1
   7   1   5 251.181 3.45692   2
  -6  -1   5 503.492 10.6741  -1
   6   1   5 503.492 10.6741   2
  -5  -1   5 662.208 4.86812   2
  -4  -1   5 874.092 5.66263   2
  -4  -1   5 1147.08 15.6596  -1
   4   1   6 1147.08 15.6596   2
  -3  -1   5 0.59835 0.45941   2
  -3  -1   5 116.747 3.42847  -1
   3   1   6 116.747 3.42847   2
  -2  -1   5 1142.47 6.52492  -1
   2   1   6 1142.47 6.52492   2
  -1  -1   5 553.311 3.85485  -1
   1   1   6 553.311 3.85485   2
   0  -1   5 1191.93 6.94962  -1
   0   1   6 1191.93 6.94962   2
   1  -1   5 97.8670 1.50711  -1
  -1   1   6 97.8670 1.50711   2
   2  -1   5 212.277 3.68252  -1
  -2   1   6 212.277 3.68252   2
   3  -1   5 1224.33 22.0202  -1
  -3   1   6 1224.33 22.0202   2
   4  -1   5 425.831 3.88762   2
   5  -1   5 114.453 2.12735   2
   5  -1   5 252.800 8.67757  -1
  -5   1   7 252.800 8.67757   2
   6  -1   5 743.759 11.7557  -1
  -6   1   7 743.759 11.7557   2
   7  -1   5 139.054 3.20157  -1
  -7   1   7 139.054 3.20157   2
   8  -1   5 166.348 4.09337  -1
  -8   1   7 166.348 4.09337   2
   9  -1   5 200.214 4.76958  -1
  -9   1   7 200.214 4.76958   2
  10  -1   5 13.7019 2.78314  -1
 -10   1   7 13.7019 2.78314   2
  11  -1   5 57.1496 3.93976  -1
 -11   1   7 57.1496 3.93976   2
  12  -1   5 24.8029 7.20409  -1
 -12   1   7 24.8029 7.20409   2
  13  -1   5 3.66874 2.48502   2
 -14   0   5 32.9164 8.46963  -1
  14   0   3 32.9164 8.46963   2
 -13   0   5 36.3302 3.30356   2
 -13   0   5 47.6611 12.5574  -1
  13   0   4 47.6611 12.5574   2
 -12   0   5 13.9014 4.10560  -1
  12   0   4 13.9014 4.10560   2
 -11   0   5 106.452 4.53123  -1
  11   0   4 106.452 4.53123   2
 -10   0   5 185.500 4.17649  -1
  10   0   4 185.500 4.17649   2
  -9   0   5 217.479 4.12145  -1
   9   0   4 217.479 4.12145   2
  -8   0   5 98.9321 2.81456  -1
   8   0   4 98.9321 2.81456   2
  -7   0   5 236.556 3.90526  -1
   7   0   4 236.556 3.90526   2
  -6   0   5 856.347 9.92864  -1
   6   0   4 856.347 9.92864   2
  -4   0   5 306.887 3.09855   2
  -3   0   5 10.1276 4.08830  -1
   3   0   5 10.1276 4.08830   2
  -2   0   5 1032.51 7.01672  -1
   2   0   5 1032.51 7.01672   2
  -1   0   5 1836.29 9.25844  -1
   1   0   5 1836.29 9.25844   2
   0   0   5 843.968 5.00980  -1
   0   0   5 843.968 5.00980   2
   1   0   5 1997.98 10.3932  -1
  -1   0   5 1997.98 10.3932   2
   2   0   5 904.295 8.83505  -1
  -2   0   5 904.295 8.83505   2
   3   0   5 10.5795 3.73902  -1
  -3   0   5 10.5795 3.73902   2
   4   0   5 988.182 6.83067   2
   5   0   5 323.955 3.35081   2
   5   0   5 474.858 11.7645  -1
  -5   0   6 474.858 11.7645   2
   6   0   5 629.444 10.4141  -1
  -6   0   6 629.444 10.4141   2
   7   0   5 201.718 3.64875  -1
  -7   0   6 201.718 3.64875   2
   8   0   5 89.4935 2.66355  -1
  -8   0   6 89.4935 2.66355   2
   9   0   5 267.587 5.64495  -1
  -9   0   6 267.587 5.64495   2
  10   0   5 38.4041 2.94186  -1
 -10   0   6 38.4041 2.94186   2
  11   0   5 167.324 5.04938  -1
 -11   0   6 167.324 5.04938   2
  12   0   5 30.6688 4.19724  -1
 -12   0   6 30.6688 4.19724   2
  13   0   5 73.4914 5.63425   2
 -13   1   5 34.6677 3.12311   2
 -13   1   5 72.2421 13.9680  -1
  13  -1   2 72.2421 13.9680   2
 -12   1   5 76.4241 7.85679  -1
  12  -1   3 76.4241 7.85679   2
 -11   1   5 78.3971 4.41782  -1
  11  -1   3 78.3971 4.41782   2
 -10   1   5 362.117 6.53212  -1
  10  -1   3 362.117 6.53212   2
  -9   1   5 55.2084 2.46689  -1
   9  -1   3 55.2084 2.46689   2
  -8   1   5 333.771 4.88198  -1
   8  -1   3 333.771 4.88198   2
  -7   1   5 370.992 4.91351  -1
   7  -1   3 370.992 4.91351   2
  -6   1   5 258.384 4.34692  -1
   6  -1   3 258.384 4.34692   2
  -5   1   5 599.547 5.40857   2
  -4   1   5 131.661 2.35683   2
  -3   1   5 400.809 9.13972  -1
   3  -1   4 400.809 9.13972   2
  -2   1   5 17.5380 1.53060  -1
   2  -1   4 17.5380 1.53060   2
  -1   1   5 531.419 4.27395  -1
   1  -1   4 531.419 4.27395   2
   0   1   5 656.173 4.09465  -1
   0  -1   4 656.173 4.09465   2
   1   1   5 4020.14 19.0439  -1
  -1  -1   4 4020.14 19.0439   2
   2   1   5 862.466 6.62833  -1
  -2  -1   4 862.466 6.62833   2
   4   1   5 383.284 3.31806   2
   5   1   5 26.4225 1.15317   2
   6   1   5 385.642 10.3103  -1
  -6  -1   5 385.642 10.3103   2
   7   1   5 286.149 3.51595  -1
  -7  -1   5 286.149 3.51595   2
   8   1   5 381.128 5.03982  -1
  -8  -1   5 381.128 5.03982   2
   9   1   5 272.389 5.07026  -1
  -9  -1   5 272.389 5.07026   2
  10   1   5 22.4804 2.40064  -1
 -10  -1   5 22.4804 2.40064   2
  11   1   5 64.8155 3.62800  -1
 -11  -1   5 64.8155 3.62800   2
  12   1   5 54.6602 3.86869  -1
 -12  -1   5 54.6602 3.86869   2
  13   1   5 148.166 18.2091  -1
 -13  -1   5 148.166 18.2091   2
  14   1   5 47.3902 9.00897  -1
 -14  -1   6 47.3902 9.00897   2
 -13   2   5 75.9449 11.3919  -1
  13  -2   1 75.9449 11.3919   2
 -12   2   5 50.2295 8.58053  -1
  12  -2   2 50.2295 8.58053   2
 -11   2   5 124.344 4.88614  -1
  11  -2   2 124.344 4.88614   2
 -10   2   5 75.8998 3.69155  -1
  10  -2   2 75.8998 3.69155   2
  -9   2   5 75.2234 3.27929  -1
   9  -2   2 75.2234 3.27929   2
  -8   2   5 186.981 3.68111  -1
   8  -2   2 186.981 3.68111   2
  -7   2   5 189.374 3.54913  -1
   7  -2   2 189.374 3.54913   2
  -6   2   5 1089.70 9.22746  -1
   6  -2   2 1089.70 9.22746   2
  -5   2   5 81.1185 5.85606  -1
   5  -2   2 81.1185 5.85606   2
  -4   2   5 1043.46 24.2184  -1
   4  -2   2 1043.46 24.2184   2
  -3   2   5 315.880 3.45652   2
  -3   2   5 286.007 14.3297  -1
   3  -2   3 286.007 14.3297   2
  -2   2   5 1784.49 38.8644  -1
   2  -2   3 1784.49 38.8644   2
  -1   2   5 380.391 3.76273  -1
   1  -2   3 380.391 3.76273   2
   0   2   5 843.528 5.17423  -1
   0  -2   3 843.528 5.17423   2
   1   2   5 242.880 2.02003  -1
  -1  -2   3 242.880 2.02003   2
   2   2   5 335.428 3.37641  -1
  -2  -2   3 335.428 3.37641   2
   3   2   5 413.204 7.01431  -1
  -3  -2   3 413.204 7.01431   2
   4   2   5 22.5053 0.96543   2
   5   2   5 623.534 4.97533   2
   7   2   5 289.946 6.16483  -1
  -7  -2   4 289.946 6.16483   2
   8   2   5 483.660 5.03794  -1
  -8  -2   4 483.660 5.03794   2
   9   2   5 207.264 3.83347  -1
  -9  -2   4 207.264 3.83347   2
  10   2   5 29.4053 2.35393  -1
 -10  -2   4 29.4053 2.35393   2
  11   2   5 125.974 4.23525  -1
 -11  -2   4 125.974 4.23525   2
  12   2   5 64.3039 4.80724  -1
 -12  -2   4 64.3039 4.80724   2
  13   2   5 99.1127 6.43992  -1
 -13  -2   4 99.1127 6.43992   2
  14   2   5 50.2090 6.64922   2
 -13   3   5 65.0640 6.99298  -1
 -13   3   0 65.0640 6.99298   2
 -12   3   5 11.1781 2.22562   2
 -12   3   5 43.8561 11.9574  -1
 -12   3   0 43.8561 11.9574   2
 -11   3   5 113.939 7.37157  -1
  11  -3   1 113.939 7.37157   2
 -10   3   5 76.6517 4.07437  -1
  10  -3   1 76.6517 4.07437   2
  -9   3   5 242.937 5.41639  -1
   9  -3   1 242.937 5.41639   2
  -8   3   5 217.039 4.06763  -1
   8  -3   1 217.039 4.06763   2
  -7   3   5 59.8174 2.29763  -1
   7  -3   1 59.8174 2.29763   2
  -6   3   5 184.619 3.44906  -1
   6  -3   1 184.619 3.44906   2
  -5   3   5 165.955 2.78727  -1
   5  -3   1 165.955 2.78727   2
  -4   3   5 383.763 4.05716   2
  -4   3   5 1777.55 43.2693  -1
   4  -3   1 1777.55 43.2693   2
  -3   3   5 28.9917 0.96943   2
  -2   3   5 185.368 2.18327   2
  -2   3   5 672.905 15.0466  -1
   2  -3   2 672.905 15.0466   2
  -1   3   5 100.273 4.43796  -1
   1  -3   2 100.273 4.43796   2
   0   3   5 1533.07 8.46857  -1
   0  -3   2 1533.07 8.46857   2
   1   3   5 609.213 3.94928  -1
  -1  -3   2 609.213 3.94928   2
   2   3   5 646.968 4.73636  -1
  -2  -3   2 646.968 4.73636   2
   3   3   5 1234.15 10.9027  -1
  -3  -3   2 1234.15 10.9027   2
   4   3   5 615.419 11.5539  -1
  -4  -3   2 615.419 11.5539   2
   7   3   5 196.357 13.1191  -1
  -7  -3   3 196.357 13.1191   2
   8   3   5 190.769 3.17058  -1
  -8  -3   3 190.769 3.17058   2
   9   3   5 318.916 4.20440  -1
  -9  -3   3 318.916 4.20440   2
  10   3   5 46.4352 2.40903  -1
 -10  -3   3 46.4352 2.40903   2
  11   3   5 202.006 6.12352  -1
 -11  -3   3 202.006 6.12352   2
  12   3   5 54.0141 4.51314  -1
 -12  -3   3 54.0141 4.51314   2
  13   3   5 64.0913 5.17243  -1
 -13  -3   3 64.0913 5.17243   2
  14   3   5 90.4520 12.9151  -1
 -14  -3   3 90.4520 12.9151   2
 -11   4   5 134.634 10.4184  -1
 -11   4   0 134.634 10.4184   2
 -10   4   5 41.1031 3.69188  -1
 -10   4   0 41.1031 3.69188   2
  -9   4   5 393.334 6.53001  -1
  -9   4   0 393.334 6.53001   2
  -8   4   5 44.1089 2.77986  -1
  -8   4   0 44.1089 2.77986   2
  -7   4   5 199.496 3.77174  -1
  -7   4   0 199.496 3.77174   2
  -6   4   5 153.653 3.29966  -1
  -6   4   0 153.653 3.29966   2
  -5   4   5 737.379 6.85638  -1
  -5   4   0 737.379 6.85638   2
  -4   4   5 340.781 3.35740   2
  -4   4   5 929.223 15.2892  -1
  -4   4   0 929.223 15.2892   2
  -3   4   5 1130.87 6.77209   2
  -1   4   5 451.146 8.36390  -1
   1  -4   1 451.146 8.36390   2
   0   4   5 2035.06 12.6341  -1
   0  -4   1 2035.06 12.6341   2
   1   4   5 126.450 1.70822  -1
  -1  -4   1 126.450 1.70822   2
   2   4   5 386.366 3.17499  -1
  -2  -4   1 386.366 3.17499   2
   3   4   5 187.841 2.54982  -1
  -3  -4   1 187.841 2.54982   2
   4   4   5 1444.88 14.6663  -1
  -4  -4   1 1444.88 14.6663   2
   8   4   5 266.844 4.25081  -1
  -8  -4   2 266.844 4.25081   2
   9   4   5 350.607 4.68417  -1
  -9  -4   2 350.607 4.68417   2
  10   4   5 79.0453 2.77729  -1
 -10  -4   2 79.0453 2.77729   2
  11   4   5 128.463 5.01052  -1
 -11  -4   2 128.463 5.01052   2
  12   4   5 44.7024 4.23958  -1
 -12  -4   2 44.7024 4.23958   2
  13   4   5 88.2584 5.51008  -1
 -13  -4   2 88.2584 5.51008   2
  14   4   5 22.9125 8.38027  -1
 -14  -4   2 22.9125 8.38027   2
 -12   5   5 34.4058 10.8290   2
 -10   5   5 95.3490 5.02754  -1
 -10   5   1 95.3490 5.02754   2
  -9   5   5 153.707 5.13870  -1
  -9   5   1 153.707 5.13870   2
  -8   5   5 33.5156 2.62122  -1
  -8   5   1 33.5156 2.62122   2
  -7   5   5 167.965 4.08075  -1
  -7   5   1 167.965 4.08075   2
  -6   5   5 175.241 3.58196  -1
  -6   5   1 175.241 3.58196   2
  -5   5   5 491.416 5.33025  -1
  -5   5   1 491.416 5.33025   2
  -4   5   5 252.266 5.91772  -1
  -4   5   1 252.266 5.91772   2
  -3   5   5 455.331 3.95922   2
  -2   5   5 71.1157 1.67716   2
  -2   5   5 685.174 22.4246  -1
  -2   5   1 685.174 22.4246   2
  -1   5   5 661.962 11.4852  -1
  -1   5   0 661.962 11.4852   2
   0   5   5 1492.71 12.3732  -1
   0   5   0 1492.71 12.3732   2
   1   5   5 502.061 3.73824  -1
   1   5   0 502.061 3.73824   2
   2   5   5 253.047 2.60256  -1
   2   5   0 253.047 2.60256   2
   3   5   5 275.318 2.61330  -1
   3   5   0 275.318 2.61330   2
   4   5   5 1088.95 10.5578  -1
   4   5   0 1088.95 10.5578   2
   5   5   5 71.0108 5.67229  -1
   5   5   0 71.0108 5.67229   2
   6   5   5 298.256 10.3239  -1
   6   5   0 298.256 10.3239   2
   8   5   5 74.9677 4.19779  -1
  -8  -5   1 74.9677 4.19779   2
   9   5   5 88.0187 3.00754  -1
  -9  -5   1 88.0187 3.00754   2
  10   5   5 313.947 5.21993  -1
 -10  -5   1 313.947 5.21993   2
  11   5   5 121.154 3.99867  -1
 -11  -5   1 121.154 3.99867   2
  12   5   5 30.4999 3.72399  -1
 -12  -5   1 30.4999 3.72399   2
  13   5   5 103.051 6.54506  -1
 -13  -5   1 103.051 6.54506   2
  14   5   5 5.42880 5.98519  -1
 -14  -5   1 5.42880 5.98519   2
 -10   6   5 90.0619 6.41795  -1
 -10   6   2 90.0619 6.41795   2
  -9   6   5 67.6848 4.18681  -1
  -9   6   2 67.6848 4.18681   2
  -8   6   5 50.3787 3.09388  -1
  -8   6   2 50.3787 3.09388   2
  -7   6   5 164.101 4.17066  -1
  -7   6   2 164.101 4.17066   2
  -6   6   5 374.934 5.74027  -1
  -6   6   2 374.934 5.74027   2
  -5   6   5 108.475 3.07756  -1
  -5   6   2 108.475 3.07756   2
  -4   6   5 67.1885 2.77440  -1
  -4   6   2 67.1885 2.77440   2
  -3   6   5 394.830 3.91919   2
  -2   6   5 248.864 3.22350   2
  -1   6   5 920.346 17.9102  -1
  -1   6   1 920.346 17.9102   2
   0   6   5 683.942 7.64326  -1
   0   6   1 683.942 7.64326   2
   1   6   5 497.144 3.96020  -1
   1   6   1 497.144 3.96020   2
   2   6   5 1069.13 6.67120  -1
   2   6   1 1069.13 6.67120   2
   3   6   5 676.766 4.51076  -1
   3   6   1 676.766 4.51076   2
   4   6   5 607.630 6.76980  -1
   4   6   1 607.630 6.76980   2
   5   6   5 118.570 4.88956  -1
   5   6   1 118.570 4.88956   2
   7   6   5 265.412 3.14102   2
   8   6   5 108.903 5.65040  -1
   8   6   0 108.903 5.65040   2
   9   6   5 37.7583 2.56137  -1
   9   6   0 37.7583 2.56137   2
  10   6   5 151.484 3.86055  -1
  10   6   0 151.484 3.86055   2
  11   6   5 9.38792 1.80308  -1
  11   6   0 9.38792 1.80308   2
  12   6   5 1.56293 3.34817  -1
  12   6   0 1.56293 3.34817   2
  13   6   5 100.855 6.32818  -1
  13   6   0 100.855 6.32818   2
  14   6   5 31.0732 5.76488  -1
  14   6   0 31.0732 5.76488   2
 -10   7   5 21.7611 10.8665  -1
 -10   7   3 21.7611 10.8665   2
  -9   7   5 130.723 5.34265  -1
  -9   7   3 130.723 5.34265   2
  -8   7   5 97.5594 4.47357  -1
  -8   7   3 97.5594 4.47357   2
  -7   7   5 199.688 4.54034  -1
  -7   7   3 199.688 4.54034   2
  -6   7   5 148.043 3.68177  -1
  -6   7   3 148.043 3.68177   2
  -5   7   5 130.658 3.64911  -1
  -5   7   3 130.658 3.64911   2
  -4   7   5 249.173 3.56192  -1
  -4   7   3 249.173 3.56192   2
  -3   7   5 306.985 8.30650  -1
  -3   7   3 306.985 8.30650   2
  -2   7   5 154.503 2.53783   2
  -1   7   5 39.3688 1.40279   2
   0   7   5 294.086 5.07998  -1
   0   7   2 294.086 5.07998   2
   1   7   5 403.184 3.44635  -1
   1   7   2 403.184 3.44635   2
   2   7   5 490.582 4.08485  -1
   2   7   2 490.582 4.08485   2
   3   7   5 665.437 4.77522  -1
   3   7   2 665.437 4.77522   2
   4   7   5 635.314 5.19600  -1
   4   7   2 635.314 5.19600   2
   5   7   5 125.261 3.46557  -1
   5   7   2 125.261 3.46557   2
   7   7   5 431.793 6.56892   2
   8   7   5 867.262 20.5130  -1
   8   7   1 867.262 20.5130   2
   9   7   5 197.309 4.23996  -1
   9   7   1 197.309 4.23996   2
  10   7   5 208.642 4.53461  -1
  10   7   1 208.642 4.53461   2
  11   7   5 24.4277 2.26909  -1
  11   7   1 24.4277 2.26909   2
  12   7   5 107.136 4.43429  -1
  12   7   1 107.136 4.43429   2
  13   7   5 221.015 8.03057  -1
  13   7   1 221.015 8.03057   2
  14   7   5 172.321 12.4191  -1
  14   7   1 172.321 12.4191   2
  -9   8   5 190.614 6.84189  -1
  -9   8   4 190.614 6.84189   2
  -8   8   5 9.67967 3.20619  -1
  -8   8   4 9.67967 3.20619   2
  -7   8   5 187.382 4.93200  -1
  -7   8   4 187.382 4.93200   2
  -6   8   5 10.3937 1.91776  -1
  -6   8   4 10.3937 1.91776   2
  -5   8   5 289.268 5.12732  -1
  -5   8   4 289.268 5.12732   2
  -4   8   5 157.224 3.65795  -1
  -4   8   4 157.224 3.65795   2
  -3   8   5 371.456 7.30988  -1
  -3   8   4 371.456 7.30988   2
  -2   8   5 193.419 2.83114   2
  -2   8   5 285.823 15.4402  -1
  -2   8   4 285.823 15.4402   2
  -1   8   5 170.486 8.05732  -1
  -1   8   3 170.486 8.05732   2
  -1   8   5 49.5777 8.66715  -1
  -1   8   4 49.5777 8.66715   2
   0   8   5 300.705 5.98609  -1
   0   8   3 300.705 5.98609   2
   1   8   5 304.403 3.77710  -1
   1   8   3 304.403 3.77710   2
   2   8   5 524.295 4.41741  -1
   2   8   3 524.295 4.41741   2
   3   8   5 4.86621 0.74372  -1
   3   8   3 4.86621 0.74372   2
   4   8   5 486.752 4.17235  -1
   4   8   3 486.752 4.17235   2
   5   8   5 87.1257 2.46809  -1
   5   8   3 87.1257 2.46809   2
   6   8   5 888.212 10.8482  -1
   6   8   3 888.212 10.8482   2
   7   8   5 228.826 4.89773   2
   7   8   5 199.313 8.55556  -1
   7   8   2 199.313 8.55556   2
   8   8   5 122.032 4.52483   2
   9   8   5 388.290 6.68240  -1
   9   8   2 388.290 6.68240   2
  10   8   5 32.4483 2.86196  -1
  10   8   2 32.4483 2.86196   2
  11   8   5 61.0054 3.74998  -1
  11   8   2 61.0054 3.74998   2
  12   8   5 262.438 8.64013  -1
  12   8   2 262.438 8.64013   2
  13   8   5 107.862 6.63372  -1
  13   8   2 107.862 6.63372   2
  14   8   5 6.46193 7.69529  -1
  14   8   2 6.46193 7.69529   2
  -8   9   5 3.22427 3.45622  -1
  -8   9   5 3.22427 3.45622   2
  -7   9   5 50.7253 3.89169  -1
  -7   9   5 50.7253 3.89169   2
  -6   9   5 0.05611 2.12533  -1
  -6   9   5 0.05611 2.12533   2
  -5   9   5 158.523 4.30050  -1
  -5   9   5 158.523 4.30050   2
  -4   9   5 158.724 4.47455  -1
  -4   9   5 158.724 4.47455   2
  -3   9   5 40.4409 2.00393  -1
  -3   9   5 40.4409 2.00393   2
  -2   9   5 55.8627 3.90368  -1
  -2   9   5 55.8627 3.90368   2
  -1   9   5 271.017 16.8441  -1
  -1   9   4 271.017 16.8441   2
  -1   9   5 253.686 15.3503  -1
  -1   9   5 253.686 15.3503   2
   0   9   5 259.656 8.32931  -1
   0   9   4 259.656 8.32931   2
   1   9   5 575.803 7.36594  -1
   1   9   4 575.803 7.36594   2
   2   9   5 118.701 2.39187  -1
   2   9   4 118.701 2.39187   2
   3   9   5 152.750 2.59580  -1
   3   9   4 152.750 2.59580   2
   4   9   5 457.132 5.76088  -1
   4   9   4 457.132 5.76088   2
   5   9   5 64.8012 2.30771  -1
   5   9   4 64.8012 2.30771   2
   6   9   5 255.384 4.61770  -1
   6   9   4 255.384 4.61770   2
   7   9   5 46.0519 5.71728  -1
   7   9   4 46.0519 5.71728   2
   8   9   5 204.718 4.52572   2
   9   9   5 109.969 10.8899  -1
   9   9   3 109.969 10.8899   2
  10   9   5 89.2926 4.36999  -1
  10   9   3 89.2926 4.36999   2
  11   9   5 48.9238 4.16099  -1
  11   9   3 48.9238 4.16099   2
  12   9   5 139.088 4.88528  -1
  12   9   3 139.088 4.88528   2
  13   9   5 103.441 6.54245  -1
  13   9   3 103.441 6.54245   2
  14   9   5 33.6371 8.78400  -1
  14   9   3 33.6371 8.78400   2
  -7  10   5 101.393 5.60170  -1
  -7  10   6 101.393 5.60170   2
  -6  10   5 75.3806 4.00230  -1
  -6  10   6 75.3806 4.00230   2
  -5  10   5 186.632 4.71431  -1
  -5  10   6 186.632 4.71431   2
  -4  10   5 80.2378 3.25864  -1
  -4  10   6 80.2378 3.25864   2
  -3  10   5 364.110 5.53656  -1
  -3  10   6 364.110 5.53656   2
  -2  10   5 146.413 3.67878  -1
  -2  10   6 146.413 3.67878   2
  -1  10   5 308.396 3.63044   2
   0  10   5 11.0149 5.49334  -1
   0  10   5 11.0149 5.49334   2
   1  10   5 118.172 3.27447  -1
   1  10   5 118.172 3.27447   2
   2  10   5 3.78491 1.59899  -1
   2  10   5 3.78491 1.59899   2
   3  10   5 295.021 4.47476  -1
   3  10   5 295.021 4.47476   2
   4  10   5 220.097 4.38895  -1
   4  10   5 220.097 4.38895   2
   5  10   5 59.4203 3.15231  -1
   5  10   5 59.4203 3.15231   2
   6  10   5 70.0573 3.24837  -1
   6  10   5 70.0573 3.24837   2
   7  10   5 104.152 5.91255  -1
   7  10   5 104.152 5.91255   2
   8  10   5 92.0679 13.5059  -1
   8  10   5 92.0679 13.5059   2
   9  10   5 111.362 15.0743  -1
   9  10   4 111.362 15.0743   2
  10  10   5 399.170 8.16402  -1
  10  10   4 399.170 8.16402   2
  11  10   5 -0.5395 2.79494  -1
  11  10   4 -0.5395 2.79494   2
  12  10   5 50.6625 4.35542  -1
  12  10   4 50.6625 4.35542   2
  13  10   5 23.3586 4.49415  -1
  13  10   4 23.3586 4.49415   2
  -6  11   5 83.2036 4.89078  -1
  -6  11   7 83.2036 4.89078   2
  -5  11   5 89.6136 4.04081  -1
  -5  11   7 89.6136 4.04081   2
  -4  11   5 44.4624 3.13895  -1
  -4  11   7 44.4624 3.13895   2
  -3  11   5 141.288 4.76220  -1
  -3  11   7 141.288 4.76220   2
  -2  11   5 69.8707 3.35601  -1
  -2  11   7 69.8707 3.35601   2
  -1  11   5 260.668 11.5810  -1
  -1  11   7 260.668 11.5810   2
   0  11   5 15.5132 9.44659  -1
   0  11   6 15.5132 9.44659   2
   0  11   5 46.1321 9.55855  -1
   0  11   7 46.1321 9.55855   2
   1  11   5 415.590 15.4324  -1
   1  11   6 415.590 15.4324   2
   2  11   5 77.1107 3.42691  -1
   2  11   6 77.1107 3.42691   2
   3  11   5 254.285 5.57159  -1
   3  11   6 254.285 5.57159   2
   4  11   5 170.992 4.55619  -1
   4  11   6 170.992 4.55619   2
   5  11   5 265.138 5.73168  -1
   5  11   6 265.138 5.73168   2
   6  11   5 23.9465 2.74245  -1
   6  11   6 23.9465 2.74245   2
   7  11   5 130.745 4.44725  -1
   7  11   6 130.745 4.44725   2
   8  11   5 218.477 13.0030  -1
   8  11   6 218.477 13.0030   2
   9  11   5 13.7838 2.11424   2
  10  11   5 423.966 8.62227  -1
  10  11   5 423.966 8.62227   2
  11  11   5 47.1945 3.99101  -1
  11  11   5 47.1945 3.99101   2
  12  11   5 24.5578 3.40948  -1
  12  11   5 24.5578 3.40948   2
  13  11   5 22.2514 3.15092  -1
  13  11   5 22.2514 3.15092   2
  -5  12   5 56.6752 3.76113  -1
  -5  12   8 56.6752 3.76113   2
  -4  12   5 48.3162 3.12229  -1
  -4  12   8 48.3162 3.12229   2
  -3  12   5 118.339 5.64214  -1
  -3  12   8 118.339 5.64214   2
  -2  12   5 65.1752 4.22929  -1
  -2  12   8 65.1752 4.22929   2
  -1  12   5 123.191 5.76278  -1
  -1  12   8 123.191 5.76278   2
   2  12   5 186.727 6.61467  -1
   2  12   7 186.727 6.61467   2
   3  12   5 279.781 6.20837  -1
   3  12   7 279.781 6.20837   2
   4  12   5 75.1157 3.54909  -1
   4  12   7 75.1157 3.54909   2
   5  12   5 122.755 4.16665  -1
   5  12   7 122.755 4.16665   2
   6  12   5 -3.1235 2.25605  -1
   6  12   7 -3.1235 2.25605   2
   7  12   5 144.658 5.30359  -1
   7  12   7 144.658 5.30359   2
   8  12   5 73.7278 8.47136  -1
   8  12   7 73.7278 8.47136   2
   9  12   5 71.7228 4.39101   2
  10  12   5 98.1306 5.56907  -1
  10  12   6 98.1306 5.56907   2
  11  12   5 48.5599 4.57023  -1
  11  12   6 48.5599 4.57023   2
  12  12   5 -5.5370 3.19531  -1
  12  12   6 -5.5370 3.19531   2
  -3  13   5 42.6535 3.75575  -1
  -3  13   9 42.6535 3.75575   2
  -2  13   5 29.1320 4.15092  -1
  -2  13   9 29.1320 4.15092   2
  -1  13   5 110.858 5.45468  -1
  -1  13   9 110.858 5.45468   2
   0  13   5 108.869 14.2502  -1
   0  13   9 108.869 14.2502   2
   2  13   5 62.5372 5.33613  -1
   2  13   8 62.5372 5.33613   2
   3  13   5 70.9158 4.01346  -1
   3  13   8 70.9158 4.01346   2
   4  13   5 77.9834 3.90145  -1
   4  13   8 77.9834 3.90145   2
   5  13   5 120.938 4.38530  -1
   5  13   8 120.938 4.38530   2
   6  13   5 55.2409 3.84616  -1
   6  13   8 55.2409 3.84616   2
   7  13   5 64.4028 4.31365  -1
   7  13   8 64.4028 4.31365   2
   8  13   5 87.5663 5.00524  -1
   8  13   8 87.5663 5.00524   2
   9  13   5 97.0695 11.4701  -1
   9  13   8 97.0695 11.4701   2
  10  13   5 -0.3238 3.95314  -1
  10  13   7 -0.3238 3.95314   2
  11  13   5 111.873 5.85043  -1
  11  13   7 111.873 5.85043   2
  -1  14   5 168.564 12.3298  -1
  -1  14  10 168.564 12.3298   2
   0  14   5 21.9303 5.93881  -1
   0  14  10 21.9303 5.93881   2
   1  14   5 34.7493 3.21744   2
   2  14   5 3.74149 6.38265  -1
   2  14   9 3.74149 6.38265   2
   3  14   5 101.527 6.62157  -1
   3  14   9 101.527 6.62157   2
   4  14   5 179.811 7.04698  -1
   4  14   9 179.811 7.04698   2
   5  14   5 85.9687 4.32968  -1
   5  14   9 85.9687 4.32968   2
   6  14   5 84.6223 4.32090  -1
   6  14   9 84.6223 4.32090   2
   7  14   5 81.7599 4.70286  -1
   7  14   9 81.7599 4.70286   2
   8  14   5 94.2885 5.38372  -1
   8  14   9 94.2885 5.38372   2
   9  14   5 76.0457 6.52940  -1
   9  14   9 76.0457 6.52940   2
   1  15   5 76.0141 10.1051   2
   2  15   5 -5.2443 8.62776  -1
   2  15  10 -5.2443 8.62776   2
   3  15   5 105.161 6.08174  -1
   3  15  10 105.161 6.08174   2
   4  15   5 9.68144 3.66685  -1
   4  15  10 9.68144 3.66685   2
   5  15   5 133.252 5.63994  -1
   5  15  10 133.252 5.63994   2
   6  15   5 29.4855 3.52859  -1
   6  15  10 29.4855 3.52859   2
   7  15   5 108.768 5.54539  -1
   7  15  10 108.768 5.54539   2
   8  15   5 50.3097 4.92465  -1
   8  15  10 50.3097 4.92465   2
  -8 -12   6 20.1042 5.34354  -1
   8  12  18 20.1042 5.34354   2
  -7 -12   6 43.1010 5.07029  -1
   7  12  18 43.1010 5.07029   2
  -6 -12   6 0.15359 3.45297  -1
   6  12  18 0.15359 3.45297   2
  -5 -12   6 207.885 6.39729  -1
   5  12  18 207.885 6.39729   2
  -4 -12   6 11.8968 2.89762  -1
   4  12  18 11.8968 2.89762   2
  -3 -12   6 34.3325 3.64473  -1
   3  12  18 34.3325 3.64473   2
  -2 -12   6 60.7993 4.93187  -1
   2  12  18 60.7993 4.93187   2
  -1 -12   6 145.986 8.28287  -1
   1  12  18 145.986 8.28287   2
   0 -12   6 141.799 20.9494  -1
   0  12  18 141.799 20.9494   2
   0  12  19 141.799 20.9494   2
   0 -12   6 27.8974 13.3595  -1
   0  12  19 27.8974 13.3595   2
 -10 -11   6 117.453 6.93261  -1
  10  11  16 117.453 6.93261   2
  -9 -11   6 80.2738 11.4526  -1
   9  11  16 80.2738 11.4526   2
  -8 -11   6 4.06003 6.69093  -1
   8  11  17 4.06003 6.69093   2
  -7 -11   6 118.081 6.42985  -1
   7  11  17 118.081 6.42985   2
  -6 -11   6 70.4256 4.69660  -1
   6  11  17 70.4256 4.69660   2
  -5 -11   6 228.992 6.77098  -1
   5  11  17 228.992 6.77098   2
  -4 -11   6 14.5423 2.41338  -1
   4  11  17 14.5423 2.41338   2
  -3 -11   6 143.250 4.93678  -1
   3  11  17 143.250 4.93678   2
  -2 -11   6 64.9184 3.46910  -1
   2  11  17 64.9184 3.46910   2
  -1 -11   6 352.853 9.24118  -1
   1  11  17 352.853 9.24118   2
   0 -11   6 3.83881 2.67848   2
   1 -11   6 149.868 7.54002  -1
  -1  11  18 149.868 7.54002   2
   2 -11   6 11.7006 4.12868  -1
  -2  11  18 11.7006 4.12868   2
   3 -11   6 78.3371 6.84622  -1
  -3  11  18 78.3371 6.84622   2
 -11 -10   6 67.2112 4.90238  -1
  11  10  15 67.2112 4.90238   2
 -10 -10   6 52.6914 5.00482  -1
  10  10  15 52.6914 5.00482   2
  -9 -10   6 128.173 11.8494  -1
   9  10  15 128.173 11.8494   2
  -8 -10   6 80.5883 4.20598   2
  -7 -10   6 180.035 7.05392  -1
   7  10  16 180.035 7.05392   2
  -6 -10   6 85.4827 4.83537  -1
   6  10  16 85.4827 4.83537   2
  -5 -10   6 103.661 4.41168  -1
   5  10  16 103.661 4.41168   2
  -4 -10   6 45.9064 2.85285  -1
   4  10  16 45.9064 2.85285   2
  -3 -10   6 371.725 6.09118  -1
   3  10  16 371.725 6.09118   2
  -2 -10   6 50.5644 3.02161  -1
   2  10  16 50.5644 3.02161   2
  -1 -10   6 127.764 4.44993  -1
   1  10  16 127.764 4.44993   2
   1 -10   6 58.6925 10.7382  -1
  -1  10  17 58.6925 10.7382   2
   2 -10   6 36.0291 4.35362  -1
  -2  10  17 36.0291 4.35362   2
   3 -10   6 224.067 7.20352  -1
  -3  10  17 224.067 7.20352   2
   4 -10   6 34.7066 4.35899  -1
  -4  10  17 34.7066 4.35899   2
 -12  -9   6 102.118 5.97952  -1
  12   9  14 102.118 5.97952   2
 -11  -9   6 113.891 5.23493  -1
  11   9  14 113.891 5.23493   2
 -10  -9   6 43.8394 4.41505  -1
  10   9  14 43.8394 4.41505   2
  -9  -9   6 237.801 8.54622  -1
   9   9  14 237.801 8.54622   2
  -7  -9   6 153.331 7.74832  -1
   7   9  15 153.331 7.74832   2
  -6  -9   6 73.3754 4.04511  -1
   6   9  15 73.3754 4.04511   2
  -5  -9   6 34.3739 3.16598  -1
   5   9  15 34.3739 3.16598   2
  -4  -9   6 44.7957 2.35896  -1
   4   9  15 44.7957 2.35896   2
  -3  -9   6 313.502 5.75984  -1
   3   9  15 313.502 5.75984   2
  -2  -9   6 96.6578 3.31152  -1
   2   9  15 96.6578 3.31152   2
  -1  -9   6 143.939 4.16077  -1
   1   9  15 143.939 4.16077   2
   0  -9   6 95.8372 5.80355  -1
   0   9  15 95.8372 5.80355   2
   2  -9   6 92.2236 7.50861  -1
  -2   9  16 92.2236 7.50861   2
   3  -9   6 170.795 6.29956  -1
  -3   9  16 170.795 6.29956   2
   4  -9   6 78.9882 4.39581  -1
  -4   9  16 78.9882 4.39581   2
   5  -9   6 82.2541 4.61909  -1
  -5   9  16 82.2541 4.61909   2
   6  -9   6 36.4423 4.25656  -1
  -6   9  16 36.4423 4.25656   2
 -13  -8   6 9.36874 3.89020   2
 -13  -8   6 13.1874 9.14915  -1
  13   8  13 13.1874 9.14915   2
 -12  -8   6 4.63489 3.21375  -1
  12   8  13 4.63489 3.21375   2
 -11  -8   6 122.953 6.03853  -1
  11   8  13 122.953 6.03853   2
 -10  -8   6 114.635 5.39590  -1
  10   8  13 114.635 5.39590   2
  -9  -8   6 33.9409 4.46977  -1
   9   8  13 33.9409 4.46977   2
  -8  -8   6 8.50478 8.84524  -1
   8   8  13 8.50478 8.84524   2
  -7  -8   6 223.893 5.19829   2
  -7  -8   6 267.004 9.14162  -1
   7   8  14 267.004 9.14162   2
  -6  -8   6 256.791 6.11047  -1
   6   8  14 256.791 6.11047   2
  -5  -8   6 512.563 6.87018  -1
   5   8  14 512.563 6.87018   2
  -4  -8   6 122.248 3.28046  -1
   4   8  14 122.248 3.28046   2
  -3  -8   6 353.576 5.49352  -1
   3   8  14 353.576 5.49352   2
  -2  -8   6 282.018 4.78534  -1
   2   8  14 282.018 4.78534   2
  -1  -8   6 425.460 6.25967  -1
   1   8  14 425.460 6.25967   2
   0  -8   6 248.272 5.47786  -1
   0   8  14 248.272 5.47786   2
   2  -8   6 77.2183 10.5273  -1
  -2   8  15 77.2183 10.5273   2
   3  -8   6 103.227 4.73829  -1
  -3   8  15 103.227 4.73829   2
   4  -8   6 218.395 6.17918  -1
  -4   8  15 218.395 6.17918   2
   5  -8   6 143.638 6.01113  -1
  -5   8  15 143.638 6.01113   2
   6  -8   6 38.0313 3.19570  -1
  -6   8  15 38.0313 3.19570   2
   7  -8   6 48.4668 3.68738  -1
  -7   8  15 48.4668 3.68738   2
 -13  -7   6 24.7171 4.83565  -1
  13   7  12 24.7171 4.83565   2
 -12  -7   6 63.2953 4.91510  -1
  12   7  12 63.2953 4.91510   2
 -11  -7   6 57.5701 4.56589  -1
  11   7  12 57.5701 4.56589   2
 -10  -7   6 117.602 4.88287  -1
  10   7  12 117.602 4.88287   2
  -9  -7   6 51.3321 4.16036  -1
   9   7  12 51.3321 4.16036   2
  -8  -7   6 221.787 7.42859  -1
   8   7  12 221.787 7.42859   2
  -7  -7   6 165.917 4.36924   2
  -7  -7   6 299.359 15.9962  -1
   7   7  12 299.359 15.9962   2
  -6  -7   6 294.916 6.09236  -1
   6   7  13 294.916 6.09236   2
  -5  -7   6 311.483 5.16252  -1
   5   7  13 311.483 5.16252   2
  -4  -7   6 337.465 4.78040  -1
   4   7  13 337.465 4.78040   2
  -3  -7   6 82.9360 2.53119  -1
   3   7  13 82.9360 2.53119   2
  -2  -7   6 96.3349 2.91806  -1
   2   7  13 96.3349 2.91806   2
  -1  -7   6 441.362 5.98096  -1
   1   7  13 441.362 5.98096   2
   0  -7   6 30.5169 2.51584  -1
   0   7  13 30.5169 2.51584   2
   1  -7   6 345.366 9.17529  -1
  -1   7  13 345.366 9.17529   2
   1  -7   6 85.7990 3.74768   2
   2  -7   6 97.2015 3.49112   2
   2  -7   6 242.368 10.1098  -1
  -2   7  14 242.368 10.1098   2
   3  -7   6 220.750 6.84949  -1
  -3   7  14 220.750 6.84949   2
   4  -7   6 135.282 4.06467  -1
  -4   7  14 135.282 4.06467   2
   5  -7   6 248.597 5.01972  -1
  -5   7  14 248.597 5.01972   2
   6  -7   6 100.474 3.87373  -1
  -6   7  14 100.474 3.87373   2
   7  -7   6 44.3375 3.31072  -1
  -7   7  14 44.3375 3.31072   2
   8  -7   6 81.5542 4.37089  -1
  -8   7  14 81.5542 4.37089   2
 -13  -6   6 39.7222 5.16088  -1
  13   6  11 39.7222 5.16088   2
 -12  -6   6 91.9636 6.16938  -1
  12   6  11 91.9636 6.16938   2
 -11  -6   6 14.9819 3.04458  -1
  11   6  11 14.9819 3.04458   2
 -10  -6   6 291.341 6.64646  -1
  10   6  11 291.341 6.64646   2
  -9  -6   6 5.32608 2.54137  -1
   9   6  11 5.32608 2.54137   2
  -8  -6   6 117.966 4.05515  -1
   8   6  11 117.966 4.05515   2
  -7  -6   6 6.97563 1.17142   2
  -6  -6   6 554.245 12.3324  -1
   6   6  12 554.245 12.3324   2
  -5  -6   6 145.881 3.57973  -1
   5   6  12 145.881 3.57973   2
  -4  -6   6 211.365 3.83626  -1
   4   6  12 211.365 3.83626   2
  -3  -6   6 79.8970 2.31215  -1
   3   6  12 79.8970 2.31215   2
  -2  -6   6 250.418 3.85894  -1
   2   6  12 250.418 3.85894   2
  -1  -6   6 1074.79 7.88093  -1
   1   6  12 1074.79 7.88093   2
   0  -6   6 59.4119 2.12886  -1
   0   6  12 59.4119 2.12886   2
   1  -6   6 342.843 7.75507  -1
  -1   6  12 342.843 7.75507   2
   2  -6   6 23.6369 2.04144   2
   3  -6   6 636.131 18.5511  -1
  -3   6  13 636.131 18.5511   2
   4  -6   6 42.8932 2.63241  -1
  -4   6  13 42.8932 2.63241   2
   5  -6   6 186.583 4.29078  -1
  -5   6  13 186.583 4.29078   2
   6  -6   6 2.84178 2.06799  -1
  -6   6  13 2.84178 2.06799   2
   7  -6   6 87.3473 3.77625  -1
  -7   6  13 87.3473 3.77625   2
   8  -6   6 50.3466 3.60274  -1
  -8   6  13 50.3466 3.60274   2
   9  -6   6 78.6579 4.40807  -1
  -9   6  13 78.6579 4.40807   2
 -14  -5   6 12.1808 3.28283   2
 -13  -5   6 11.5918 4.67853  -1
  13   5  10 11.5918 4.67853   2
 -12  -5   6 152.578 7.04065  -1
  12   5  10 152.578 7.04065   2
 -11  -5   6 60.2781 4.26897  -1
  11   5  10 60.2781 4.26897   2
 -10  -5   6 110.806 4.42691  -1
  10   5  10 110.806 4.42691   2
  -9  -5   6 45.0334 2.79335  -1
   9   5  10 45.0334 2.79335   2
  -8  -5   6 292.455 5.59162  -1
   8   5  10 292.455 5.59162   2
  -6  -5   6 37.3050 1.73537   2
  -5  -5   6 39.7803 2.78087  -1
   5   5  11 39.7803 2.78087   2
  -4  -5   6 354.271 4.69137  -1
   4   5  11 354.271 4.69137   2
  -3  -5   6 314.743 3.06182  -1
   3   5  11 314.743 3.06182   2
  -2  -5   6 356.051 3.45803  -1
   2   5  11 356.051 3.45803   2
  -1  -5   6 313.193 3.46482  -1
   1   5  11 313.193 3.46482   2
   0  -5   6 663.714 6.03117  -1
   0   5  11 663.714 6.03117   2
   1  -5   6 298.486 7.56319  -1
  -1   5  11 298.486 7.56319   2
   2  -5   6 179.783 3.96669   2
   4  -5   6 75.7680 4.35699  -1
  -4   5  12 75.7680 4.35699   2
   5  -5   6 100.631 3.25703  -1
  -5   5  12 100.631 3.25703   2
   6  -5   6 52.7723 2.61571  -1
  -6   5  12 52.7723 2.61571   2
   7  -5   6 330.499 6.25368  -1
  -7   5  12 330.499 6.25368   2
   8  -5   6 41.5714 3.16762  -1
  -8   5  12 41.5714 3.16762   2
   9  -5   6 128.078 4.85219  -1
  -9   5  12 128.078 4.85219   2
  10  -5   6 24.3101 4.15838  -1
 -10   5  12 24.3101 4.15838   2
 -13  -4   6 68.1681 6.20072  -1
  13   4   9 68.1681 6.20072   2
 -12  -4   6 135.163 6.60608  -1
  12   4   9 135.163 6.60608   2
 -11  -4   6 189.475 5.82865  -1
  11   4   9 189.475 5.82865   2
 -10  -4   6 292.488 5.82558  -1
  10   4   9 292.488 5.82558   2
  -9  -4   6 153.861 3.62349  -1
   9   4   9 153.861 3.62349   2
  -8  -4   6 273.430 4.04770  -1
   8   4   9 273.430 4.04770   2
  -7  -4   6 190.955 5.33520  -1
   7   4   9 190.955 5.33520   2
  -6  -4   6 2.42868 0.67023   2
  -5  -4   6 184.910 4.93818  -1
   5   4  10 184.910 4.93818   2
  -4  -4   6 730.417 5.27832  -1
   4   4  10 730.417 5.27832   2
  -3  -4   6 511.051 4.28012  -1
   3   4  10 511.051 4.28012   2
  -2  -4   6 412.288 3.69097  -1
   2   4  10 412.288 3.69097   2
  -1  -4   6 60.4626 1.52297  -1
   1   4  10 60.4626 1.52297   2
   0  -4   6 1162.03 7.71943  -1
   0   4  10 1162.03 7.71943   2
   1  -4   6 529.539 6.97222  -1
  -1   4  10 529.539 6.97222   2
   2  -4   6 315.922 4.96778   2
   3  -4   6 24.9890 1.94012   2
   4  -4   6 680.131 25.2141  -1
  -4   4  11 680.131 25.2141   2
   5  -4   6 284.883 4.92083  -1
  -5   4  11 284.883 4.92083   2
   6  -4   6 38.3103 2.42127  -1
  -6   4  11 38.3103 2.42127   2
   7  -4   6 307.780 5.78063  -1
  -7   4  11 307.780 5.78063   2
   8  -4   6 73.0586 3.78232  -1
  -8   4  11 73.0586 3.78232   2
   9  -4   6 161.082 5.44381  -1
  -9   4  11 161.082 5.44381   2
  10  -4   6 19.7247 3.69465  -1
 -10   4  11 19.7247 3.69465   2
  11  -4   6 120.990 9.37217  -1
 -11   4  11 120.990 9.37217   2
 -13  -3   6 35.5708 7.20247  -1
  13   3   8 35.5708 7.20247   2
 -12  -3   6 109.347 5.11951  -1
  12   3   8 109.347 5.11951   2
 -11  -3   6 90.8529 3.33847  -1
  11   3   8 90.8529 3.33847   2
 -10  -3   6 93.8863 3.07415  -1
  10   3   8 93.8863 3.07415   2
  -9  -3   6 58.3772 2.56777  -1
   9   3   8 58.3772 2.56777   2
  -8  -3   6 107.296 2.72971  -1
   8   3   8 107.296 2.72971   2
  -7  -3   6 282.261 6.53694  -1
   7   3   8 282.261 6.53694   2
  -6  -3   6 368.824 3.82225   2
  -5  -3   6 226.936 2.79850   2
  -4  -3   6 716.083 8.81214  -1
   4   3   9 716.083 8.81214   2
  -3  -3   6 256.546 2.90894  -1
   3   3   9 256.546 2.90894   2
  -2  -3   6 848.040 5.81002  -1
   2   3   9 848.040 5.81002   2
  -1  -3   6 876.165 6.12261  -1
   1   3   9 876.165 6.12261   2
   0  -3   6 116.891 2.02692  -1
   0   3   9 116.891 2.02692   2
   1  -3   6 265.342 3.73818  -1
  -1   3   9 265.342 3.73818   2
   2  -3   6 513.588 17.7623  -1
  -2   3   9 513.588 17.7623   2
   3  -3   6 154.601 3.12237   2
   4  -3   6 670.082 23.4474  -1
  -4   3  10 670.082 23.4474   2
   5  -3   6 423.221 7.32668  -1
  -5   3  10 423.221 7.32668   2
   6  -3   6 451.381 6.57791  -1
  -6   3  10 451.381 6.57791   2
   7  -3   6 501.750 6.77965  -1
  -7   3  10 501.750 6.77965   2
   8  -3   6 140.287 4.46597  -1
  -8   3  10 140.287 4.46597   2
   9  -3   6 216.102 5.83676  -1
  -9   3  10 216.102 5.83676   2
  10  -3   6 22.0298 3.46588  -1
 -10   3  10 22.0298 3.46588   2
  11  -3   6 100.276 6.85559  -1
 -11   3  10 100.276 6.85559   2
  12  -3   6 19.2670 3.82321   2
 -14  -2   6 25.4722 5.07847   2
 -13  -2   6 75.4339 5.39083  -1
  13   2   7 75.4339 5.39083   2
 -12  -2   6 33.0379 3.29645  -1
  12   2   7 33.0379 3.29645   2
 -11  -2   6 33.5964 2.78167  -1
  11   2   7 33.5964 2.78167   2
 -10  -2   6 349.574 5.47204  -1
  10   2   7 349.574 5.47204   2
  -9  -2   6 24.1256 2.01721  -1
   9   2   7 24.1256 2.01721   2
  -8  -2   6 286.199 4.05088  -1
   8   2   7 286.199 4.05088   2
  -7  -2   6 18.0347 1.86060  -1
   7   2   7 18.0347 1.86060   2
  -6  -2   6 1022.47 7.03792   2
  -6  -2   6 1070.84 21.9784  -1
   6   2   7 1070.84 21.9784   2
  -5  -2   6 132.073 2.10247   2
  -4  -2   6 596.323 10.3835  -1
   4   2   8 596.323 10.3835   2
  -4  -2   6 84.2655 1.59106   2
  -3  -2   6 172.576 2.38327  -1
   3   2   8 172.576 2.38327   2
  -2  -2   6 2106.92 11.1483  -1
   2   2   8 2106.92 11.1483   2
  -1  -2   6 1876.07 10.4652  -1
   1   2   8 1876.07 10.4652   2
   0  -2   6 380.448 3.50034  -1
   0   2   8 380.448 3.50034   2
   1  -2   6 608.375 4.73034  -1
  -1   2   8 608.375 4.73034   2
   2  -2   6 380.602 4.08992  -1
  -2   2   8 380.602 4.08992   2
   4  -2   6 627.363 21.9617  -1
  -4   2   9 627.363 21.9617   2
   5  -2   6 170.883 5.86852  -1
  -5   2   9 170.883 5.86852   2
   6  -2   6 31.5374 2.09545  -1
  -6   2   9 31.5374 2.09545   2
   7  -2   6 55.4000 2.56727  -1
  -7   2   9 55.4000 2.56727   2
   8  -2   6 290.015 5.90763  -1
  -8   2   9 290.015 5.90763   2
   9  -2   6 27.9334 2.88667  -1
  -9   2   9 27.9334 2.88667   2
  10  -2   6 19.6232 3.15596  -1
 -10   2   9 19.6232 3.15596   2
  11  -2   6 64.2828 4.67211  -1
 -11   2   9 64.2828 4.67211   2
  12  -2   6 44.8953 8.86837  -1
 -12   2   9 44.8953 8.86837   2
 -14  -1   6 41.3083 13.2308  -1
  14   1   5 41.3083 13.2308   2
 -13  -1   6 92.9123 14.8983  -1
  13   1   6 92.9123 14.8983   2
 -12  -1   6 26.0870 3.56319  -1
  12   1   6 26.0870 3.56319   2
 -11  -1   6 101.062 3.80816  -1
  11   1   6 101.062 3.80816   2
 -10  -1   6 72.3606 3.20553  -1
  10   1   6 72.3606 3.20553   2
  -9  -1   6 55.2173 2.34979  -1
   9   1   6 55.2173 2.34979   2
  -8  -1   6 254.325 4.31815  -1
   8   1   6 254.325 4.31815   2
  -7  -1   6 64.4960 2.11822  -1
   7   1   6 64.4960 2.11822   2
  -6  -1   6 1066.29 19.1073  -1
   6   1   6 1066.29 19.1073   2
  -5  -1   6 66.3241 1.52661   2
  -4  -1   6 1210.84 7.90942   2
  -4  -1   6 1543.07 32.8685  -1
   4   1   7 1543.07 32.8685   2
  -3  -1   6 184.670 3.06278  -1
   3   1   7 184.670 3.06278   2
  -2  -1   6 1054.71 6.35782  -1
   2   1   7 1054.71 6.35782   2
  -1  -1   6 814.415 5.47097  -1
   1   1   7 814.415 5.47097   2
   0  -1   6 1069.04 6.63891  -1
   0   1   7 1069.04 6.63891   2
   1  -1   6 664.402 4.62563  -1
  -1   1   7 664.402 4.62563   2
   2  -1   6 1845.47 14.6206  -1
  -2   1   7 1845.47 14.6206   2
   3  -1   6 862.394 17.9372  -1
  -3   1   7 862.394 17.9372   2
   4  -1   6 240.785 3.16445   2
   5  -1   6 665.791 15.4006  -1
  -5   1   8 665.791 15.4006   2
   6  -1   6 175.424 4.95147  -1
  -6   1   8 175.424 4.95147   2
   7  -1   6 950.495 8.70595  -1
  -7   1   8 950.495 8.70595   2
   8  -1   6 86.0598 3.17338  -1
  -8   1   8 86.0598 3.17338   2
   9  -1   6 237.359 5.46457  -1
  -9   1   8 237.359 5.46457   2
  10  -1   6 39.4124 3.29441  -1
 -10   1   8 39.4124 3.29441   2
  11  -1   6 115.845 4.87062  -1
 -11   1   8 115.845 4.87062   2
  12  -1   6 33.0992 6.85250  -1
 -12   1   8 33.0992 6.85250   2
  13  -1   6 123.756 15.1810  -1
 -13   1   9 123.756 15.1810   2
  13  -1   6 39.4501 4.60927   2
 -13   0   6 47.6360 3.90528   2
 -12   0   6 26.3518 3.84908  -1
  12   0   5 26.3518 3.84908   2
 -11   0   6 147.983 5.23105  -1
  11   0   5 147.983 5.23105   2
 -10   0   6 50.6711 2.87030  -1
  10   0   5 50.6711 2.87030   2
  -9   0   6 263.455 4.53848  -1
   9   0   5 263.455 4.53848   2
  -8   0   6 104.284 2.94580  -1
   8   0   5 104.284 2.94580   2
  -7   0   6 211.542 3.17481  -1
   7   0   5 211.542 3.17481   2
  -6   0   6 658.697 8.58611  -1
   6   0   5 658.697 8.58611   2
  -4   0   6 423.111 3.91031   2
  -3   0   6 1328.55 17.1101  -1
   3   0   6 1328.55 17.1101   2
  -2   0   6 1793.64 9.90234  -1
   2   0   6 1793.64 9.90234   2
  -1   0   6 34.9377 1.01765  -1
   1   0   6 34.9377 1.01765   2
   0   0   6 1935.06 9.95814  -1
   0   0   6 1935.06 9.95814   2
   1   0   6 39.6355 1.21153  -1
  -1   0   6 39.6355 1.21153   2
   2   0   6 1749.56 10.2579  -1
  -2   0   6 1749.56 10.2579   2
   3   0   6 1542.36 26.3878  -1
  -3   0   6 1542.36 26.3878   2
   4   0   6 145.943 2.28467   2
   6   0   6 442.898 6.24687  -1
  -6   0   7 442.898 6.24687   2
   7   0   6 58.2123 2.37823  -1
  -7   0   7 58.2123 2.37823   2
   8   0   6 26.3484 1.90384  -1
  -8   0   7 26.3484 1.90384   2
   9   0   6 381.069 6.25851  -1
  -9   0   7 381.069 6.25851   2
  10   0   6 49.9953 3.05818  -1
 -10   0   7 49.9953 3.05818   2
  11   0   6 176.612 5.38729  -1
 -11   0   7 176.612 5.38729   2
  12   0   6 9.16638 3.75544  -1
 -12   0   7 9.16638 3.75544   2
  13   0   6 118.811 6.32788   2
 -13   1   6 18.0139 2.77201   2
 -12   1   6 62.1178 7.89180  -1
  12  -1   4 62.1178 7.89180   2
 -11   1   6 171.839 5.78047  -1
  11  -1   4 171.839 5.78047   2
 -10   1   6 34.5858 3.12640  -1
  10  -1   4 34.5858 3.12640   2
  -9   1   6 237.319 4.43382  -1
   9  -1   4 237.319 4.43382   2
  -8   1   6 20.3979 1.73421  -1
   8  -1   4 20.3979 1.73421   2
  -7   1   6 328.319 4.65410  -1
   7  -1   4 328.319 4.65410   2
  -6   1   6 167.854 2.73790  -1
   6  -1   4 167.854 2.73790   2
  -5   1   6 644.932 6.01250   2
  -4   1   6 15.8165 0.86065   2
  -3   1   6 996.759 27.6146  -1
   3  -1   5 996.759 27.6146   2
  -2   1   6 265.107 3.49145  -1
   2  -1   5 265.107 3.49145   2
  -1   1   6 97.8481 1.27286  -1
   1  -1   5 97.8481 1.27286   2
   0   1   6 1251.05 6.94279  -1
   0  -1   5 1251.05 6.94279   2
   1   1   6 512.160 3.81171  -1
  -1  -1   5 512.160 3.81171   2
   2   1   6 1075.67 6.62815  -1
  -2  -1   5 1075.67 6.62815   2
   5   1   6 5.99381 0.77974   2
   6   1   6 1165.51 22.6045  -1
  -6  -1   6 1165.51 22.6045   2
   7   1   6 72.4992 1.84725  -1
  -7  -1   6 72.4992 1.84725   2
   8   1   6 212.132 3.90866  -1
  -8  -1   6 212.132 3.90866   2
   9   1   6 48.9004 2.50965  -1
  -9  -1   6 48.9004 2.50965   2
  10   1   6 86.0900 3.44340  -1
 -10  -1   6 86.0900 3.44340   2
  11   1   6 110.643 4.25606  -1
 -11  -1   6 110.643 4.25606   2
  12   1   6 16.4849 3.51864  -1
 -12  -1   6 16.4849 3.51864   2
  13   1   6 93.8628 16.6024  -1
 -13  -1   6 93.8628 16.6024   2
 -13   2   6 81.5537 8.49387  -1
  13  -2   2 81.5537 8.49387   2
 -12   2   6 57.2518 8.02713  -1
  12  -2   3 57.2518 8.02713   2
 -11   2   6 147.279 5.80821  -1
  11  -2   3 147.279 5.80821   2
 -10   2   6 125.332 4.74989  -1
  10  -2   3 125.332 4.74989   2
  -9   2   6 106.043 3.24911  -1
   9  -2   3 106.043 3.24911   2
  -8   2   6 333.873 4.97887  -1
   8  -2   3 333.873 4.97887   2
  -7   2   6 352.559 4.89003  -1
   7  -2   3 352.559 4.89003   2
  -6   2   6 378.551 4.82915  -1
   6  -2   3 378.551 4.82915   2
  -5   2   6 257.507 10.5909  -1
   5  -2   3 257.507 10.5909   2
  -4   2   6 76.3625 1.93400   2
  -4   2   6 681.410 17.7144  -1
   4  -2   3 681.410 17.7144   2
  -3   2   6 193.241 2.24434   2
  -2   2   6 936.402 17.0588  -1
   2  -2   4 936.402 17.0588   2
  -1   2   6 417.188 4.23206  -1
   1  -2   4 417.188 4.23206   2
   0   2   6 1062.80 6.18029  -1
   0  -2   4 1062.80 6.18029   2
   1   2   6 532.359 3.87235  -1
  -1  -2   4 532.359 3.87235   2
   2   2   6 1049.01 6.07188  -1
  -2  -2   4 1049.01 6.07188   2
   3   2   6 1182.62 12.6886  -1
  -3  -2   4 1182.62 12.6886   2
   5   2   6 13.5817 0.94229   2
   7   2   6 248.838 5.90008  -1
  -7  -2   5 248.838 5.90008   2
   8   2   6 380.777 4.54073  -1
  -8  -2   5 380.777 4.54073   2
   9   2   6 82.3322 2.63309  -1
  -9  -2   5 82.3322 2.63309   2
  10   2   6 361.212 6.10270  -1
 -10  -2   5 361.212 6.10270   2
  11   2   6 11.3095 2.75578  -1
 -11  -2   5 11.3095 2.75578   2
  12   2   6 75.0396 5.05126  -1
 -12  -2   5 75.0396 5.05126   2
  13   2   6 54.8266 5.48163  -1
 -13  -2   5 54.8266 5.48163   2
  14   2   6 24.1065 5.11041   2
 -12   3   6 78.3408 4.63328   2
 -11   3   6 133.633 7.70443  -1
  11  -3   2 133.633 7.70443   2
 -10   3   6 181.827 5.96863  -1
  10  -3   2 181.827 5.96863   2
  -9   3   6 32.1603 3.04960  -1
   9  -3   2 32.1603 3.04960   2
  -8   3   6 141.046 3.35859  -1
   8  -3   2 141.046 3.35859   2
  -7   3   6 241.451 4.10753  -1
   7  -3   2 241.451 4.10753   2
  -6   3   6 512.451 6.13670  -1
   6  -3   2 512.451 6.13670   2
  -5   3   6 105.393 2.72853  -1
   5  -3   2 105.393 2.72853   2
  -4   3   6 207.856 3.15738   2
  -4   3   6 236.049 15.6340  -1
   4  -3   2 236.049 15.6340   2
  -3   3   6 24.7533 0.98773   2
  -2   3   6 1479.20 9.07483   2
  -2   3   6 1913.25 41.9331  -1
   2  -3   2 1913.25 41.9331   2
  -1   3   6 296.230 4.56673  -1
   1  -3   3 296.230 4.56673   2
   0   3   6 217.149 2.33395  -1
   0  -3   3 217.149 2.33395   2
   1   3   6 637.077 4.20831  -1
  -1  -3   3 637.077 4.20831   2
   2   3   6 2512.61 12.8914  -1
  -2  -3   3 2512.61 12.8914   2
   3   3   6 812.169 7.93808  -1
  -3  -3   3 812.169 7.93808   2
   5   3   6 2.93990 0.66254   2
   6   3   6 35.4159 1.42965   2
   7   3   6 547.799 11.9150  -1
  -7  -3   4 547.799 11.9150   2
   8   3   6 574.405 5.65494  -1
  -8  -3   4 574.405 5.65494   2
   9   3   6 36.4739 1.89933  -1
  -9  -3   4 36.4739 1.89933   2
  10   3   6 84.0818 3.00859  -1
 -10  -3   4 84.0818 3.00859   2
  11   3   6 126.325 5.17229  -1
 -11  -3   4 126.325 5.17229   2
  12   3   6 108.691 5.34464  -1
 -12  -3   4 108.691 5.34464   2
  13   3   6 112.601 6.47383  -1
 -13  -3   4 112.601 6.47383   2
  14   3   6 50.3908 11.9169  -1
 -14  -3   4 50.3908 11.9169   2
 -11   4   6 82.3093 10.9220  -1
  11  -4   1 82.3093 10.9220   2
 -10   4   6 21.6400 3.37378  -1
  10  -4   1 21.6400 3.37378   2
  -9   4   6 229.753 5.95142  -1
   9  -4   1 229.753 5.95142   2
  -8   4   6 18.9916 2.26205  -1
   8  -4   1 18.9916 2.26205   2
  -7   4   6 134.239 3.16082  -1
   7  -4   1 134.239 3.16082   2
  -6   4   6 452.757 5.54975  -1
   6  -4   1 452.757 5.54975   2
  -5   4   6 417.073 4.72721  -1
   5  -4   1 417.073 4.72721   2
  -4   4   6 284.422 3.86985   2
  -4   4   6 793.729 27.3993  -1
   4  -4   1 793.729 27.3993   2
  -3   4   6 146.548 2.16042   2
  -2   4   6 906.301 6.19484   2
  -1   4   6 366.586 9.11368  -1
   1  -4   2 366.586 9.11368   2
   0   4   6 470.618 4.08469  -1
   0  -4   2 470.618 4.08469   2
   1   4   6 713.150 4.75378  -1
  -1  -4   2 713.150 4.75378   2
   2   4   6 812.245 5.19084  -1
  -2  -4   2 812.245 5.19084   2
   3   4   6 240.293 3.30140  -1
  -3  -4   2 240.293 3.30140   2
   4   4   6 94.0089 2.47787  -1
  -4  -4   2 94.0089 2.47787   2
   5   4   6 484.904 10.1098  -1
  -5  -4   2 484.904 10.1098   2
   6   4   6 3.21452 0.67304   2
   8   4   6 509.916 5.62043  -1
  -8  -4   3 509.916 5.62043   2
   9   4   6 69.2224 2.43177  -1
  -9  -4   3 69.2224 2.43177   2
  10   4   6 39.2710 2.22113  -1
 -10  -4   3 39.2710 2.22113   2
  11   4   6 94.4806 4.52509  -1
 -11  -4   3 94.4806 4.52509   2
  12   4   6 227.388 6.82758  -1
 -12  -4   3 227.388 6.82758   2
  13   4   6 99.0605 6.63134  -1
 -13  -4   3 99.0605 6.63134   2
  14   4   6 53.4053 6.94469  -1
 -14  -4   3 53.4053 6.94469   2
 -10   5   6 33.6333 4.69856  -1
 -10   5   0 33.6333 4.69856   2
  -9   5   6 223.605 5.92461  -1
  -9   5   0 223.605 5.92461   2
  -8   5   6 51.3260 3.42145  -1
  -8   5   0 51.3260 3.42145   2
  -7   5   6 233.635 4.93498  -1
  -7   5   0 233.635 4.93498   2
  -6   5   6 86.5703 2.68827  -1
  -6   5   0 86.5703 2.68827   2
  -5   5   6 543.771 6.27920  -1
  -5   5   0 543.771 6.27920   2
  -4   5   6 305.084 7.90475  -1
  -4   5   0 305.084 7.90475   2
  -3   5   6 133.184 2.17009   2
  -2   5   6 369.785 17.2409  -1
  -2   5   0 369.785 17.2409   2
  -2   5   6 311.426 3.46630   2
  -1   5   6 240.559 13.8664  -1
   1  -5   1 240.559 13.8664   2
   0   5   6 830.792 8.14472  -1
   0  -5   1 830.792 8.14472   2
   1   5   6 676.511 4.87174  -1
  -1  -5   1 676.511 4.87174   2
   2   5   6 190.550 2.28849  -1
  -2  -5   1 190.550 2.28849   2
   3   5   6 85.7112 1.58533  -1
  -3  -5   1 85.7112 1.58533   2
   4   5   6 867.368 8.74667  -1
  -4  -5   1 867.368 8.74667   2
   5   5   6 6.99929 3.94461  -1
  -5  -5   1 6.99929 3.94461   2
   6   5   6 680.851 16.8660  -1
  -6  -5   1 680.851 16.8660   2
   6   5   6 371.046 3.83691   2
   7   5   6 19.9628 2.75978  -1
  -7  -5   2 19.9628 2.75978   2
   8   5   6 526.014 10.2387  -1
  -8  -5   2 526.014 10.2387   2
   9   5   6 160.231 3.77273  -1
  -9  -5   2 160.231 3.77273   2
  10   5   6 145.942 3.66606  -1
 -10  -5   2 145.942 3.66606   2
  11   5   6 87.8703 4.11699  -1
 -11  -5   2 87.8703 4.11699   2
  12   5   6 166.289 6.83349  -1
 -12  -5   2 166.289 6.83349   2
  13   5   6 106.822 6.46812  -1
 -13  -5   2 106.822 6.46812   2
  14   5   6 19.6927 6.28898  -1
 -14  -5   2 19.6927 6.28898   2
 -10   6   6 100.853 6.17525  -1
 -10   6   1 100.853 6.17525   2
  -9   6   6 140.101 5.60014  -1
  -9   6   1 140.101 5.60014   2
  -8   6   6 95.1643 4.19124  -1
  -8   6   1 95.1643 4.19124   2
  -7   6   6 96.8419 3.43139  -1
  -7   6   1 96.8419 3.43139   2
  -6   6   6 17.3537 2.29082  -1
  -6   6   1 17.3537 2.29082   2
  -5   6   6 545.839 6.61387  -1
  -5   6   1 545.839 6.61387   2
  -4   6   6 71.9216 2.93952  -1
  -4   6   1 71.9216 2.93952   2
  -2   6   6 210.105 13.4266  -1
  -2   6   1 210.105 13.4266   2
  -2   6   6 17.1654 1.08646   2
  -2   6   6 41.7883 8.88377  -1
  -2   6   0 41.7883 8.88377   2
  -1   6   6 779.733 21.3413  -1
  -1   6   0 779.733 21.3413   2
   0   6   6 753.211 8.04962  -1
   0   6   0 753.211 8.04962   2
   1   6   6 1025.50 6.40283  -1
   1   6   0 1025.50 6.40283   2
   2   6   6 204.554 2.55338  -1
   2   6   0 204.554 2.55338   2
   3   6   6 578.878 4.42167  -1
   3   6   0 578.878 4.42167   2
   4   6   6 1292.81 11.6502  -1
   4   6   0 1292.81 11.6502   2
   5   6   6 291.561 7.68149  -1
   5   6   0 291.561 7.68149   2
   7   6   6 58.5510 1.59357   2
   8   6   6 366.715 9.81504  -1
  -8  -6   1 366.715 9.81504   2
   9   6   6 61.0351 2.84648  -1
  -9  -6   1 61.0351 2.84648   2
  10   6   6 253.469 4.83620  -1
 -10  -6   1 253.469 4.83620   2
  11   6   6 7.06713 1.74135  -1
 -11  -6   1 7.06713 1.74135   2
  12   6   6 87.3057 5.46278  -1
 -12  -6   1 87.3057 5.46278   2
  13   6   6 54.6018 5.45153  -1
 -13  -6   1 54.6018 5.45153   2
  14   6   6 81.9853 6.72338  -1
 -14  -6   1 81.9853 6.72338   2
 -10   7   6 61.0863 6.72701  -1
 -10   7   2 61.0863 6.72701   2
  -9   7   6 74.0805 4.61981  -1
  -9   7   2 74.0805 4.61981   2
  -8   7   6 96.1369 4.56710  -1
  -8   7   2 96.1369 4.56710   2
  -7   7   6 80.4644 3.33164  -1
  -7   7   2 80.4644 3.33164   2
  -6   7   6 132.206 3.64981  -1
  -6   7   2 132.206 3.64981   2
  -5   7   6 199.684 4.15352  -1
  -5   7   2 199.684 4.15352   2
  -4   7   6 8.35668 1.54143  -1
  -4   7   2 8.35668 1.54143   2
  -3   7   6 263.188 7.68312  -1
  -3   7   2 263.188 7.68312   2
  -2   7   6 362.722 4.00520   2
  -1   7   6 523.954 18.0632  -1
  -1   7   1 523.954 18.0632   2
   0   7   6 142.113 4.55204  -1
   0   7   1 142.113 4.55204   2
   1   7   6 521.920 4.36389  -1
   1   7   1 521.920 4.36389   2
   2   7   6 56.2850 1.53988  -1
   2   7   1 56.2850 1.53988   2
   3   7   6 1102.67 6.93104  -1
   3   7   1 1102.67 6.93104   2
   4   7   6 916.598 7.41932  -1
   4   7   1 916.598 7.41932   2
   5   7   6 170.835 3.92520  -1
   5   7   1 170.835 3.92520   2
   7   7   6 384.900 5.33651   2
   8   7   6 199.384 9.99818  -1
   8   7   0 199.384 9.99818   2
   9   7   6 351.307 5.52527  -1
   9   7   0 351.307 5.52527   2
  10   7   6 549.660 7.98955  -1
  10   7   0 549.660 7.98955   2
  11   7   6 42.6136 2.77174  -1
  11   7   0 42.6136 2.77174   2
  12   7   6 137.869 5.05121  -1
  12   7   0 137.869 5.05121   2
  13   7   6 18.6797 4.52977  -1
  13   7   0 18.6797 4.52977   2
  14   7   6 203.477 8.53406  -1
  14   7   0 203.477 8.53406   2
  -9   8   6 47.2861 5.39548  -1
  -9   8   3 47.2861 5.39548   2
  -8   8   6 72.0273 4.43841  -1
  -8   8   3 72.0273 4.43841   2
  -7   8   6 68.1673 3.79148  -1
  -7   8   3 68.1673 3.79148   2
  -6   8   6 122.489 3.64430  -1
  -6   8   3 122.489 3.64430   2
  -5   8   6 106.217 3.34249  -1
  -5   8   3 106.217 3.34249   2
  -4   8   6 168.569 3.84597  -1
  -4   8   3 168.569 3.84597   2
  -3   8   6 268.724 5.70127  -1
  -3   8   3 268.724 5.70127   2
  -1   8   6 700.167 21.4530  -1
  -1   8   2 700.167 21.4530   2
   0   8   6 40.7026 2.90736  -1
   0   8   2 40.7026 2.90736   2
   1   8   6 184.919 2.84752  -1
   1   8   2 184.919 2.84752   2
   2   8   6 398.139 3.89588  -1
   2   8   2 398.139 3.89588   2
   3   8   6 639.739 4.59505  -1
   3   8   2 639.739 4.59505   2
   4   8   6 381.105 3.33910  -1
   4   8   2 381.105 3.33910   2
   5   8   6 246.411 3.76953  -1
   5   8   2 246.411 3.76953   2
   6   8   6 96.2552 3.85587  -1
   6   8   2 96.2552 3.85587   2
   7   8   6 316.381 11.3590  -1
   7   8   1 316.381 11.3590   2
   9   8   6 70.4583 4.38094  -1
   9   8   1 70.4583 4.38094   2
  10   8   6 122.383 4.19782  -1
  10   8   1 122.383 4.19782   2
  11   8   6 140.410 4.41177  -1
  11   8   1 140.410 4.41177   2
  12   8   6 26.7903 2.92763  -1
  12   8   1 26.7903 2.92763   2
  13   8   6 26.8389 4.67308  -1
  13   8   1 26.8389 4.67308   2
  14   8   6 45.9538 8.98161  -1
  14   8   1 45.9538 8.98161   2
  -8   9   6 45.0428 4.27060  -1
  -8   9   4 45.0428 4.27060   2
  -7   9   6 163.392 5.64895  -1
  -7   9   4 163.392 5.64895   2
  -6   9   6 37.4124 2.88218  -1
  -6   9   4 37.4124 2.88218   2
  -5   9   6 287.345 5.32588  -1
  -5   9   4 287.345 5.32588   2
  -4   9   6 5.44872 2.80762  -1
  -4   9   4 5.44872 2.80762   2
  -3   9   6 331.936 4.47198  -1
  -3   9   4 331.936 4.47198   2
  -2   9   6 56.5104 5.01722  -1
  -2   9   4 56.5104 5.01722   2
  -1   9   6 304.155 3.87543   2
  -1   9   6 438.661 21.6774  -1
  -1   9   3 438.661 21.6774   2
  -1   9   6 332.367 17.6253  -1
  -1   9   4 332.367 17.6253   2
   0   9   6 119.988 6.26669  -1
   0   9   3 119.988 6.26669   2
   1   9   6 255.167 4.87425  -1
   1   9   3 255.167 4.87425   2
   2   9   6 307.616 3.43262  -1
   2   9   3 307.616 3.43262   2
   3   9   6 162.102 2.42568  -1
   3   9   3 162.102 2.42568   2
   4   9   6 359.435 4.54006  -1
   4   9   3 359.435 4.54006   2
   5   9   6 118.068 2.89511  -1
   5   9   3 118.068 2.89511   2
   6   9   6 348.317 6.38688  -1
   6   9   3 348.317 6.38688   2
   7   9   6 271.295 20.4869  -1
   7   9   3 271.295 20.4869   2
   8   9   6 42.3473 2.95694   2
   8   9   6 215.952 10.0306  -1
   8   9   2 215.952 10.0306   2
   9   9   6 71.2058 6.78910  -1
   9   9   2 71.2058 6.78910   2
  10   9   6 13.1634 3.74378  -1
  10   9   2 13.1634 3.74378   2
  11   9   6 122.131 5.60367  -1
  11   9   2 122.131 5.60367   2
  12   9   6 117.900 5.25929  -1
  12   9   2 117.900 5.25929   2
  13   9   6 33.4908 4.84133  -1
  13   9   2 33.4908 4.84133   2
  14   9   6 51.5832 9.21100  -1
  14   9   2 51.5832 9.21100   2
  -7  10   6 91.0970 4.90083  -1
  -7  10   5 91.0970 4.90083   2
  -6  10   6 88.7794 4.44038  -1
  -6  10   5 88.7794 4.44038   2
  -5  10   6 168.526 4.51915  -1
  -5  10   5 168.526 4.51915   2
  -4  10   6 101.469 3.75204  -1
  -4  10   5 101.469 3.75204   2
  -3  10   6 313.050 5.62076  -1
  -3  10   5 313.050 5.62076   2
  -2  10   6 159.388 3.61617  -1
  -2  10   5 159.388 3.61617   2
  -1  10   6 387.353 4.47451   2
   0  10   6 133.640 8.76848  -1
   0  10   4 133.640 8.76848   2
   1  10   6 304.990 5.65456  -1
   1  10   4 304.990 5.65456   2
   2  10   6 6.72275 1.43387  -1
   2  10   4 6.72275 1.43387   2
   3  10   6 197.319 3.72330  -1
   3  10   4 197.319 3.72330   2
   4  10   6 260.971 4.22191  -1
   4  10   4 260.971 4.22191   2
   5  10   6 65.3938 2.44336  -1
   5  10   4 65.3938 2.44336   2
   6  10   6 221.136 4.80480  -1
   6  10   4 221.136 4.80480   2
   7  10   6 42.1076 6.48598  -1
   7  10   4 42.1076 6.48598   2
   9  10   6 238.473 18.4487  -1
   9  10   3 238.473 18.4487   2
  10  10   6 17.3975 3.50465  -1
  10  10   3 17.3975 3.50465   2
  11  10   6 24.8929 3.93248  -1
  11  10   3 24.8929 3.93248   2
  12  10   6 182.313 6.81847  -1
  12  10   3 182.313 6.81847   2
  13  10   6 62.4838 5.75396  -1
  13  10   3 62.4838 5.75396   2
  -6  11   6 126.072 5.74838  -1
  -6  11   6 126.072 5.74838   2
  -5  11   6 105.945 4.07011  -1
  -5  11   6 105.945 4.07011   2
  -4  11   6 -0.7020 2.33660  -1
  -4  11   6 -0.7020 2.33660   2
  -3  11   6 37.2379 2.92754  -1
  -3  11   6 37.2379 2.92754   2
  -2  11   6 13.2740 2.04542  -1
  -2  11   6 13.2740 2.04542   2
  -1  11   6 295.873 8.73540  -1
  -1  11   6 295.873 8.73540   2
   0  11   6 20.9881 9.98432  -1
   0  11   5 20.9881 9.98432   2
   0  11   6 11.9086 7.62364  -1
   0  11   6 11.9086 7.62364   2
   1  11   6 473.481 8.87765  -1
   1  11   5 473.481 8.87765   2
   2  11   6 71.1535 3.74258  -1
   2  11   5 71.1535 3.74258   2
   3  11   6 286.808 5.42391  -1
   3  11   5 286.808 5.42391   2
   4  11   6 150.196 3.85830  -1
   4  11   5 150.196 3.85830   2
   5  11   6 266.776 5.26763  -1
   5  11   5 266.776 5.26763   2
   6  11   6 23.3049 2.96677  -1
   6  11   5 23.3049 2.96677   2
   7  11   6 149.074 5.22453  -1
   7  11   5 149.074 5.22453   2
   8  11   6 199.723 12.5994  -1
   8  11   5 199.723 12.5994   2
   9  11   6 103.796 15.0824  -1
   9  11   4 103.796 15.0824   2
  10  11   6 47.5216 4.25409  -1
  10  11   4 47.5216 4.25409   2
  11  11   6 64.7800 4.43604  -1
  11  11   4 64.7800 4.43604   2
  12  11   6 63.9025 4.93835  -1
  12  11   4 63.9025 4.93835   2
  13  11   6 87.6071 4.72850  -1
  13  11   4 87.6071 4.72850   2
  -5  12   6 -0.3416 2.79556  -1
  -5  12   7 -0.3416 2.79556   2
  -4  12   6 97.9205 3.64724  -1
  -4  12   7 97.9205 3.64724   2
  -3  12   6 79.5148 3.86428  -1
  -3  12   7 79.5148 3.86428   2
  -2  12   6 136.107 4.46835  -1
  -2  12   7 136.107 4.46835   2
  -1  12   6 209.216 5.03543  -1
  -1  12   7 209.216 5.03543   2
   1  12   6 116.807 10.0612  -1
   1  12   6 116.807 10.0612   2
   2  12   6 178.239 5.36255  -1
   2  12   6 178.239 5.36255   2
   3  12   6 183.058 4.71162  -1
   3  12   6 183.058 4.71162   2
   4  12   6 102.429 3.63664  -1
   4  12   6 102.429 3.63664   2
   5  12   6 275.816 6.18359  -1
   5  12   6 275.816 6.18359   2
   6  12   6 -4.5426 2.93773  -1
   6  12   6 -4.5426 2.93773   2
   7  12   6 192.448 5.90267  -1
   7  12   6 192.448 5.90267   2
   8  12   6 39.3879 7.45266  -1
   8  12   6 39.3879 7.45266   2
   9  12   6 66.1275 15.2109  -1
   9  12   6 66.1275 15.2109   2
  10  12   6 85.4510 5.42279  -1
  10  12   5 85.4510 5.42279   2
  11  12   6 43.7288 4.47269  -1
  11  12   5 43.7288 4.47269   2
  12  12   6 1.20320 3.87436  -1
  12  12   5 1.20320 3.87436   2
  -3  13   6 73.3543 4.01756  -1
  -3  13   8 73.3543 4.01756   2
  -2  13   6 74.5719 4.28454  -1
  -2  13   8 74.5719 4.28454   2
  -1  13   6 27.6850 3.39185  -1
  -1  13   8 27.6850 3.39185   2
   0  13   6 57.8665 11.6041  -1
   0  13   8 57.8665 11.6041   2
   1  13   6 1.65764 1.51891   2
   2  13   6 160.652 6.22522  -1
   2  13   7 160.652 6.22522   2
   3  13   6 160.733 5.37432  -1
   3  13   7 160.733 5.37432   2
   4  13   6 58.9811 3.75572  -1
   4  13   7 58.9811 3.75572   2
   5  13   6 138.388 4.73638  -1
   5  13   7 138.388 4.73638   2
   6  13   6 42.7880 3.58115  -1
   6  13   7 42.7880 3.58115   2
   7  13   6 188.993 5.99839  -1
   7  13   7 188.993 5.99839   2
   8  13   6 56.7818 4.53393  -1
   8  13   7 56.7818 4.53393   2
   9  13   6 49.1219 10.3238  -1
   9  13   7 49.1219 10.3238   2
  10  13   6 7.94226 4.19400  -1
  10  13   6 7.94226 4.19400   2
  11  13   6 82.0352 5.35210  -1
  11  13   6 82.0352 5.35210   2
  -2  14   6 32.0852 8.00821  -1
  -2  14   9 32.0852 8.00821   2
  -1  14   6 45.8811 8.76114  -1
  -1  14   9 45.8811 8.76114   2
   0  14   6 100.608 6.35668  -1
   0  14   9 100.608 6.35668   2
   1  14   6 2.24030 1.68476   2
   1  14   6 39.1919 12.6101  -1
   1  14   9 39.1919 12.6101   2
   2  14   6 88.0710 5.53926  -1
   2  14   8 88.0710 5.53926   2
   3  14   6 62.2371 4.93391  -1
   3  14   8 62.2371 4.93391   2
   4  14   6 108.448 4.87805  -1
   4  14   8 108.448 4.87805   2
   5  14   6 78.7820 4.10072  -1
   5  14   8 78.7820 4.10072   2
   6  14   6 56.6593 3.89235  -1
   6  14   8 56.6593 3.89235   2
   7  14   6 57.8519 4.23609  -1
   7  14   8 57.8519 4.23609   2
   8  14   6 52.9736 4.57503  -1
   8  14   8 52.9736 4.57503   2
   9  14   6 168.723 8.16433  -1
   9  14   8 168.723 8.16433   2
  10  14   6 2.53509 2.23236   2
  10  14   6 -11.724 8.60004  -1
  10  14   7 -11.724 8.60004   2
   1  15   6 89.0044 7.38091  -1
   1  15  10 89.0044 7.38091   2
   2  15   6 36.0257 5.06396  -1
   2  15   9 36.0257 5.06396   2
   3  15   6 78.9858 5.55988  -1
   3  15   9 78.9858 5.55988   2
   4  15   6 224.946 7.19568  -1
   4  15   9 224.946 7.19568   2
   5  15   6 60.9588 4.42936  -1
   5  15   9 60.9588 4.42936   2
   6  15   6 23.0918 3.19654  -1
   6  15   9 23.0918 3.19654   2
   7  15   6 43.9978 4.20230  -1
   7  15   9 43.9978 4.20230   2
   8  15   6 106.763 5.75872  -1
   8  15   9 106.763 5.75872   2
  -7 -12   7 113.995 5.42658   2
  -6 -12   7 42.1670 4.43460  -1
   6  12  19 42.1670 4.43460   2
  -5 -12   7 68.5443 4.30678  -1
   5  12  19 68.5443 4.30678   2
  -4 -12   7 27.0850 3.33905  -1
   4  12  19 27.0850 3.33905   2
  -3 -12   7 120.833 5.86350  -1
   3  12  19 120.833 5.86350   2
  -2 -12   7 30.5315 4.66392  -1
   2  12  19 30.5315 4.66392   2
  -1 -12   7 106.248 7.76272  -1
   1  12  19 106.248 7.76272   2
  -9 -11   7 19.5152 17.0901  -1
   9  11  17 19.5152 17.0901   2
   9  11  18 19.5152 17.0901   2
  -9 -11   7 19.0818 9.60071  -1
   9  11  17 19.0818 9.60071   2
  -8 -11   7 40.2909 7.88362  -1
   8  11  18 40.2909 7.88362   2
  -8 -11   7 15.1533 13.6182  -1
   8  11  17 15.1533 13.6182   2
  -7 -11   7 61.6828 5.63819  -1
   7  11  18 61.6828 5.63819   2
  -6 -11   7 74.6869 4.86625  -1
   6  11  18 74.6869 4.86625   2
  -5 -11   7 128.817 5.53175  -1
   5  11  18 128.817 5.53175   2
  -4 -11   7 17.4532 2.56485  -1
   4  11  18 17.4532 2.56485   2
  -3 -11   7 131.451 4.83785  -1
   3  11  18 131.451 4.83785   2
  -2 -11   7 82.7728 4.77531  -1
   2  11  18 82.7728 4.77531   2
  -1 -11   7 261.875 7.60710  -1
   1  11  18 261.875 7.60710   2
   0 -11   7 27.3551 3.90968   2
   1 -11   7 113.973 7.21693  -1
  -1  11  19 113.973 7.21693   2
   2 -11   7 54.1279 5.20371  -1
  -2  11  19 54.1279 5.20371   2
 -10 -10   7 108.860 6.13020  -1
  10  10  16 108.860 6.13020   2
  -9 -10   7 8.04792 4.65790  -1
   9  10  16 8.04792 4.65790   2
  -8 -10   7 131.084 4.63901   2
  -7 -10   7 6.33048 4.08902  -1
   7  10  17 6.33048 4.08902   2
  -6 -10   7 150.457 5.96271  -1
   6  10  17 150.457 5.96271   2
  -5 -10   7 163.633 5.31822  -1
   5  10  17 163.633 5.31822   2
  -4 -10   7 115.003 3.98830  -1
   4  10  17 115.003 3.98830   2
  -3 -10   7 63.0148 3.04898  -1
   3  10  17 63.0148 3.04898   2
  -2 -10   7 30.6831 2.84006  -1
   2  10  17 30.6831 2.84006   2
  -1 -10   7 319.158 7.46892  -1
   1  10  17 319.158 7.46892   2
   0 -10   7 12.2917 8.61899  -1
   0  10  17 12.2917 8.61899   2
   1 -10   7 148.180 14.3658  -1
  -1  10  18 148.180 14.3658   2
   2 -10   7 44.0171 5.39243  -1
  -2  10  18 44.0171 5.39243   2
   3 -10   7 148.825 6.24734  -1
  -3  10  18 148.825 6.24734   2
   4 -10   7 4.04176 3.51031  -1
  -4  10  18 4.04176 3.51031   2
 -11  -9   7 5.15339 3.21020  -1
  11   9  15 5.15339 3.21020   2
 -10  -9   7 137.345 6.15263  -1
  10   9  15 137.345 6.15263   2
  -9  -9   7 30.7828 4.60362  -1
   9   9  15 30.7828 4.60362   2
  -7  -9   7 121.953 6.96527  -1
   7   9  16 121.953 6.96527   2
  -6  -9   7 201.605 5.84631  -1
   6   9  16 201.605 5.84631   2
  -5  -9   7 4.86972 2.60556  -1
   5   9  16 4.86972 2.60556   2
  -4  -9   7 184.612 4.18335  -1
   4   9  16 184.612 4.18335   2
  -3  -9   7 113.519 3.40979  -1
   3   9  16 113.519 3.40979   2
  -2  -9   7 310.304 5.46211  -1
   2   9  16 310.304 5.46211   2
  -1  -9   7 38.4306 3.00599  -1
   1   9  16 38.4306 3.00599   2
   0  -9   7 136.532 7.18174  -1
   0   9  16 136.532 7.18174   2
   2  -9   7 144.710 8.63949  -1
  -2   9  17 144.710 8.63949   2
   3  -9   7 246.807 7.41646  -1
  -3   9  17 246.807 7.41646   2
   4  -9   7 3.02833 2.94783  -1
  -4   9  17 3.02833 2.94783   2
   5  -9   7 76.6728 4.62341  -1
  -5   9  17 76.6728 4.62341   2
 -12  -8   7 59.9785 5.36516  -1
  12   8  14 59.9785 5.36516   2
 -11  -8   7 13.9820 3.78969  -1
  11   8  14 13.9820 3.78969   2
 -10  -8   7 94.8326 5.23003  -1
  10   8  14 94.8326 5.23003   2
  -9  -8   7 154.461 6.63613  -1
   9   8  14 154.461 6.63613   2
  -8  -8   7 211.899 9.77526  -1
   8   8  14 211.899 9.77526   2
  -7  -8   7 140.134 7.45258  -1
   7   8  15 140.134 7.45258   2
  -6  -8   7 322.964 7.40352  -1
   6   8  15 322.964 7.40352   2
  -5  -8   7 39.0422 2.82006  -1
   5   8  15 39.0422 2.82006   2
  -4  -8   7 257.675 4.68026  -1
   4   8  15 257.675 4.68026   2
  -3  -8   7 109.872 3.12370  -1
   3   8  15 109.872 3.12370   2
  -2  -8   7 285.203 4.96497  -1
   2   8  15 285.203 4.96497   2
  -1  -8   7 111.460 3.65584  -1
   1   8  15 111.460 3.65584   2
   0  -8   7 286.592 5.73029  -1
   0   8  15 286.592 5.73029   2
   2  -8   7 180.736 13.7778  -1
  -2   8  16 180.736 13.7778   2
   3  -8   7 210.963 6.60786  -1
  -3   8  16 210.963 6.60786   2
   4  -8   7 74.3532 4.32507  -1
  -4   8  16 74.3532 4.32507   2
   5  -8   7 34.8930 3.77512  -1
  -5   8  16 34.8930 3.77512   2
   6  -8   7 71.7331 4.36146  -1
  -6   8  16 71.7331 4.36146   2
   7  -8   7 141.140 6.17933  -1
  -7   8  16 141.140 6.17933   2
 -13  -7   7 2.66119 4.62445  -1
  13   7  13 2.66119 4.62445   2
 -12  -7   7 114.705 6.57644  -1
  12   7  13 114.705 6.57644   2
 -11  -7   7 65.6007 4.77536  -1
  11   7  13 65.6007 4.77536   2
 -10  -7   7 164.817 5.56147  -1
  10   7  13 164.817 5.56147   2
  -9  -7   7 28.5568 3.76697  -1
   9   7  13 28.5568 3.76697   2
  -8  -7   7 40.8084 5.93277  -1
   8   7  13 40.8084 5.93277   2
  -7  -7   7 233.864 5.57600   2
  -6  -7   7 95.9893 4.16357  -1
   6   7  14 95.9893 4.16357   2
  -5  -7   7 48.0595 2.84834  -1
   5   7  14 48.0595 2.84834   2
  -4  -7   7 120.099 3.27824  -1
   4   7  14 120.099 3.27824   2
  -3  -7   7 210.499 3.92692  -1
   3   7  14 210.499 3.92692   2
  -2  -7   7 120.871 3.31034  -1
   2   7  14 120.871 3.31034   2
  -1  -7   7 175.501 3.97764  -1
   1   7  14 175.501 3.97764   2
   0  -7   7 211.749 4.70392  -1
   0   7  14 211.749 4.70392   2
   1  -7   7 132.811 4.57548   2
   1  -7   7 669.967 17.0711  -1
  -1   7  14 669.967 17.0711   2
   2  -7   7 140.843 5.33968   2
   2  -7   7 200.683 16.6501  -1
  -2   7  15 200.683 16.6501   2
   3  -7   7 203.797 8.88941  -1
  -3   7  15 203.797 8.88941   2
   4  -7   7 270.869 5.53598  -1
  -4   7  15 270.869 5.53598   2
   5  -7   7 77.2960 3.45353  -1
  -5   7  15 77.2960 3.45353   2
   6  -7   7 61.7134 3.35878  -1
  -6   7  15 61.7134 3.35878   2
   7  -7   7 177.412 5.30718  -1
  -7   7  15 177.412 5.30718   2
   8  -7   7 30.8478 3.61113  -1
  -8   7  15 30.8478 3.61113   2
 -13  -6   7 35.0635 5.06358  -1
  13   6  12 35.0635 5.06358   2
 -12  -6   7 50.2362 5.25861  -1
  12   6  12 50.2362 5.25861   2
 -11  -6   7 -1.6001 2.76426  -1
  11   6  12 -1.6001 2.76426   2
 -10  -6   7 222.031 5.94095  -1
  10   6  12 222.031 5.94095   2
  -9  -6   7 12.3739 2.73289  -1
   9   6  12 12.3739 2.73289   2
  -8  -6   7 441.145 7.90565  -1
   8   6  12 441.145 7.90565   2
  -7  -6   7 6.71687 1.19536   2
  -7  -6   7 12.7786 8.58176  -1
   7   6  12 12.7786 8.58176   2
  -6  -6   7 211.100 5.95995  -1
   6   6  13 211.100 5.95995   2
  -5  -6   7 70.7424 2.98823  -1
   5   6  13 70.7424 2.98823   2
  -4  -6   7 341.945 4.96747  -1
   4   6  13 341.945 4.96747   2
  -3  -6   7 192.421 3.46131  -1
   3   6  13 192.421 3.46131   2
  -2  -6   7 314.985 4.81901  -1
   2   6  13 314.985 4.81901   2
  -1  -6   7 315.283 4.91690  -1
   1   6  13 315.283 4.91690   2
   0  -6   7 61.5737 2.25495  -1
   0   6  13 61.5737 2.25495   2
   1  -6   7 207.161 6.44336  -1
  -1   6  13 207.161 6.44336   2
   3  -6   7 142.896 7.28239  -1
  -3   6  14 142.896 7.28239   2
   4  -6   7 144.959 4.07906  -1
  -4   6  14 144.959 4.07906   2
   5  -6   7 184.880 4.35076  -1
  -5   6  14 184.880 4.35076   2
   6  -6   7 66.3752 3.30006  -1
  -6   6  14 66.3752 3.30006   2
   7  -6   7 83.0757 3.75045  -1
  -7   6  14 83.0757 3.75045   2
   8  -6   7 88.0216 4.24381  -1
  -8   6  14 88.0216 4.24381   2
   9  -6   7 37.9028 3.85476  -1
  -9   6  14 37.9028 3.85476   2
 -13  -5   7 104.104 6.78825  -1
  13   5  11 104.104 6.78825   2
 -12  -5   7 68.1917 5.61624  -1
  12   5  11 68.1917 5.61624   2
 -11  -5   7 18.7872 3.74594  -1
  11   5  11 18.7872 3.74594   2
 -10  -5   7 110.896 4.60418  -1
  10   5  11 110.896 4.60418   2
  -9  -5   7 123.540 3.73555  -1
   9   5  11 123.540 3.73555   2
  -8  -5   7 93.9256 3.49861  -1
   8   5  11 93.9256 3.49861   2
  -6  -5   7 352.133 4.41585   2
  -5  -5   7 115.845 4.34095  -1
   5   5  12 115.845 4.34095   2
  -4  -5   7 572.770 6.23942  -1
   4   5  12 572.770 6.23942   2
  -3  -5   7 28.0704 1.66193  -1
   3   5  12 28.0704 1.66193   2
  -2  -5   7 914.209 6.54199  -1
   2   5  12 914.209 6.54199   2
  -1  -5   7 396.741 4.11325  -1
   1   5  12 396.741 4.11325   2
   0  -5   7 252.124 3.66838  -1
   0   5  12 252.124 3.66838   2
   1  -5   7 135.018 5.66795  -1
  -1   5  12 135.018 5.66795   2
   4  -5   7 195.704 5.37728  -1
  -4   5  13 195.704 5.37728   2
   5  -5   7 137.453 3.72577  -1
  -5   5  13 137.453 3.72577   2
   6  -5   7 112.174 3.46448  -1
  -6   5  13 112.174 3.46448   2
   7  -5   7 151.432 4.46230  -1
  -7   5  13 151.432 4.46230   2
   8  -5   7 51.4547 3.47949  -1
  -8   5  13 51.4547 3.47949   2
   9  -5   7 83.9916 4.35128  -1
  -9   5  13 83.9916 4.35128   2
  10  -5   7 34.1740 4.23632  -1
 -10   5  13 34.1740 4.23632   2
 -13  -4   7 110.613 7.71501  -1
  13   4  10 110.613 7.71501   2
 -12  -4   7 54.1542 5.29796  -1
  12   4  10 54.1542 5.29796   2
 -11  -4   7 207.379 6.62514  -1
  11   4  10 207.379 6.62514   2
 -10  -4   7 70.5574 3.31907  -1
  10   4  10 70.5574 3.31907   2
  -9  -4   7 241.567 4.73255  -1
   9   4  10 241.567 4.73255   2
  -8  -4   7 153.028 3.98436  -1
   8   4  10 153.028 3.98436   2
  -7  -4   7 134.840 5.39115  -1
   7   4  10 134.840 5.39115   2
  -6  -4   7 650.905 6.01617   2
  -5  -4   7 53.1830 2.70104  -1
   5   4  11 53.1830 2.70104   2
  -4  -4   7 237.075 3.18313  -1
   4   4  11 237.075 3.18313   2
  -3  -4   7 174.296 2.45429  -1
   3   4  11 174.296 2.45429   2
  -2  -4   7 944.738 6.55628  -1
   2   4  11 944.738 6.55628   2
  -1  -4   7 469.416 4.38774  -1
   1   4  11 469.416 4.38774   2
   0  -4   7 918.376 6.72495  -1
   0   4  11 918.376 6.72495   2
   1  -4   7 98.6909 2.68552  -1
  -1   4  11 98.6909 2.68552   2
   2  -4   7 455.459 14.2103  -1
  -2   4  11 455.459 14.2103   2
   3  -4   7 266.974 5.43385   2
   4  -4   7 112.252 7.31409  -1
  -4   4  12 112.252 7.31409   2
   5  -4   7 226.608 4.37519  -1
  -5   4  12 226.608 4.37519   2
   6  -4   7 525.189 6.72262  -1
  -6   4  12 525.189 6.72262   2
   7  -4   7 58.8334 3.07373  -1
  -7   4  12 58.8334 3.07373   2
   8  -4   7 3.11826 2.30075  -1
  -8   4  12 3.11826 2.30075   2
   9  -4   7 104.542 4.38407  -1
  -9   4  12 104.542 4.38407   2
  10  -4   7 41.8805 4.15098  -1
 -10   4  12 41.8805 4.15098   2
  11  -4   7 77.9986 10.1026  -1
 -11   4  12 77.9986 10.1026   2
 -14  -3   7 -1.3121 5.90076   2
 -13  -3   7 43.4312 6.60184  -1
  13   3   9 43.4312 6.60184   2
 -12  -3   7 57.6949 4.56148  -1
  12   3   9 57.6949 4.56148   2
 -11  -3   7 38.6014 3.03266  -1
  11   3   9 38.6014 3.03266   2
 -10  -3   7 46.1300 2.50040  -1
  10   3   9 46.1300 2.50040   2
  -9  -3   7 148.351 3.59415  -1
   9   3   9 148.351 3.59415   2
  -8  -3   7 183.324 3.44999  -1
   8   3   9 183.324 3.44999   2
  -7  -3   7 151.704 4.17345  -1
   7   3   9 151.704 4.17345   2
  -6  -3   7 24.4067 1.31506   2
  -5  -3   7 427.443 3.81954   2
  -5  -3   7 592.156 18.3173  -1
   5   3  10 592.156 18.3173   2
  -4  -3   7 307.321 4.10255  -1
   4   3  10 307.321 4.10255   2
  -3  -3   7 402.159 3.85228  -1
   3   3  10 402.159 3.85228   2
  -2  -3   7 800.198 5.77704  -1
   2   3  10 800.198 5.77704   2
  -1  -3   7 173.134 2.48154  -1
   1   3  10 173.134 2.48154   2
   0  -3   7 758.003 5.78051  -1
   0   3  10 758.003 5.78051   2
   1  -3   7 249.726 3.41515  -1
  -1   3  10 249.726 3.41515   2
   2  -3   7 446.395 10.4840  -1
  -2   3  10 446.395 10.4840   2
   4  -3   7 57.7544 3.14007   2
   4  -3   7 405.423 18.6970  -1
  -4   3  11 405.423 18.6970   2
   5  -3   7 31.2146 3.05777  -1
  -5   3  11 31.2146 3.05777   2
   6  -3   7 425.704 5.82904  -1
  -6   3  11 425.704 5.82904   2
   7  -3   7 143.694 3.60809  -1
  -7   3  11 143.694 3.60809   2
   8  -3   7 76.8326 3.63446  -1
  -8   3  11 76.8326 3.63446   2
   9  -3   7 199.445 5.82376  -1
  -9   3  11 199.445 5.82376   2
  10  -3   7 90.8985 4.70921  -1
 -10   3  11 90.8985 4.70921   2
  11  -3   7 67.0778 5.38399  -1
 -11   3  11 67.0778 5.38399   2
 -13  -2   7 58.2885 7.42158  -1
  13   2   8 58.2885 7.42158   2
 -12  -2   7 176.858 5.54461  -1
  12   2   8 176.858 5.54461   2
 -11  -2   7 201.061 4.89277  -1
  11   2   8 201.061 4.89277   2
 -10  -2   7 127.032 3.70657  -1
  10   2   8 127.032 3.70657   2
  -9  -2   7 73.3943 2.70759  -1
   9   2   8 73.3943 2.70759   2
  -8  -2   7 276.959 4.11212  -1
   8   2   8 276.959 4.11212   2
  -7  -2   7 455.656 5.06232  -1
   7   2   8 455.656 5.06232   2
  -6  -2   7 390.787 12.6758  -1
   6   2   8 390.787 12.6758   2
  -6  -2   7 55.0366 1.62149   2
  -5  -2   7 363.685 3.47017   2
  -5  -2   7 320.074 18.1153  -1
   5   2   8 320.074 18.1153   2
  -4  -2   7 29.5909 1.16959   2
  -4  -2   7 261.692 6.76962  -1
   4   2   9 261.692 6.76962   2
  -3  -2   7 1509.24 8.86752  -1
   3   2   9 1509.24 8.86752   2
  -2  -2   7 742.719 5.43321  -1
   2   2   9 742.719 5.43321   2
  -1  -2   7 418.628 3.87327  -1
   1   2   9 418.628 3.87327   2
   0  -2   7 2179.37 12.1293  -1
   0   2   9 2179.37 12.1293   2
   1  -2   7 1217.98 7.86214  -1
  -1   2   9 1217.98 7.86214   2
   2  -2   7 559.213 6.40606  -1
  -2   2   9 559.213 6.40606   2
   3  -2   7 222.912 9.27841  -1
  -3   2   9 222.912 9.27841   2
   4  -2   7 256.191 3.92364   2
   4  -2   7 652.988 22.9631  -1
  -4   2  10 652.988 22.9631   2
   5  -2   7 58.7943 4.30909  -1
  -5   2  10 58.7943 4.30909   2
   6  -2   7 139.596 3.59690  -1
  -6   2  10 139.596 3.59690   2
   7  -2   7 174.705 4.09582  -1
  -7   2  10 174.705 4.09582   2
   8  -2   7 156.419 4.49762  -1
  -8   2  10 156.419 4.49762   2
   9  -2   7 107.039 4.25741  -1
  -9   2  10 107.039 4.25741   2
  10  -2   7 87.4482 4.40956  -1
 -10   2  10 87.4482 4.40956   2
  11  -2   7 76.0466 4.91191  -1
 -11   2  10 76.0466 4.91191   2
  12  -2   7 78.8935 10.0946  -1
 -12   2  10 78.8935 10.0946   2
 -13  -1   7 96.2331 7.01990  -1
  13   1   7 96.2331 7.01990   2
 -12  -1   7 95.3326 5.42353  -1
  12   1   7 95.3326 5.42353   2
 -11  -1   7 159.950 4.55312  -1
  11   1   7 159.950 4.55312   2
 -10  -1   7 72.2842 3.05490  -1
  10   1   7 72.2842 3.05490   2
  -9  -1   7 148.328 3.85674  -1
   9   1   7 148.328 3.85674   2
  -8  -1   7 129.645 3.24479  -1
   8   1   7 129.645 3.24479   2
  -7  -1   7 413.264 4.83444  -1
   7   1   7 413.264 4.83444   2
  -6  -1   7 562.742 13.0212  -1
   6   1   7 562.742 13.0212   2
  -5  -1   7 135.680 2.37057   2
  -5  -1   7 105.140 8.23699  -1
   5   1   7 105.140 8.23699   2
  -4  -1   7 253.389 2.90059   2
  -4  -1   7 465.736 14.5114  -1
   4   1   8 465.736 14.5114   2
  -3  -1   7 494.923 4.53277  -1
   3   1   8 494.923 4.53277   2
  -2  -1   7 433.636 3.74175  -1
   2   1   8 433.636 3.74175   2
  -1  -1   7 397.906 3.66614  -1
   1   1   8 397.906 3.66614   2
   0  -1   7 166.958 2.26829  -1
   0   1   8 166.958 2.26829   2
   1  -1   7 472.957 3.93189  -1
  -1   1   8 472.957 3.93189   2
   2  -1   7 474.611 5.37030  -1
  -2   1   8 474.611 5.37030   2
   3  -1   7 193.152 8.47833  -1
  -3   1   8 193.152 8.47833   2
   4  -1   7 151.508 2.42616   2
   5  -1   7 73.3144 4.85812  -1
  -5   1   9 73.3144 4.85812   2
   6  -1   7 382.645 5.79305  -1
  -6   1   9 382.645 5.79305   2
   7  -1   7 332.844 5.01441  -1
  -7   1   9 332.844 5.01441   2
   8  -1   7 1015.94 10.6927  -1
  -8   1   9 1015.94 10.6927   2
   9  -1   7 25.3458 2.58600  -1
  -9   1   9 25.3458 2.58600   2
  10  -1   7 81.6608 4.08053  -1
 -10   1   9 81.6608 4.08053   2
  11  -1   7 52.5859 3.96697  -1
 -11   1   9 52.5859 3.96697   2
  12  -1   7 146.895 9.52371  -1
 -12   1   9 146.895 9.52371   2
 -13   0   7 26.0280 3.44267   2
 -12   0   7 8.05688 3.97023  -1
  12   0   6 8.05688 3.97023   2
 -11   0   7 156.545 5.37120  -1
  11   0   6 156.545 5.37120   2
 -10   0   7 38.9221 2.72062  -1
  10   0   6 38.9221 2.72062   2
  -9   0   7 357.379 5.73610  -1
   9   0   6 357.379 5.73610   2
  -8   0   7 35.6198 2.15071  -1
   8   0   6 35.6198 2.15071   2
  -7   0   7 63.4580 2.05146  -1
   7   0   6 63.4580 2.05146   2
  -6   0   7 372.834 5.19358  -1
   6   0   6 372.834 5.19358   2
  -5   0   7 2.86800 0.67247   2
  -5   0   7 473.469 15.9213  -1
   5   0   6 473.469 15.9213   2
  -4   0   7 134.077 2.20868   2
  -4   0   7 119.814 7.46690  -1
   4   0   7 119.814 7.46690   2
  -3   0   7 472.237 7.38024  -1
   3   0   7 472.237 7.38024   2
  -2   0   7 1087.19 6.51967  -1
   2   0   7 1087.19 6.51967   2
  -1   0   7 714.236 4.83175  -1
   1   0   7 714.236 4.83175   2
   0   0   7 1123.33 6.75898  -1
   0   0   7 1123.33 6.75898   2
   1   0   7 697.281 4.88015  -1
  -1   0   7 697.281 4.88015   2
   2   0   7 1112.31 7.17781  -1
  -2   0   7 1112.31 7.17781   2
   3   0   7 359.926 10.8280  -1
  -3   0   7 359.926 10.8280   2
   6   0   7 73.3189 2.82704  -1
  -6   0   8 73.3189 2.82704   2
   7   0   7 207.906 4.14108  -1
  -7   0   8 207.906 4.14108   2
   8   0   7 447.095 5.85726  -1
  -8   0   8 447.095 5.85726   2
   9   0   7 84.5228 3.25441  -1
  -9   0   8 84.5228 3.25441   2
  10   0   7 27.4205 2.93784  -1
 -10   0   8 27.4205 2.93784   2
  11   0   7 95.1900 4.47629  -1
 -11   0   8 95.1900 4.47629   2
  12   0   7 116.289 5.43617  -1
 -12   0   8 116.289 5.43617   2
  13   0   7 21.1286 3.58126   2
 -13   1   7 23.6814 3.05904   2
 -12   1   7 25.8915 8.96781  -1
  12  -1   5 25.8915 8.96781   2
 -11   1   7 44.7652 4.40624  -1
  11  -1   5 44.7652 4.40624   2
 -10   1   7 7.27121 2.34535  -1
  10  -1   5 7.27121 2.34535   2
  -9   1   7 201.837 4.58585  -1
   9  -1   5 201.837 4.58585   2
  -8   1   7 162.275 3.51617  -1
   8  -1   5 162.275 3.51617   2
  -7   1   7 120.924 3.02318  -1
   7  -1   5 120.924 3.02318   2
  -6   1   7 794.681 6.34737  -1
   6  -1   5 794.681 6.34737   2
  -4   1   7 97.2830 1.81284   2
  -3   1   7 967.041 18.2299  -1
   3  -1   6 967.041 18.2299   2
  -2   1   7 1604.25 11.2394  -1
   2  -1   6 1604.25 11.2394   2
  -1   1   7 812.932 5.47379  -1
   1  -1   6 812.932 5.47379   2
   0   1   7 1141.05 6.72708  -1
   0  -1   6 1141.05 6.72708   2
   1   1   7 973.832 6.25328  -1
  -1  -1   6 973.832 6.25328   2
   2   1   7 1140.83 7.20808  -1
  -2  -1   6 1140.83 7.20808   2
   3   1   7 156.020 7.71524  -1
  -3  -1   6 156.020 7.71524   2
   6   1   7 588.568 12.5876  -1
  -6  -1   7 588.568 12.5876   2
   7   1   7 340.042 4.11683  -1
  -7  -1   7 340.042 4.11683   2
   8   1   7 157.511 3.47597  -1
  -8  -1   7 157.511 3.47597   2
   9   1   7 117.231 3.51402  -1
  -9  -1   7 117.231 3.51402   2
  10   1   7 78.0161 3.37391  -1
 -10  -1   7 78.0161 3.37391   2
  11   1   7 139.976 4.59840  -1
 -11  -1   7 139.976 4.59840   2
  12   1   7 119.713 5.32888  -1
 -12  -1   7 119.713 5.32888   2
  13   1   7 86.3288 16.4654  -1
 -13  -1   7 86.3288 16.4654   2
 -13   2   7 19.8169 7.03617  -1
  13  -2   3 19.8169 7.03617   2
 -11   2   7 108.174 5.88627  -1
  11  -2   4 108.174 5.88627   2
 -10   2   7 130.301 5.52692  -1
  10  -2   4 130.301 5.52692   2
  -9   2   7 258.230 5.18875  -1
   9  -2   4 258.230 5.18875   2
  -8   2   7 323.015 5.34616  -1
   8  -2   4 323.015 5.34616   2
  -7   2   7 414.288 5.55826  -1
   7  -2   4 414.288 5.55826   2
  -6   2   7 40.4765 1.59797  -1
   6  -2   4 40.4765 1.59797   2
  -5   2   7 1255.27 14.3328  -1
   5  -2   4 1255.27 14.3328   2
  -4   2   7 7.88169 0.95445   2
  -4   2   7 336.706 10.9388  -1
   4  -2   4 336.706 10.9388   2
  -3   2   7 607.845 4.52880   2
  -3   2   7 829.980 16.0707  -1
   3  -2   5 829.980 16.0707   2
  -2   2   7 234.584 4.90086  -1
   2  -2   5 234.584 4.90086   2
  -1   2   7 135.392 2.42875  -1
   1  -2   5 135.392 2.42875   2
   0   2   7 1241.47 7.17561  -1
   0  -2   5 1241.47 7.17561   2
   1   2   7 361.182 3.18024  -1
  -1  -2   5 361.182 3.18024   2
   2   2   7 1087.10 6.82517  -1
  -2  -2   5 1087.10 6.82517   2
   3   2   7 504.862 6.84072  -1
  -3  -2   5 504.862 6.84072   2
   5   2   7 78.8100 1.78801   2
   7   2   7 15.0962 2.78503  -1
  -7  -2   6 15.0962 2.78503   2
   8   2   7 238.550 3.61446  -1
  -8  -2   6 238.550 3.61446   2
   9   2   7 22.4493 1.87897  -1
  -9  -2   6 22.4493 1.87897   2
  10   2   7 374.051 6.28026  -1
 -10  -2   6 374.051 6.28026   2
  11   2   7 33.8642 3.26717  -1
 -11  -2   6 33.8642 3.26717   2
  12   2   7 40.6465 4.39625  -1
 -12  -2   6 40.6465 4.39625   2
  13   2   7 67.5530 7.72479  -1
 -13  -2   6 67.5530 7.72479   2
  14   2   7 0.91504 6.42465   2
 -12   3   7 124.772 5.33574   2
 -11   3   7 137.016 7.15084  -1
  11  -3   3 137.016 7.15084   2
 -10   3   7 40.7102 4.39243  -1
  10  -3   3 40.7102 4.39243   2
  -9   3   7 126.021 4.54624  -1
   9  -3   3 126.021 4.54624   2
  -8   3   7 36.6297 2.27713  -1
   8  -3   3 36.6297 2.27713   2
  -7   3   7 455.113 5.74742  -1
   7  -3   3 455.113 5.74742   2
  -6   3   7 228.218 3.98116  -1
   6  -3   3 228.218 3.98116   2
  -5   3   7 288.964 4.44343  -1
   5  -3   3 288.964 4.44343   2
  -4   3   7 196.010 14.2710  -1
   4  -3   3 196.010 14.2710   2
  -3   3   7 646.162 4.90257   2
  -2   3   7 313.734 3.32741   2
  -2   3   7 277.907 10.0045  -1
   2  -3   4 277.907 10.0045   2
  -1   3   7 1808.86 13.5010  -1
   1  -3   4 1808.86 13.5010   2
   0   3   7 31.2106 1.10780  -1
   0  -3   4 31.2106 1.10780   2
   1   3   7 789.265 5.07064  -1
  -1  -3   4 789.265 5.07064   2
   2   3   7 255.052 2.83167  -1
  -2  -3   4 255.052 2.83167   2
   3   3   7 851.182 7.93901  -1
  -3  -3   4 851.182 7.93901   2
   4   3   7 2138.96 24.9022  -1
  -4  -3   4 2138.96 24.9022   2
   5   3   7 658.896 5.52374   2
   7   3   7 240.905 7.00401  -1
  -7  -3   5 240.905 7.00401   2
   8   3   7 416.705 4.79086  -1
  -8  -3   5 416.705 4.79086   2
   9   3   7 4.20100 1.47684  -1
  -9  -3   5 4.20100 1.47684   2
  10   3   7 452.147 7.15331  -1
 -10  -3   5 452.147 7.15331   2
  11   3   7 16.7352 3.19791  -1
 -11  -3   5 16.7352 3.19791   2
  12   3   7 100.326 6.15579  -1
 -12  -3   5 100.326 6.15579   2
  13   3   7 38.7768 6.21148  -1
 -13  -3   5 38.7768 6.21148   2
  14   3   7 220.360 16.5042  -1
 -14  -3   5 220.360 16.5042   2
 -11   4   7 66.9729 10.8538  -1
  11  -4   2 66.9729 10.8538   2
 -10   4   7 15.9605 4.02994  -1
  10  -4   2 15.9605 4.02994   2
  -9   4   7 38.0460 3.99811  -1
   9  -4   2 38.0460 3.99811   2
  -8   4   7 262.544 5.90113  -1
   8  -4   2 262.544 5.90113   2
  -7   4   7 171.460 3.39706  -1
   7  -4   2 171.460 3.39706   2
  -6   4   7 184.606 3.43029  -1
   6  -4   2 184.606 3.43029   2
  -5   4   7 80.5647 2.20643  -1
   5  -4   2 80.5647 2.20643   2
  -4   4   7 111.779 4.37033  -1
   4  -4   2 111.779 4.37033   2
  -4   4   7 90.5467 2.30693   2
  -3   4   7 288.187 3.22919   2
  -2   4   7 281.526 5.29292   2
  -1   4   7 957.239 12.9374  -1
   1  -4   3 957.239 12.9374   2
   0   4   7 163.221 2.39588  -1
   0  -4   3 163.221 2.39588   2
   1   4   7 1662.81 9.02921  -1
  -1  -4   3 1662.81 9.02921   2
   2   4   7 370.665 3.53747  -1
  -2  -4   3 370.665 3.53747   2
   3   4   7 1014.76 7.17662  -1
  -3  -4   3 1014.76 7.17662   2
   4   4   7 67.9809 2.41322  -1
  -4  -4   3 67.9809 2.41322   2
   5   4   7 282.105 7.70968  -1
  -5  -4   3 282.105 7.70968   2
   7   4   7 277.913 8.53608  -1
  -7  -4   4 277.913 8.53608   2
   8   4   7 554.149 6.23842  -1
  -8  -4   4 554.149 6.23842   2
   9   4   7 73.0144 2.51307  -1
  -9  -4   4 73.0144 2.51307   2
  10   4   7 161.490 4.29106  -1
 -10  -4   4 161.490 4.29106   2
  11   4   7 55.7219 3.82854  -1
 -11  -4   4 55.7219 3.82854   2
  12   4   7 92.8800 5.81676  -1
 -12  -4   4 92.8800 5.81676   2
  13   4   7 -1.0482 4.48203  -1
 -13  -4   4 -1.0482 4.48203   2
  14   4   7 76.2847 9.81309  -1
 -14  -4   4 76.2847 9.81309   2
 -11   5   7 115.391 13.1949  -1
  11  -5   1 115.391 13.1949   2
 -10   5   7 107.543 5.97773  -1
  10  -5   1 107.543 5.97773   2
  -9   5   7 135.437 6.00866  -1
   9  -5   1 135.437 6.00866   2
  -8   5   7 88.4111 4.26145  -1
   8  -5   1 88.4111 4.26145   2
  -7   5   7 343.064 5.38380  -1
   7  -5   1 343.064 5.38380   2
  -6   5   7 197.292 3.84817  -1
   6  -5   1 197.292 3.84817   2
  -5   5   7 346.639 4.72228  -1
   5  -5   1 346.639 4.72228   2
  -4   5   7 40.9937 2.80905  -1
   4  -5   1 40.9937 2.80905   2
  -3   5   7 158.214 2.46339   2
  -1   5   7 390.282 8.54036  -1
   1  -5   2 390.282 8.54036   2
   0   5   7 232.366 3.22605  -1
   0  -5   2 232.366 3.22605   2
   1   5   7 740.428 5.48355  -1
  -1  -5   2 740.428 5.48355   2
   2   5   7 2074.76 10.9586  -1
  -2  -5   2 2074.76 10.9586   2
   3   5   7 869.662 6.56275  -1
  -3  -5   2 869.662 6.56275   2
   4   5   7 539.957 6.75213  -1
  -4  -5   2 539.957 6.75213   2
   5   5   7 114.204 3.72236  -1
  -5  -5   2 114.204 3.72236   2
   6   5   7 135.749 2.28027   2
   7   5   7 766.717 14.7286  -1
  -7  -5   3 766.717 14.7286   2
   8   5   7 375.280 5.79812  -1
  -8  -5   3 375.280 5.79812   2
   9   5   7 258.657 4.66792  -1
  -9  -5   3 258.657 4.66792   2
  10   5   7 28.1646 2.23104  -1
 -10  -5   3 28.1646 2.23104   2
  11   5   7 228.412 7.17631  -1
 -11  -5   3 228.412 7.17631   2
  12   5   7 142.772 6.53770  -1
 -12  -5   3 142.772 6.53770   2
  13   5   7 36.3872 5.34563  -1
 -13  -5   3 36.3872 5.34563   2
  14   5   7 77.2323 9.77330  -1
 -14  -5   3 77.2323 9.77330   2
 -10   6   7 54.4145 7.86672  -1
 -10   6   0 54.4145 7.86672   2
  -9   6   7 66.6817 4.50712  -1
  -9   6   0 66.6817 4.50712   2
  -8   6   7 44.4328 4.12220  -1
  -8   6   0 44.4328 4.12220   2
  -7   6   7 166.561 5.07666  -1
  -7   6   0 166.561 5.07666   2
  -6   6   7 62.8158 2.53430  -1
  -6   6   0 62.8158 2.53430   2
  -5   6   7 371.318 5.12741  -1
  -5   6   0 371.318 5.12741   2
  -4   6   7 7.12142 1.74070  -1
  -4   6   0 7.12142 1.74070   2
  -2   6   7 696.806 6.12201   2
   0   6   7 459.751 5.98055  -1
   0  -6   1 459.751 5.98055   2
   1   6   7 834.592 5.62651  -1
  -1  -6   1 834.592 5.62651   2
   2   6   7 642.874 5.09931  -1
  -2  -6   1 642.874 5.09931   2
   3   6   7 35.6088 1.28571  -1
  -3  -6   1 35.6088 1.28571   2
   4   6   7 778.250 6.21062  -1
  -4  -6   1 778.250 6.21062   2
   5   6   7 148.125 5.36312  -1
  -5  -6   1 148.125 5.36312   2
   7   6   7 381.557 4.10534   2
   8   6   7 671.890 15.6903  -1
  -8  -6   2 671.890 15.6903   2
   9   6   7 85.1551 3.52471  -1
  -9  -6   2 85.1551 3.52471   2
  10   6   7 30.0210 2.67773  -1
 -10  -6   2 30.0210 2.67773   2
  11   6   7 115.480 3.89542  -1
 -11  -6   2 115.480 3.89542   2
  12   6   7 213.886 7.53183  -1
 -12  -6   2 213.886 7.53183   2
  13   6   7 72.8904 5.88450  -1
 -13  -6   2 72.8904 5.88450   2
  14   6   7 5.11289 5.27066  -1
 -14  -6   2 5.11289 5.27066   2
 -10   7   7 93.1685 10.0511  -1
 -10   7   1 93.1685 10.0511   2
  -9   7   7 28.6298 3.99584  -1
  -9   7   1 28.6298 3.99584   2
  -8   7   7 115.532 5.12013  -1
  -8   7   1 115.532 5.12013   2
  -7   7   7 71.7728 3.56632  -1
  -7   7   1 71.7728 3.56632   2
  -6   7   7 78.4044 3.20547  -1
  -6   7   1 78.4044 3.20547   2
  -5   7   7 220.636 4.69124  -1
  -5   7   1 220.636 4.69124   2
  -4   7   7 62.8248 2.45036  -1
  -4   7   1 62.8248 2.45036   2
  -3   7   7 202.030 5.80250  -1
  -3   7   1 202.030 5.80250   2
  -2   7   7 11.7321 1.09724   2
   0   7   7 51.9821 2.90728  -1
   0   7   0 51.9821 2.90728   2
   1   7   7 1008.70 6.36864  -1
   1   7   0 1008.70 6.36864   2
   2   7   7 119.605 2.16080  -1
   2   7   0 119.605 2.16080   2
   3   7   7 601.906 4.81312  -1
   3   7   0 601.906 4.81312   2
   4   7   7 323.669 3.22721  -1
   4   7   0 323.669 3.22721   2
   5   7   7 697.729 8.15646  -1
   5   7   0 697.729 8.15646   2
   7   7   7 49.1120 2.60951   2
   9   7   7 177.767 4.67099  -1
  -9  -7   1 177.767 4.67099   2
  10   7   7 126.861 4.12329  -1
 -10  -7   1 126.861 4.12329   2
  11   7   7 4.50133 1.97579  -1
 -11  -7   1 4.50133 1.97579   2
  12   7   7 58.2394 3.65115  -1
 -12  -7   1 58.2394 3.65115   2
  13   7   7 115.730 6.66645  -1
 -13  -7   1 115.730 6.66645   2
  14   7   7 42.4722 5.85628  -1
 -14  -7   1 42.4722 5.85628   2
  -9   8   7 47.1692 5.24367  -1
  -9   8   2 47.1692 5.24367   2
  -8   8   7 175.062 5.86118  -1
  -8   8   2 175.062 5.86118   2
  -7   8   7 60.1477 3.62116  -1
  -7   8   2 60.1477 3.62116   2
  -6   8   7 155.939 4.42716  -1
  -6   8   2 155.939 4.42716   2
  -5   8   7 55.4297 2.81312  -1
  -5   8   2 55.4297 2.81312   2
  -4   8   7 121.331 3.56950  -1
  -4   8   2 121.331 3.56950   2
  -3   8   7 108.728 3.30462  -1
  -3   8   2 108.728 3.30462   2
  -2   8   7 205.401 9.17159  -1
  -2   8   2 205.401 9.17159   2
  -2   8   7 630.921 26.8877  -1
  -2   8   1 630.921 26.8877   2
   0   8   7 9.88502 2.75253  -1
   0   8   1 9.88502 2.75253   2
   1   8   7 319.067 3.56714  -1
   1   8   1 319.067 3.56714   2
   2   8   7 74.4523 1.90360  -1
   2   8   1 74.4523 1.90360   2
   3   8   7 671.844 5.26613  -1
   3   8   1 671.844 5.26613   2
   4   8   7 192.419 2.59942  -1
   4   8   1 192.419 2.59942   2
   5   8   7 875.296 7.65128  -1
   5   8   1 875.296 7.65128   2
   6   8   7 4.97269 3.11254  -1
   6   8   1 4.97269 3.11254   2
   8   8   7 120.361 7.97369  -1
   8   8   0 120.361 7.97369   2
   9   8   7 123.807 4.80203  -1
   9   8   0 123.807 4.80203   2
  10   8   7 279.568 5.89214  -1
  10   8   0 279.568 5.89214   2
  11   8   7 37.4854 2.83663  -1
  11   8   0 37.4854 2.83663   2
  12   8   7 44.1368 2.89646  -1
  12   8   0 44.1368 2.89646   2
  13   8   7 37.6308 6.13075  -1
  13   8   0 37.6308 6.13075   2
  14   8   7 123.315 11.0811  -1
  14   8   0 123.315 11.0811   2
  -8   9   7 114.019 5.41918  -1
  -8   9   3 114.019 5.41918   2
  -7   9   7 57.8729 4.09290  -1
  -7   9   3 57.8729 4.09290   2
  -6   9   7 205.923 5.11460  -1
  -6   9   3 205.923 5.11460   2
  -5   9   7 35.1526 2.58464  -1
  -5   9   3 35.1526 2.58464   2
  -4   9   7 231.725 4.96896  -1
  -4   9   3 231.725 4.96896   2
  -3   9   7 259.168 3.86573  -1
  -3   9   3 259.168 3.86573   2
  -2   9   7 498.443 12.7965  -1
  -2   9   3 498.443 12.7965   2
  -1   9   7 50.3702 2.21745   2
  -1   9   7 419.980 16.4199  -1
  -1   9   2 419.980 16.4199   2
   0   9   7 617.768 12.4222  -1
   0   9   2 617.768 12.4222   2
   1   9   7 90.1144 3.12758  -1
   1   9   2 90.1144 3.12758   2
   2   9   7 548.219 4.98831  -1
   2   9   2 548.219 4.98831   2
   3   9   7 629.863 5.01057  -1
   3   9   2 629.863 5.01057   2
   4   9   7 42.7860 1.84821  -1
   4   9   2 42.7860 1.84821   2
   5   9   7 296.582 4.33361  -1
   5   9   2 296.582 4.33361   2
   6   9   7 67.8133 3.93165  -1
   6   9   2 67.8133 3.93165   2
   7   9   7 477.417 14.3704  -1
   7   9   2 477.417 14.3704   2
   8   9   7 35.5487 6.12965  -1
   8   9   1 35.5487 6.12965   2
   9   9   7 154.471 6.08062  -1
   9   9   1 154.471 6.08062   2
  10   9   7 141.958 4.57569  -1
  10   9   1 141.958 4.57569   2
  11   9   7 299.015 7.12543  -1
  11   9   1 299.015 7.12543   2
  12   9   7 0.46237 2.48017  -1
  12   9   1 0.46237 2.48017   2
  13   9   7 17.6873 4.10052  -1
  13   9   1 17.6873 4.10052   2
  14   9   7 86.2544 10.3193  -1
  14   9   1 86.2544 10.3193   2
  -7  10   7 57.0705 4.28223  -1
  -7  10   4 57.0705 4.28223   2
  -6  10   7 14.6880 3.03149  -1
  -6  10   4 14.6880 3.03149   2
  -5  10   7 18.5146 2.32142  -1
  -5  10   4 18.5146 2.32142   2
  -4  10   7 101.073 3.73332  -1
  -4  10   4 101.073 3.73332   2
  -3  10   7 142.008 3.87922  -1
  -3  10   4 142.008 3.87922   2
  -2  10   7 416.605 4.92990  -1
  -2  10   4 416.605 4.92990   2
  -1  10   7 8.44446 1.20194   2
  -1  10   7 145.038 15.8115  -1
  -1  10   3 145.038 15.8115   2
   0  10   7 194.126 10.3576  -1
   0  10   3 194.126 10.3576   2
   1  10   7 367.789 7.19955  -1
   1  10   3 367.789 7.19955   2
   2  10   7 552.456 4.99038  -1
   2  10   3 552.456 4.99038   2
   3  10   7 346.004 4.76083  -1
   3  10   3 346.004 4.76083   2
   4  10   7 165.368 3.22899  -1
   4  10   3 165.368 3.22899   2
   5  10   7 256.021 4.18436  -1
   5  10   3 256.021 4.18436   2
   6  10   7 291.342 4.98740  -1
   6  10   3 291.342 4.98740   2
   7  10   7 265.910 10.9073  -1
   7  10   3 265.910 10.9073   2
   9  10   7 141.824 16.1302  -1
   9  10   2 141.824 16.1302   2
  10  10   7 12.3422 3.78745  -1
  10  10   2 12.3422 3.78745   2
  11  10   7 209.690 7.15006  -1
  11  10   2 209.690 7.15006   2
  12  10   7 17.1297 3.39608  -1
  12  10   2 17.1297 3.39608   2
  13  10   7 10.9981 4.00629  -1
  13  10   2 10.9981 4.00629   2
  -6  11   7 117.221 5.20317  -1
  -6  11   5 117.221 5.20317   2
  -5  11   7 100.736 4.44165  -1
  -5  11   5 100.736 4.44165   2
  -4  11   7 50.8708 2.91859  -1
  -4  11   5 50.8708 2.91859   2
  -3  11   7 140.008 3.76391  -1
  -3  11   5 140.008 3.76391   2
  -2  11   7 82.6640 2.59279  -1
  -2  11   5 82.6640 2.59279   2
  -1  11   7 234.010 7.29395  -1
  -1  11   5 234.010 7.29395   2
  -1  11   7 147.625 17.2475  -1
  -1  11   4 147.625 17.2475   2
   0  11   7 290.560 20.1847  -1
   0  11   4 290.560 20.1847   2
   0  11   7 254.438 19.4311  -1
   0  11   4 254.438 19.4311   2
   0  11   5 254.438 19.4311   2
   1  11   7 192.062 6.23494  -1
   1  11   4 192.062 6.23494   2
   2  11   7 113.474 3.28298  -1
   2  11   4 113.474 3.28298   2
   3  11   7 116.051 3.17649  -1
   3  11   4 116.051 3.17649   2
   4  11   7 273.920 5.04583  -1
   4  11   4 273.920 5.04583   2
   5  11   7 47.4549 3.18912  -1
   5  11   4 47.4549 3.18912   2
   6  11   7 147.527 4.84873  -1
   6  11   4 147.527 4.84873   2
   7  11   7 90.2131 4.38960  -1
   7  11   4 90.2131 4.38960   2
   8  11   7 101.979 14.4187  -1
   8  11   4 101.979 14.4187   2
   9  11   7 98.2090 15.1407  -1
   9  11   3 98.2090 15.1407   2
  10  11   7 63.7043 4.61409  -1
  10  11   3 63.7043 4.61409   2
  11  11   7 95.9866 5.60030  -1
  11  11   3 95.9866 5.60030   2
  12  11   7 84.6939 5.23445  -1
  12  11   3 84.6939 5.23445   2
  13  11   7 41.7769 4.22705  -1
  13  11   3 41.7769 4.22705   2
  -5  12   7 -1.2512 2.90328  -1
  -5  12   6 -1.2512 2.90328   2
  -4  12   7 101.599 3.66583  -1
  -4  12   6 101.599 3.66583   2
  -3  12   7 57.9386 3.11187  -1
  -3  12   6 57.9386 3.11187   2
  -2  12   7 168.757 4.99524  -1
  -2  12   6 168.757 4.99524   2
  -1  12   7 201.527 3.97878  -1
  -1  12   6 201.527 3.97878   2
   0  12   7 9.81514 1.61612   2
   0  12   7 40.0162 11.2425  -1
   0  12   6 40.0162 11.2425   2
   0  12   7 120.002 16.2972  -1
   0  12   5 120.002 16.2972   2
   1  12   7 144.653 16.1941  -1
   1  12   5 144.653 16.1941   2
   1  12   7 133.731 4.88042   2
   2  12   7 217.069 5.74286  -1
   2  12   5 217.069 5.74286   2
   3  12   7 231.341 5.89722  -1
   3  12   5 231.341 5.89722   2
   4  12   7 84.8714 3.82725  -1
   4  12   5 84.8714 3.82725   2
   5  12   7 130.928 4.57474  -1
   5  12   5 130.928 4.57474   2
   6  12   7 1.39605 2.65240  -1
   6  12   5 1.39605 2.65240   2
   7  12   7 143.899 5.26402  -1
   7  12   5 143.899 5.26402   2
   8  12   7 63.2029 8.07803  -1
   8  12   5 63.2029 8.07803   2
   9  12   7 25.1464 2.99257   2
  10  12   7 9.44624 4.01154  -1
  10  12   4 9.44624 4.01154   2
  11  12   7 58.4673 5.02962  -1
  11  12   4 58.4673 5.02962   2
  12  12   7 124.644 6.46990  -1
  12  12   4 124.644 6.46990   2
  -4  13   7 46.7376 11.0642  -1
  -4  13   7 46.7376 11.0642   2
  -3  13   7 7.40902 3.05823  -1
  -3  13   7 7.40902 3.05823   2
  -2  13   7 103.792 4.61636  -1
  -2  13   7 103.792 4.61636   2
  -1  13   7 61.2023 4.45332  -1
  -1  13   7 61.2023 4.45332   2
   0  13   7 124.714 13.9907  -1
   0  13   7 124.714 13.9907   2
   1  13   7 48.4410 3.68032   2
   2  13   7 167.384 5.99388  -1
   2  13   6 167.384 5.99388   2
   3  13   7 143.127 5.14063  -1
   3  13   6 143.127 5.14063   2
   4  13   7 73.2880 3.81116  -1
   4  13   6 73.2880 3.81116   2
   5  13   7 126.952 4.58898  -1
   5  13   6 126.952 4.58898   2
   6  13   7 49.3349 3.67937  -1
   6  13   6 49.3349 3.67937   2
   7  13   7 171.905 5.77966  -1
   7  13   6 171.905 5.77966   2
   8  13   7 52.3621 4.36519  -1
   8  13   6 52.3621 4.36519   2
   9  13   7 68.8510 11.0447  -1
   9  13   6 68.8510 11.0447   2
  10  13   7 -0.2714 4.95188  -1
  10  13   5 -0.2714 4.95188   2
  11  13   7 94.9355 5.58217  -1
  11  13   5 94.9355 5.58217   2
  -2  14   7 133.815 7.21462  -1
  -2  14   8 133.815 7.21462   2
  -1  14   7 3.71808 7.12322  -1
  -1  14   8 3.71808 7.12322   2
   0  14   7 76.8568 6.45422  -1
   0  14   8 76.8568 6.45422   2
   1  14   7 13.0897 10.0953  -1
   1  14   8 13.0897 10.0953   2
   2  14   7 219.545 7.39673  -1
   2  14   7 219.545 7.39673   2
   3  14   7 24.7518 3.86619  -1
   3  14   7 24.7518 3.86619   2
   4  14   7 -0.3179 2.66321  -1
   4  14   7 -0.3179 2.66321   2
   5  14   7 28.0071 3.14915  -1
   5  14   7 28.0071 3.14915   2
   6  14   7 126.512 5.11340  -1
   6  14   7 126.512 5.11340   2
   7  14   7 93.7164 4.98119  -1
   7  14   7 93.7164 4.98119   2
   8  14   7 14.8182 3.79396  -1
   8  14   7 14.8182 3.79396   2
   9  14   7 18.6504 5.12327  -1
   9  14   7 18.6504 5.12327   2
   1  15   7 76.3884 8.98047  -1
   1  15   9 76.3884 8.98047   2
   2  15   7 217.967 8.47240  -1
   2  15   8 217.967 8.47240   2
   3  15   7 9.93178 4.14486  -1
   3  15   8 9.93178 4.14486   2
   4  15   7 33.1673 3.91699  -1
   4  15   8 33.1673 3.91699   2
   5  15   7 -1.8916 3.15555  -1
   5  15   8 -1.8916 3.15555   2
   6  15   7 175.691 6.00073  -1
   6  15   8 175.691 6.00073   2
   7  15   7 19.9044 3.74570  -1
   7  15   8 19.9044 3.74570   2
   8  15   7 -4.7265 3.72041  -1
   8  15   8 -4.7265 3.72041   2
  -8 -11   8 167.604 11.4560  -1
   8  11  19 167.604 11.4560   2
  -8 -11   8 196.092 22.1189  -1
   8  11  18 196.092 22.1189   2
   8  11  19 196.092 22.1189   2
  -7 -11   8 44.7651 5.18117  -1
   7  11  19 44.7651 5.18117   2
  -6 -11   8 18.3166 3.76217  -1
   6  11  19 18.3166 3.76217   2
  -5 -11   8 27.2627 3.63131  -1
   5  11  19 27.2627 3.63131   2
  -4 -11   8 33.8724 3.03704  -1
   4  11  19 33.8724 3.03704   2
  -3 -11   8 62.8928 4.01125  -1
   3  11  19 62.8928 4.01125   2
  -2 -11   8 68.0051 4.64580  -1
   2  11  19 68.0051 4.64580   2
  -1 -11   8 30.0389 4.51554  -1
   1  11  19 30.0389 4.51554   2
   0 -11   8 40.4321 4.87384   2
   1 -11   8 1.57702 2.39848   2
 -10 -10   8 85.3472 5.88624  -1
  10  10  17 85.3472 5.88624   2
  -9 -10   8 19.3395 5.50325  -1
   9  10  17 19.3395 5.50325   2
  -8 -10   8 71.6675 4.12455   2
  -7 -10   8 166.087 7.23187  -1
   7  10  18 166.087 7.23187   2
  -6 -10   8 79.4169 5.59686  -1
   6  10  18 79.4169 5.59686   2
  -5 -10   8 42.3976 3.48821  -1
   5  10  18 42.3976 3.48821   2
  -4 -10   8 141.523 4.46247  -1
   4  10  18 141.523 4.46247   2
  -3 -10   8 85.3178 3.47438  -1
   3  10  18 85.3178 3.47438   2
  -2 -10   8 73.1271 3.59125  -1
   2  10  18 73.1271 3.59125   2
  -1 -10   8 215.587 6.58634  -1
   1  10  18 215.587 6.58634   2
   0 -10   8 6.80578 2.32756   2
   0 -10   8 76.0808 7.41856  -1
   0  10  18 76.0808 7.41856   2
   1 -10   8 179.083 8.71845  -1
  -1  10  19 179.083 8.71845   2
   2 -10   8 34.2112 5.51969  -1
  -2  10  19 34.2112 5.51969   2
   3 -10   8 9.94849 3.99096  -1
  -3  10  19 9.94849 3.99096   2
 -11  -9   8 3.30801 4.32296  -1
  11   9  16 3.30801 4.32296   2
 -10  -9   8 144.417 6.00209  -1
  10   9  16 144.417 6.00209   2
  -9  -9   8 24.7086 5.25489  -1
   9   9  16 24.7086 5.25489   2
  -7  -9   8 21.3724 4.86009  -1
   7   9  17 21.3724 4.86009   2
  -7  -9   8 47.7818 11.7070  -1
   7   9  16 47.7818 11.7070   2
  -6  -9   8 256.404 7.11997  -1
   6   9  17 256.404 7.11997   2
  -5  -9   8 61.1945 3.81179  -1
   5   9  17 61.1945 3.81179   2
  -4  -9   8 179.013 4.24964  -1
   4   9  17 179.013 4.24964   2
  -3  -9   8 81.4160 3.09419  -1
   3   9  17 81.4160 3.09419   2
  -2  -9   8 159.452 4.29456  -1
   2   9  17 159.452 4.29456   2
  -1  -9   8 414.125 6.89373  -1
   1   9  17 414.125 6.89373   2
   0  -9   8 163.360 6.44407  -1
   0   9  17 163.360 6.44407   2
   1  -9   8 280.862 7.28243   2
   2  -9   8 161.741 8.29732  -1
  -2   9  18 161.741 8.29732   2
   3  -9   8 60.6005 4.74880  -1
  -3   9  18 60.6005 4.74880   2
   4  -9   8 40.4160 3.92641  -1
  -4   9  18 40.4160 3.92641   2
   5  -9   8 206.659 7.56298  -1
  -5   9  18 206.659 7.56298   2
 -12  -8   8 87.2619 6.22047  -1
  12   8  15 87.2619 6.22047   2
 -11  -8   8 65.8655 5.49061  -1
  11   8  15 65.8655 5.49061   2
 -10  -8   8 22.3153 3.87998  -1
  10   8  15 22.3153 3.87998   2
  -9  -8   8 238.490 7.24248  -1
   9   8  15 238.490 7.24248   2
  -8  -8   8 201.142 10.5777  -1
   8   8  15 201.142 10.5777   2
  -7  -8   8 67.4791 7.49612  -1
   7   8  16 67.4791 7.49612   2
  -6  -8   8 182.224 5.47429  -1
   6   8  16 182.224 5.47429   2
  -5  -8   8 41.6838 3.04406  -1
   5   8  16 41.6838 3.04406   2
  -4  -8   8 162.107 3.97535  -1
   4   8  16 162.107 3.97535   2
  -3  -8   8 6.63942 1.52586  -1
   3   8  16 6.63942 1.52586   2
  -2  -8   8 204.636 4.45012  -1
   2   8  16 204.636 4.45012   2
  -1  -8   8 97.0340 3.60684  -1
   1   8  16 97.0340 3.60684   2
   0  -8   8 186.740 4.94349  -1
   0   8  16 186.740 4.94349   2
   2  -8   8 201.416 14.4508  -1
  -2   8  17 201.416 14.4508   2
   3  -8   8 97.0010 5.07154  -1
  -3   8  17 97.0010 5.07154   2
   4  -8   8 36.6778 3.71105  -1
  -4   8  17 36.6778 3.71105   2
   5  -8   8 126.842 5.93433  -1
  -5   8  17 126.842 5.93433   2
   6  -8   8 37.4380 3.77247  -1
  -6   8  17 37.4380 3.77247   2
 -12  -7   8 64.1500 5.43913  -1
  12   7  14 64.1500 5.43913   2
 -11  -7   8 92.8248 5.93192  -1
  11   7  14 92.8248 5.93192   2
 -10  -7   8 34.3298 3.53973  -1
  10   7  14 34.3298 3.53973   2
  -9  -7   8 132.118 5.04485  -1
   9   7  14 132.118 5.04485   2
  -8  -7   8 47.4355 4.66257  -1
   8   7  14 47.4355 4.66257   2
  -6  -7   8 157.614 5.02688  -1
   6   7  15 157.614 5.02688   2
  -6  -7   8 99.2042 10.6559  -1
   6   7  14 99.2042 10.6559   2
  -5  -7   8 240.863 5.11519  -1
   5   7  15 240.863 5.11519   2
  -4  -7   8 245.836 4.55864  -1
   4   7  15 245.836 4.55864   2
  -3  -7   8 127.388 3.26909  -1
   3   7  15 127.388 3.26909   2
  -2  -7   8 191.299 4.17239  -1
   2   7  15 191.299 4.17239   2
  -1  -7   8 17.6361 2.24468  -1
   1   7  15 17.6361 2.24468   2
   0  -7   8 437.981 6.74827  -1
   0   7  15 437.981 6.74827   2
   1  -7   8 62.4140 5.47796  -1
  -1   7  15 62.4140 5.47796   2
   2  -7   8 173.708 6.11635   2
   2  -7   8 241.313 17.8559  -1
  -2   7  16 241.313 17.8559   2
   3  -7   8 98.1080 5.42015  -1
  -3   7  16 98.1080 5.42015   2
   4  -7   8 160.585 5.44092  -1
  -4   7  16 160.585 5.44092   2
   5  -7   8 8.02028 2.46986  -1
  -5   7  16 8.02028 2.46986   2
   6  -7   8 203.284 5.35674  -1
  -6   7  16 203.284 5.35674   2
   7  -7   8 84.6422 4.10268  -1
  -7   7  16 84.6422 4.10268   2
 -13  -6   8 21.3829 6.14275  -1
  13   6  13 21.3829 6.14275   2
 -12  -6   8 79.7051 5.91362  -1
  12   6  13 79.7051 5.91362   2
 -11  -6   8 97.1572 5.77930  -1
  11   6  13 97.1572 5.77930   2
 -10  -6   8 65.5088 4.38047  -1
  10   6  13 65.5088 4.38047   2
  -9  -6   8 46.1599 3.58969  -1
   9   6  13 46.1599 3.58969   2
  -8  -6   8 186.971 4.77096  -1
   8   6  13 186.971 4.77096   2
  -7  -6   8 170.361 3.69112   2
  -7  -6   8 268.619 15.7208  -1
   7   6  13 268.619 15.7208   2
  -6  -6   8 71.2630 4.33759  -1
   6   6  14 71.2630 4.33759   2
  -5  -6   8 400.663 6.36592  -1
   5   6  14 400.663 6.36592   2
  -4  -6   8 305.082 4.60468  -1
   4   6  14 305.082 4.60468   2
  -3  -6   8 418.978 5.50984  -1
   3   6  14 418.978 5.50984   2
  -2  -6   8 283.483 4.94004  -1
   2   6  14 283.483 4.94004   2
  -1  -6   8 119.347 3.33941  -1
   1   6  14 119.347 3.33941   2
   0  -6   8 387.599 6.02678  -1
   0   6  14 387.599 6.02678   2
   1  -6   8 225.029 6.84286  -1
  -1   6  14 225.029 6.84286   2
   2  -6   8 150.081 4.29981   2
   3  -6   8 46.7372 5.61290  -1
  -3   6  15 46.7372 5.61290   2
   4  -6   8 202.663 4.84568  -1
  -4   6  15 202.663 4.84568   2
   5  -6   8 12.4055 2.36128  -1
  -5   6  15 12.4055 2.36128   2
   6  -6   8 165.049 4.70064  -1
  -6   6  15 165.049 4.70064   2
   7  -6   8 51.6730 3.35004  -1
  -7   6  15 51.6730 3.35004   2
   8  -6   8 45.1577 3.67395  -1
  -8   6  15 45.1577 3.67395   2
 -13  -5   8 117.496 8.16000  -1
  13   5  12 117.496 8.16000   2
 -12  -5   8 112.921 7.67719  -1
  12   5  12 112.921 7.67719   2
 -11  -5   8 71.6713 4.64140  -1
  11   5  12 71.6713 4.64140   2
 -10  -5   8 175.483 6.31426  -1
  10   5  12 175.483 6.31426   2
  -9  -5   8 124.691 3.84308  -1
   9   5  12 124.691 3.84308   2
  -8  -5   8 345.077 5.96838  -1
   8   5  12 345.077 5.96838   2
  -7  -5   8 253.556 8.03640  -1
   7   5  12 253.556 8.03640   2
  -6  -5   8 384.956 4.77132   2
  -5  -5   8 193.709 5.12116  -1
   5   5  13 193.709 5.12116   2
  -4  -5   8 410.401 5.37185  -1
   4   5  13 410.401 5.37185   2
  -3  -5   8 349.183 4.58410  -1
   3   5  13 349.183 4.58410   2
  -2  -5   8 157.978 2.67864  -1
   2   5  13 157.978 2.67864   2
  -1  -5   8 69.6245 2.08384  -1
   1   5  13 69.6245 2.08384   2
   0  -5   8 457.407 5.16844  -1
   0   5  13 457.407 5.16844   2
   1  -5   8 397.046 5.81596  -1
  -1   5  13 397.046 5.81596   2
   2  -5   8 89.6275 3.72173   2
   2  -5   8 675.781 19.5045  -1
  -2   5  13 675.781 19.5045   2
   3  -5   8 3.41789 1.55799   2
   3  -5   8 32.3452 7.02974  -1
  -3   5  14 32.3452 7.02974   2
   4  -5   8 304.881 6.32835  -1
  -4   5  14 304.881 6.32835   2
   5  -5   8 88.5636 3.26741  -1
  -5   5  14 88.5636 3.26741   2
   6  -5   8 47.2425 2.67281  -1
  -6   5  14 47.2425 2.67281   2
   7  -5   8 38.0557 2.79128  -1
  -7   5  14 38.0557 2.79128   2
   8  -5   8 109.220 4.38613  -1
  -8   5  14 109.220 4.38613   2
   9  -5   8 44.3530 3.80311  -1
  -9   5  14 44.3530 3.80311   2
 -13  -4   8 39.5607 6.72763  -1
  13   4  11 39.5607 6.72763   2
 -12  -4   8 18.9043 4.36426  -1
  12   4  11 18.9043 4.36426   2
 -11  -4   8 42.5181 4.03040  -1
  11   4  11 42.5181 4.03040   2
 -10  -4   8 55.9071 3.37877  -1
  10   4  11 55.9071 3.37877   2
  -9  -4   8 182.415 4.32257  -1
   9   4  11 182.415 4.32257   2
  -8  -4   8 155.894 4.17549  -1
   8   4  11 155.894 4.17549   2
  -7  -4   8 51.2246 5.72593  -1
   7   4  11 51.2246 5.72593   2
  -6  -4   8 244.005 3.66457   2
  -5  -4   8 95.0416 3.39709  -1
   5   4  12 95.0416 3.39709   2
  -4  -4   8 139.034 2.57162  -1
   4   4  12 139.034 2.57162   2
  -3  -4   8 576.611 4.88202  -1
   3   4  12 576.611 4.88202   2
  -2  -4   8 411.683 4.06239  -1
   2   4  12 411.683 4.06239   2
  -1  -4   8 6.13206 1.00105  -1
   1   4  12 6.13206 1.00105   2
   0  -4   8 217.894 3.36223  -1
   0   4  12 217.894 3.36223   2
   1  -4   8 245.575 3.84706  -1
  -1   4  12 245.575 3.84706   2
   2  -4   8 548.206 16.4251  -1
  -2   4  12 548.206 16.4251   2
   3  -4   8 132.302 4.06317   2
   4  -4   8 156.658 7.79393  -1
  -4   4  13 156.658 7.79393   2
   5  -4   8 87.4403 3.20558  -1
  -5   4  13 87.4403 3.20558   2
   6  -4   8 105.423 3.39788  -1
  -6   4  13 105.423 3.39788   2
   7  -4   8 29.5836 2.50019  -1
  -7   4  13 29.5836 2.50019   2
   8  -4   8 214.614 5.40439  -1
  -8   4  13 214.614 5.40439   2
   9  -4   8 74.2446 4.03796  -1
  -9   4  13 74.2446 4.03796   2
  10  -4   8 53.0944 4.10212  -1
 -10   4  13 53.0944 4.10212   2
 -13  -3   8 149.774 9.70639  -1
  13   3  10 149.774 9.70639   2
 -12  -3   8 4.64262 4.23863  -1
  12   3  10 4.64262 4.23863   2
 -11  -3   8 161.728 5.36229  -1
  11   3  10 161.728 5.36229   2
 -10  -3   8 33.8798 2.80711  -1
  10   3  10 33.8798 2.80711   2
  -9  -3   8 422.994 6.90472  -1
   9   3  10 422.994 6.90472   2
  -8  -3   8 18.6438 1.98593  -1
   8   3  10 18.6438 1.98593   2
  -7  -3   8 68.8536 2.94589  -1
   7   3  10 68.8536 2.94589   2
  -6  -3   8 216.985 2.83606   2
  -5  -3   8 252.588 3.35514   2
  -5  -3   8 307.162 7.84238  -1
   5   3  11 307.162 7.84238   2
  -5  -3   8 538.848 18.5658  -1
   5   3  10 538.848 18.5658   2
  -4  -3   8 250.627 3.64560  -1
   4   3  11 250.627 3.64560   2
  -3  -3   8 295.288 3.28305  -1
   3   3  11 295.288 3.28305   2
  -2  -3   8 875.320 6.36540  -1
   2   3  11 875.320 6.36540   2
  -1  -3   8 12.7725 1.03543  -1
   1   3  11 12.7725 1.03543   2
   0  -3   8 986.512 7.14282  -1
   0   3  11 986.512 7.14282   2
   1  -3   8 848.507 7.00002  -1
  -1   3  11 848.507 7.00002   2
   2  -3   8 630.891 11.3725  -1
  -2   3  11 630.891 11.3725   2
   3  -3   8 211.229 4.76196   2
   3  -3   8 268.546 14.5480  -1
  -3   3  11 268.546 14.5480   2
   4  -3   8 102.278 6.32117  -1
  -4   3  12 102.278 6.32117   2
   5  -3   8 43.5247 2.87253  -1
  -5   3  12 43.5247 2.87253   2
   6  -3   8 255.986 4.73450  -1
  -6   3  12 255.986 4.73450   2
   7  -3   8 222.743 4.47119  -1
  -7   3  12 222.743 4.47119   2
   8  -3   8 181.886 4.79443  -1
  -8   3  12 181.886 4.79443   2
   9  -3   8 28.8081 3.09432  -1
  -9   3  12 28.8081 3.09432   2
  10  -3   8 87.9949 4.74059  -1
 -10   3  12 87.9949 4.74059   2
  11  -3   8 36.4172 4.65956  -1
 -11   3  12 36.4172 4.65956   2
 -13  -2   8 26.8456 12.8451  -1
  13   2   9 26.8456 12.8451   2
 -12  -2   8 41.9868 4.24657  -1
  12   2   9 41.9868 4.24657   2
 -11  -2   8 73.1353 3.70012  -1
  11   2   9 73.1353 3.70012   2
 -10  -2   8 89.9945 3.25448  -1
  10   2   9 89.9945 3.25448   2
  -9  -2   8 242.975 4.81511  -1
   9   2   9 242.975 4.81511   2
  -8  -2   8 17.1933 1.79918  -1
   8   2   9 17.1933 1.79918   2
  -7  -2   8 257.159 3.94042  -1
   7   2   9 257.159 3.94042   2
  -6  -2   8 276.296 6.63255  -1
   6   2   9 276.296 6.63255   2
  -5  -2   8 369.611 3.85192   2
  -4  -2   8 2.36223 0.69594   2
  -4  -2   8 0.77993 1.69717  -1
   4   2  10 0.77993 1.69717   2
  -3  -2   8 972.422 6.74736  -1
   3   2  10 972.422 6.74736   2
  -2  -2   8 399.640 3.80370  -1
   2   2  10 399.640 3.80370   2
  -1  -2   8 647.649 5.28537  -1
   1   2  10 647.649 5.28537   2
   0  -2   8 440.369 4.17725  -1
   0   2  10 440.369 4.17725   2
   1  -2   8 205.009 2.86008  -1
  -1   2  10 205.009 2.86008   2
   2  -2   8 291.451 4.54738  -1
  -2   2  10 291.451 4.54738   2
   3  -2   8 186.243 4.95877   2
   3  -2   8 177.616 8.81817  -1
  -3   2  10 177.616 8.81817   2
   4  -2   8 538.419 7.83591   2
   4  -2   8 763.870 25.1586  -1
  -4   2  11 763.870 25.1586   2
   5  -2   8 30.2157 3.96384  -1
  -5   2  11 30.2157 3.96384   2
   6  -2   8 928.276 8.88384  -1
  -6   2  11 928.276 8.88384   2
   7  -2   8 63.5005 2.71843  -1
  -7   2  11 63.5005 2.71843   2
   8  -2   8 334.479 6.51130  -1
  -8   2  11 334.479 6.51130   2
   9  -2   8 55.7955 3.54320  -1
  -9   2  11 55.7955 3.54320   2
  10  -2   8 201.375 6.03238  -1
 -10   2  11 201.375 6.03238   2
  11  -2   8 130.102 5.84554  -1
 -11   2  11 130.102 5.84554   2
  12  -2   8 23.6027 8.73156  -1
 -12   2  11 23.6027 8.73156   2
 -13  -1   8 38.3059 6.76550  -1
  13   1   8 38.3059 6.76550   2
 -12  -1   8 107.219 5.68449  -1
  12   1   8 107.219 5.68449   2
 -11  -1   8 126.426 4.56163  -1
  11   1   8 126.426 4.56163   2
 -10  -1   8 56.0227 2.93928  -1
  10   1   8 56.0227 2.93928   2
  -9  -1   8 48.7543 2.54622  -1
   9   1   8 48.7543 2.54622   2
  -8  -1   8 379.135 6.36839  -1
   8   1   8 379.135 6.36839   2
  -7  -1   8 620.908 6.17322  -1
   7   1   8 620.908 6.17322   2
  -6  -1   8 181.299 3.97205  -1
   6   1   8 181.299 3.97205   2
  -5  -1   8 381.533 3.94139   2
  -5  -1   8 446.412 15.1623  -1
   5   1   8 446.412 15.1623   2
  -4  -1   8 251.689 2.99572   2
  -4  -1   8 206.627 9.55525  -1
   4   1   9 206.627 9.55525   2
  -3  -1   8 957.413 7.44188  -1
   3   1   9 957.413 7.44188   2
  -2  -1   8 144.341 2.23823  -1
   2   1   9 144.341 2.23823   2
  -1  -1   8 803.509 5.94869  -1
   1   1   9 803.509 5.94869   2
   0  -1   8 292.297 3.22418  -1
   0   1   9 292.297 3.22418   2
   1  -1   8 586.771 4.90633  -1
  -1   1   9 586.771 4.90633   2
   2  -1   8 304.194 3.35926  -1
  -2   1   9 304.194 3.35926   2
   3  -1   8 247.651 7.71554  -1
  -3   1   9 247.651 7.71554   2
   5  -1   8 325.734 9.43340  -1
  -5   1  10 325.734 9.43340   2
   6  -1   8 626.916 6.67694  -1
  -6   1  10 626.916 6.67694   2
   7  -1   8 156.773 3.89666  -1
  -7   1  10 156.773 3.89666   2
   8  -1   8 118.196 3.43716  -1
  -8   1  10 118.196 3.43716   2
   9  -1   8 14.8093 2.40053  -1
  -9   1  10 14.8093 2.40053   2
  10  -1   8 334.314 7.13178  -1
 -10   1  10 334.314 7.13178   2
  11  -1   8 16.8390 3.41552  -1
 -11   1  10 16.8390 3.41552   2
  12  -1   8 42.3051 5.91580  -1
 -12   1  10 42.3051 5.91580   2
 -13   0   8 79.4430 5.24240   2
 -12   0   8 119.381 6.13202  -1
  12   0   7 119.381 6.13202   2
 -11   0   8 119.694 4.69516  -1
  11   0   7 119.694 4.69516   2
 -10   0   8 21.9435 2.57231  -1
  10   0   7 21.9435 2.57231   2
  -9   0   8 112.312 3.42658  -1
   9   0   7 112.312 3.42658   2
  -8   0   8 354.381 5.59483  -1
   8   0   7 354.381 5.59483   2
  -7   0   8 274.672 3.66999  -1
   7   0   7 274.672 3.66999   2
  -6   0   8 57.1621 2.12664  -1
   6   0   7 57.1621 2.12664   2
  -5   0   8 6.98884 0.86778   2
  -5   0   8 147.984 8.14147  -1
   5   0   7 147.984 8.14147   2
  -4   0   8 763.250 5.71146   2
  -4   0   8 642.993 16.6304  -1
   4   0   8 642.993 16.6304   2
  -3   0   8 1309.35 9.68742  -1
   3   0   8 1309.35 9.68742   2
  -2   0   8 720.985 5.03051  -1
   2   0   8 720.985 5.03051   2
  -1   0   8 588.361 4.46939  -1
   1   0   8 588.361 4.46939   2
   0   0   8 111.161 1.85310  -1
   0   0   8 111.161 1.85310   2
   1   0   8 482.532 4.04352  -1
  -1   0   8 482.532 4.04352   2
   2   0   8 872.098 6.30567  -1
  -2   0   8 872.098 6.30567   2
   3   0   8 1338.82 19.9431  -1
  -3   0   8 1338.82 19.9431   2
   6   0   8 55.8387 4.45211  -1
  -6   0   9 55.8387 4.45211   2
   7   0   8 194.716 3.89234  -1
  -7   0   9 194.716 3.89234   2
   8   0   8 239.986 4.41732  -1
  -8   0   9 239.986 4.41732   2
   9   0   8 94.0362 3.65571  -1
  -9   0   9 94.0362 3.65571   2
  10   0   8 164.377 5.04862  -1
 -10   0   9 164.377 5.04862   2
  11   0   8 22.9145 3.36519  -1
 -11   0   9 22.9145 3.36519   2
  12   0   8 59.5327 4.95385  -1
 -12   0   9 59.5327 4.95385   2
 -13   1   8 96.5168 5.23459   2
 -12   1   8 41.6073 9.64392  -1
  12  -1   6 41.6073 9.64392   2
 -11   1   8 104.832 5.57019  -1
  11  -1   6 104.832 5.57019   2
 -10   1   8 52.7934 3.36310  -1
  10  -1   6 52.7934 3.36310   2
  -9   1   8 226.353 4.82865  -1
   9  -1   6 226.353 4.82865   2
  -8   1   8 75.3737 2.82081  -1
   8  -1   6 75.3737 2.82081   2
  -7   1   8 1125.57 9.69200  -1
   7  -1   6 1125.57 9.69200   2
  -6   1   8 155.518 2.72455  -1
   6  -1   6 155.518 2.72455   2
  -5   1   8 767.899 10.4350  -1
   5  -1   6 767.899 10.4350   2
  -4   1   8 358.145 3.57264   2
  -3   1   8 235.625 8.60482  -1
   3  -1   7 235.625 8.60482   2
  -2   1   8 389.786 3.47744  -1
   2  -1   7 389.786 3.47744   2
  -1   1   8 490.476 4.04172  -1
   1  -1   7 490.476 4.04172   2
   0   1   8 170.366 2.17599  -1
   0  -1   7 170.366 2.17599   2
   1   1   8 366.986 3.51774  -1
  -1  -1   7 366.986 3.51774   2
   2   1   8 340.247 3.43513  -1
  -2  -1   7 340.247 3.43513   2
   3   1   8 491.864 6.41927  -1
  -3  -1   7 491.864 6.41927   2
   6   1   8 147.144 6.69365  -1
  -6  -1   8 147.144 6.69365   2
   7   1   8 525.439 6.81719  -1
  -7  -1   8 525.439 6.81719   2
   8   1   8 466.056 6.00551  -1
  -8  -1   8 466.056 6.00551   2
   9   1   8 42.7268 2.21059  -1
  -9  -1   8 42.7268 2.21059   2
  10   1   8 61.9730 3.17967  -1
 -10  -1   8 61.9730 3.17967   2
  11   1   8 102.696 4.42159  -1
 -11  -1   8 102.696 4.42159   2
  12   1   8 118.727 5.42568  -1
 -12  -1   8 118.727 5.42568   2
  13   1   8 41.6505 9.68309  -1
 -13  -1   8 41.6505 9.68309   2
 -11   2   8 126.118 6.15916  -1
  11  -2   5 126.118 6.15916   2
 -10   2   8 144.104 5.90765  -1
  10  -2   5 144.104 5.90765   2
  -9   2   8 236.296 5.38114  -1
   9  -2   5 236.296 5.38114   2
  -8   2   8 143.947 3.42437  -1
   8  -2   5 143.947 3.42437   2
  -7   2   8 498.234 6.25812  -1
   7  -2   5 498.234 6.25812   2
  -6   2   8 323.501 3.84791  -1
   6  -2   5 323.501 3.84791   2
  -5   2   8 747.455 8.92040  -1
   5  -2   5 747.455 8.92040   2
  -4   2   8 4.38450 0.61297   2
  -4   2   8 42.0811 4.26501  -1
   4  -2   5 42.0811 4.26501   2
  -3   2   8 444.722 3.83438   2
  -3   2   8 923.658 18.0389  -1
   3  -2   6 923.658 18.0389   2
  -2   2   8 330.935 5.22480  -1
   2  -2   6 330.935 5.22480   2
  -1   2   8 559.026 5.06621  -1
   1  -2   6 559.026 5.06621   2
   0   2   8 390.969 3.37473  -1
   0  -2   6 390.969 3.37473   2
   1   2   8 2127.03 11.6506  -1
  -1  -2   6 2127.03 11.6506   2
   2   2   8 1952.44 10.9790  -1
  -2  -2   6 1952.44 10.9790   2
   3   2   8 210.800 3.04522  -1
  -3  -2   6 210.800 3.04522   2
   7   2   8 420.585 4.78802  -1
  -7  -2   7 420.585 4.78802   2
   8   2   8 264.100 4.43763  -1
  -8  -2   7 264.100 4.43763   2
   9   2   8 81.6061 2.79623  -1
  -9  -2   7 81.6061 2.79623   2
  10   2   8 157.904 4.24000  -1
 -10  -2   7 157.904 4.24000   2
  11   2   8 148.249 4.88341  -1
 -11  -2   7 148.249 4.88341   2
  12   2   8 220.479 9.03183  -1
 -12  -2   7 220.479 9.03183   2
  13   2   8 37.4968 7.11183  -1
 -13  -2   7 37.4968 7.11183   2
 -12   3   8 18.5063 2.86948   2
 -11   3   8 15.9499 5.01916  -1
  11  -3   4 15.9499 5.01916   2
 -10   3   8 89.8772 5.36761  -1
  10  -3   4 89.8772 5.36761   2
  -9   3   8 160.915 5.58640  -1
   9  -3   4 160.915 5.58640   2
  -8   3   8 216.666 4.55881  -1
   8  -3   4 216.666 4.55881   2
  -7   3   8 100.947 3.09124  -1
   7  -3   4 100.947 3.09124   2
  -6   3   8 104.737 3.23820  -1
   6  -3   4 104.737 3.23820   2
  -5   3   8 574.509 6.18538  -1
   5  -3   4 574.509 6.18538   2
  -4   3   8 120.378 5.58394  -1
   4  -3   4 120.378 5.58394   2
  -3   3   8 278.925 3.28867   2
  -2   3   8 387.626 12.1556  -1
   2  -3   5 387.626 12.1556   2
  -1   3   8 1249.71 9.13739  -1
   1  -3   5 1249.71 9.13739   2
   0   3   8 104.107 1.72533  -1
   0  -3   5 104.107 1.72533   2
   1   3   8 1343.86 8.14000  -1
  -1  -3   5 1343.86 8.14000   2
   2   3   8 661.389 4.57498  -1
  -2  -3   5 661.389 4.57498   2
   3   3   8 260.426 3.03859  -1
  -3  -3   5 260.426 3.03859   2
   4   3   8 589.745 10.1740  -1
  -4  -3   5 589.745 10.1740   2
   6   3   8 408.175 4.82201   2
   7   3   8 308.406 7.18904  -1
  -7  -3   6 308.406 7.18904   2
   8   3   8 80.8843 2.22182  -1
  -8  -3   6 80.8843 2.22182   2
   9   3   8 80.3045 2.76894  -1
  -9  -3   6 80.3045 2.76894   2
  10   3   8 82.9238 3.34238  -1
 -10  -3   6 82.9238 3.34238   2
  11   3   8 81.2995 5.17353  -1
 -11  -3   6 81.2995 5.17353   2
  12   3   8 121.966 6.64428  -1
 -12  -3   6 121.966 6.64428   2
  13   3   8 33.2520 5.41268  -1
 -13  -3   6 33.2520 5.41268   2
  14   3   8 33.3199 14.4344  -1
 -14  -3   6 33.3199 14.4344   2
 -11   4   8 52.9187 7.48763  -1
  11  -4   3 52.9187 7.48763   2
 -10   4   8 142.129 6.35978  -1
  10  -4   3 142.129 6.35978   2
  -9   4   8 34.1638 4.06695  -1
   9  -4   3 34.1638 4.06695   2
  -8   4   8 292.044 6.09708  -1
   8  -4   3 292.044 6.09708   2
  -7   4   8 86.3889 2.76619  -1
   7  -4   3 86.3889 2.76619   2
  -6   4   8 113.849 3.06995  -1
   6  -4   3 113.849 3.06995   2
  -5   4   8 330.126 4.14178  -1
   5  -4   3 330.126 4.14178   2
  -4   4   8 389.417 4.85250   2
  -3   4   8 129.659 2.24823   2
  -3   4   8 372.998 19.3027  -1
   3  -4   3 372.998 19.3027   2
  -2   4   8 26.8483 1.25051   2
  -2   4   8 218.533 9.69427  -1
   2  -4   4 218.533 9.69427   2
  -1   4   8 769.295 8.77965  -1
   1  -4   4 769.295 8.77965   2
   0   4   8 538.840 4.77910  -1
   0  -4   4 538.840 4.77910   2
   1   4   8 1262.14 7.88149  -1
  -1  -4   4 1262.14 7.88149   2
   2   4   8 42.6500 1.45015  -1
  -2  -4   4 42.6500 1.45015   2
   3   4   8 739.157 5.68295  -1
  -3  -4   4 739.157 5.68295   2
   4   4   8 312.203 5.08643  -1
  -4  -4   4 312.203 5.08643   2
   5   4   8 871.201 16.4435  -1
  -5  -4   4 871.201 16.4435   2
   6   4   8 172.179 2.91776   2
   7   4   8 227.227 8.23461  -1
  -7  -4   5 227.227 8.23461   2
   8   4   8 176.454 3.47354  -1
  -8  -4   5 176.454 3.47354   2
   9   4   8 345.643 4.83188  -1
  -9  -4   5 345.643 4.83188   2
  10   4   8 361.902 7.21846  -1
 -10  -4   5 361.902 7.21846   2
  11   4   8 84.3475 5.17036  -1
 -11  -4   5 84.3475 5.17036   2
  12   4   8 26.5250 4.50298  -1
 -12  -4   5 26.5250 4.50298   2
  13   4   8 3.95702 4.70050  -1
 -13  -4   5 3.95702 4.70050   2
  14   4   8 51.1731 9.35138  -1
 -14  -4   5 51.1731 9.35138   2
 -10   5   8 82.1450 6.32313  -1
  10  -5   2 82.1450 6.32313   2
  -9   5   8 44.6117 4.50150  -1
   9  -5   2 44.6117 4.50150   2
  -8   5   8 143.313 5.60924  -1
   8  -5   2 143.313 5.60924   2
  -7   5   8 86.9718 3.16447  -1
   7  -5   2 86.9718 3.16447   2
  -6   5   8 38.4446 2.22629  -1
   6  -5   2 38.4446 2.22629   2
  -5   5   8 91.8379 2.71209  -1
   5  -5   2 91.8379 2.71209   2
  -4   5   8 569.755 7.37775  -1
   4  -5   2 569.755 7.37775   2
  -3   5   8 2.30455 0.62366   2
  -3   5   8 591.825 13.6990  -1
   3  -5   2 591.825 13.6990   2
  -2   5   8 320.451 3.42416   2
  -1   5   8 1051.45 16.0540  -1
   1  -5   3 1051.45 16.0540   2
   0   5   8 362.107 4.30775  -1
   0  -5   3 362.107 4.30775   2
   1   5   8 290.441 3.04041  -1
  -1  -5   3 290.441 3.04041   2
   2   5   8 353.706 3.66136  -1
  -2  -5   3 353.706 3.66136   2
   3   5   8 1033.57 7.15328  -1
  -3  -5   3 1033.57 7.15328   2
   4   5   8 231.382 3.81284  -1
  -4  -5   3 231.382 3.81284   2
   5   5   8 1075.79 14.5992  -1
  -5  -5   3 1075.79 14.5992   2
   7   5   8 963.229 18.1781  -1
  -7  -5   4 963.229 18.1781   2
   8   5   8 94.5586 3.40655  -1
  -8  -5   4 94.5586 3.40655   2
   9   5   8 201.889 4.79404  -1
  -9  -5   4 201.889 4.79404   2
  10   5   8 235.641 5.12269  -1
 -10  -5   4 235.641 5.12269   2
  11   5   8 262.116 7.82662  -1
 -11  -5   4 262.116 7.82662   2
  12   5   8 39.7453 4.56898  -1
 -12  -5   4 39.7453 4.56898   2
  13   5   8 25.0618 5.23892  -1
 -13  -5   4 25.0618 5.23892   2
  14   5   8 148.415 8.10084  -1
 -14  -5   4 148.415 8.10084   2
 -10   6   8 29.7645 7.00300  -1
  10  -6   1 29.7645 7.00300   2
  -9   6   8 46.8514 4.80239  -1
   9  -6   1 46.8514 4.80239   2
  -8   6   8 154.882 6.15130  -1
   8  -6   1 154.882 6.15130   2
  -7   6   8 110.899 4.83035  -1
   7  -6   1 110.899 4.83035   2
  -6   6   8 102.160 3.25130  -1
   6  -6   1 102.160 3.25130   2
  -5   6   8 41.8659 2.23698  -1
   5  -6   1 41.8659 2.23698   2
  -4   6   8 218.854 3.78486  -1
   4  -6   1 218.854 3.78486   2
  -3   6   8 72.4202 2.52257   2
  -3   6   8 558.886 11.2460  -1
   3  -6   1 558.886 11.2460   2
  -1   6   8 334.618 12.4267  -1
   1  -6   2 334.618 12.4267   2
  -1   6   8 148.477 2.38206   2
   0   6   8 282.146 4.55495  -1
   0  -6   2 282.146 4.55495   2
   1   6   8 411.044 4.10769  -1
  -1  -6   2 411.044 4.10769   2
   2   6   8 609.897 4.75838  -1
  -2  -6   2 609.897 4.75838   2
   3   6   8 805.141 5.97351  -1
  -3  -6   2 805.141 5.97351   2
   4   6   8 36.7392 1.61832  -1
  -4  -6   2 36.7392 1.61832   2
   5   6   8 409.234 6.65293  -1
  -5  -6   2 409.234 6.65293   2
   8   6   8 192.663 6.57406  -1
  -8  -6   3 192.663 6.57406   2
   9   6   8 198.656 4.79242  -1
  -9  -6   3 198.656 4.79242   2
  10   6   8 34.0351 2.76143  -1
 -10  -6   3 34.0351 2.76143   2
  11   6   8 314.048 6.13183  -1
 -11  -6   3 314.048 6.13183   2
  12   6   8 27.4806 4.19734  -1
 -12  -6   3 27.4806 4.19734   2
  13   6   8 12.1929 4.60388  -1
 -13  -6   3 12.1929 4.60388   2
  14   6   8 123.029 7.53492  -1
 -14  -6   3 123.029 7.53492   2
 -10   7   8 138.471 11.0545  -1
 -10   7   0 138.471 11.0545   2
  -9   7   8 45.4097 4.39472  -1
  -9   7   0 45.4097 4.39472   2
  -8   7   8 127.732 5.33931  -1
  -8   7   0 127.732 5.33931   2
  -7   7   8 115.735 4.98851  -1
  -7   7   0 115.735 4.98851   2
  -6   7   8 192.316 4.87550  -1
  -6   7   0 192.316 4.87550   2
  -5   7   8 113.896 3.41687  -1
  -5   7   0 113.896 3.41687   2
  -4   7   8 179.605 3.57673  -1
  -4   7   0 179.605 3.57673   2
  -3   7   8 310.906 6.82781  -1
  -3   7   0 310.906 6.82781   2
  -2   7   8 252.095 3.64870   2
  -2   7   8 237.024 11.9407  -1
  -2   7   0 237.024 11.9407   2
  -1   7   8 304.575 11.6241  -1
   1  -7   1 304.575 11.6241   2
   0   7   8 292.706 5.54653  -1
   0  -7   1 292.706 5.54653   2
   1   7   8 459.352 4.13927  -1
  -1  -7   1 459.352 4.13927   2
   2   7   8 642.234 4.82363  -1
  -2  -7   1 642.234 4.82363   2
   3   7   8 362.921 3.74275  -1
  -3  -7   1 362.921 3.74275   2
   4   7   8 259.045 3.04994  -1
  -4  -7   1 259.045 3.04994   2
   5   7   8 189.924 5.21333  -1
  -5  -7   1 189.924 5.21333   2
   7   7   8 72.2744 3.18936   2
   8   7   8 187.273 10.3889  -1
  -8  -7   2 187.273 10.3889   2
   9   7   8 122.172 4.11069  -1
  -9  -7   2 122.172 4.11069   2
  10   7   8 75.6810 3.58067  -1
 -10  -7   2 75.6810 3.58067   2
  11   7   8 197.433 5.01034  -1
 -11  -7   2 197.433 5.01034   2
  12   7   8 125.082 5.97890  -1
 -12  -7   2 125.082 5.97890   2
  13   7   8 43.5736 5.17140  -1
 -13  -7   2 43.5736 5.17140   2
  14   7   8 8.43945 5.20221  -1
 -14  -7   2 8.43945 5.20221   2
  -9   8   8 5.58762 3.94900  -1
  -9   8   1 5.58762 3.94900   2
  -8   8   8 131.970 5.63061  -1
  -8   8   1 131.970 5.63061   2
  -7   8   8 90.8036 4.31033  -1
  -7   8   1 90.8036 4.31033   2
  -6   8   8 152.817 4.94599  -1
  -6   8   1 152.817 4.94599   2
  -5   8   8 37.6549 2.54528  -1
  -5   8   1 37.6549 2.54528   2
  -4   8   8 327.413 5.12008  -1
  -4   8   1 327.413 5.12008   2
  -3   8   8 240.857 4.77915  -1
  -3   8   1 240.857 4.77915   2
  -1   8   8 180.874 3.16850   2
  -1   8   8 178.598 9.94428  -1
  -1   8   0 178.598 9.94428   2
   0   8   8 382.006 8.78104  -1
   0   8   0 382.006 8.78104   2
   1   8   8 577.195 4.75108  -1
   1   8   0 577.195 4.75108   2
   2   8   8 176.058 2.82901  -1
   2   8   0 176.058 2.82901   2
   3   8   8 211.094 2.81131  -1
   3   8   0 211.094 2.81131   2
   4   8   8 290.351 3.28165  -1
   4   8   0 290.351 3.28165   2
   5   8   8 570.319 7.19214  -1
   5   8   0 570.319 7.19214   2
   6   8   8 168.984 5.80901  -1
   6   8   0 168.984 5.80901   2
   8   8   8 215.125 6.18154   2
   9   8   8 205.624 5.92341  -1
  -9  -8   1 205.624 5.92341   2
  10   8   8 77.0063 3.77296  -1
 -10  -8   1 77.0063 3.77296   2
  11   8   8 106.942 4.07941  -1
 -11  -8   1 106.942 4.07941   2
  12   8   8 101.049 4.06159  -1
 -12  -8   1 101.049 4.06159   2
  13   8   8 109.692 6.22460  -1
 -13  -8   1 109.692 6.22460   2
  14   8   8 28.4668 7.15808  -1
 -14  -8   1 28.4668 7.15808   2
  -8   9   8 100.767 5.24657  -1
  -8   9   2 100.767 5.24657   2
  -7   9   8 5.50468 3.11392  -1
  -7   9   2 5.50468 3.11392   2
  -6   9   8 137.068 4.69030  -1
  -6   9   2 137.068 4.69030   2
  -5   9   8 3.31876 2.05358  -1
  -5   9   2 3.31876 2.05358   2
  -4   9   8 446.638 5.87698  -1
  -4   9   2 446.638 5.87698   2
  -3   9   8 48.4999 2.50887  -1
  -3   9   2 48.4999 2.50887   2
  -2   9   8 205.736 5.73883  -1
  -2   9   2 205.736 5.73883   2
  -1   9   8 281.115 4.39817   2
   0   9   8 562.397 10.0581  -1
   0   9   1 562.397 10.0581   2
   1   9   8 736.366 6.41918  -1
   1   9   1 736.366 6.41918   2
   2   9   8 377.594 4.27787  -1
   2   9   1 377.594 4.27787   2
   3   9   8 240.718 3.05034  -1
   3   9   1 240.718 3.05034   2
   4   9   8 59.9978 2.09604  -1
   4   9   1 59.9978 2.09604   2
   5   9   8 784.594 8.23480  -1
   5   9   1 784.594 8.23480   2
   6   9   8 63.6515 3.55905  -1
   6   9   1 63.6515 3.55905   2
   7   9   8 172.403 7.87148  -1
   7   9   1 172.403 7.87148   2
   8   9   8 2.26010 1.69713   2
   8   9   8 247.731 11.6298  -1
   8   9   0 247.731 11.6298   2
   9   9   8 312.633 8.54826  -1
   9   9   0 312.633 8.54826   2
  10   9   8 28.6430 3.11303  -1
  10   9   0 28.6430 3.11303   2
  11   9   8 36.5577 3.16899  -1
  11   9   0 36.5577 3.16899   2
  12   9   8 47.5131 3.75560  -1
  12   9   0 47.5131 3.75560   2
  13   9   8 78.2927 6.15106  -1
  13   9   0 78.2927 6.15106   2
  14   9   8 33.3187 8.70748  -1
  14   9   0 33.3187 8.70748   2
  -7  10   8 43.0432 4.19208  -1
  -7  10   3 43.0432 4.19208   2
  -6  10   8 56.3882 3.95765  -1
  -6  10   3 56.3882 3.95765   2
  -5  10   8 66.9527 3.43158  -1
  -5  10   3 66.9527 3.43158   2
  -4  10   8 196.987 5.05245  -1
  -4  10   3 196.987 5.05245   2
  -3  10   8 31.0286 2.30568  -1
  -3  10   3 31.0286 2.30568   2
  -2  10   8 486.165 26.8482  -1
  -2  10   2 486.165 26.8482   2
  -2  10   8 139.628 3.27392  -1
  -2  10   3 139.628 3.27392   2
  -1  10   8 57.5286 2.47616   2
  -1  10   8 180.087 14.0026  -1
  -1  10   3 180.087 14.0026   2
   0  10   8 58.0887 2.42470   2
   0  10   8 186.582 9.36072  -1
   0  10   2 186.582 9.36072   2
   1  10   8 34.2414 2.73300  -1
   1  10   2 34.2414 2.73300   2
   2  10   8 425.571 4.37208  -1
   2  10   2 425.571 4.37208   2
   3  10   8 99.0660 2.68484  -1
   3  10   2 99.0660 2.68484   2
   4  10   8 29.3715 2.01587  -1
   4  10   2 29.3715 2.01587   2
   5  10   8 335.723 5.37030  -1
   5  10   2 335.723 5.37030   2
   6  10   8 252.942 4.88431  -1
   6  10   2 252.942 4.88431   2
   7  10   8 334.458 9.61618  -1
   7  10   2 334.458 9.61618   2
   8  10   8 10.7565 2.29803   2
  10  10   8 49.0237 4.65254  -1
  10  10   1 49.0237 4.65254   2
  11  10   8 306.608 8.33997  -1
  11  10   1 306.608 8.33997   2
  12  10   8 72.2034 4.82768  -1
  12  10   1 72.2034 4.82768   2
  13  10   8 49.7841 5.38831  -1
  13  10   1 49.7841 5.38831   2
  -6  11   8 33.6496 3.81496  -1
  -6  11   4 33.6496 3.81496   2
  -5  11   8 83.6533 4.15679  -1
  -5  11   4 83.6533 4.15679   2
  -4  11   8 309.760 6.42705  -1
  -4  11   4 309.760 6.42705   2
  -3  11   8 105.829 3.40382  -1
  -3  11   4 105.829 3.40382   2
  -2  11   8 145.705 3.21130  -1
  -2  11   4 145.705 3.21130   2
  -1  11   8 119.543 17.1265  -1
  -1  11   3 119.543 17.1265   2
  -1  11   8 97.4620 4.70073  -1
  -1  11   4 97.4620 4.70073   2
   0  11   8 170.837 4.50007   2
   0  11   8 268.510 20.3515  -1
   0  11   3 268.510 20.3515   2
   1  11   8 49.4549 3.56655  -1
   1  11   3 49.4549 3.56655   2
   2  11   8 430.290 5.78390  -1
   2  11   3 430.290 5.78390   2
   3  11   8 72.1360 2.90907  -1
   3  11   3 72.1360 2.90907   2
   4  11   8 29.9612 2.12383  -1
   4  11   3 29.9612 2.12383   2
   5  11   8 93.4985 3.58760  -1
   5  11   3 93.4985 3.58760   2
   6  11   8 213.421 5.77049  -1
   6  11   3 213.421 5.77049   2
   7  11   8 129.255 4.91281  -1
   7  11   3 129.255 4.91281   2
   8  11   8 17.9027 7.95053  -1
   8  11   3 17.9027 7.95053   2
  10  11   8 87.7831 5.51101  -1
  10  11   2 87.7831 5.51101   2
  11  11   8 138.008 6.24086  -1
  11  11   2 138.008 6.24086   2
  12  11   8 5.80315 3.72682  -1
  12  11   2 5.80315 3.72682   2
  13  11   8 59.6776 4.75374  -1
  13  11   2 59.6776 4.75374   2
  -5  12   8 56.7637 3.78790  -1
  -5  12   5 56.7637 3.78790   2
  -4  12   8 39.8932 3.08456  -1
  -4  12   5 39.8932 3.08456   2
  -3  12   8 96.5309 4.03657  -1
  -3  12   5 96.5309 4.03657   2
  -2  12   8 67.3346 3.25749  -1
  -2  12   5 67.3346 3.25749   2
  -1  12   8 141.850 17.7182  -1
  -1  12   4 141.850 17.7182   2
  -1  12   8 96.6010 2.67938  -1
  -1  12   5 96.6010 2.67938   2
   0  12   8 18.3933 2.16969   2
   1  12   8 88.0218 4.30506   2
   1  12   8 68.5809 13.9676  -1
   1  12   4 68.5809 13.9676   2
   2  12   8 95.6112 4.26089  -1
   2  12   4 95.6112 4.26089   2
   3  12   8 69.5281 3.85315  -1
   3  12   4 69.5281 3.85315   2
   4  12   8 330.804 6.75186  -1
   4  12   4 330.804 6.75186   2
   5  12   8 71.6791 3.66294  -1
   5  12   4 71.6791 3.66294   2
   6  12   8 182.374 5.48919  -1
   6  12   4 182.374 5.48919   2
   7  12   8 79.7825 4.47395  -1
   7  12   4 79.7825 4.47395   2
   8  12   8 75.1182 8.73073  -1
   8  12   4 75.1182 8.73073   2
   9  12   8 27.8941 3.18623   2
  10  12   8 238.076 8.79664  -1
  10  12   3 238.076 8.79664   2
  11  12   8 119.631 6.42002  -1
  11  12   3 119.631 6.42002   2
  12  12   8 82.4520 5.73538  -1
  12  12   3 82.4520 5.73538   2
  -3  13   8 64.6250 5.24192  -1
  -3  13   6 64.6250 5.24192   2
  -2  13   8 92.6537 4.76107  -1
  -2  13   6 92.6537 4.76107   2
  -1  13   8 28.4876 4.10937  -1
  -1  13   6 28.4876 4.10937   2
   0  13   8 74.2375 12.3479  -1
   0  13   6 74.2375 12.3479   2
   1  13   8 124.750 4.91188   2
   1  13   8 106.090 16.3566  -1
   1  13   5 106.090 16.3566   2
   2  13   8 72.7944 4.55528  -1
   2  13   5 72.7944 4.55528   2
   3  13   8 53.6173 3.86310  -1
   3  13   5 53.6173 3.86310   2
   4  13   8 103.275 4.37042  -1
   4  13   5 103.275 4.37042   2
   5  13   8 104.768 4.40072  -1
   5  13   5 104.768 4.40072   2
   6  13   8 59.6070 3.92838  -1
   6  13   5 59.6070 3.92838   2
   7  13   8 59.6109 4.27691  -1
   7  13   5 59.6109 4.27691   2
   8  13   8 99.2218 5.15733  -1
   8  13   5 99.2218 5.15733   2
   9  13   8 101.054 17.0615  -1
   9  13   5 101.054 17.0615   2
  10  13   8 153.908 9.98284  -1
  10  13   4 153.908 9.98284   2
  11  13   8 5.40437 4.40914  -1
  11  13   4 5.40437 4.40914   2
  -1  14   8 -1.1358 6.46813  -1
  -1  14   7 -1.1358 6.46813   2
   0  14   8 79.1122 6.29958  -1
   0  14   7 79.1122 6.29958   2
   1  14   8 7.92239 9.95100  -1
   1  14   7 7.92239 9.95100   2
   2  14   8 93.4806 4.80744  -1
   2  14   6 93.4806 4.80744   2
   3  14   8 41.9987 3.90942  -1
   3  14   6 41.9987 3.90942   2
   4  14   8 148.270 5.98406  -1
   4  14   6 148.270 5.98406   2
   5  14   8 63.4236 3.88843  -1
   5  14   6 63.4236 3.88843   2
   6  14   8 44.8106 3.66784  -1
   6  14   6 44.8106 3.66784   2
   7  14   8 56.9093 4.35240  -1
   7  14   6 56.9093 4.35240   2
   8  14   8 85.6248 5.04972  -1
   8  14   6 85.6248 5.04972   2
   9  14   8 137.587 6.35538  -1
   9  14   6 137.587 6.35538   2
  10  14   8 80.6600 20.3530  -1
  10  14   5 80.6600 20.3530   2
  10  14   8 2.79272 2.24582   2
   1  15   8 25.4873 12.6484  -1
   1  15   8 25.4873 12.6484   2
   2  15   8 209.879 7.59863  -1
   2  15   7 209.879 7.59863   2
   3  15   8 9.18904 4.16592  -1
   3  15   7 9.18904 4.16592   2
   4  15   8 29.6617 3.89373  -1
   4  15   7 29.6617 3.89373   2
   5  15   8 -1.5233 2.75551  -1
   5  15   7 -1.5233 2.75551   2
   6  15   8 173.136 5.93366  -1
   6  15   7 173.136 5.93366   2
   7  15   8 27.4351 3.84341  -1
   7  15   7 27.4351 3.84341   2
   8  15   8 9.67779 4.01302  -1
   8  15   7 9.67779 4.01302   2
  -7 -11   9 36.5347 4.05936   2
  -6 -11   9 42.5049 4.43346  -1
   6  11  20 42.5049 4.43346   2
  -5 -11   9 92.3297 5.17564  -1
   5  11  20 92.3297 5.17564   2
  -4 -11   9 88.0031 4.11820  -1
   4  11  20 88.0031 4.11820   2
  -3 -11   9 36.2390 4.21824  -1
   3  11  20 36.2390 4.21824   2
  -2 -11   9 53.4020 4.63809  -1
   2  11  20 53.4020 4.63809   2
  -1 -11   9 22.8588 4.14930  -1
   1  11  20 22.8588 4.14930   2
  -9 -10   9 63.1060 8.97168  -1
   9  10  18 63.1060 8.97168   2
  -8 -10   9 64.1486 8.80893  -1
   8  10  19 64.1486 8.80893   2
  -7 -10   9 101.472 5.90307  -1
   7  10  19 101.472 5.90307   2
  -6 -10   9 24.5318 4.34815  -1
   6  10  19 24.5318 4.34815   2
  -5 -10   9 132.277 5.18663  -1
   5  10  19 132.277 5.18663   2
  -4 -10   9 81.4875 3.77888  -1
   4  10  19 81.4875 3.77888   2
  -3 -10   9 111.384 3.92136  -1
   3  10  19 111.384 3.92136   2
  -2 -10   9 227.621 5.93259  -1
   2  10  19 227.621 5.93259   2
  -1 -10   9 87.4961 4.79780  -1
   1  10  19 87.4961 4.79780   2
   0 -10   9 119.223 7.75778  -1
   0  10  19 119.223 7.75778   2
   1 -10   9 99.3233 6.88056  -1
  -1  10  20 99.3233 6.88056   2
   2 -10   9 101.898 7.08810  -1
  -2  10  20 101.898 7.08810   2
 -10  -9   9 39.7724 5.06692  -1
  10   9  17 39.7724 5.06692   2
  -9  -9   9 52.3085 6.32950  -1
   9   9  17 52.3085 6.32950   2
  -7  -9   9 99.8593 6.72193  -1
   7   9  18 99.8593 6.72193   2
  -6  -9   9 77.3145 4.83718  -1
   6   9  18 77.3145 4.83718   2
  -5  -9   9 43.9358 3.63190  -1
   5   9  18 43.9358 3.63190   2
  -4  -9   9 168.835 4.25608  -1
   4   9  18 168.835 4.25608   2
  -3  -9   9 153.898 4.12733  -1
   3   9  18 153.898 4.12733   2
  -2  -9   9 120.131 3.93048  -1
   2   9  18 120.131 3.93048   2
  -1  -9   9 79.3148 4.59586  -1
   1   9  18 79.3148 4.59586   2
   0  -9   9 184.545 6.86535  -1
   0   9  18 184.545 6.86535   2
   1  -9   9 64.2997 4.54585   2
   2  -9   9 160.762 8.42288  -1
  -2   9  19 160.762 8.42288   2
   3  -9   9 27.5170 4.28142  -1
  -3   9  19 27.5170 4.28142   2
   4  -9   9 112.112 5.36534  -1
  -4   9  19 112.112 5.36534   2
 -11  -8   9 32.3513 4.72987  -1
  11   8  16 32.3513 4.72987   2
 -10  -8   9 35.3295 4.80788  -1
  10   8  16 35.3295 4.80788   2
  -9  -8   9 97.7717 5.48976  -1
   9   8  16 97.7717 5.48976   2
  -8  -8   9 64.5315 8.14123  -1
   8   8  16 64.5315 8.14123   2
  -7  -8   9 100.705 8.47967  -1
   7   8  17 100.705 8.47967   2
  -6  -8   9 193.708 6.39687  -1
   6   8  17 193.708 6.39687   2
  -5  -8   9 6.27161 2.48586  -1
   5   8  17 6.27161 2.48586   2
  -4  -8   9 252.042 4.95427  -1
   4   8  17 252.042 4.95427   2
  -3  -8   9 269.786 4.96429  -1
   3   8  17 269.786 4.96429   2
  -2  -8   9 211.228 4.58466  -1
   2   8  17 211.228 4.58466   2
  -1  -8   9 5.96348 2.41073  -1
   1   8  17 5.96348 2.41073   2
   0  -8   9 162.253 5.19540  -1
   0   8  17 162.253 5.19540   2
   1  -8   9 106.884 5.35939   2
   2  -8   9 135.155 13.1166  -1
  -2   8  18 135.155 13.1166   2
   3  -8   9 40.0615 4.30969  -1
  -3   8  18 40.0615 4.30969   2
   4  -8   9 72.4092 4.58737  -1
  -4   8  18 72.4092 4.58737   2
   5  -8   9 71.3699 5.07624  -1
  -5   8  18 71.3699 5.07624   2
   6  -8   9 48.7808 4.22008  -1
  -6   8  18 48.7808 4.22008   2
 -12  -7   9 21.5221 4.88656  -1
  12   7  15 21.5221 4.88656   2
 -11  -7   9 96.2621 6.96536  -1
  11   7  15 96.2621 6.96536   2
 -10  -7   9 15.8109 3.43617  -1
  10   7  15 15.8109 3.43617   2
  -9  -7   9 219.678 6.73616  -1
   9   7  15 219.678 6.73616   2
  -8  -7   9 237.170 10.6881  -1
   8   7  15 237.170 10.6881   2
  -7  -7   9 64.6328 3.62692   2
  -7  -7   9 51.7511 7.24715  -1
   7   7  15 51.7511 7.24715   2
  -6  -7   9 89.4108 4.37350  -1
   6   7  16 89.4108 4.37350   2
  -6  -7   9 144.417 11.8185  -1
   6   7  15 144.417 11.8185   2
  -5  -7   9 136.427 4.27229  -1
   5   7  16 136.427 4.27229   2
  -4  -7   9 187.254 4.16668  -1
   4   7  16 187.254 4.16668   2
  -3  -7   9 166.825 3.79131  -1
   3   7  16 166.825 3.79131   2
  -2  -7   9 118.144 3.50731  -1
   2   7  16 118.144 3.50731   2
  -1  -7   9 3.86309 2.06664  -1
   1   7  16 3.86309 2.06664   2
   0  -7   9 371.898 6.82095  -1
   0   7  16 371.898 6.82095   2
   1  -7   9 258.980 10.2965  -1
  -1   7  16 258.980 10.2965   2
   2  -7   9 162.543 8.77947  -1
  -2   7  17 162.543 8.77947   2
   2  -7   9 49.4237 3.69839   2
   3  -7   9 50.2585 4.16344  -1
  -3   7  17 50.2585 4.16344   2
   4  -7   9 92.1956 4.70739  -1
  -4   7  17 92.1956 4.70739   2
   5  -7   9 64.5071 3.98008  -1
  -5   7  17 64.5071 3.98008   2
   6  -7   9 73.6396 4.29381  -1
  -6   7  17 73.6396 4.29381   2
   7  -7   9 19.4095 4.08891  -1
  -7   7  17 19.4095 4.08891   2
 -12  -6   9 -0.3751 4.15387  -1
  12   6  14 -0.3751 4.15387   2
 -11  -6   9 92.8932 6.81293  -1
  11   6  14 92.8932 6.81293   2
 -10  -6   9 34.1826 3.91625  -1
  10   6  14 34.1826 3.91625   2
  -9  -6   9 306.588 7.53606  -1
   9   6  14 306.588 7.53606   2
  -8  -6   9 25.8742 3.03451  -1
   8   6  14 25.8742 3.03451   2
  -7  -6   9 115.905 3.43379   2
  -6  -6   9 13.7279 3.91036  -1
   6   6  15 13.7279 3.91036   2
  -6  -6   9 37.9942 9.64220  -1
   6   6  14 37.9942 9.64220   2
  -5  -6   9 478.013 7.10515  -1
   5   6  15 478.013 7.10515   2
  -5  -6   9 669.727 24.7368  -1
   5   6  14 669.727 24.7368   2
  -4  -6   9 116.640 3.47658  -1
   4   6  15 116.640 3.47658   2
  -3  -6   9 69.8124 2.58679  -1
   3   6  15 69.8124 2.58679   2
  -2  -6   9 154.245 3.63297  -1
   2   6  15 154.245 3.63297   2
  -1  -6   9 90.5859 3.13911  -1
   1   6  15 90.5859 3.13911   2
   0  -6   9 463.263 6.77440  -1
   0   6  15 463.263 6.77440   2
   1  -6   9 55.0786 4.48455  -1
  -1   6  15 55.0786 4.48455   2
   2  -6   9 103.044 4.31649   2
   3  -6   9 15.4648 4.49920  -1
  -3   6  16 15.4648 4.49920   2
   4  -6   9 212.206 4.98372  -1
  -4   6  16 212.206 4.98372   2
   5  -6   9 37.3087 2.86074  -1
  -5   6  16 37.3087 2.86074   2
   6  -6   9 227.636 5.92388  -1
  -6   6  16 227.636 5.92388   2
   7  -6   9 35.2121 3.08612  -1
  -7   6  16 35.2121 3.08612   2
   8  -6   9 29.1101 3.53500  -1
  -8   6  16 29.1101 3.53500   2
 -13  -5   9 -0.7685 3.34175   2
 -12  -5   9 91.3046 7.22787  -1
  12   5  13 91.3046 7.22787   2
 -11  -5   9 139.169 6.54114  -1
  11   5  13 139.169 6.54114   2
 -10  -5   9 51.8599 4.20326  -1
  10   5  13 51.8599 4.20326   2
  -9  -5   9 211.779 5.34386  -1
   9   5  13 211.779 5.34386   2
  -8  -5   9 96.2712 3.76306  -1
   8   5  13 96.2712 3.76306   2
  -7  -5   9 307.485 12.4166  -1
   7   5  13 307.485 12.4166   2
  -6  -5   9 23.4388 1.78505   2
  -6  -5   9 27.4997 11.0796  -1
   6   5  13 27.4997 11.0796   2
  -5  -5   9 483.626 7.32568  -1
   5   5  14 483.626 7.32568   2
  -5  -5   9 387.461 16.1215  -1
   5   5  13 387.461 16.1215   2
  -4  -5   9 50.3516 2.47613  -1
   4   5  14 50.3516 2.47613   2
  -3  -5   9 433.606 5.27245  -1
   3   5  14 433.606 5.27245   2
  -2  -5   9 13.2916 1.56633  -1
   2   5  14 13.2916 1.56633   2
  -1  -5   9 493.593 5.55725  -1
   1   5  14 493.593 5.55725   2
   0  -5   9 191.924 3.73330  -1
   0   5  14 191.924 3.73330   2
   1  -5   9 187.956 4.24457  -1
  -1   5  14 187.956 4.24457   2
   2  -5   9 118.820 9.17510  -1
  -2   5  14 118.820 9.17510   2
   3  -5   9 32.0321 6.01276  -1
  -3   5  15 32.0321 6.01276   2
   3  -5   9 21.7639 2.44364   2
   4  -5   9 185.020 4.74140  -1
  -4   5  15 185.020 4.74140   2
   5  -5   9 85.5271 3.52355  -1
  -5   5  15 85.5271 3.52355   2
   6  -5   9 336.646 5.78008  -1
  -6   5  15 336.646 5.78008   2
   7  -5   9 11.2709 2.27405  -1
  -7   5  15 11.2709 2.27405   2
   8  -5   9 92.1371 4.20656  -1
  -8   5  15 92.1371 4.20656   2
   9  -5   9 8.23304 3.22258  -1
  -9   5  15 8.23304 3.22258   2
 -13  -4   9 53.8610 7.45291  -1
  13   4  12 53.8610 7.45291   2
 -12  -4   9 89.9818 5.98490  -1
  12   4  12 89.9818 5.98490   2
 -11  -4   9 60.4203 5.02967  -1
  11   4  12 60.4203 5.02967   2
 -10  -4   9 36.0097 3.05178  -1
  10   4  12 36.0097 3.05178   2
  -9  -4   9 100.503 4.26569  -1
   9   4  12 100.503 4.26569   2
  -8  -4   9 111.790 3.79953  -1
   8   4  12 111.790 3.79953   2
  -7  -4   9 280.468 7.44232  -1
   7   4  12 280.468 7.44232   2
  -6  -4   9 34.5087 2.03175   2
  -6  -4   9 82.7903 10.7574  -1
   6   4  12 82.7903 10.7574   2
  -5  -4   9 409.148 8.60998  -1
   5   4  13 409.148 8.60998   2
  -4  -4   9 433.830 5.06842  -1
   4   4  13 433.830 5.06842   2
  -3  -4   9 302.770 3.56704  -1
   3   4  13 302.770 3.56704   2
  -2  -4   9 117.985 2.27828  -1
   2   4  13 117.985 2.27828   2
  -1  -4   9 604.822 5.55805  -1
   1   4  13 604.822 5.55805   2
   0  -4   9 227.867 3.58502  -1
   0   4  13 227.867 3.58502   2
   1  -4   9 330.786 4.69545  -1
  -1   4  13 330.786 4.69545   2
   2  -4   9 262.112 9.52713  -1
  -2   4  13 262.112 9.52713   2
   3  -4   9 146.144 4.38253   2
   4  -4   9 100.077 4.39331  -1
  -4   4  14 100.077 4.39331   2
   5  -4   9 125.685 3.89067  -1
  -5   4  14 125.685 3.89067   2
   6  -4   9 109.834 3.51660  -1
  -6   4  14 109.834 3.51660   2
   7  -4   9 40.7222 2.76867  -1
  -7   4  14 40.7222 2.76867   2
   8  -4   9 137.173 4.56384  -1
  -8   4  14 137.173 4.56384   2
   9  -4   9 4.63504 2.88973  -1
  -9   4  14 4.63504 2.88973   2
  10  -4   9 46.4854 4.12160  -1
 -10   4  14 46.4854 4.12160   2
 -13  -3   9 84.1855 8.41112  -1
  13   3  11 84.1855 8.41112   2
 -12  -3   9 62.1472 5.61498  -1
  12   3  11 62.1472 5.61498   2
 -11  -3   9 145.564 5.61008  -1
  11   3  11 145.564 5.61008   2
 -10  -3   9 18.6397 2.68796  -1
  10   3  11 18.6397 2.68796   2
  -9  -3   9 200.396 5.46207  -1
   9   3  11 200.396 5.46207   2
  -8  -3   9 238.808 5.36369  -1
   8   3  11 238.808 5.36369   2
  -7  -3   9 223.121 4.59080  -1
   7   3  11 223.121 4.59080   2
  -6  -3   9 101.818 6.54239  -1
   6   3  11 101.818 6.54239   2
  -5  -3   9 47.5868 2.11046   2
  -5  -3   9 209.407 12.5534  -1
   5   3  11 209.407 12.5534   2
  -5  -3   9 186.761 8.89743  -1
   5   3  12 186.761 8.89743   2
  -4  -3   9 600.980 5.94773  -1
   4   3  12 600.980 5.94773   2
  -3  -3   9 838.927 6.22349  -1
   3   3  12 838.927 6.22349   2
  -2  -3   9 58.2596 1.69050  -1
   2   3  12 58.2596 1.69050   2
  -1  -3   9 163.142 2.66662  -1
   1   3  12 163.142 2.66662   2
   0  -3   9 216.294 3.08775  -1
   0   3  12 216.294 3.08775   2
   1  -3   9 754.602 6.78565  -1
  -1   3  12 754.602 6.78565   2
   2  -3   9 453.798 9.94164  -1
  -2   3  12 453.798 9.94164   2
   3  -3   9 108.718 4.50553   2
   4  -3   9 105.192 6.90169  -1
  -4   3  13 105.192 6.90169   2
   5  -3   9 151.892 3.88893  -1
  -5   3  13 151.892 3.88893   2
   6  -3   9 8.75449 2.11739  -1
  -6   3  13 8.75449 2.11739   2
   7  -3   9 216.333 4.50435  -1
  -7   3  13 216.333 4.50435   2
   8  -3   9 201.989 5.05519  -1
  -8   3  13 201.989 5.05519   2
   9  -3   9 20.8112 3.01723  -1
  -9   3  13 20.8112 3.01723   2
  10  -3   9 16.7479 3.39392  -1
 -10   3  13 16.7479 3.39392   2
  11  -3   9 41.7902 4.42252  -1
 -11   3  13 41.7902 4.42252   2
 -13  -2   9 78.0770 14.0667  -1
  13   2  10 78.0770 14.0667   2
 -12  -2   9 28.7469 4.25768  -1
  12   2  10 28.7469 4.25768   2
 -11  -2   9 77.4580 4.28623  -1
  11   2  10 77.4580 4.28623   2
 -10  -2   9 77.7544 3.31885  -1
  10   2  10 77.7544 3.31885   2
  -9  -2   9 392.319 6.16595  -1
   9   2  10 392.319 6.16595   2
  -8  -2   9 46.7577 2.38726  -1
   8   2  10 46.7577 2.38726   2
  -7  -2   9 191.089 3.34542  -1
   7   2  10 191.089 3.34542   2
  -6  -2   9 14.9483 4.37857  -1
   6   2  10 14.9483 4.37857   2
  -5  -2   9 196.003 2.82837   2
  -4  -2   9 106.458 3.74934  -1
   4   2  11 106.458 3.74934   2
  -4  -2   9 49.2349 8.06501  -1
   4   2  10 49.2349 8.06501   2
  -3  -2   9 641.689 5.37108  -1
   3   2  11 641.689 5.37108   2
  -2  -2   9 64.3144 1.70582  -1
[truncated: 303,137 more chars]
