# Supplementary material for: A Boratafulvene
Source: Angew Chem Int Ed Engl. 2021 Aug 6;60(36):20055–60. doi: 10.1002/anie.202107968 (PMC8456924; doi:10.1002/anie.202107968)
Supplement: Supplementary file 1 — Supporting Information [file ANIE-60-20055-s001.zip › Compound4_cif.cif]

 
data_sad_p21c_final_a
 
_audit_creation_method            'SHELXL-2018/3'
_shelx_SHELXL_version_number      '2018/3'
_chemical_name_systematic         ?
_chemical_name_common             ?
_chemical_melting_point           ?
_chemical_formula_moiety          ?
_chemical_formula_sum
 'C56 H98 B K O7 Si2' 
_chemical_formula_weight          989.43

loop_
 _atom_type_symbol
 _atom_type_description
 _atom_type_scat_dispersion_real
 _atom_type_scat_dispersion_imag
 _atom_type_scat_source
 'C'  'C'   0.0033   0.0016
 'International Tables Vol C Tables 4.2.6.8 and 6.1.1.4'
 'H'  'H'   0.0000   0.0000
 'International Tables Vol C Tables 4.2.6.8 and 6.1.1.4'
 'B'  'B'   0.0013   0.0007
 'International Tables Vol C Tables 4.2.6.8 and 6.1.1.4'
 'O'  'O'   0.0106   0.0060
 'International Tables Vol C Tables 4.2.6.8 and 6.1.1.4'
 'Si'  'Si'   0.0817   0.0704
 'International Tables Vol C Tables 4.2.6.8 and 6.1.1.4'
 'K'  'K'   0.2009   0.2494
 'International Tables Vol C Tables 4.2.6.8 and 6.1.1.4'
 
_space_group_crystal_system       monoclinic
_space_group_IT_number            14
_space_group_name_H-M_alt         'P 21/c'
_space_group_name_Hall            '-P 2ybc'
 
_shelx_space_group_comment
;
The symmetry employed for this shelxl refinement is uniquely defined
by the following loop, which should always be used as a source of
symmetry information in preference to the above space-group names.
They are only intended as comments.
;
 
loop_
 _space_group_symop_operation_xyz
 'x, y, z'
 '-x, y+1/2, -z+1/2'
 '-x, -y, -z'
 'x, -y-1/2, z-1/2'
 
_cell_length_a                    22.151(4)
_cell_length_b                    14.173(2)
_cell_length_c                    21.363(3)
_cell_angle_alpha                 90
_cell_angle_beta                  113.574(2)
_cell_angle_gamma                 90
_cell_volume                      6147.3(17)
_cell_formula_units_Z             4
_cell_measurement_temperature     100(2)
_cell_measurement_reflns_used      9049
_cell_measurement_theta_min        2.23
_cell_measurement_theta_max       27.04
 
_exptl_crystal_description        'block'
_exptl_crystal_colour             'pale orange'
_exptl_crystal_density_meas       ?
_exptl_crystal_density_method     ?
_exptl_crystal_density_diffrn     1.069          
_exptl_crystal_F_000              2168
_exptl_transmission_factor_min    ?
_exptl_transmission_factor_max    ?
_exptl_crystal_size_max           0.287
_exptl_crystal_size_mid           0.168
_exptl_crystal_size_min           0.158
_exptl_absorpt_coefficient_mu     0.170
_shelx_estimated_absorpt_T_min    0.953
_shelx_estimated_absorpt_T_max    0.974
_exptl_absorpt_correction_type    'multi-scan'
_exptl_absorpt_correction_T_min   0.7065
_exptl_absorpt_correction_T_max   0.7456
_exptl_absorpt_process_details    
;
 Reference: Krause, L., Herbst-Irmer, R.,
 Sheldrick G.M. & Stalke D.,
 J. Appl. Cryst. 48 (2015) 3-10.
;
_exptl_absorpt_special_details    ?
_diffrn_ambient_temperature       100(2)
_diffrn_radiation_wavelength      0.71073
_diffrn_radiation_type            MoK\a
_diffrn_source                    ?
_diffrn_measurement_device_type  'Bruker APEX-II CCD'
_diffrn_measurement_method       '\f and \w scans'
_diffrn_detector_area_resol_mean  ?
_diffrn_reflns_number             111777
_diffrn_reflns_av_unetI/netI      0.0226
_diffrn_reflns_av_R_equivalents   0.0377
_diffrn_reflns_limit_h_min        -28
_diffrn_reflns_limit_h_max        28
_diffrn_reflns_limit_k_min        -18
_diffrn_reflns_limit_k_max        18
_diffrn_reflns_limit_l_min        -27
_diffrn_reflns_limit_l_max        27
_diffrn_reflns_theta_min          1.003
_diffrn_reflns_theta_max          27.469
_diffrn_reflns_theta_full         25.242
_diffrn_measured_fraction_theta_max   0.999
_diffrn_measured_fraction_theta_full  1.000
_diffrn_reflns_Laue_measured_fraction_max    0.999
_diffrn_reflns_Laue_measured_fraction_full   1.000
_diffrn_reflns_point_group_measured_fraction_max   0.999
_diffrn_reflns_point_group_measured_fraction_full  1.000
_reflns_number_total              14057
_reflns_number_gt                 11361
_reflns_threshold_expression      'I > 2\s(I)'
_reflns_Friedel_coverage          0.000
_reflns_Friedel_fraction_max      .
_reflns_Friedel_fraction_full     .
 
_reflns_special_details
;
 Reflections were merged by SHELXL according to the crystal
 class for the calculation of statistics and refinement.
 
 _reflns_Friedel_fraction is defined as the number of unique
 Friedel pairs measured divided by the number that would be
 possible theoretically, ignoring centric projections and
 systematic absences.
;
 
_computing_data_collection       'Bruker APEX2'
_computing_cell_refinement       'Bruker SAINT'
_computing_data_reduction        'Bruker SAINT'
_computing_structure_solution     'SHELXT 2014/5 (Sheldrick, 2014)'
_computing_structure_refinement 'SHELXL-2018/3 (Sheldrick, 2018)'
_computing_molecular_graphics    'Bruker SHELXTL'
_computing_publication_material  'Bruker SHELXTL'
_refine_special_details           
;
One lattice hexane molecule was found to be severely 
disordered and was modelled over two positions. Further disordering due
to a third contributing molecule was not accounted for.
THE DSR programme tool was used.
Some disorder was observed in a subunit of the crown-
ether which was modelled accordingly over two positions using
SADI SIMU and RIGU commands.
Disorder in one t-Bu group was modelled over two positions
using SADI, SIMU and RIGU commands. 
Reflection 1 2 3 was omitted.
;
_refine_ls_structure_factor_coef  Fsqd
_refine_ls_matrix_type            full
_refine_ls_weighting_scheme       calc
_refine_ls_weighting_details
'w=1/[\s^2^(Fo^2^)+(0.0843P)^2^+6.4480P] where P=(Fo^2^+2Fc^2^)/3'
_atom_sites_solution_primary      ?
_atom_sites_solution_secondary    ?
_atom_sites_solution_hydrogens    geom
_refine_ls_hydrogen_treatment     constr
_refine_ls_extinction_method      none
_refine_ls_extinction_coef        .
_refine_ls_number_reflns          14057
_refine_ls_number_parameters      740
_refine_ls_number_restraints      530
_refine_ls_R_factor_all           0.0781
_refine_ls_R_factor_gt            0.0634
_refine_ls_wR_factor_ref          0.1806
_refine_ls_wR_factor_gt           0.1688
_refine_ls_goodness_of_fit_ref    1.041
_refine_ls_restrained_S_all       1.047
_refine_ls_shift/su_max           0.001
_refine_ls_shift/su_mean          0.000
 
loop_
 _atom_site_label
 _atom_site_type_symbol
 _atom_site_fract_x
 _atom_site_fract_y
 _atom_site_fract_z
 _atom_site_U_iso_or_equiv
 _atom_site_adp_type
 _atom_site_occupancy
 _atom_site_site_symmetry_order  
 _atom_site_calc_flag
 _atom_site_refinement_flags_posn
 _atom_site_refinement_flags_adp
 _atom_site_refinement_flags_occupancy
 _atom_site_disorder_assembly
 _atom_site_disorder_group
K1 K 0.61329(2) 0.40371(3) 0.78258(3) 0.02994(12) Uani 1 1 d . . . . .
O1 O 0.49499(7) 0.38124(13) 0.76635(8) 0.0368(4) Uani 1 1 d . . . . .
C1 C 0.38466(10) 0.40153(14) 0.78461(10) 0.0241(4) Uani 1 1 d . . . . .
B1 B 0.43244(11) 0.39259(17) 0.74249(12) 0.0259(5) Uani 1 1 d . . . . .
Si1 Si 0.41913(3) 0.41580(5) 0.87860(3) 0.03226(15) Uani 1 1 d . . . . .
O2 O 0.64904(10) 0.24836(14) 0.87833(10) 0.0498(5) Uani 1 1 d . . . . .
C2 C 0.32243(9) 0.40929(13) 0.73728(10) 0.0218(4) Uani 1 1 d . . . . .
Si2 Si 0.40110(3) 0.37846(5) 0.58878(3) 0.03317(16) Uani 1 1 d . . . . .
O3 O 0.62218(10) 0.22078(14) 0.73857(11) 0.0542(5) Uani 1 1 d . . . . .
C3 C 0.31902(9) 0.41026(13) 0.66454(10) 0.0225(4) Uani 1 1 d . . . . .
C4 C 0.37897(10) 0.39967(15) 0.66244(10) 0.0249(4) Uani 1 1 d . . . . .
O4 O 0.65455(10) 0.36180(19) 0.66953(11) 0.0595(6) Uani 1 1 d . . . . .
C5 C 0.48613(13) 0.5060(2) 0.89970(13) 0.0470(7) Uani 1 1 d . . . . .
H5A H 0.519143 0.484337 0.883168 0.071 Uiso 1 1 calc R U . . .
H5B H 0.506957 0.514894 0.949293 0.071 Uiso 1 1 calc R U . . .
H5C H 0.467348 0.565970 0.877675 0.071 Uiso 1 1 calc R U . . .
O5 O 0.62481(15) 0.54469(18) 0.69768(14) 0.0777(8) Uani 1 1 d D . . . .
C6 C 0.45595(15) 0.3021(2) 0.92189(14) 0.0555(8) Uani 1 1 d . . . . .
H6A H 0.420656 0.258735 0.919549 0.083 Uiso 1 1 calc R U . . .
H6B H 0.484475 0.314469 0.969804 0.083 Uiso 1 1 calc R U . . .
H6C H 0.481963 0.273701 0.898946 0.083 Uiso 1 1 calc R U . . .
O6 O 0.67523(12) 0.57807(14) 0.84095(13) 0.0608(6) Uani 1 1 d D . . . .
C7 C 0.35933(13) 0.4557(3) 0.91515(13) 0.0508(7) Uani 1 1 d . . . . .
H7A H 0.333468 0.508829 0.888305 0.076 Uiso 1 1 calc R U . . .
H7B H 0.383512 0.475717 0.962603 0.076 Uiso 1 1 calc R U . . .
H7C H 0.329749 0.403577 0.913654 0.076 Uiso 1 1 calc R U . . .
O7 O 0.67030(11) 0.43571(16) 0.92593(11) 0.0589(6) Uani 1 1 d . . . . .
C8 C 0.46202(14) 0.2804(2) 0.61195(14) 0.0522(8) Uani 1 1 d . . . . .
H8A H 0.441467 0.222591 0.619257 0.078 Uiso 1 1 calc R U . . .
H8B H 0.499943 0.296657 0.653940 0.078 Uiso 1 1 calc R U . . .
H8C H 0.476733 0.270413 0.574875 0.078 Uiso 1 1 calc R U . . .
C9 C 0.44098(14) 0.4851(2) 0.56812(15) 0.0512(7) Uani 1 1 d . . . . .
H9A H 0.458643 0.467829 0.534326 0.077 Uiso 1 1 calc R U . . .
H9B H 0.476857 0.507664 0.609802 0.077 Uiso 1 1 calc R U . . .
H9C H 0.408117 0.535226 0.549521 0.077 Uiso 1 1 calc R U . . .
C00C C 0.22226(9) 0.49941(14) 0.72983(10) 0.0242(4) Uani 1 1 d . . . . .
H00C H 0.234489 0.548187 0.706705 0.029 Uiso 1 1 calc R U . . .
C11 C 0.26102(9) 0.41849(14) 0.74996(10) 0.0216(4) Uani 1 1 d . . . . .
C10 C 0.33025(12) 0.3429(2) 0.50774(12) 0.0398(6) Uani 1 1 d . . . . .
H10A H 0.304962 0.399010 0.485474 0.060 Uiso 1 1 calc R U . . .
H10B H 0.301665 0.298866 0.518569 0.060 Uiso 1 1 calc R U . . .
H10C H 0.347240 0.312155 0.476987 0.060 Uiso 1 1 calc R U . . .
C12 C 0.24131(10) 0.34544(14) 0.78145(10) 0.0248(4) Uani 1 1 d . . . . .
H12 H 0.267196 0.289723 0.794586 0.030 Uiso 1 1 calc R U . . .
C13 C 0.18423(10) 0.35277(15) 0.79403(11) 0.0272(4) Uani 1 1 d . . . . .
C16 C 0.17818(18) 0.3034(2) 0.90338(16) 0.0581(8) Uani 1 1 d . . . . .
H16A H 0.152716 0.359740 0.903959 0.087 Uiso 1 1 calc R U . . .
H16B H 0.225326 0.317472 0.926086 0.087 Uiso 1 1 calc R U . . .
H16C H 0.167049 0.251909 0.927461 0.087 Uiso 1 1 calc R U . . .
C15 C 0.19743(14) 0.18000(18) 0.83074(15) 0.0438(6) Uani 1 1 d . . . . .
H15A H 0.189481 0.160810 0.784025 0.066 Uiso 1 1 calc R U . . .
H15B H 0.180746 0.131238 0.852220 0.066 Uiso 1 1 calc R U . . .
H15C H 0.244829 0.188282 0.857104 0.066 Uiso 1 1 calc R U . . .
C14 C 0.16158(12) 0.27393(18) 0.82896(14) 0.0388(5) Uani 1 1 d . . . . .
C19 C 0.16576(10) 0.51014(15) 0.74304(11) 0.0258(4) Uani 1 1 d . . . . .
C18 C 0.14823(10) 0.43650(16) 0.77537(11) 0.0281(4) Uani 1 1 d . . . . .
H18 H 0.110243 0.443431 0.785173 0.034 Uiso 1 1 calc R U . . .
C17 C 0.08806(15) 0.2563(3) 0.7925(2) 0.0686(10) Uani 1 1 d . . . . .
H17A H 0.077618 0.238882 0.744905 0.103 Uiso 1 1 calc R U . . .
H17B H 0.063965 0.313756 0.793793 0.103 Uiso 1 1 calc R U . . .
H17C H 0.075166 0.204914 0.815290 0.103 Uiso 1 1 calc R U . . .
C20 C 0.12498(11) 0.60174(16) 0.72375(13) 0.0343(5) Uani 1 1 d . . . . .
C21 C 0.14801(19) 0.6660(2) 0.78704(17) 0.0635(9) Uani 1 1 d . . . . .
H21A H 0.195143 0.679170 0.801916 0.095 Uiso 1 1 calc R U . . .
H21B H 0.140218 0.634459 0.823941 0.095 Uiso 1 1 calc R U . . .
H21C H 0.123328 0.725431 0.775569 0.095 Uiso 1 1 calc R U . . .
C22 C 0.13346(13) 0.65301(19) 0.66495(15) 0.0459(6) Uani 1 1 d . . . . .
H22A H 0.121312 0.610644 0.625546 0.069 Uiso 1 1 calc R U . . .
H22B H 0.179498 0.672455 0.679209 0.069 Uiso 1 1 calc R U . . .
H22C H 0.105001 0.708851 0.652342 0.069 Uiso 1 1 calc R U . . .
C23 C 0.05129(13) 0.5804(2) 0.7008(2) 0.0577(8) Uani 1 1 d . . . . .
H23A H 0.026114 0.639190 0.687214 0.087 Uiso 1 1 calc R U . . .
H23B H 0.043561 0.551512 0.738643 0.087 Uiso 1 1 calc R U . . .
H23C H 0.037151 0.536828 0.661961 0.087 Uiso 1 1 calc R U . . .
C24 C 0.25429(9) 0.41979(14) 0.60595(10) 0.0228(4) Uani 1 1 d . . . . .
C25 C 0.20382(10) 0.35600(14) 0.59826(10) 0.0245(4) Uani 1 1 d . . . . .
H25 H 0.211739 0.306269 0.630390 0.029 Uiso 1 1 calc R U . . .
C26 C 0.14224(10) 0.36346(15) 0.54473(10) 0.0264(4) Uani 1 1 d D U . . .
C27 C 0.08698(11) 0.29501(17) 0.54153(11) 0.0338(5) Uani 1 1 d D U . . .
C28 C 0.1129(2) 0.1925(3) 0.5502(3) 0.0505(12) Uani 0.775(12) 1 d D U P A 1
H28A H 0.077358 0.149029 0.547108 0.076 Uiso 0.775(12) 1 calc R U P A 1
H28B H 0.149546 0.185582 0.594850 0.076 Uiso 0.775(12) 1 calc R U P A 1
H28C H 0.128070 0.177785 0.514054 0.076 Uiso 0.775(12) 1 calc R U P A 1
C29 C 0.0681(3) 0.3168(5) 0.6008(3) 0.0632(17) Uani 0.775(12) 1 d D U P A 1
H29A H 0.048130 0.379695 0.594614 0.095 Uiso 0.775(12) 1 calc R U P A 1
H29B H 0.107554 0.315205 0.643584 0.095 Uiso 0.775(12) 1 calc R U P A 1
H29C H 0.036444 0.269703 0.602546 0.095 Uiso 0.775(12) 1 calc R U P A 1
C30 C 0.0276(2) 0.2987(4) 0.4737(2) 0.0559(15) Uani 0.775(12) 1 d D U P A 1
H30A H 0.041252 0.283519 0.436610 0.084 Uiso 0.775(12) 1 calc R U P A 1
H30B H 0.008483 0.362236 0.466776 0.084 Uiso 0.775(12) 1 calc R U P A 1
H30C H -0.005394 0.252855 0.474122 0.084 Uiso 0.775(12) 1 calc R U P A 1
C28B C 0.1103(7) 0.2140(14) 0.5910(13) 0.082(8) Uani 0.225(12) 1 d D U P A 2
H28D H 0.072365 0.176163 0.588518 0.122 Uiso 0.225(12) 1 calc R U P A 2
H28E H 0.133171 0.238498 0.637440 0.122 Uiso 0.225(12) 1 calc R U P A 2
H28F H 0.140533 0.174470 0.579189 0.122 Uiso 0.225(12) 1 calc R U P A 2
C29B C 0.0412(9) 0.3554(13) 0.5647(15) 0.070(6) Uani 0.225(12) 1 d D U P A 2
H29D H 0.019884 0.404240 0.530512 0.105 Uiso 0.225(12) 1 calc R U P A 2
H29E H 0.067312 0.385222 0.608667 0.105 Uiso 0.225(12) 1 calc R U P A 2
H29F H 0.007524 0.314846 0.569617 0.105 Uiso 0.225(12) 1 calc R U P A 2
C30B C 0.0495(9) 0.2581(16) 0.4706(7) 0.057(5) Uani 0.225(12) 1 d D U P A 2
H30D H 0.035745 0.311033 0.438371 0.085 Uiso 0.225(12) 1 calc R U P A 2
H30E H 0.010509 0.223707 0.468893 0.085 Uiso 0.225(12) 1 calc R U P A 2
H30F H 0.077764 0.215563 0.458088 0.085 Uiso 0.225(12) 1 calc R U P A 2
C31 C 0.13165(10) 0.43677(16) 0.49784(11) 0.0285(4) Uani 1 1 d . . . . .
H31 H 0.089939 0.441966 0.460694 0.034 Uiso 1 1 calc R U . . .
C32 C 0.18080(10) 0.50300(15) 0.50396(11) 0.0271(4) Uani 1 1 d . . . . .
C33 C 0.16881(11) 0.58664(17) 0.45467(12) 0.0345(5) Uani 1 1 d . . . . .
C34 C 0.22504(14) 0.5942(2) 0.43010(15) 0.0477(7) Uani 1 1 d . . . . .
H34A H 0.228217 0.535166 0.407719 0.072 Uiso 1 1 calc R U . . .
H34B H 0.266648 0.605752 0.469314 0.072 Uiso 1 1 calc R U . . .
H34C H 0.216126 0.646478 0.397606 0.072 Uiso 1 1 calc R U . . .
C35 C 0.16607(14) 0.67765(18) 0.49278(15) 0.0470(6) Uani 1 1 d . . . . .
H35A H 0.158324 0.731738 0.461948 0.070 Uiso 1 1 calc R U . . .
H35B H 0.207973 0.686117 0.532228 0.070 Uiso 1 1 calc R U . . .
H35C H 0.130184 0.673047 0.508419 0.070 Uiso 1 1 calc R U . . .
C36 C 0.10411(13) 0.5769(2) 0.39079(14) 0.0477(7) Uani 1 1 d . . . . .
H36A H 0.099648 0.630249 0.360062 0.072 Uiso 1 1 calc R U . . .
H36B H 0.066818 0.576423 0.404440 0.072 Uiso 1 1 calc R U . . .
H36C H 0.104704 0.517825 0.367199 0.072 Uiso 1 1 calc R U . . .
C37 C 0.24162(10) 0.49331(14) 0.55880(10) 0.0251(4) Uani 1 1 d . . . . .
H37 H 0.275382 0.537909 0.564258 0.030 Uiso 1 1 calc R U . . .
C38 C 0.60119(17) 0.1832(2) 0.8350(2) 0.0642(9) Uani 1 1 d . U . . .
H38A H 0.558275 0.215266 0.811669 0.077 Uiso 1 1 calc R U . . .
H38B H 0.595225 0.130565 0.862466 0.077 Uiso 1 1 calc R U . . .
C39 C 0.62461(19) 0.1467(2) 0.7844(2) 0.0686(9) Uani 1 1 d . U . . .
H39A H 0.670342 0.123360 0.807588 0.082 Uiso 1 1 calc R U . . .
H39B H 0.596435 0.093634 0.758931 0.082 Uiso 1 1 calc R U . . .
C40 C 0.66088(17) 0.2012(3) 0.7018(2) 0.0703(10) Uani 1 1 d . U . . .
H40A H 0.653465 0.135419 0.684738 0.084 Uiso 1 1 calc R U . . .
H40B H 0.708147 0.208763 0.731601 0.084 Uiso 1 1 calc R U . . .
C41 C 0.64198(17) 0.2672(3) 0.64437(19) 0.0726(10) Uani 1 1 d . U . . .
H41A H 0.667492 0.253541 0.616512 0.087 Uiso 1 1 calc R U . . .
H41B H 0.594607 0.259665 0.614969 0.087 Uiso 1 1 calc R U . . .
C42 C 0.62756(18) 0.4295(3) 0.61787(18) 0.0716(10) Uani 1 1 d . U . . .
H42A H 0.578870 0.426158 0.598911 0.086 Uiso 1 1 calc R U . . .
H42B H 0.642111 0.417202 0.580441 0.086 Uiso 1 1 calc R U . . .
C43 C 0.6491(2) 0.5214(3) 0.6463(2) 0.0787(11) Uani 1 1 d . U . . .
H43A H 0.633391 0.569093 0.609366 0.094 Uiso 1 1 calc R U . . .
H43B H 0.697875 0.523277 0.666774 0.094 Uiso 1 1 calc R U . . .
C44 C 0.6519(4) 0.6324(3) 0.7270(3) 0.0771(17) Uani 0.756(9) 1 d D U P B 1
H44A H 0.631503 0.684190 0.694247 0.093 Uiso 0.756(9) 1 calc R U P B 1
H44B H 0.699989 0.633045 0.739044 0.093 Uiso 0.756(9) 1 calc R U P B 1
C45 C 0.6383(4) 0.6455(3) 0.7906(3) 0.0790(19) Uani 0.756(9) 1 d D U P B 1
H45A H 0.650891 0.710094 0.808787 0.095 Uiso 0.756(9) 1 calc R U P B 1
H45B H 0.590721 0.637065 0.779213 0.095 Uiso 0.756(9) 1 calc R U P B 1
C46 C 0.6836(3) 0.5966(3) 0.9086(3) 0.0674(13) Uani 0.756(9) 1 d D U P B 1
H46A H 0.640543 0.612584 0.909794 0.081 Uiso 0.756(9) 1 calc R U P B 1
H46B H 0.713421 0.651229 0.926533 0.081 Uiso 0.756(9) 1 calc R U P B 1
C44B C 0.6124(8) 0.6386(9) 0.7281(7) 0.084(4) Uani 0.244(9) 1 d D U P B 2
H44C H 0.609402 0.692307 0.697377 0.101 Uiso 0.244(9) 1 calc R U P B 2
H44D H 0.571364 0.635269 0.735952 0.101 Uiso 0.244(9) 1 calc R U P B 2
C45B C 0.6721(10) 0.6483(10) 0.7950(6) 0.085(5) Uani 0.244(9) 1 d D U P B 2
H45C H 0.712505 0.646273 0.785889 0.102 Uiso 0.244(9) 1 calc R U P B 2
H45D H 0.670578 0.710379 0.815564 0.102 Uiso 0.244(9) 1 calc R U P B 2
C46B C 0.7196(10) 0.5770(13) 0.9057(6) 0.083(4) Uani 0.244(9) 1 d D U P B 2
H46C H 0.721012 0.641172 0.924636 0.100 Uiso 0.244(9) 1 calc R U P B 2
H46D H 0.763300 0.565073 0.904907 0.100 Uiso 0.244(9) 1 calc R U P B 2
C47 C 0.71152(18) 0.5133(3) 0.95143(18) 0.0703(9) Uani 1 1 d D U . . .
H47A H 0.755562 0.499331 0.952080 0.084 Uiso 0.756(9) 1 calc R U P B 1
H47B H 0.716739 0.526193 0.998864 0.084 Uiso 0.756(9) 1 calc R U P B 1
H47C H 0.755685 0.489029 0.981024 0.084 Uiso 0.244(9) 1 calc R U P B 2
H47D H 0.694978 0.549008 0.981151 0.084 Uiso 0.244(9) 1 calc R U P B 2
C48 C 0.6810(2) 0.3569(3) 0.96822(17) 0.0788(11) Uani 1 1 d . U . . .
H48A H 0.675689 0.374362 1.010618 0.095 Uiso 1 1 calc R U . . .
H48B H 0.726323 0.333005 0.980839 0.095 Uiso 1 1 calc R U . . .
C49 C 0.6329(2) 0.2835(2) 0.9313(2) 0.0804(12) Uani 1 1 d . U . . .
H49A H 0.634095 0.231766 0.962962 0.096 Uiso 1 1 calc R U . . .
H49B H 0.587900 0.310375 0.912177 0.096 Uiso 1 1 calc R U . . .
C1A C 0.7884(5) 0.3912(6) 0.8306(6) 0.091(3) Uani 0.520(6) 1 d D U P C 1
H1AA H 0.763440 0.449823 0.814771 0.136 Uiso 0.520(6) 1 calc R U P C 1
H1AB H 0.766422 0.351330 0.852529 0.136 Uiso 0.520(6) 1 calc R U P C 1
H1AC H 0.790745 0.357638 0.791483 0.136 Uiso 0.520(6) 1 calc R U P C 1
C2A C 0.8545(4) 0.4133(6) 0.8793(5) 0.094(2) Uani 0.520(6) 1 d D U P C 1
H2AA H 0.874327 0.354405 0.903871 0.113 Uiso 0.520(6) 1 calc R U P C 1
H2AB H 0.850722 0.457599 0.913293 0.113 Uiso 0.520(6) 1 calc R U P C 1
C3A C 0.9012(4) 0.4544(6) 0.8532(4) 0.0854(19) Uani 0.520(6) 1 d D U P C 1
H3AA H 0.903709 0.410560 0.818196 0.102 Uiso 0.520(6) 1 calc R U P C 1
H3AB H 0.881342 0.513620 0.829226 0.102 Uiso 0.520(6) 1 calc R U P C 1
C4A C 0.9688(4) 0.4762(6) 0.8997(6) 0.094(2) Uani 0.520(6) 1 d D U P C 1
H4AA H 0.964979 0.530118 0.927369 0.112 Uiso 0.520(6) 1 calc R U P C 1
H4AB H 0.983069 0.421809 0.931369 0.112 Uiso 0.520(6) 1 calc R U P C 1
C5A C 1.0239(6) 0.4979(9) 0.8839(8) 0.101(3) Uani 0.520(6) 1 d D U P C 1
H5AA H 1.007828 0.536547 0.841808 0.121 Uiso 0.520(6) 1 calc R U P C 1
H5AB H 1.040502 0.437941 0.873040 0.121 Uiso 0.520(6) 1 calc R U P C 1
C6A C 1.0806(6) 0.5480(7) 0.9357(8) 0.103(3) Uani 0.520(6) 1 d D U P C 1
H6AA H 1.115035 0.502310 0.960800 0.155 Uiso 0.520(6) 1 calc R U P C 1
H6AB H 1.066218 0.580991 0.967657 0.155 Uiso 0.520(6) 1 calc R U P C 1
H6AC H 1.098188 0.593839 0.912974 0.155 Uiso 0.520(6) 1 calc R U P C 1
C1B C 1.0616(7) 0.5839(9) 0.9164(9) 0.109(4) Uani 0.480(6) 1 d D U P C 2
H1BA H 1.051131 0.647067 0.896280 0.131 Uiso 0.480(6) 1 calc R U P C 2
H1BB H 1.100505 0.559529 0.910666 0.131 Uiso 0.480(6) 1 calc R U P C 2
H1BC H 1.070616 0.587197 0.965113 0.131 Uiso 0.480(6) 1 calc R U P C 2
C2B C 1.0117(6) 0.5277(10) 0.8858(9) 0.109(4) Uani 0.480(6) 1 d D U P C 2
H2BA H 1.034562 0.482788 0.867172 0.131 Uiso 0.480(6) 1 calc R U P C 2
H2BB H 1.012351 0.495522 0.927148 0.131 Uiso 0.480(6) 1 calc R U P C 2
C3B C 0.9527(5) 0.5059(6) 0.8460(6) 0.087(2) Uani 0.480(6) 1 d D U P C 2
H3BA H 0.944333 0.550068 0.807494 0.105 Uiso 0.480(6) 1 calc R U P C 2
H3BB H 0.927293 0.531990 0.870961 0.105 Uiso 0.480(6) 1 calc R U P C 2
C4B C 0.9148(5) 0.4297(7) 0.8134(5) 0.093(2) Uani 0.480(6) 1 d D U P C 2
H4BA H 0.927316 0.377154 0.846644 0.111 Uiso 0.480(6) 1 calc R U P C 2
H4BB H 0.928734 0.411326 0.776460 0.111 Uiso 0.480(6) 1 calc R U P C 2
C5B C 0.8468(5) 0.4333(6) 0.7847(5) 0.092(2) Uani 0.480(6) 1 d D U P C 2
H5BA H 0.831291 0.378455 0.753652 0.111 Uiso 0.480(6) 1 calc R U P C 2
H5BB H 0.834142 0.490502 0.755726 0.111 Uiso 0.480(6) 1 calc R U P C 2
C6B C 0.8110(7) 0.4342(10) 0.8252(8) 0.110(3) Uani 0.480(6) 1 d D U P C 2
H6BA H 0.829561 0.387769 0.861964 0.132 Uiso 0.480(6) 1 calc R U P C 2
H6BB H 0.764989 0.418216 0.797268 0.132 Uiso 0.480(6) 1 calc R U P C 2
H6BC H 0.813264 0.497153 0.844933 0.132 Uiso 0.480(6) 1 calc R U P C 2
 
loop_
 _atom_site_aniso_label
 _atom_site_aniso_U_11
 _atom_site_aniso_U_22
 _atom_site_aniso_U_33
 _atom_site_aniso_U_23
 _atom_site_aniso_U_13
 _atom_site_aniso_U_12
K1 0.0269(2) 0.0283(2) 0.0368(3) 0.00376(18) 0.01497(19) 0.00132(17)
O1 0.0236(7) 0.0556(11) 0.0308(8) -0.0039(7) 0.0105(6) 0.0050(7)
C1 0.0206(9) 0.0287(10) 0.0229(9) -0.0019(8) 0.0087(8) 0.0008(7)
B1 0.0236(11) 0.0300(12) 0.0249(11) -0.0022(9) 0.0104(9) 0.0020(9)
Si1 0.0242(3) 0.0508(4) 0.0211(3) -0.0045(3) 0.0082(2) -0.0038(3)
O2 0.0566(12) 0.0494(11) 0.0504(11) 0.0116(9) 0.0288(10) 0.0187(9)
C2 0.0219(9) 0.0197(9) 0.0258(10) -0.0015(7) 0.0116(8) -0.0003(7)
Si2 0.0263(3) 0.0515(4) 0.0232(3) -0.0029(3) 0.0114(2) 0.0066(3)
O3 0.0519(11) 0.0477(11) 0.0595(12) -0.0122(9) 0.0186(10) 0.0170(9)
C3 0.0221(9) 0.0217(9) 0.0233(9) 0.0001(7) 0.0086(8) 0.0007(7)
C4 0.0221(9) 0.0303(10) 0.0228(9) -0.0014(8) 0.0094(8) 0.0023(8)
O4 0.0396(10) 0.0974(18) 0.0448(11) 0.0091(11) 0.0206(9) 0.0112(11)
C5 0.0364(13) 0.0692(18) 0.0346(13) -0.0176(12) 0.0133(11) -0.0175(12)
O5 0.108(2) 0.0562(14) 0.0752(16) 0.0181(12) 0.0432(16) -0.0198(14)
C6 0.0523(16) 0.071(2) 0.0345(14) 0.0151(13) 0.0087(12) 0.0052(15)
O6 0.0727(15) 0.0391(11) 0.0798(16) -0.0155(10) 0.0402(13) -0.0106(10)
C7 0.0369(13) 0.088(2) 0.0310(13) -0.0204(13) 0.0171(11) -0.0103(14)
O7 0.0554(12) 0.0569(13) 0.0499(12) -0.0009(10) 0.0057(10) 0.0067(10)
C8 0.0446(14) 0.074(2) 0.0346(13) -0.0114(13) 0.0127(11) 0.0252(14)
C9 0.0483(15) 0.075(2) 0.0424(14) -0.0063(14) 0.0310(13) -0.0113(14)
C00C 0.0232(9) 0.0234(9) 0.0267(10) -0.0014(7) 0.0108(8) -0.0015(7)
C11 0.0174(8) 0.0257(9) 0.0205(9) -0.0035(7) 0.0064(7) -0.0014(7)
C10 0.0357(12) 0.0552(15) 0.0258(11) -0.0047(10) 0.0095(9) 0.0074(11)
C12 0.0237(9) 0.0252(10) 0.0252(10) 0.0013(8) 0.0095(8) 0.0024(7)
C13 0.0255(10) 0.0322(11) 0.0265(10) 0.0006(8) 0.0133(8) -0.0020(8)
C16 0.087(2) 0.0528(17) 0.0553(17) 0.0189(14) 0.0506(18) 0.0167(16)
C15 0.0519(15) 0.0347(13) 0.0549(16) 0.0090(11) 0.0319(13) -0.0023(11)
C14 0.0379(12) 0.0401(13) 0.0483(14) 0.0115(11) 0.0276(11) 0.0017(10)
C19 0.0217(9) 0.0271(10) 0.0272(10) -0.0026(8) 0.0082(8) 0.0030(8)
C18 0.0219(9) 0.0360(11) 0.0297(10) -0.0018(9) 0.0138(8) 0.0008(8)
C17 0.0401(16) 0.065(2) 0.105(3) 0.0322(19) 0.0336(17) -0.0064(14)
C20 0.0302(11) 0.0322(11) 0.0420(13) 0.0009(9) 0.0159(10) 0.0089(9)
C21 0.083(2) 0.0440(16) 0.0582(19) -0.0115(14) 0.0232(17) 0.0222(16)
C22 0.0403(13) 0.0410(14) 0.0577(16) 0.0172(12) 0.0207(12) 0.0156(11)
C23 0.0312(13) 0.0553(17) 0.089(2) 0.0251(16) 0.0268(14) 0.0181(12)
C24 0.0206(9) 0.0265(10) 0.0224(9) -0.0001(7) 0.0099(7) 0.0027(7)
C25 0.0265(10) 0.0246(9) 0.0221(9) 0.0014(7) 0.0094(8) 0.0001(8)
C26 0.0232(9) 0.0310(10) 0.0255(10) -0.0001(8) 0.0102(8) -0.0028(8)
C27 0.0281(10) 0.0421(12) 0.0287(11) 0.0009(9) 0.0087(9) -0.0124(9)
C28 0.052(2) 0.0386(18) 0.053(3) 0.0034(17) 0.013(2) -0.0166(15)
C29 0.054(3) 0.091(4) 0.061(3) -0.029(3) 0.041(2) -0.038(3)
C30 0.037(2) 0.063(3) 0.047(2) 0.012(2) -0.0047(17) -0.024(2)
C28B 0.044(8) 0.082(11) 0.089(13) 0.050(11) -0.004(8) -0.031(7)
C29B 0.056(10) 0.073(10) 0.111(16) -0.045(10) 0.064(11) -0.037(7)
C30B 0.049(9) 0.066(12) 0.052(6) -0.018(7) 0.017(6) -0.028(8)
C31 0.0202(9) 0.0369(11) 0.0259(10) 0.0041(9) 0.0065(8) 0.0017(8)
C32 0.0252(10) 0.0287(10) 0.0286(10) 0.0068(8) 0.0119(8) 0.0043(8)
C33 0.0298(11) 0.0362(12) 0.0362(12) 0.0153(10) 0.0117(9) 0.0041(9)
C34 0.0424(14) 0.0567(16) 0.0488(15) 0.0264(13) 0.0233(12) 0.0066(12)
C35 0.0514(15) 0.0345(13) 0.0538(16) 0.0144(12) 0.0198(13) 0.0058(11)
C36 0.0410(14) 0.0523(16) 0.0409(14) 0.0221(12) 0.0068(11) 0.0026(12)
C37 0.0212(9) 0.0271(10) 0.0280(10) 0.0023(8) 0.0110(8) -0.0009(7)
C38 0.0619(19) 0.0376(15) 0.094(2) 0.0212(15) 0.0319(18) 0.0048(14)
C39 0.074(2) 0.0321(14) 0.086(2) -0.0030(15) 0.0168(18) 0.0142(14)
C40 0.0518(18) 0.078(2) 0.077(2) -0.0335(17) 0.0205(17) 0.0158(16)
C41 0.0503(18) 0.107(3) 0.063(2) -0.0351(18) 0.0253(16) 0.0092(18)
C42 0.0549(19) 0.118(3) 0.0515(18) 0.0221(19) 0.0315(16) 0.0160(19)
C43 0.071(2) 0.107(3) 0.071(2) 0.043(2) 0.043(2) 0.000(2)
C44 0.103(4) 0.039(2) 0.114(4) 0.019(2) 0.070(4) -0.006(3)
C45 0.114(5) 0.0229(19) 0.139(5) 0.001(2) 0.091(5) 0.001(3)
C46 0.075(3) 0.057(2) 0.089(3) -0.038(2) 0.053(3) -0.019(2)
C44B 0.092(8) 0.044(7) 0.132(8) 0.033(7) 0.061(8) -0.006(7)
C45B 0.097(9) 0.036(6) 0.135(8) 0.025(7) 0.062(8) -0.006(7)
C46B 0.076(9) 0.081(8) 0.087(8) -0.031(5) 0.026(7) -0.030(7)
C47 0.0605(19) 0.099(3) 0.0542(19) -0.0349(17) 0.0260(16) -0.0056(18)
C48 0.128(3) 0.071(2) 0.0458(17) 0.0129(15) 0.044(2) 0.054(2)
C49 0.137(3) 0.0501(18) 0.094(3) 0.0245(17) 0.088(3) 0.0347(19)
C1A 0.096(5) 0.061(5) 0.109(6) -0.003(4) 0.034(4) 0.033(4)
C2A 0.100(4) 0.072(4) 0.104(5) -0.025(4) 0.036(4) 0.027(4)
C3A 0.116(4) 0.068(4) 0.073(4) -0.014(3) 0.040(3) 0.034(3)
C4A 0.111(4) 0.065(4) 0.112(6) -0.006(4) 0.052(4) 0.021(4)
C5A 0.129(5) 0.081(6) 0.122(6) -0.001(5) 0.080(4) 0.033(4)
C6A 0.123(6) 0.068(6) 0.145(8) 0.019(5) 0.082(5) 0.016(5)
C1B 0.099(7) 0.095(8) 0.149(9) 0.009(7) 0.066(6) -0.001(5)
C2B 0.118(6) 0.085(7) 0.125(7) 0.000(6) 0.051(5) 0.001(5)
C3B 0.114(5) 0.054(4) 0.100(5) 0.001(4) 0.049(4) 0.015(3)
C4B 0.127(5) 0.082(5) 0.077(5) -0.004(4) 0.050(4) -0.006(4)
C5B 0.125(4) 0.056(4) 0.096(5) 0.005(4) 0.044(4) 0.028(4)
C6B 0.123(7) 0.091(7) 0.122(7) 0.007(6) 0.057(5) 0.031(6)
 
_geom_special_details
;
 All esds (except the esd in the dihedral angle between two l.s. planes)
 are estimated using the full covariance matrix.  The cell esds are taken
 into account individually in the estimation of esds in distances, angles
 and torsion angles; correlations between esds in cell parameters are only
 used when they are defined by crystal symmetry.  An approximate (isotropic)
 treatment of cell esds is used for estimating esds involving l.s. planes.
;
 
loop_
 _geom_bond_atom_site_label_1
 _geom_bond_atom_site_label_2
 _geom_bond_distance
 _geom_bond_site_symmetry_2
 _geom_bond_publ_flag
K1 O1 2.5223(17) . ?
K1 O5 2.778(2) . ?
K1 O3 2.792(2) . ?
K1 O7 2.844(2) . ?
K1 O6 2.859(2) . ?
K1 O2 2.892(2) . ?
K1 O4 2.964(2) . ?
K1 C38 3.367(3) . ?
K1 C45 3.464(5) . ?
K1 C49 3.477(4) . ?
K1 C44B 3.524(13) . ?
O1 B1 1.281(3) . ?
C1 C2 1.349(3) . ?
C1 B1 1.645(3) . ?
C1 Si1 1.852(2) . ?
B1 C4 1.648(3) . ?
Si1 C5 1.872(3) . ?
Si1 C7 1.874(3) . ?
Si1 C6 1.874(3) . ?
O2 C49 1.407(4) . ?
O2 C38 1.432(4) . ?
C2 C11 1.495(3) . ?
C2 C3 1.526(3) . ?
Si2 C4 1.851(2) . ?
Si2 C8 1.861(3) . ?
Si2 C10 1.882(2) . ?
Si2 C9 1.890(3) . ?
O3 C40 1.403(4) . ?
O3 C39 1.421(4) . ?
C3 C4 1.355(3) . ?
C3 C24 1.485(3) . ?
O4 C42 1.403(4) . ?
O4 C41 1.429(5) . ?
C5 H5A 0.9800 . ?
C5 H5B 0.9800 . ?
C5 H5C 0.9800 . ?
O5 C44 1.414(6) . ?
O5 C43 1.442(5) . ?
O5 C44B 1.553(15) . ?
C6 H6A 0.9800 . ?
C6 H6B 0.9800 . ?
C6 H6C 0.9800 . ?
O6 C46B 1.339(11) . ?
O6 C45B 1.379(11) . ?
O6 C46 1.406(5) . ?
O6 C45 1.426(6) . ?
C7 H7A 0.9800 . ?
C7 H7B 0.9800 . ?
C7 H7C 0.9800 . ?
O7 C47 1.393(4) . ?
O7 C48 1.396(4) . ?
C8 H8A 0.9800 . ?
C8 H8B 0.9800 . ?
C8 H8C 0.9800 . ?
C9 H9A 0.9800 . ?
C9 H9B 0.9800 . ?
C9 H9C 0.9800 . ?
C00C C11 1.394(3) . ?
C00C C19 1.397(3) . ?
C00C H00C 0.9500 . ?
C11 C12 1.396(3) . ?
C10 H10A 0.9800 . ?
C10 H10B 0.9800 . ?
C10 H10C 0.9800 . ?
C12 C13 1.398(3) . ?
C12 H12 0.9500 . ?
C13 C18 1.396(3) . ?
C13 C14 1.535(3) . ?
C16 C14 1.539(4) . ?
C16 H16A 0.9800 . ?
C16 H16B 0.9800 . ?
C16 H16C 0.9800 . ?
C15 C14 1.543(4) . ?
C15 H15A 0.9800 . ?
C15 H15B 0.9800 . ?
C15 H15C 0.9800 . ?
C14 C17 1.519(4) . ?
C19 C18 1.390(3) . ?
C19 C20 1.541(3) . ?
C18 H18 0.9500 . ?
C17 H17A 0.9800 . ?
C17 H17B 0.9800 . ?
C17 H17C 0.9800 . ?
C20 C22 1.526(4) . ?
C20 C23 1.535(4) . ?
C20 C21 1.539(4) . ?
C21 H21A 0.9800 . ?
C21 H21B 0.9800 . ?
C21 H21C 0.9800 . ?
C22 H22A 0.9800 . ?
C22 H22B 0.9800 . ?
C22 H22C 0.9800 . ?
C23 H23A 0.9800 . ?
C23 H23B 0.9800 . ?
C23 H23C 0.9800 . ?
C24 C25 1.395(3) . ?
C24 C37 1.398(3) . ?
C25 C26 1.390(3) . ?
C25 H25 0.9500 . ?
C26 C31 1.396(3) . ?
C26 C27 1.542(3) . ?
C27 C30B 1.502(10) . ?
C27 C28B 1.505(10) . ?
C27 C29 1.516(4) . ?
C27 C30 1.519(4) . ?
C27 C28 1.546(5) . ?
C27 C29B 1.552(10) . ?
C28 H28A 0.9800 . ?
C28 H28B 0.9800 . ?
C28 H28C 0.9800 . ?
C29 H29A 0.9800 . ?
C29 H29B 0.9800 . ?
C29 H29C 0.9800 . ?
C30 H30A 0.9800 . ?
C30 H30B 0.9800 . ?
C30 H30C 0.9800 . ?
C28B H28D 0.9800 . ?
C28B H28E 0.9800 . ?
C28B H28F 0.9800 . ?
C29B H29D 0.9800 . ?
C29B H29E 0.9800 . ?
C29B H29F 0.9800 . ?
C30B H30D 0.9800 . ?
C30B H30E 0.9800 . ?
C30B H30F 0.9800 . ?
C31 C32 1.403(3) . ?
C31 H31 0.9500 . ?
C32 C37 1.394(3) . ?
C32 C33 1.537(3) . ?
C33 C34 1.537(3) . ?
C33 C35 1.539(4) . ?
C33 C36 1.540(3) . ?
C34 H34A 0.9800 . ?
C34 H34B 0.9800 . ?
C34 H34C 0.9800 . ?
C35 H35A 0.9800 . ?
C35 H35B 0.9800 . ?
C35 H35C 0.9800 . ?
C36 H36A 0.9800 . ?
C36 H36B 0.9800 . ?
C36 H36C 0.9800 . ?
C37 H37 0.9500 . ?
C38 C39 1.467(5) . ?
C38 H38A 0.9900 . ?
C38 H38B 0.9900 . ?
C39 H39A 0.9900 . ?
C39 H39B 0.9900 . ?
C40 C41 1.465(6) . ?
C40 H40A 0.9900 . ?
C40 H40B 0.9900 . ?
C41 H41A 0.9900 . ?
C41 H41B 0.9900 . ?
C42 C43 1.436(6) . ?
C42 H42A 0.9900 . ?
C42 H42B 0.9900 . ?
C43 H43A 0.9900 . ?
C43 H43B 0.9900 . ?
C44 C45 1.517(7) . ?
C44 H44A 0.9900 . ?
C44 H44B 0.9900 . ?
C45 H45A 0.9900 . ?
C45 H45B 0.9900 . ?
C46 C47 1.471(7) . ?
C46 H46A 0.9900 . ?
C46 H46B 0.9900 . ?
C44B C45B 1.516(16) . ?
C44B H44C 0.9900 . ?
C44B H44D 0.9900 . ?
C45B H45C 0.9900 . ?
C45B H45D 0.9900 . ?
C46B C47 1.393(13) . ?
C46B H46C 0.9900 . ?
C46B H46D 0.9900 . ?
C47 H47A 0.9900 . ?
C47 H47B 0.9900 . ?
C47 H47C 0.9900 . ?
C47 H47D 0.9900 . ?
C48 C49 1.473(6) . ?
C48 H48A 0.9900 . ?
C48 H48B 0.9900 . ?
C49 H49A 0.9900 . ?
C49 H49B 0.9900 . ?
C1A C2A 1.451(11) . ?
C1A H1AA 0.9800 . ?
C1A H1AB 0.9800 . ?
C1A H1AC 0.9800 . ?
C2A C3A 1.477(10) . ?
C2A H2AA 0.9900 . ?
C2A H2AB 0.9900 . ?
C3A C4A 1.461(10) . ?
C3A H3AA 0.9900 . ?
C3A H3AB 0.9900 . ?
C4A C5A 1.424(12) . ?
C4A H4AA 0.9900 . ?
C4A H4AB 0.9900 . ?
C5A C6A 1.481(12) . ?
C5A H5AA 0.9900 . ?
C5A H5AB 0.9900 . ?
C6A H6AA 0.9800 . ?
C6A H6AB 0.9800 . ?
C6A H6AC 0.9800 . ?
C1B C2B 1.305(11) . ?
C1B H1BA 0.9800 . ?
C1B H1BB 0.9800 . ?
C1B H1BC 0.9800 . ?
C2B C3B 1.280(11) . ?
C2B H2BA 0.9900 . ?
C2B H2BB 0.9900 . ?
C3B C4B 1.374(10) . ?
C3B H3BA 0.9900 . ?
C3B H3BB 0.9900 . ?
C4B C5B 1.381(10) . ?
C4B H4BA 0.9900 . ?
C4B H4BB 0.9900 . ?
C5B C6B 1.387(11) . ?
C5B H5BA 0.9900 . ?
C5B H5BB 0.9900 . ?
C6B H6BA 0.9800 . ?
C6B H6BB 0.9800 . ?
C6B H6BC 0.9800 . ?
 
loop_
 _geom_angle_atom_site_label_1
 _geom_angle_atom_site_label_2
 _geom_angle_atom_site_label_3
 _geom_angle
 _geom_angle_site_symmetry_1
 _geom_angle_site_symmetry_3
 _geom_angle_publ_flag
O1 K1 O5 111.26(8) . . ?
O1 K1 O3 92.62(6) . . ?
O5 K1 O3 114.26(8) . . ?
O1 K1 O7 99.07(6) . . ?
O5 K1 O7 118.12(8) . . ?
O3 K1 O7 116.75(7) . . ?
O1 K1 O6 117.39(6) . . ?
O5 K1 O6 60.64(8) . . ?
O3 K1 O6 149.70(7) . . ?
O7 K1 O6 57.56(7) . . ?
O1 K1 O2 88.66(6) . . ?
O5 K1 O2 159.84(8) . . ?
O3 K1 O2 59.66(6) . . ?
O7 K1 O2 58.78(6) . . ?
O6 K1 O2 113.68(7) . . ?
O1 K1 O4 120.30(6) . . ?
O5 K1 O4 58.23(8) . . ?
O3 K1 O4 56.85(7) . . ?
O7 K1 O4 139.52(6) . . ?
O6 K1 O4 106.14(7) . . ?
O2 K1 O4 109.71(6) . . ?
O1 K1 C38 73.26(7) . . ?
O5 K1 C38 157.69(9) . . ?
O3 K1 C38 43.57(8) . . ?
O7 K1 C38 81.38(8) . . ?
O6 K1 C38 138.20(9) . . ?
O2 K1 C38 25.00(8) . . ?
O4 K1 C38 100.16(9) . . ?
O1 K1 C45 105.58(12) . . ?
O5 K1 C45 42.81(11) . . ?
O3 K1 C45 154.68(10) . . ?
O7 K1 C45 78.19(12) . . ?
O6 K1 C45 23.67(13) . . ?
O2 K1 C45 136.45(12) . . ?
O4 K1 C45 98.24(10) . . ?
C38 K1 C45 159.10(12) . . ?
O1 K1 C49 78.87(9) . . ?
O5 K1 C49 159.86(10) . . ?
O3 K1 C49 81.53(8) . . ?
O7 K1 C49 41.80(9) . . ?
O6 K1 C49 99.35(9) . . ?
O2 K1 C49 23.29(7) . . ?
O4 K1 C49 132.84(7) . . ?
C38 K1 C49 40.40(10) . . ?
C45 K1 C49 118.72(12) . . ?
O1 K1 C44B 101.9(3) . . ?
O5 K1 C44B 25.1(3) . . ?
O3 K1 C44B 139.3(3) . . ?
O7 K1 C44B 98.4(2) . . ?
O6 K1 C44B 42.8(2) . . ?
O2 K1 C44B 156.4(2) . . ?
O4 K1 C44B 83.3(3) . . ?
C38 K1 C44B 175.0(3) . . ?
C49 K1 C44B 138.3(3) . . ?
B1 O1 K1 159.71(16) . . ?
C2 C1 B1 106.52(17) . . ?
C2 C1 Si1 131.17(16) . . ?
B1 C1 Si1 121.66(14) . . ?
O1 B1 C1 128.5(2) . . ?
O1 B1 C4 129.4(2) . . ?
C1 B1 C4 102.14(16) . . ?
C1 Si1 C5 106.20(11) . . ?
C1 Si1 C7 115.54(11) . . ?
C5 Si1 C7 108.52(13) . . ?
C1 Si1 C6 110.51(12) . . ?
C5 Si1 C6 108.76(15) . . ?
C7 Si1 C6 107.14(15) . . ?
C49 O2 C38 112.8(3) . . ?
C49 O2 K1 102.36(17) . . ?
C38 O2 K1 96.40(16) . . ?
C1 C2 C11 127.04(18) . . ?
C1 C2 C3 112.56(17) . . ?
C11 C2 C3 120.39(17) . . ?
C4 Si2 C8 107.79(11) . . ?
C4 Si2 C10 114.76(10) . . ?
C8 Si2 C10 107.09(13) . . ?
C4 Si2 C9 112.09(11) . . ?
C8 Si2 C9 107.60(15) . . ?
C10 Si2 C9 107.18(13) . . ?
C40 O3 C39 112.1(3) . . ?
C40 O3 K1 120.9(2) . . ?
C39 O3 K1 116.25(18) . . ?
C4 C3 C24 127.67(18) . . ?
C4 C3 C2 112.51(17) . . ?
C24 C3 C2 119.80(17) . . ?
C3 C4 B1 106.23(17) . . ?
C3 C4 Si2 129.98(16) . . ?
B1 C4 Si2 123.20(14) . . ?
C42 O4 C41 112.8(3) . . ?
C42 O4 K1 109.30(19) . . ?
C41 O4 K1 114.7(2) . . ?
Si1 C5 H5A 109.5 . . ?
Si1 C5 H5B 109.5 . . ?
H5A C5 H5B 109.5 . . ?
Si1 C5 H5C 109.5 . . ?
H5A C5 H5C 109.5 . . ?
H5B C5 H5C 109.5 . . ?
C44 O5 C43 108.5(3) . . ?
C43 O5 C44B 134.2(7) . . ?
C44 O5 K1 118.5(3) . . ?
C43 O5 K1 119.5(2) . . ?
C44B O5 K1 105.4(6) . . ?
Si1 C6 H6A 109.5 . . ?
Si1 C6 H6B 109.5 . . ?
H6A C6 H6B 109.5 . . ?
Si1 C6 H6C 109.5 . . ?
H6A C6 H6C 109.5 . . ?
H6B C6 H6C 109.5 . . ?
C46B O6 C45B 123.4(8) . . ?
C46 O6 C45 116.7(3) . . ?
C46B O6 K1 117.8(7) . . ?
C45B O6 K1 115.8(6) . . ?
C46 O6 K1 116.9(2) . . ?
C45 O6 K1 102.7(3) . . ?
Si1 C7 H7A 109.5 . . ?
Si1 C7 H7B 109.5 . . ?
H7A C7 H7B 109.5 . . ?
Si1 C7 H7C 109.5 . . ?
H7A C7 H7C 109.5 . . ?
H7B C7 H7C 109.5 . . ?
C47 O7 C48 117.6(3) . . ?
C47 O7 K1 119.1(2) . . ?
C48 O7 K1 117.2(2) . . ?
Si2 C8 H8A 109.5 . . ?
Si2 C8 H8B 109.5 . . ?
H8A C8 H8B 109.5 . . ?
Si2 C8 H8C 109.5 . . ?
H8A C8 H8C 109.5 . . ?
H8B C8 H8C 109.5 . . ?
Si2 C9 H9A 109.5 . . ?
Si2 C9 H9B 109.5 . . ?
H9A C9 H9B 109.5 . . ?
Si2 C9 H9C 109.5 . . ?
H9A C9 H9C 109.5 . . ?
H9B C9 H9C 109.5 . . ?
C11 C00C C19 121.23(19) . . ?
C11 C00C H00C 119.4 . . ?
C19 C00C H00C 119.4 . . ?
C00C C11 C12 119.08(18) . . ?
C00C C11 C2 120.58(18) . . ?
C12 C11 C2 120.33(17) . . ?
Si2 C10 H10A 109.5 . . ?
Si2 C10 H10B 109.5 . . ?
H10A C10 H10B 109.5 . . ?
Si2 C10 H10C 109.5 . . ?
H10A C10 H10C 109.5 . . ?
H10B C10 H10C 109.5 . . ?
C11 C12 C13 121.25(19) . . ?
C11 C12 H12 119.4 . . ?
C13 C12 H12 119.4 . . ?
C18 C13 C12 117.75(19) . . ?
C18 C13 C14 119.81(19) . . ?
C12 C13 C14 122.42(19) . . ?
C14 C16 H16A 109.5 . . ?
C14 C16 H16B 109.5 . . ?
H16A C16 H16B 109.5 . . ?
C14 C16 H16C 109.5 . . ?
H16A C16 H16C 109.5 . . ?
H16B C16 H16C 109.5 . . ?
C14 C15 H15A 109.5 . . ?
C14 C15 H15B 109.5 . . ?
H15A C15 H15B 109.5 . . ?
C14 C15 H15C 109.5 . . ?
H15A C15 H15C 109.5 . . ?
H15B C15 H15C 109.5 . . ?
C17 C14 C13 111.2(2) . . ?
C17 C14 C16 109.8(3) . . ?
C13 C14 C16 108.4(2) . . ?
C17 C14 C15 107.8(2) . . ?
C13 C14 C15 112.02(19) . . ?
C16 C14 C15 107.5(2) . . ?
C18 C19 C00C 118.01(19) . . ?
C18 C19 C20 121.01(19) . . ?
C00C C19 C20 120.97(19) . . ?
C19 C18 C13 122.61(19) . . ?
C19 C18 H18 118.7 . . ?
C13 C18 H18 118.7 . . ?
C14 C17 H17A 109.5 . . ?
C14 C17 H17B 109.5 . . ?
H17A C17 H17B 109.5 . . ?
C14 C17 H17C 109.5 . . ?
H17A C17 H17C 109.5 . . ?
H17B C17 H17C 109.5 . . ?
C22 C20 C23 107.2(2) . . ?
C22 C20 C21 109.5(2) . . ?
C23 C20 C21 109.5(2) . . ?
C22 C20 C19 111.67(19) . . ?
C23 C20 C19 110.7(2) . . ?
C21 C20 C19 108.1(2) . . ?
C20 C21 H21A 109.5 . . ?
C20 C21 H21B 109.5 . . ?
H21A C21 H21B 109.5 . . ?
C20 C21 H21C 109.5 . . ?
H21A C21 H21C 109.5 . . ?
H21B C21 H21C 109.5 . . ?
C20 C22 H22A 109.5 . . ?
C20 C22 H22B 109.5 . . ?
H22A C22 H22B 109.5 . . ?
C20 C22 H22C 109.5 . . ?
H22A C22 H22C 109.5 . . ?
H22B C22 H22C 109.5 . . ?
C20 C23 H23A 109.5 . . ?
C20 C23 H23B 109.5 . . ?
H23A C23 H23B 109.5 . . ?
C20 C23 H23C 109.5 . . ?
H23A C23 H23C 109.5 . . ?
H23B C23 H23C 109.5 . . ?
C25 C24 C37 118.54(18) . . ?
C25 C24 C3 119.90(18) . . ?
C37 C24 C3 121.54(18) . . ?
C26 C25 C24 121.60(19) . . ?
C26 C25 H25 119.2 . . ?
C24 C25 H25 119.2 . . ?
C25 C26 C31 118.34(19) . . ?
C25 C26 C27 119.27(19) . . ?
C31 C26 C27 122.27(19) . . ?
C30B C27 C28B 109.8(10) . . ?
C29 C27 C30 111.5(3) . . ?
C30B C27 C26 111.9(7) . . ?
C28B C27 C26 113.9(6) . . ?
C29 C27 C26 108.3(2) . . ?
C30 C27 C26 113.0(2) . . ?
C29 C27 C28 107.8(3) . . ?
C30 C27 C28 106.6(3) . . ?
C26 C27 C28 109.7(2) . . ?
C30B C27 C29B 110.3(9) . . ?
C28B C27 C29B 106.3(11) . . ?
C26 C27 C29B 104.3(6) . . ?
C27 C28 H28A 109.5 . . ?
C27 C28 H28B 109.5 . . ?
H28A C28 H28B 109.5 . . ?
C27 C28 H28C 109.5 . . ?
H28A C28 H28C 109.5 . . ?
H28B C28 H28C 109.5 . . ?
C27 C29 H29A 109.5 . . ?
C27 C29 H29B 109.5 . . ?
H29A C29 H29B 109.5 . . ?
C27 C29 H29C 109.5 . . ?
H29A C29 H29C 109.5 . . ?
H29B C29 H29C 109.5 . . ?
C27 C30 H30A 109.5 . . ?
C27 C30 H30B 109.5 . . ?
H30A C30 H30B 109.5 . . ?
C27 C30 H30C 109.5 . . ?
H30A C30 H30C 109.5 . . ?
H30B C30 H30C 109.5 . . ?
C27 C28B H28D 109.5 . . ?
C27 C28B H28E 109.5 . . ?
H28D C28B H28E 109.5 . . ?
C27 C28B H28F 109.5 . . ?
H28D C28B H28F 109.5 . . ?
H28E C28B H28F 109.5 . . ?
C27 C29B H29D 109.5 . . ?
C27 C29B H29E 109.5 . . ?
H29D C29B H29E 109.5 . . ?
C27 C29B H29F 109.5 . . ?
H29D C29B H29F 109.5 . . ?
H29E C29B H29F 109.5 . . ?
C27 C30B H30D 109.5 . . ?
C27 C30B H30E 109.5 . . ?
H30D C30B H30E 109.5 . . ?
C27 C30B H30F 109.5 . . ?
H30D C30B H30F 109.5 . . ?
H30E C30B H30F 109.5 . . ?
C26 C31 C32 121.97(19) . . ?
C26 C31 H31 119.0 . . ?
C32 C31 H31 119.0 . . ?
C37 C32 C31 117.73(19) . . ?
C37 C32 C33 119.73(19) . . ?
C31 C32 C33 122.50(19) . . ?
C32 C33 C34 110.26(19) . . ?
C32 C33 C35 108.5(2) . . ?
C34 C33 C35 109.3(2) . . ?
C32 C33 C36 112.5(2) . . ?
C34 C33 C36 107.3(2) . . ?
C35 C33 C36 108.9(2) . . ?
C33 C34 H34A 109.5 . . ?
C33 C34 H34B 109.5 . . ?
H34A C34 H34B 109.5 . . ?
C33 C34 H34C 109.5 . . ?
H34A C34 H34C 109.5 . . ?
H34B C34 H34C 109.5 . . ?
C33 C35 H35A 109.5 . . ?
C33 C35 H35B 109.5 . . ?
H35A C35 H35B 109.5 . . ?
C33 C35 H35C 109.5 . . ?
H35A C35 H35C 109.5 . . ?
H35B C35 H35C 109.5 . . ?
C33 C36 H36A 109.5 . . ?
C33 C36 H36B 109.5 . . ?
H36A C36 H36B 109.5 . . ?
C33 C36 H36C 109.5 . . ?
H36A C36 H36C 109.5 . . ?
H36B C36 H36C 109.5 . . ?
C32 C37 C24 121.80(19) . . ?
C32 C37 H37 119.1 . . ?
C24 C37 H37 119.1 . . ?
O2 C38 C39 108.4(3) . . ?
O2 C38 K1 58.60(13) . . ?
C39 C38 K1 89.04(19) . . ?
O2 C38 H38A 110.0 . . ?
C39 C38 H38A 110.0 . . ?
K1 C38 H38A 66.1 . . ?
O2 C38 H38B 110.0 . . ?
C39 C38 H38B 110.0 . . ?
K1 C38 H38B 160.7 . . ?
H38A C38 H38B 108.4 . . ?
O3 C39 C38 108.7(2) . . ?
O3 C39 H39A 110.0 . . ?
C38 C39 H39A 110.0 . . ?
O3 C39 H39B 110.0 . . ?
C38 C39 H39B 110.0 . . ?
H39A C39 H39B 108.3 . . ?
O3 C40 C41 108.0(3) . . ?
O3 C40 H40A 110.1 . . ?
C41 C40 H40A 110.1 . . ?
O3 C40 H40B 110.1 . . ?
C41 C40 H40B 110.1 . . ?
H40A C40 H40B 108.4 . . ?
O4 C41 C40 109.7(3) . . ?
O4 C41 H41A 109.7 . . ?
C40 C41 H41A 109.7 . . ?
O4 C41 H41B 109.7 . . ?
C40 C41 H41B 109.7 . . ?
H41A C41 H41B 108.2 . . ?
O4 C42 C43 108.9(3) . . ?
O4 C42 H42A 109.9 . . ?
C43 C42 H42A 109.9 . . ?
O4 C42 H42B 109.9 . . ?
C43 C42 H42B 109.9 . . ?
H42A C42 H42B 108.3 . . ?
C42 C43 O5 111.5(3) . . ?
C42 C43 H43A 109.3 . . ?
O5 C43 H43A 109.3 . . ?
C42 C43 H43B 109.3 . . ?
O5 C43 H43B 109.3 . . ?
H43A C43 H43B 108.0 . . ?
O5 C44 C45 107.6(4) . . ?
O5 C44 H44A 110.2 . . ?
C45 C44 H44A 110.2 . . ?
O5 C44 H44B 110.2 . . ?
C45 C44 H44B 110.2 . . ?
H44A C44 H44B 108.5 . . ?
O6 C45 C44 109.5(4) . . ?
O6 C45 K1 53.6(2) . . ?
C44 C45 K1 85.4(3) . . ?
O6 C45 H45A 109.8 . . ?
C44 C45 H45A 109.8 . . ?
K1 C45 H45A 161.6 . . ?
O6 C45 H45B 109.8 . . ?
C44 C45 H45B 109.8 . . ?
K1 C45 H45B 74.6 . . ?
H45A C45 H45B 108.2 . . ?
O6 C46 C47 109.8(3) . . ?
O6 C46 H46A 109.7 . . ?
C47 C46 H46A 109.7 . . ?
O6 C46 H46B 109.7 . . ?
C47 C46 H46B 109.7 . . ?
H46A C46 H46B 108.2 . . ?
C45B C44B O5 103.8(12) . . ?
C45B C44B K1 83.5(7) . . ?
O5 C44B K1 49.5(4) . . ?
C45B C44B H44C 111.0 . . ?
O5 C44B H44C 111.0 . . ?
K1 C44B H44C 159.3 . . ?
C45B C44B H44D 111.0 . . ?
O5 C44B H44D 111.0 . . ?
K1 C44B H44D 77.5 . . ?
H44C C44B H44D 109.0 . . ?
O6 C45B C44B 112.5(11) . . ?
O6 C45B H45C 109.1 . . ?
C44B C45B H45C 109.1 . . ?
O6 C45B H45D 109.1 . . ?
C44B C45B H45D 109.1 . . ?
H45C C45B H45D 107.8 . . ?
O6 C46B C47 119.0(11) . . ?
O6 C46B H46C 107.6 . . ?
C47 C46B H46C 107.6 . . ?
O6 C46B H46D 107.6 . . ?
C47 C46B H46D 107.6 . . ?
H46C C46B H46D 107.0 . . ?
O7 C47 C46B 119.1(6) . . ?
O7 C47 C46 110.1(3) . . ?
O7 C47 H47A 109.6 . . ?
C46 C47 H47A 109.6 . . ?
O7 C47 H47B 109.6 . . ?
C46 C47 H47B 109.6 . . ?
H47A C47 H47B 108.2 . . ?
O7 C47 H47C 107.6 . . ?
C46B C47 H47C 107.6 . . ?
O7 C47 H47D 107.6 . . ?
C46B C47 H47D 107.6 . . ?
H47C C47 H47D 107.0 . . ?
O7 C48 C49 108.7(3) . . ?
O7 C48 H48A 110.0 . . ?
C49 C48 H48A 110.0 . . ?
O7 C48 H48B 110.0 . . ?
C49 C48 H48B 110.0 . . ?
H48A C48 H48B 108.3 . . ?
O2 C49 C48 108.6(3) . . ?
O2 C49 K1 54.35(14) . . ?
C48 C49 K1 86.66(19) . . ?
O2 C49 H49A 110.0 . . ?
C48 C49 H49A 110.0 . . ?
K1 C49 H49A 161.1 . . ?
O2 C49 H49B 110.0 . . ?
C48 C49 H49B 110.0 . . ?
K1 C49 H49B 72.3 . . ?
H49A C49 H49B 108.4 . . ?
C2A C1A H1AA 109.5 . . ?
C2A C1A H1AB 109.5 . . ?
H1AA C1A H1AB 109.5 . . ?
C2A C1A H1AC 109.5 . . ?
H1AA C1A H1AC 109.5 . . ?
H1AB C1A H1AC 109.5 . . ?
C1A C2A C3A 118.2(10) . . ?
C1A C2A H2AA 107.8 . . ?
C3A C2A H2AA 107.8 . . ?
C1A C2A H2AB 107.8 . . ?
C3A C2A H2AB 107.8 . . ?
H2AA C2A H2AB 107.1 . . ?
C4A C3A C2A 120.5(8) . . ?
C4A C3A H3AA 107.2 . . ?
C2A C3A H3AA 107.2 . . ?
C4A C3A H3AB 107.2 . . ?
C2A C3A H3AB 107.2 . . ?
H3AA C3A H3AB 106.8 . . ?
C5A C4A C3A 128.8(11) . . ?
C5A C4A H4AA 105.1 . . ?
C3A C4A H4AA 105.1 . . ?
C5A C4A H4AB 105.1 . . ?
C3A C4A H4AB 105.1 . . ?
H4AA C4A H4AB 105.9 . . ?
C4A C5A C6A 118.6(12) . . ?
C4A C5A H5AA 107.7 . . ?
C6A C5A H5AA 107.7 . . ?
C4A C5A H5AB 107.7 . . ?
C6A C5A H5AB 107.7 . . ?
H5AA C5A H5AB 107.1 . . ?
C5A C6A H6AA 109.5 . . ?
C5A C6A H6AB 109.5 . . ?
H6AA C6A H6AB 109.5 . . ?
C5A C6A H6AC 109.5 . . ?
H6AA C6A H6AC 109.5 . . ?
H6AB C6A H6AC 109.5 . . ?
C2B C1B H1BA 109.5 . . ?
C2B C1B H1BB 109.5 . . ?
H1BA C1B H1BB 109.5 . . ?
C2B C1B H1BC 109.5 . . ?
H1BA C1B H1BC 109.5 . . ?
H1BB C1B H1BC 109.5 . . ?
C3B C2B C1B 156.2(15) . . ?
C3B C2B H2BA 97.3 . . ?
C1B C2B H2BA 97.3 . . ?
C3B C2B H2BB 97.3 . . ?
C1B C2B H2BB 97.3 . . ?
H2BA C2B H2BB 103.6 . . ?
C2B C3B C4B 141.4(11) . . ?
C2B C3B H3BA 101.6 . . ?
C4B C3B H3BA 101.6 . . ?
C2B C3B H3BB 101.6 . . ?
C4B C3B H3BB 101.6 . . ?
H3BA C3B H3BB 104.6 . . ?
C3B C4B C5B 122.2(9) . . ?
C3B C4B H4BA 106.8 . . ?
C5B C4B H4BA 106.8 . . ?
C3B C4B H4BB 106.8 . . ?
C5B C4B H4BB 106.8 . . ?
H4BA C4B H4BB 106.6 . . ?
C4B C5B C6B 121.1(10) . . ?
C4B C5B H5BA 107.0 . . ?
C6B C5B H5BA 107.0 . . ?
C4B C5B H5BB 107.0 . . ?
C6B C5B H5BB 107.0 . . ?
H5BA C5B H5BB 106.8 . . ?
C5B C6B H6BA 109.5 . . ?
C5B C6B H6BB 109.5 . . ?
H6BA C6B H6BB 109.5 . . ?
C5B C6B H6BC 109.5 . . ?
H6BA C6B H6BC 109.5 . . ?
H6BB C6B H6BC 109.5 . . ?
 
_refine_diff_density_max    0.761
_refine_diff_density_min   -0.406
_refine_diff_density_rms    0.063

_shelx_res_file
;
TITL sad_p21c_final_a.res in P2(1)/c
    sad_p21c_final_a.res
    created by SHELXL-2018/3 at 15:07:42 on 16-Apr-2021
REM Old TITL sad_p21c_final in P2(1)/c
REM SHELXT solution in P2(1)/c
REM R1 0.236,  Rweak 0.011,  Alpha 0.048,  Orientation as input
REM Formula found by SHELXT:  C60 O3 Si2 K
CELL  0.71073  22.1510  14.1731  21.3634   90.000  113.574   90.000
ZERR   4.0   0.0035   0.0023   0.0034    0.000    0.002    0.000
LATT  1
SYMM -X, 1/2+Y, 1/2-Z
SFAC  C  H  B  O  SI  K
UNIT 224 392 4 28 8 4

SADI C1B C2B C2B C3B C3B C4B C4B C5B C5B C6B
SADI 0.04 C1B C3B C3B C5B C2B C4B C4B C6B
SIMU C1B > C6B
RIGU C1B > C6B
REM Restraints for Fragment hexane, n-Hexane, C6H14 from: CCDC 103189.
REM Please cite https://doi.org/10.1107/S1600576718004508
SADI C1A C2A C2A C3A C3A C4A C4A C5A C5A C6A
SADI 0.04 C1A C3A C3A C5A C2A C4A C4A C6A
SIMU C1A > C6A
RIGU C1A > C6A
SIMU 0.04 0.08 1
TEMP -173(2)
SIZE 0.158 0.168 0.287
L.S. 50
ACTA
BOND $H
LIST 6
FMAP 2
PLAN 20
OMIT 1 2 3
WGHT    0.084300    6.448000
FVAR       0.19783   0.52023   0.75586   0.77494
K1    6    0.613293    0.403713    0.782584    11.00000    0.02689    0.02828 =
         0.03678    0.00376    0.01497    0.00132
O1    4    0.494989    0.381241    0.766349    11.00000    0.02365    0.05560 =
         0.03080   -0.00395    0.01050    0.00498
C1    1    0.384663    0.401527    0.784615    11.00000    0.02064    0.02866 =
         0.02291   -0.00192    0.00874    0.00084
B1    3    0.432437    0.392589    0.742495    11.00000    0.02359    0.03003 =
         0.02488   -0.00222    0.01039    0.00199
SI1   5    0.419130    0.415798    0.878599    11.00000    0.02416    0.05076 =
         0.02109   -0.00448    0.00823   -0.00384
O2    4    0.649037    0.248362    0.878329    11.00000    0.05664    0.04945 =
         0.05044    0.01156    0.02881    0.01871
C2    1    0.322425    0.409289    0.737283    11.00000    0.02191    0.01973 =
         0.02575   -0.00147    0.01160   -0.00028
SI2   5    0.401096    0.378458    0.588776    11.00000    0.02628    0.05146 =
         0.02320   -0.00289    0.01141    0.00662
O3    4    0.622182    0.220777    0.738574    11.00000    0.05194    0.04770 =
         0.05949   -0.01223    0.01862    0.01697
C3    1    0.319023    0.410256    0.664539    11.00000    0.02206    0.02169 =
         0.02328    0.00009    0.00861    0.00071
C4    1    0.378969    0.399665    0.662445    11.00000    0.02210    0.03032 =
         0.02280   -0.00142    0.00941    0.00226
O4    4    0.654547    0.361801    0.669526    11.00000    0.03964    0.09739 =
         0.04484    0.00907    0.02059    0.01116
C5    1    0.486126    0.505995    0.899697    11.00000    0.03642    0.06921 =
         0.03463   -0.01759    0.01334   -0.01752
AFIX 137
H5A   2    0.519143    0.484337    0.883168    11.00000   -1.50000
H5B   2    0.506957    0.514894    0.949293    11.00000   -1.50000
H5C   2    0.467348    0.565970    0.877675    11.00000   -1.50000
AFIX   0
O5    4    0.624808    0.544688    0.697684    11.00000    0.10785    0.05623 =
         0.07520    0.01811    0.04318   -0.01975
C6    1    0.455948    0.302114    0.921889    11.00000    0.05232    0.07135 =
         0.03446    0.01508    0.00868    0.00518
AFIX 137
H6A   2    0.420656    0.258735    0.919549    11.00000   -1.50000
H6B   2    0.484475    0.314469    0.969804    11.00000   -1.50000
H6C   2    0.481963    0.273701    0.898946    11.00000   -1.50000
AFIX   0
O6    4    0.675228    0.578066    0.840947    11.00000    0.07265    0.03905 =
         0.07981   -0.01551    0.04022   -0.01056
C7    1    0.359333    0.455744    0.915150    11.00000    0.03692    0.08777 =
         0.03102   -0.02043    0.01711   -0.01031
AFIX 137
H7A   2    0.333468    0.508829    0.888305    11.00000   -1.50000
H7B   2    0.383512    0.475717    0.962603    11.00000   -1.50000
H7C   2    0.329749    0.403577    0.913654    11.00000   -1.50000
AFIX   0
O7    4    0.670299    0.435714    0.925933    11.00000    0.05537    0.05685 =
         0.04991   -0.00085    0.00571    0.00672
C8    1    0.462019    0.280430    0.611955    11.00000    0.04457    0.07448 =
         0.03463   -0.01136    0.01273    0.02518
AFIX 137
H8A   2    0.441467    0.222591    0.619257    11.00000   -1.50000
H8B   2    0.499943    0.296657    0.653940    11.00000   -1.50000
H8C   2    0.476733    0.270413    0.574875    11.00000   -1.50000
AFIX   0
C9    1    0.440980    0.485137    0.568119    11.00000    0.04831    0.07533 =
         0.04238   -0.00631    0.03104   -0.01133
AFIX 137
H9A   2    0.458643    0.467829    0.534326    11.00000   -1.50000
H9B   2    0.476857    0.507664    0.609802    11.00000   -1.50000
H9C   2    0.408117    0.535226    0.549521    11.00000   -1.50000
AFIX   0
C00C  1    0.222258    0.499412    0.729834    11.00000    0.02320    0.02342 =
         0.02669   -0.00137    0.01081   -0.00149
AFIX  43
H00C  2    0.234489    0.548187    0.706705    11.00000   -1.20000
AFIX   0
C11   1    0.261016    0.418489    0.749958    11.00000    0.01735    0.02569 =
         0.02055   -0.00349    0.00636   -0.00143
C10   1    0.330253    0.342857    0.507744    11.00000    0.03574    0.05521 =
         0.02581   -0.00472    0.00950    0.00737
AFIX 137
H10A  2    0.304962    0.399010    0.485474    11.00000   -1.50000
H10B  2    0.301665    0.298866    0.518569    11.00000   -1.50000
H10C  2    0.347240    0.312155    0.476987    11.00000   -1.50000
AFIX   0
C12   1    0.241312    0.345445    0.781455    11.00000    0.02368    0.02519 =
         0.02521    0.00128    0.00954    0.00237
AFIX  43
H12   2    0.267196    0.289723    0.794586    11.00000   -1.20000
AFIX   0
C13   1    0.184231    0.352765    0.794025    11.00000    0.02554    0.03218 =
         0.02651    0.00057    0.01331   -0.00201
C16   1    0.178176    0.303445    0.903378    11.00000    0.08718    0.05279 =
         0.05530    0.01895    0.05057    0.01674
AFIX 137
H16A  2    0.152716    0.359740    0.903959    11.00000   -1.50000
H16B  2    0.225326    0.317472    0.926086    11.00000   -1.50000
H16C  2    0.167049    0.251909    0.927461    11.00000   -1.50000
AFIX   0
C15   1    0.197429    0.179999    0.830740    11.00000    0.05187    0.03472 =
         0.05490    0.00903    0.03186   -0.00230
AFIX 137
H15A  2    0.189481    0.160810    0.784025    11.00000   -1.50000
H15B  2    0.180746    0.131238    0.852220    11.00000   -1.50000
H15C  2    0.244829    0.188282    0.857104    11.00000   -1.50000
AFIX   0
C14   1    0.161582    0.273934    0.828962    11.00000    0.03790    0.04014 =
         0.04829    0.01148    0.02760    0.00165
C19   1    0.165764    0.510140    0.743035    11.00000    0.02165    0.02711 =
         0.02716   -0.00261    0.00823    0.00299
C18   1    0.148232    0.436504    0.775373    11.00000    0.02193    0.03598 =
         0.02966   -0.00182    0.01380    0.00085
AFIX  43
H18   2    0.110243    0.443431    0.785173    11.00000   -1.20000
AFIX   0
C17   1    0.088063    0.256308    0.792504    11.00000    0.04010    0.06511 =
         0.10497    0.03220    0.03362   -0.00635
AFIX 137
H17A  2    0.077618    0.238882    0.744905    11.00000   -1.50000
H17B  2    0.063965    0.313756    0.793793    11.00000   -1.50000
H17C  2    0.075166    0.204914    0.815290    11.00000   -1.50000
AFIX   0
C20   1    0.124978    0.601740    0.723748    11.00000    0.03015    0.03217 =
         0.04205    0.00093    0.01591    0.00885
C21   1    0.148006    0.666035    0.787037    11.00000    0.08340    0.04403 =
         0.05818   -0.01151    0.02318    0.02215
AFIX 137
H21A  2    0.195143    0.679170    0.801916    11.00000   -1.50000
H21B  2    0.140218    0.634459    0.823941    11.00000   -1.50000
H21C  2    0.123328    0.725431    0.775569    11.00000   -1.50000
AFIX   0
C22   1    0.133456    0.653010    0.664949    11.00000    0.04025    0.04095 =
         0.05769    0.01719    0.02072    0.01562
AFIX 137
H22A  2    0.121312    0.610644    0.625546    11.00000   -1.50000
H22B  2    0.179498    0.672455    0.679209    11.00000   -1.50000
H22C  2    0.105001    0.708851    0.652342    11.00000   -1.50000
AFIX   0
C23   1    0.051290    0.580387    0.700819    11.00000    0.03124    0.05525 =
         0.08929    0.02508    0.02681    0.01806
AFIX 137
H23A  2    0.026114    0.639190    0.687214    11.00000   -1.50000
H23B  2    0.043561    0.551512    0.738643    11.00000   -1.50000
H23C  2    0.037151    0.536828    0.661961    11.00000   -1.50000
AFIX   0
C24   1    0.254285    0.419789    0.605955    11.00000    0.02060    0.02650 =
         0.02238   -0.00008    0.00988    0.00275
C25   1    0.203818    0.356004    0.598259    11.00000    0.02649    0.02465 =
         0.02208    0.00135    0.00938    0.00009
AFIX  43
H25   2    0.211739    0.306269    0.630390    11.00000   -1.20000
AFIX   0

SAME C26 C27 C29 C30 C28
SAME C26 C27 C28B C29B C30B
SIMU C26 > C30B
RIGU C26 > C30B

C26   1    0.142235    0.363463    0.544726    11.00000    0.02321    0.03096 =
         0.02545   -0.00007    0.01019   -0.00276
C27   1    0.086983    0.295005    0.541534    11.00000    0.02807    0.04206 =
         0.02872    0.00087    0.00872   -0.01242
PART 1 41
C28   1    0.112857    0.192466    0.550178    41.00000    0.05246    0.03864 =
         0.05303    0.00342    0.01331   -0.01657
AFIX 137
H28A  2    0.077358    0.149029    0.547108    41.00000   -1.50000
H28B  2    0.149546    0.185582    0.594850    41.00000   -1.50000
H28C  2    0.128070    0.177785    0.514054    41.00000   -1.50000
AFIX   0
C29   1    0.068110    0.316831    0.600807    41.00000    0.05410    0.09138 =
         0.06097   -0.02948    0.04067   -0.03758
AFIX 137
H29A  2    0.048130    0.379695    0.594614    41.00000   -1.50000
H29B  2    0.107554    0.315205    0.643584    41.00000   -1.50000
H29C  2    0.036444    0.269703    0.602546    41.00000   -1.50000
AFIX   0
C30   1    0.027558    0.298735    0.473746    41.00000    0.03730    0.06331 =
         0.04671    0.01180   -0.00465   -0.02399
AFIX 137
H30A  2    0.041252    0.283519    0.436610    41.00000   -1.50000
H30B  2    0.008483    0.362236    0.466776    41.00000   -1.50000
H30C  2   -0.005394    0.252855    0.474122    41.00000   -1.50000
AFIX   0
PART 0
PART 2 -41
C28B  1    0.110297    0.213965    0.590984   -41.00000    0.04446    0.08179 =
         0.08931    0.05040   -0.00390   -0.03069
AFIX 137
H28D  2    0.072365    0.176163    0.588518   -41.00000   -1.50000
H28E  2    0.133171    0.238498    0.637440   -41.00000   -1.50000
H28F  2    0.140533    0.174470    0.579189   -41.00000   -1.50000
AFIX   0
C29B  1    0.041210    0.355390    0.564718   -41.00000    0.05584    0.07269 =
         0.11053   -0.04469    0.06367   -0.03655
AFIX 137
H29D  2    0.019884    0.404240    0.530512   -41.00000   -1.50000
H29E  2    0.067312    0.385222    0.608667   -41.00000   -1.50000
H29F  2    0.007524    0.314846    0.569617   -41.00000   -1.50000
AFIX   0
C30B  1    0.049495    0.258124    0.470558   -41.00000    0.04865    0.06637 =
         0.05201   -0.01791    0.01678   -0.02812
AFIX 137
H30D  2    0.035745    0.311033    0.438371   -41.00000   -1.50000
H30E  2    0.010509    0.223707    0.468893   -41.00000   -1.50000
H30F  2    0.077764    0.215563    0.458088   -41.00000   -1.50000
AFIX   0
PART 0

C31   1    0.131653    0.436772    0.497841    11.00000    0.02022    0.03686 =
         0.02591    0.00413    0.00652    0.00174
AFIX  43
H31   2    0.089939    0.441966    0.460694    11.00000   -1.20000
AFIX   0
C32   1    0.180796    0.503002    0.503956    11.00000    0.02519    0.02869 =
         0.02861    0.00679    0.01193    0.00426
C33   1    0.168807    0.586644    0.454669    11.00000    0.02978    0.03625 =
         0.03617    0.01525    0.01170    0.00409
C34   1    0.225043    0.594194    0.430102    11.00000    0.04244    0.05669 =
         0.04876    0.02641    0.02326    0.00656
AFIX 137
H34A  2    0.228217    0.535166    0.407719    11.00000   -1.50000
H34B  2    0.266648    0.605752    0.469314    11.00000   -1.50000
H34C  2    0.216126    0.646478    0.397606    11.00000   -1.50000
AFIX   0
C35   1    0.166074    0.677655    0.492778    11.00000    0.05137    0.03450 =
         0.05384    0.01436    0.01976    0.00584
AFIX 137
H35A  2    0.158324    0.731738    0.461948    11.00000   -1.50000
H35B  2    0.207973    0.686117    0.532228    11.00000   -1.50000
H35C  2    0.130184    0.673047    0.508419    11.00000   -1.50000
AFIX   0
C36   1    0.104115    0.576900    0.390787    11.00000    0.04098    0.05227 =
         0.04088    0.02215    0.00680    0.00255
AFIX 137
H36A  2    0.099648    0.630249    0.360062    11.00000   -1.50000
H36B  2    0.066818    0.576423    0.404440    11.00000   -1.50000
H36C  2    0.104704    0.517825    0.367199    11.00000   -1.50000
AFIX   0
C37   1    0.241623    0.493315    0.558797    11.00000    0.02115    0.02711 =
         0.02804    0.00234    0.01103   -0.00090
AFIX  43
H37   2    0.275382    0.537909    0.564258    11.00000   -1.20000
AFIX   0
SIMU 0.02 0.02 C38 > C49
RIGU 0.002 0.002 C38 > C49
C38   1    0.601194    0.183167    0.834983    11.00000    0.06190    0.03757 =
         0.09376    0.02118    0.03188    0.00475
AFIX  23
H38A  2    0.558275    0.215266    0.811669    11.00000   -1.20000
H38B  2    0.595225    0.130565    0.862466    11.00000   -1.20000
AFIX   0
C39   1    0.624608    0.146736    0.784382    11.00000    0.07374    0.03211 =
         0.08559   -0.00304    0.01677    0.01419
AFIX  23
H39A  2    0.670342    0.123360    0.807588    11.00000   -1.20000
H39B  2    0.596435    0.093634    0.758931    11.00000   -1.20000
AFIX   0
C40   1    0.660880    0.201168    0.701783    11.00000    0.05183    0.07753 =
         0.07660   -0.03352    0.02053    0.01580
AFIX  23
H40A  2    0.653465    0.135419    0.684738    11.00000   -1.20000
H40B  2    0.708147    0.208763    0.731601    11.00000   -1.20000
AFIX   0
C41   1    0.641984    0.267223    0.644372    11.00000    0.05030    0.10702 =
         0.06288   -0.03510    0.02528    0.00921
AFIX  23
H41A  2    0.667492    0.253541    0.616512    11.00000   -1.20000
H41B  2    0.594607    0.259665    0.614969    11.00000   -1.20000
AFIX   0
C42   1    0.627559    0.429524    0.617875    11.00000    0.05492    0.11811 =
         0.05154    0.02208    0.03152    0.01600
AFIX  23
H42A  2    0.578870    0.426158    0.598911    11.00000   -1.20000
H42B  2    0.642111    0.417202    0.580441    11.00000   -1.20000
AFIX   0
C43   1    0.649130    0.521419    0.646280    11.00000    0.07100    0.10743 =
         0.07126    0.04267    0.04282    0.00002
AFIX  23
H43A  2    0.633391    0.569093    0.609366    11.00000   -1.20000
H43B  2    0.697875    0.523277    0.666774    11.00000   -1.20000
AFIX   0
SADI C47 C46 C47 C46B
SADI C46 O6 C46B O6 C45 O6 C45B O6
SADI C45 C44 C45B C44B
SADI C44 O5 C44B O5
SADI C45 C46 C45B C46B
SADI O6 C44 O6 C44B
SADI C45 O5 C45B O5

PART 1 31
C44   1    0.651944    0.632428    0.727031    31.00000    0.10327    0.03887 =
         0.11445    0.01882    0.07012   -0.00644
AFIX  23
H44A  2    0.631503    0.684190    0.694247    31.00000   -1.20000
H44B  2    0.699989    0.633045    0.739044    31.00000   -1.20000
AFIX   0
C45   1    0.638333    0.645477    0.790646    31.00000    0.11400    0.02289 =
         0.13891    0.00065    0.09133    0.00080
AFIX  23
H45A  2    0.650891    0.710094    0.808787    31.00000   -1.20000
H45B  2    0.590721    0.637065    0.779213    31.00000   -1.20000
AFIX   0
C46   1    0.683576    0.596632    0.908587    31.00000    0.07468    0.05737 =
         0.08945   -0.03773    0.05315   -0.01855
AFIX  23
H46A  2    0.640543    0.612584    0.909794    31.00000   -1.20000
H46B  2    0.713421    0.651229    0.926533    31.00000   -1.20000
AFIX   0
PART 0
PART 2 -31
C44B  1    0.612441    0.638580    0.728110   -31.00000    0.09207    0.04364 =
         0.13231    0.03330    0.06146   -0.00578
AFIX  23
H44C  2    0.609402    0.692307    0.697377   -31.00000   -1.20000
H44D  2    0.571364    0.635269    0.735952   -31.00000   -1.20000
AFIX   0
C45B  1    0.672093    0.648274    0.795030   -31.00000    0.09735    0.03612 =
         0.13501    0.02500    0.06168   -0.00646
AFIX  23
H45C  2    0.712505    0.646273    0.785889   -31.00000   -1.20000
H45D  2    0.670578    0.710379    0.815564   -31.00000   -1.20000
AFIX   0
C46B  1    0.719595    0.577037    0.905739   -31.00000    0.07571    0.08059 =
         0.08695   -0.03096    0.02603   -0.03007
AFIX  23
H46C  2    0.721012    0.641172    0.924636   -31.00000   -1.20000
H46D  2    0.763300    0.565073    0.904907   -31.00000   -1.20000
AFIX   0
PART 0

C47   1    0.711521    0.513271    0.951430    11.00000    0.06050    0.09919 =
         0.05418   -0.03494    0.02596   -0.00565
PART 1 31
AFIX  23
H47A  2    0.755562    0.499331    0.952080    31.00000   -1.20000
H47B  2    0.716739    0.526193    0.998864    31.00000   -1.20000
AFIX  23

PART 0
PART 2 -31
H47C  2    0.755685    0.489029    0.981024   -31.00000   -1.20000
H47D  2    0.694978    0.549008    0.981151   -31.00000   -1.20000
AFIX   0
PART 0

C48   1    0.680976    0.356940    0.968217    11.00000    0.12773    0.07139 =
         0.04577    0.01289    0.04364    0.05356
AFIX  23
H48A  2    0.675689    0.374362    1.010618    11.00000   -1.20000
H48B  2    0.726323    0.333005    0.980839    11.00000   -1.20000
AFIX   0
C49   1    0.632894    0.283457    0.931318    11.00000    0.13697    0.05014 =
         0.09384    0.02453    0.08790    0.03471
AFIX  23
H49A  2    0.634095    0.231766    0.962962    11.00000   -1.20000
H49B  2    0.587900    0.310375    0.912177    11.00000   -1.20000
AFIX   0

SIMU 0.02 0.02 C1A > C6B
RIGU 0.002 0.002 C1A > C6B
PART 1  21
C1A   1    0.788419    0.391223    0.830556    21.00000    0.09568    0.06131 =
         0.10906   -0.00343    0.03405    0.03298
AFIX 137
H1AA  2    0.763440    0.449823    0.814771    21.00000   -1.50000
H1AB  2    0.766422    0.351330    0.852529    21.00000   -1.50000
H1AC  2    0.790745    0.357638    0.791483    21.00000   -1.50000
AFIX   0
C2A   1    0.854539    0.413258    0.879254    21.00000    0.10041    0.07216 =
         0.10441   -0.02493    0.03609    0.02681
AFIX  23
H2AA  2    0.874327    0.354405    0.903871    21.00000   -1.20000
H2AB  2    0.850722    0.457599    0.913293    21.00000   -1.20000
AFIX   0
C3A   1    0.901233    0.454397    0.853171    21.00000    0.11643    0.06849 =
         0.07320   -0.01365    0.04009    0.03383
AFIX  23
H3AA  2    0.903709    0.410560    0.818196    21.00000   -1.20000
H3AB  2    0.881342    0.513620    0.829226    21.00000   -1.20000
AFIX   0
C4A   1    0.968809    0.476195    0.899727    21.00000    0.11068    0.06471 =
         0.11250   -0.00615    0.05207    0.02138
AFIX  23
H4AA  2    0.964979    0.530118    0.927369    21.00000   -1.20000
H4AB  2    0.983069    0.421809    0.931369    21.00000   -1.20000
AFIX   0
C5A   1    1.023928    0.497925    0.883936    21.00000    0.12878    0.08135 =
         0.12163   -0.00135    0.08034    0.03342
AFIX  23
H5AA  2    1.007828    0.536547    0.841808    21.00000   -1.20000
H5AB  2    1.040502    0.437941    0.873040    21.00000   -1.20000
AFIX   0
C6A   1    1.080640    0.548003    0.935723    21.00000    0.12287    0.06848 =
         0.14498    0.01883    0.08180    0.01564
AFIX 137
H6AA  2    1.115035    0.502310    0.960800    21.00000   -1.50000
H6AB  2    1.066218    0.580991    0.967657    21.00000   -1.50000
H6AC  2    1.098188    0.593839    0.912974    21.00000   -1.50000
AFIX   0
PART 0
PART 2  -21
C1B   1    1.061601    0.583876    0.916363   -21.00000    0.09858    0.09517 =
         0.14942    0.00863    0.06638   -0.00132
AFIX 137
H1BA  2    1.051131    0.647067    0.896280   -21.00000   -1.20000
H1BB  2    1.100505    0.559529    0.910666   -21.00000   -1.20000
H1BC  2    1.070616    0.587197    0.965113   -21.00000   -1.20000
AFIX   0
C2B   1    1.011736    0.527731    0.885776   -21.00000    0.11803    0.08525 =
         0.12507    0.00022    0.05066    0.00136
AFIX  23
H2BA  2    1.034562    0.482788    0.867172   -21.00000   -1.20000
H2BB  2    1.012351    0.495522    0.927148   -21.00000   -1.20000
AFIX   0
C3B   1    0.952745    0.505898    0.845980   -21.00000    0.11384    0.05433 =
         0.09974    0.00100    0.04916    0.01479
AFIX  23
H3BA  2    0.944333    0.550068    0.807494   -21.00000   -1.20000
H3BB  2    0.927293    0.531990    0.870961   -21.00000   -1.20000
AFIX   0
C4B   1    0.914796    0.429748    0.813373   -21.00000    0.12698    0.08235 =
         0.07732   -0.00441    0.04994   -0.00591
AFIX  23
H4BA  2    0.927316    0.377154    0.846644   -21.00000   -1.20000
H4BB  2    0.928734    0.411326    0.776460   -21.00000   -1.20000
AFIX   0
C5B   1    0.846799    0.433307    0.784701   -21.00000    0.12498    0.05626 =
         0.09580    0.00455    0.04439    0.02821
AFIX  23
H5BA  2    0.831291    0.378455    0.753652   -21.00000   -1.20000
H5BB  2    0.834142    0.490502    0.755726   -21.00000   -1.20000
AFIX   0
C6B   1    0.811028    0.434175    0.825188   -21.00000    0.12317    0.09086 =
         0.12248    0.00742    0.05710    0.03084
AFIX 137
H6BA  2    0.829561    0.387769    0.861964   -21.00000   -1.20000
H6BB  2    0.764989    0.418216    0.797268   -21.00000   -1.20000
H6BC  2    0.813264    0.497153    0.844933   -21.00000   -1.20000
PART 0

AFIX   0
HKLF 4


REM  sad_p21c_final_a.res in P2(1)/c
REM wR2 = 0.1806, GooF = S = 1.041, Restrained GooF = 1.047 for all data
REM R1 = 0.0634 for 11361 Fo > 4sig(Fo) and 0.0781 for all 14057 data
REM 740 parameters refined using 530 restraints

END

WGHT      0.0843      6.4502

REM Highest difference peak  0.761,  deepest hole -0.406,  1-sigma level  0.063
Q1    1   0.4291  0.3596  0.8890  11.00000  0.05    0.76
Q2    1   0.6586  0.5784  0.6881  11.00000  0.05    0.73
Q3    1   0.4840  0.4912  0.7493  11.00000  0.05    0.67
Q4    1   0.6067  0.4393  0.8132  11.00000  0.05    0.62
Q5    1   0.8430  0.4190  0.9663  11.00000  0.05    0.59
Q6    1   0.8879  0.4784  0.7999  11.00000  0.05    0.59
Q7    1   0.5990  0.5804  0.7149  11.00000  0.05    0.59
Q8    1   0.6575  0.4258  0.6823  11.00000  0.05    0.56
Q9    1   0.9127  0.4330  0.9065  11.00000  0.05    0.53
Q10   1   0.9741  0.4686  0.8289  11.00000  0.05    0.52
Q11   1   0.4773  0.3168  0.7619  11.00000  0.05    0.52
Q12   1   0.3890  0.3270  0.5900  11.00000  0.05    0.51
Q13   1   0.4361  0.4245  0.5748  11.00000  0.05    0.48
Q14   1   1.0908  0.5814  1.0007  11.00000  0.05    0.44
Q15   1   0.3816  0.4075  0.6220  11.00000  0.05    0.41
Q16   1   0.2908  0.4142  0.7422  11.00000  0.05    0.40
Q17   1   0.8113  0.3718  0.9032  11.00000  0.05    0.39
Q18   1   0.4514  0.4544  0.8818  11.00000  0.05    0.39
Q19   1   0.6995  0.4120  0.9192  11.00000  0.05    0.39
Q20   1   0.4197  0.4268  0.8400  11.00000  0.05    0.38
;
_shelx_res_checksum   41951

_shelx_hkl_file
;
   0   0   1   -0.10    0.10
   0   0   1    0.00    0.10
   0   0  -1    0.00    0.10
   0   0  -1    0.10    0.10
   0   0   1   -0.10    0.10
   0   0   1   -0.10    0.10
   0   0  -1    0.00    0.10
   0   0  -1    0.10    0.10
   0   0  -2 1719.93   38.30
   0   0  -2 1671.73   38.50
   0   0  -2 1709.13   38.40
   0   0   2 1624.94   38.30
   0   0   2 1707.03   38.80
   0   0   2 1724.83   38.40
   0   0   2 1667.93   38.50
   0   0   3    0.00    0.20
   0   0   3    0.00    0.10
   0   0  -3    0.20    0.30
   0   0   3    0.30    0.20
   0   0  -3    0.30    0.20
   0   0   4   28.20    1.00
   0   0   4   25.90    0.80
   0   0  -5    1.40    0.40
   0   0  -6 1541.15   35.40
   0   0   6 1577.34   35.50
   0   0   6 1510.65   35.60
   0   0  -6 1605.14   35.70
   0   0   6 1598.24   35.60
   0   0   7    2.60    0.40
   0   0   8   26.80    1.10
   0   0   8   27.10    1.00
   0   0  -8   25.80    1.00
   0   0  -8   26.30    1.40
   0   0   8   25.10    1.20
   0   0   9   -0.30    0.30
   0   0   9    0.50    0.60
   0   0  -9    0.40    0.40
   0   0  -9    0.30    0.60
   0   0   9    0.30    0.40
   0   0 -10  157.98    4.60
   0   0  10  157.08    4.40
   0   0 -10  163.38    4.00
   0   0  10  160.88    4.20
   0   0  10  161.28    4.10
   0   0  11   -0.70    0.30
   0   0 -11   -0.40    0.30
   0   0  11   -0.50    0.40
   0   0  11   -0.30    0.50
   0   0 -11   -0.60    0.60
   0   0  12    6.80    0.70
   0   0 -12    8.20    1.10
   0   0 -12    7.90    0.70
   0   0  12    7.60    0.90
   0   0  12    6.70    0.60
   0   0 -13   -0.10    0.70
   0   0 -13   -0.50    0.30
   0   0  13   -0.20    0.40
   0   0  13    0.20    0.60
   0   0  13   -0.10    0.40
   0   0 -14    5.10    0.60
   0   0  14    6.90    0.80
   0   0 -14    4.30    1.00
   0   0  14    5.50    1.00
   0   0  14    5.30    0.80
   0   0 -15   -0.30    0.80
   0   0 -15    0.80    0.50
   0   0  15    0.30    0.50
   0   0  15    0.80    0.80
   0   0  15    0.60    0.60
   0   0 -16   84.19    3.40
   0   0  16   81.99    2.80
   0   0  16   81.69    2.70
   0   0  16   78.99    3.10
   0   0 -16   86.69    2.60
   0   0 -17    1.20    1.00
   0   0  17    2.10    0.70
   0   0  17    1.70    1.00
   0   0  17    1.60    0.60
   0   0  18  134.49    4.20
   0   0  18  135.19    4.60
   0   0 -18  141.49    4.90
   0   0  19    2.00    1.00
   0   0  19    3.50    0.80
   0   0 -19    1.60    1.10
   0   0 -20    2.00    1.30
   0   0  20    1.70    1.10
   0   0  20    3.50    0.90
   0   0  21   -1.80    1.00
   0   0 -21    0.70    1.20
   0   0 -22    1.20    1.30
   0   0  22    3.00    1.30
   0   0  23    1.50    1.20
   0   0 -23    0.80    1.40
   0   0  24   54.89    3.40
   0   0 -24   59.09    3.60
   0   0  25   -2.10    1.10
   0   0 -25    0.20    1.30
   0   1   0    0.10    0.10
   0   1   0    0.00    0.10
   0   1   0    0.10    0.10
   0   1   0    0.10    0.10
   0  -1   0   -0.20    0.10
   0  -1   0    0.00    0.10
   0  -1   0   -0.10    0.10
   0  -1   0    0.10    0.10
   0   1   1  121.89    2.90
   0   1  -1  118.99    2.80
   0   1  -1  122.79    2.90
   0   1   1  123.69    2.80
   0   1   1  120.19    2.80
   0   1  -1  128.09    2.90
   0   1  -1  122.09    2.90
   0  -1  -1  120.29    2.90
   0  -1  -1  122.59    2.90
   0  -1  -1  109.59    2.80
   0  -1  -1  123.19    2.80
   0  -1  -1  122.79    2.80
   0  -1   1  119.89    2.90
   0  -1   1  119.99    2.90
   0  -1   1  124.19    2.90
   0   1  -2   20.80    0.70
   0   1   2   21.00    0.70
   0   1   2   21.10    0.60
   0  -1  -2   20.40    0.70
   0  -1  -2   20.90    0.70
   0  -1  -2   21.40    0.70
   0  -1   2   20.50    0.70
   0  -1   2   20.80    0.70
   0  -1   2   20.30    0.60
   0   1   3  326.87    7.50
   0   1   3  317.87    7.40
   0   1   3  328.87    7.40
   0   1  -3  322.27    7.50
   0  -1  -3  320.37    7.40
   0  -1   3  327.57    7.50
   0  -1   3  322.17    7.50
   0  -1  -3  313.37    7.50
   0  -1  -3  319.47    7.50
   0  -1   3  316.57    7.40
   0   1   4 1258.17   28.40
   0   1  -4 1235.38   28.40
   0   1  -4 1253.07   28.20
   0   1   4 1230.68   28.60
   0   1   4 1241.88   28.30
   0  -1   4 1252.97   28.30
   0  -1   4 1246.38   28.10
   0  -1   4 1232.48   28.30
   0  -1  -4 1256.27   28.40
   0  -1   4 1305.87   28.60
   0  -1  -4 1234.68   28.30
   0  -1  -4 1222.58   28.30
   0   1   5   77.79    2.10
   0   1  -5   79.99    2.30
   0   1   5   83.29    2.10
   0   1  -5   75.39    1.90
   0   1   5   80.69    2.20
   0  -1   5   88.19    2.10
   0  -1  -5   75.99    2.20
   0  -1   5   85.29    2.20
   0  -1  -5   73.59    2.10
   0  -1   5   73.79    2.10
   0  -1   5   82.29    2.00
   0   1   6  405.26    9.70
   0   1   6  402.56    9.50
   0   1  -6  403.26    9.80
   0   1   6  412.86    9.50
   0   1  -6  424.36    9.30
   0  -1  -6  401.26    9.50
   0  -1   6  412.26    9.60
   0  -1   6  402.96    9.60
   0  -1  -6  403.36    9.70
   0  -1   6  407.06    9.40
   0   1  -7  308.97    7.70
   0   1  -7  322.27    7.20
   0   1   7  308.47    7.40
   0   1   7  310.97    7.40
   0   1   7  309.27    7.60
   0  -1   7  311.57    7.40
   0  -1   7  314.17    7.50
   0  -1  -7  313.27    7.70
   0  -1   7  315.67    7.60
   0  -1  -7  320.37    7.50
   0   1   8   81.79    2.30
   0   1  -8   84.49    2.10
   0   1   8   84.49    2.30
   0   1   8   84.59    2.60
   0  -1   8   83.49    2.60
   0  -1  -8   85.69    2.40
   0  -1  -8   82.79    2.70
   0  -1   8   86.09    2.40
   0  -1   8   85.19    2.30
   0   1   9  125.89    3.60
   0   1   9  127.09    3.30
   0   1  -9  125.89    3.10
   0   1  -9  121.29    3.70
   0   1   9  122.19    3.30
   0  -1  -9  122.59    3.30
   0  -1  -9  127.29    3.70
   0  -1   9  124.19    3.30
   0  -1   9  127.19    3.40
   0  -1   9  125.39    3.60
   0   1 -10  101.69    2.60
   0   1 -10  100.49    3.30
   0   1  10  101.79    3.10
   0   1  10   99.39    2.80
   0   1  10   96.59    2.80
   0  -1 -10   96.89    2.80
   0  -1  10   99.39    2.70
   0  -1  10  102.89    3.10
   0  -1 -10   98.29    3.20
   0  -1  10  102.09    2.90
   0   1  11  135.29    3.70
   0   1 -11  141.99    4.20
   0   1  11  140.19    3.70
   0   1 -11  142.59    3.50
   0   1  11  139.99    4.10
   0  -1 -11  138.69    4.20
   0  -1  11  135.09    3.60
   0  -1  11  134.89    4.00
   0  -1  11  139.89    3.80
   0  -1 -11  144.09    3.70
   0   1  12   29.10    1.30
   0   1 -12   32.20    1.80
   0   1  12   27.80    1.60
   0   1 -12   30.70    1.10
   0   1  12   30.70    1.30
   0  -1 -12   33.60    1.30
   0  -1  12   31.20    1.60
   0  -1 -12   33.30    1.80
   0  -1  12   30.30    1.30
   0  -1  12   29.10    1.40
   0   1  13   26.60    1.50
   0   1  13   28.50    1.30
   0   1 -13   24.90    1.00
   0   1 -13   28.50    1.80
   0   1  13   25.50    1.30
   0  -1 -13   28.40    1.70
   0  -1  13   26.70    1.40
   0  -1 -13   25.10    1.20
   0  -1  13   29.60    1.20
   0  -1  13   29.40    1.60
   0   1 -14    7.50    1.20
   0   1  14    8.50    1.00
   0   1 -14    8.50    0.60
   0   1  14    8.20    0.80
   0   1  14    7.80    0.90
   0  -1  14    7.20    0.80
   0  -1  14    9.20    0.90
   0  -1 -14    8.20    1.20
   0  -1  14    7.70    1.10
   0  -1 -14    9.30    0.90
   0   1 -15   14.80    1.50
   0   1  15   13.20    1.10
   0   1 -15   14.20    0.90
   0   1  15   13.10    1.00
   0   1  15   12.20    1.30
   0  -1 -15   14.60    1.00
   0  -1  15   13.50    1.40
   0  -1 -15   13.80    1.50
   0  -1  15   13.20    1.20
   0  -1  15   13.40    1.00
   0   1  16   13.90    1.40
   0   1  16   16.30    1.30
   0   1  16   17.60    1.20
   0   1 -16   18.20    1.80
   0  -1  16   18.10    1.40
   0  -1 -16   19.10    1.80
   0  -1 -16   16.30    1.10
   0  -1  16   18.90    1.60
   0  -1  16   19.10    1.20
   0   1 -17   25.10    2.10
   0   1  17   25.60    1.40
   0   1  17   23.20    1.50
   0   1  17   23.90    1.90
   0  -1 -17   27.00    2.20
   0  -1 -17   25.30    1.50
   0  -1  17   21.10    1.80
   0  -1  17   22.90    1.40
   0  -1  17   21.40    1.50
   0   1  18   19.60    1.40
   0   1  18   20.80    1.90
   0   1 -18   19.60    1.90
   0  -1  18   20.70    1.50
   0  -1 -18   21.10    2.00
   0  -1  18   20.70    1.90
   0   1  19    2.00    1.10
   0   1 -19    2.00    1.20
   0   1  19    2.40    0.80
   0  -1 -19    0.70    1.10
   0  -1  19    0.30    1.00
   0  -1  19    2.00    0.80
   0   1 -20   22.00    2.20
   0   1  20   17.10    1.80
   0  -1  20   19.50    2.00
   0  -1 -20   16.10    2.00
   0  -1  20   20.50    1.70
   0   1 -21   68.59    3.70
   0   1  21   68.29    3.40
   0  -1 -21   67.89    3.60
   0  -1  21   65.89    3.30
   0  -1  21   67.19    2.80
   0   1 -22   51.89    3.30
   0   1  22   51.39    3.10
   0  -1 -22   49.10    3.20
   0  -1  22   54.89    3.10
   0   1 -23   10.10    2.00
   0   1  23    7.60    1.60
   0  -1  23   10.40    1.80
   0  -1 -23    8.00    1.80
   0   1  24   -1.20    1.20
   0   1 -24    0.50    1.30
   0  -1 -24    2.10    1.50
   0  -1  24   -0.40    1.30
   0   1 -25    5.90    1.80
   0   1  25    6.20    1.70
   0  -1 -25    3.90    1.70
   0  -1  25    5.40    1.70
   0   2   0 1107.79   24.80
   0   2   0 1146.49   24.80
   0   2   0 1107.99   25.20
   0  -2   0 1084.69   24.80
   0  -2   0 1078.99   24.80
   0  -2   0 1101.79   24.80
   0  -2   0 1046.30   24.90
   0   2   1 2411.06   54.69
   0   2   1 2436.86   53.89
   0   2   1 2402.26   54.39
   0   2  -1 2334.87   54.09
   0   2  -1 2399.66   54.59
   0  -2   1 2348.76   54.29
   0  -2   1 2395.06   54.49
   0  -2  -1 2414.16   53.89
   0  -2   1 2350.96   54.59
   0  -2  -1 2399.96   54.59
   0  -2  -1 2364.16   54.29
   0  -2  -1 2348.36   54.49
   0  -2   1 2401.76   54.59
   0   2  -2    9.30    0.50
   0   2   2    8.80    0.60
   0   2   2    9.40    0.40
   0   2  -2    8.50    0.40
   0   2  -2    8.30    0.50
   0  -2   2    9.40    0.50
   0  -2   2    8.80    0.40
   0  -2   2    8.50    0.50
   0  -2  -2    8.10    0.60
   0  -2   2    8.10    0.50
   0  -2  -2    8.70    0.40
   0  -2  -2    8.90    0.60
   0   2   3 1597.74   37.00
   0   2  -3 1592.64   36.70
   0   2  -3 1709.73   36.40
   0   2   3 1604.84   37.00
   0   2  -3 1620.94   37.30
   0  -2   3 1624.04   36.50
   0  -2   3 1611.84   37.10
   0  -2   3 1548.84   36.30
   0  -2  -3 1615.24   36.70
   0  -2  -3 1593.24   36.60
   0  -2   3 1631.34   36.90
   0  -2  -3 1578.84   36.80
   0   2   4    4.90    0.50
   0   2   4    4.80    0.40
   0   2  -4    4.40    0.50
   0   2   4    4.30    0.50
   0  -2   4    4.50    0.40
   0  -2  -4    5.20    0.50
   0  -2   4    4.50    0.50
   0  -2   4    5.40    0.40
   0  -2  -4    5.10    0.50
   0  -2  -4    3.70    0.40
   0   2  -5  588.44   13.80
   0   2   5  593.34   13.80
   0   2   5  595.04   13.70
   0   2   5  597.44   13.50
   0  -2  -5  582.04   13.70
   0  -2  -5  599.64   13.60
   0  -2  -5  576.04   13.70
   0  -2   5  597.54   13.70
   0  -2   5  588.24   13.70
   0  -2   5  597.44   13.60
   0   2   6  258.87    6.40
   0   2  -6  255.97    6.50
   0   2   6  264.57    6.30
   0   2   6  262.17    6.10
   0  -2   6  262.37    6.30
   0  -2   6  256.57    6.30
   0  -2  -6  260.57    6.20
   0  -2   6  255.37    6.20
   0  -2  -6  254.57    6.30
   0  -2  -6  259.47    6.30
   0   2   7  656.23   15.70
   0   2   7  677.93   15.40
   0   2  -7  671.13   15.80
   0   2   7  668.53   15.50
   0  -2  -7  645.14   15.60
   0  -2  -7  665.83   15.60
   0  -2  -7  670.93   15.50
   0  -2   7  687.03   15.60
   0  -2   7  677.83   15.40
   0  -2   7  684.73   15.70
   0   2  -8   22.50    1.40
   0   2   8   22.00    1.20
   0   2   8   23.70    1.10
   0   2   8   22.70    0.90
   0   2  -8   20.60    0.60
   0  -2  -8   20.80    1.20
   0  -2   8   18.80    1.10
   0  -2   8   23.60    1.20
   0  -2   8   24.90    1.00
   0  -2  -8   19.30    1.10
   0  -2   8   20.00    0.70
   0   2   9    3.80    0.60
   0   2   9    3.00    0.50
   0   2  -9    3.80    0.30
   0   2  -9    3.30    0.80
   0   2   9    3.60    0.70
   0  -2  -9    2.40    0.70
   0  -2   9    5.30    0.70
   0  -2  -9    3.80    0.60
   0  -2   9    4.20    0.70
   0  -2   9    5.10    0.60
   0   2 -10    3.60    0.80
   0   2  10    3.10    0.50
   0   2  10    4.20    0.80
   0   2  10    3.90    0.60
   0   2 -10    3.00    0.30
   0  -2  10    2.80    0.60
   0  -2  10    3.50    0.70
   0  -2 -10    3.40    0.70
   0  -2  10    3.80    0.50
   0  -2 -10    2.60    0.60
   0   2 -11   19.80    0.70
   0   2  11   22.30    1.10
   0   2 -11   22.00    1.50
   0   2  11   19.80    1.30
   0   2  11   19.50    1.00
   0  -2  11   18.70    1.00
   0  -2 -11   20.00    1.40
   0  -2  11   18.50    1.20
   0  -2  11   20.40    1.30
   0  -2 -11   18.70    1.10
   0   2  12    7.10    0.70
   0   2  12    5.60    0.70
   0   2 -12    5.60    0.40
   0   2  12    4.90    0.80
   0   2 -12    6.40    1.00
   0  -2 -12    6.30    0.80
   0  -2  12    7.50    0.70
   0  -2 -12    6.40    0.90
   0  -2  12    5.50    0.80
   0  -2  12    7.00    0.90
   0   2 -13   22.50    0.80
   0   2  13   22.70    1.20
   0   2  13   21.60    1.20
   0   2  13   24.40    1.50
   0   2 -13   22.00    1.70
   0  -2 -13   21.70    1.20
   0  -2 -13   19.10    1.50
   0  -2  13   25.40    1.50
   0  -2  13   21.80    1.10
   0  -2  13   23.20    1.40
   0   2  14   24.40    1.30
   0   2  14   23.80    1.30
   0   2 -14   25.10    1.80
   0   2  14   21.70    1.50
   0  -2 -14   26.10    1.80
   0  -2  14   24.00    1.20
   0  -2  14   23.10    1.50
   0  -2  14   24.50    1.40
   0  -2 -14   20.60    1.30
   0   2  15    5.40    1.10
   0   2 -15    5.90    1.20
   0   2  15    7.50    0.90
   0   2  15    8.00    0.90
   0  -2  15    6.50    0.80
   0  -2 -15    9.20    1.30
   0  -2  15    8.70    1.00
   0  -2  15    7.30    1.10
   0  -2 -15    6.20    0.80
   0   2  16   11.20    1.40
   0   2  16   11.30    1.00
   0   2  16   11.40    1.00
   0   2 -16   12.40    1.50
   0  -2  16   10.50    1.00
   0  -2 -16   12.50    1.50
   0  -2  16   10.90    1.20
   0  -2 -16   12.60    1.10
   0  -2  16    8.20    1.30
   0   2  17   27.40    1.50
   0   2  17   26.20    1.60
   0   2  17   26.70    2.00
   0   2 -17   27.70    2.20
   0  -2 -17   26.60    1.50
   0  -2  17   30.70    2.20
   0  -2  17   30.40    1.80
   0  -2  17   27.10    2.00
   0  -2 -17   31.20    2.10
   0   2 -18   10.00    1.60
   0   2  18    9.50    1.10
   0   2  18    8.70    1.30
   0  -2 -18    7.90    1.40
   0  -2  18   12.20    1.20
   0  -2  18   11.00    1.50
   0   2  19    7.50    1.30
   0   2 -19    7.30    1.50
   0  -2  19    7.00    1.10
   0  -2  19    6.00    1.30
   0  -2 -19    4.90    1.30
   0   2  20    1.70    1.10
   0   2 -20    0.90    1.20
   0  -2  20    0.30    0.80
   0  -2  20   -0.60    1.00
   0  -2 -20    0.10    1.10
   0   2 -21    9.00    1.70
   0   2  21   10.50    1.70
   0  -2  21    9.00    1.60
   0  -2 -21   11.00    1.80
   0  -2  21    9.60    1.30
   0   2 -22    0.90    1.30
   0   2  22    1.00    1.20
   0  -2 -22   -0.30    1.20
   0  -2  22    0.00    1.10
   0  -2  22    0.60    1.10
   0   2 -23    8.10    1.80
   0   2  23    9.00    1.70
   0  -2  23    5.50    1.60
   0  -2 -23    9.10    1.80
   0   2  24   -1.70    1.20
   0   2 -24   -0.60    1.30
   0  -2  24   -2.80    1.10
   0  -2 -24    0.50    1.30
   0   2  25   11.60    2.00
   0   2 -25   13.30    2.20
   0  -2 -25   11.80    2.00
   0  -2  25   14.40    2.10
   0   3   0    0.10    0.20
   0   3   0    0.40    0.30
   0   3   0    0.20    0.10
   0  -3   0   -0.10    0.30
   0  -3   0    0.00    0.30
   0  -3   0    0.10    0.20
   0  -3   0   -0.10    0.30
   0   3  -1  517.15   12.00
   0   3  -1  523.45   12.10
   0   3   1  535.05   12.00
   0   3   1  532.65   11.90
   0  -3   1  518.75   12.10
   0  -3   1  521.95   12.20
   0  -3  -1  515.25   12.10
   0  -3  -1  530.65   11.90
   0  -3   1  529.75   12.10
   0  -3  -1  535.65   12.10
   0  -3   1  516.35   12.00
   0  -3  -1  519.05   12.20
   0   3  -2  139.49    3.40
   0   3   2  139.99    3.50
   0   3   2  143.49    3.30
   0   3  -2  133.19    3.40
   0  -3  -2  140.19    3.20
   0  -3  -2  139.19    3.40
   0  -3   2  136.29    3.40
   0  -3  -2  136.49    3.50
   0  -3   2  139.99    3.40
   0  -3  -2  132.99    3.50
   0  -3   2  124.69    3.30
   0  -3   2  131.49    3.50
   0   3  -3    9.80    0.70
   0   3   3    9.80    0.50
   0   3   3   10.00    0.70
   0   3  -3   11.00    0.60
   0  -3  -3    9.00    0.50
   0  -3   3    8.30    0.60
   0  -3  -3    7.90    0.60
   0  -3   3    9.60    0.60
   0  -3  -3    8.60    0.70
   0  -3   3   10.00    0.70
   0  -3   3    9.00    0.50
   0   3  -4 1650.73   34.80
   0   3   4 1553.94   35.20
   0   3   4 1457.25   34.80
   0   3  -4 1539.95   34.80
   0   3  -4 1506.75   34.80
   0  -3   4 1564.64   34.80
   0  -3  -4 1517.95   34.80
   0  -3   4 1463.45   34.80
   0  -3   4 1567.84   35.10
   0  -3  -4 1541.45   34.90
   0  -3   4 1511.35   34.60
   0  -3  -4 1497.35   34.80
   0   3  -5  334.67    8.10
   0   3   5  339.47    7.80
   0   3   5  332.67    8.00
   0   3  -5  330.17    8.00
   0  -3   5  340.07    7.90
   0  -3  -5  333.77    7.90
   0  -3   5  332.27    8.00
   0  -3   5  330.47    8.00
   0  -3  -5  331.67    8.10
   0  -3  -5  333.87    8.00
   0   3   6  546.55   13.00
   0   3   6  559.34   13.10
   0   3   6  560.14   12.80
   0   3  -6  563.34   13.10
   0  -3  -6  540.65   12.90
   0  -3   6  565.94   12.90
   0  -3  -6  550.84   12.90
   0  -3   6  561.44   13.00
   0  -3   6  551.54   13.00
   0  -3  -6  540.35   13.00
   0   3   7  496.45   11.60
   0   3   7  504.25   11.90
   0   3   7  494.05   11.80
   0   3  -7  512.05   12.00
   0  -3  -7  487.15   11.80
   0  -3   7  491.85   11.80
   0  -3   7  497.45   11.70
   0  -3  -7  503.45   11.70
   0  -3  -7  501.45   11.80
   0  -3   7  491.15   11.80
   0   3  -8  402.46    9.90
   0   3   8  398.26    9.60
   0   3   8  397.76    9.40
   0   3   8  388.16    9.80
   0  -3  -8  401.46    9.70
   0  -3   8  399.66    9.70
   0  -3  -8  399.46    9.70
   0  -3   8  403.66    9.50
   0  -3  -8  406.46    9.60
   0  -3   8  411.36    9.70
   0   3  -9  114.49    3.50
   0   3   9  115.39    3.20
   0   3   9  110.79    3.00
   0   3   9  111.69    3.40
   0  -3   9  116.19    3.30
   0  -3   9  111.19    3.30
   0  -3  -9  110.09    3.30
   0  -3  -9  110.59    3.10
   0  -3  -9  114.29    3.30
   0  -3   9  115.69    3.10
   0   3 -10  755.62   18.50
   0   3  10  763.72   18.30
   0   3  10  777.72   17.90
   0   3  10  769.22   18.10
   0  -3 -10  773.42   18.30
   0  -3 -10  784.12   18.20
   0  -3  10  795.12   18.30
   0  -3  10  782.72   18.20
   0  -3  10  778.72   18.00
   0   3 -11  136.39    4.20
   0   3  11  134.29    3.60
   0   3  11  128.09    3.90
   0   3  11  133.19    3.70
   0  -3 -11  134.79    4.00
   0  -3  11  134.69    3.80
   0  -3 -11  130.49    3.80
   0  -3  11  133.29    3.90
   0  -3  11  132.69    3.60
   0   3 -12  110.89    3.70
   0   3  12  112.49    3.20
   0   3  12  111.29    3.10
   0   3  12  113.29    3.60
   0  -3  12  106.99    3.40
   0  -3  12  111.89    3.20
   0  -3 -12  113.39    3.60
   0  -3 -12  113.19    3.40
   0  -3  12  106.89    3.50
   0   3  13    5.00    0.70
   0   3  13    4.70    0.60
   0   3  13    4.80    0.90
   0   3 -13    3.90    0.90
   0  -3  13    4.40    0.70
   0  -3 -13    5.00    0.80
   0  -3  13    5.10    0.90
   0  -3 -13    4.10    0.90
   0  -3  13    4.20    0.80
   0   3 -14   46.20    2.40
   0   3  14   43.20    2.20
   0   3  14   45.50    1.80
   0   3  14   47.60    1.80
   0  -3  14   46.00    1.80
   0  -3 -14   45.30    1.90
   0  -3  14   45.90    2.20
   0  -3 -14   45.30    2.20
   0  -3  14   47.70    2.10
   0   3  15   82.59    3.20
   0   3  15   80.59    2.70
   0   3 -15   84.59    3.40
   0   3  15   84.89    2.70
   0  -3  15   84.09    3.10
   0  -3 -15   84.39    3.20
   0  -3  15   85.69    3.00
   0  -3  15   77.19    2.60
   0  -3 -15   83.19    2.80
   0   3  16   19.60    1.30
   0   3  16   18.20    1.70
   0   3  16   18.30    1.30
   0   3 -16   19.60    1.90
   0  -3  16   16.50    1.40
   0  -3 -16   20.70    1.80
   0  -3  16   18.00    1.60
   0  -3 -16   19.50    1.40
   0  -3  16   19.60    1.30
   0   3  17    8.80    1.00
   0   3 -17    6.60    1.40
   0   3  17    7.00    0.90
   0   3  17    7.10    1.20
   0  -3  17    8.90    1.40
   0  -3 -17    8.10    1.00
   0  -3  17    6.90    1.10
   0  -3 -17    9.40    1.40
   0   3  18    8.00    1.60
   0   3  18    8.30    1.10
   0   3  18    8.00    1.40
   0   3 -18    7.40    1.50
   0  -3 -18    7.40    1.00
   0  -3  18    8.50    1.20
   0  -3 -18    5.70    1.30
   0  -3  18    6.90    1.20
   0   3 -19    1.60    1.20
   0   3 -19    2.20    0.90
   0   3  19    1.70    1.10
   0  -3 -19    1.00    1.10
   0  -3  19   -0.30    0.90
   0  -3  19    1.50    0.90
   0   3 -20    8.70    1.70
   0   3  20    6.80    1.40
   0   3 -20    7.90    1.20
   0  -3  20    9.80    1.30
   0  -3 -20    8.10    1.50
   0  -3  20    6.20    1.30
   0   3 -21    8.50    1.60
   0   3  21    9.00    1.60
   0   3 -21    8.00    1.30
   0  -3 -21   11.70    1.70
   0  -3  21    7.80    1.30
   0  -3  21    7.40    1.50
   0   3 -22   22.70    1.90
   0   3  22   20.40    2.20
   0   3 -22   19.40    2.40
   0  -3 -22   20.60    2.20
   0  -3  22   20.50    2.20
   0  -3  22   21.60    1.90
   0   3  23    7.30    1.60
   0   3 -23    9.20    1.90
   0  -3  23    7.50    1.60
   0  -3 -23    7.80    1.70
   0   3  24    0.10    1.30
   0   3 -24    3.20    1.70
   0  -3 -24    1.80    1.40
   0  -3  24    2.40    1.40
   0   3  25    0.20    1.30
   0   3 -25    0.70    1.60
   0  -3 -25    0.00    1.30
   0  -3  25    1.30    1.30
   0   4   0 1055.19   24.30
   0   4   0 1075.29   24.10
   0  -4   0 1045.90   24.40
   0  -4   0 1125.29   24.20
   0  -4   0 1036.00   24.50
   0  -4   0 1072.09   24.40
   0   4   1 1636.84   34.50
   0   4  -1 1547.25   34.80
   0   4   1 1582.84   35.00
   0   4   1 1516.45   34.90
   0   4  -1 1499.45   34.30
   0  -4  -1 1441.86   34.50
   0  -4  -1 1523.45   34.30
   0  -4  -1 1477.05   34.60
   0  -4  -1 1477.15   34.50
   0  -4   1 1526.65   34.50
   0  -4   1 1482.75   34.50
   0  -4   1 1524.05   34.60
   0   4  -2  839.12   19.10
   0   4   2  848.02   19.10
   0   4  -2  850.81   19.00
   0   4   2  807.92   19.20
   0  -4   2  844.32   19.20
   0  -4   2  813.52   19.00
   0  -4   2  844.62   19.20
   0  -4   2  819.72   19.10
   0  -4  -2  804.82   19.20
   0  -4  -2  846.52   18.90
   0  -4  -2  834.82   19.20
   0  -4  -2  854.21   19.20
   0   4   3  264.47    6.50
   0   4  -3  261.27    6.40
   0   4  -3  268.27    6.40
   0   4   3  275.87    6.30
   0  -4   3  264.47    6.50
   0  -4  -3  263.27    6.50
   0  -4  -3  267.37    6.50
   0  -4   3  255.97    6.40
   0  -4  -3  267.77    6.10
   0  -4   3  260.07    6.50
   0  -4  -3  272.87    6.40
   0  -4   3  259.77    6.20
   0   4   4  234.98    5.50
   0   4   4  223.08    5.70
   0   4  -4  228.88    5.70
   0   4  -4  226.08    5.70
   0  -4  -4  237.38    5.50
   0  -4  -4  228.78    5.80
   0  -4   4  229.38    5.70
   0  -4   4  232.48    5.40
   0  -4  -4  231.18    5.70
   0  -4   4  236.98    5.70
   0  -4   4  227.68    5.70
   0   4   5   42.40    1.30
   0   4  -5   45.20    1.60
   0   4  -5   41.10    1.50
   0   4   5   46.50    1.60
   0  -4  -5   40.40    1.50
   0  -4   5   46.50    1.60
   0  -4  -5   41.50    1.30
   0  -4   5   39.90    1.10
   0  -4   5   43.40    1.50
   0  -4  -5   39.30    1.60
   0  -4   5   39.80    1.50
   0   4   6   11.60    0.90
   0   4  -6   14.50    0.50
   0   4  -6   14.00    0.90
   0   4   6   13.10    0.70
   0   4  -6   13.20    1.00
   0  -4   6   15.30    1.00
   0  -4  -6   14.10    1.00
   0  -4   6   13.60    0.90
   0  -4  -6   13.20    0.90
   0  -4  -6   13.00    0.80
   0  -4   6   14.50    1.00
   0   4  -7   99.19    3.00
   0   4   7   99.19    3.00
   0   4  -7  104.29    3.10
   0   4   7  101.29    3.00
   0   4   7  102.79    2.70
   0  -4   7  101.69    2.90
   0  -4   7  100.19    3.00
   0  -4  -7  103.09    2.90
   0  -4   7  101.09    3.00
   0  -4  -7  101.99    2.90
   0  -4  -7   99.79    3.10
   0   4   8   22.70    1.00
   0   4  -8   23.00    1.30
   0   4   8   23.00    1.30
   0   4  -8   23.10    1.50
   0   4   8   20.10    1.20
   0  -4   8   24.30    1.30
   0  -4   8   23.90    1.20
   0  -4  -8   22.80    1.20
   0  -4  -8   21.20    1.20
   0  -4   8   21.20    1.20
   0  -4  -8   19.20    1.30
   0   4   9   16.60    1.20
   0   4   9   16.10    1.10
   0   4  -9   20.50    1.40
   0   4   9   18.10    0.90
   0   4  -9   18.00    1.20
   0  -4  -9   16.60    1.10
   0  -4   9   17.90    1.10
   0  -4  -9   17.00    1.20
   0  -4   9   16.40    1.00
   0  -4   9   17.40    1.10
   0  -4  -9   17.70    1.00
   0   4  10   80.19    2.60
   0   4  10   77.69    2.70
   0   4 -10   85.19    2.90
   0   4 -10   79.09    2.60
   0   4  10   81.69    2.40
   0  -4  10   80.59    2.50
   0  -4 -10   85.79    2.70
   0  -4  10   82.79    2.70
   0  -4 -10   83.69    2.50
   0  -4 -10   79.59    2.60
   0  -4  10   78.09    2.60
   0   4  11    1.10    0.60
   0   4 -11    2.10    0.60
   0   4 -11    1.80    0.80
   0   4  11    1.50    0.40
   0   4  11    1.10    0.50
   0  -4 -11    0.40    0.40
   0  -4  11    1.60    0.50
   0  -4 -11    1.30    0.60
   0  -4 -11    0.60    0.60
   0  -4  11    1.70    0.60
   0  -4  11    2.00    0.60
   0   4  12    1.40    0.50
   0   4  12    1.50    0.50
   0   4 -12    1.50    0.60
   0   4  12    1.30    0.70
   0   4 -12    0.90    0.70
   0  -4 -12    1.50    0.60
   0  -4 -12    1.60    0.70
   0  -4  12    1.90    0.60
   0  -4  12    2.10    0.70
   0  -4  12    0.80    0.60
   0   4  13   13.40    1.10
   0   4  13   12.10    0.90
   0   4 -13   11.90    1.40
   0   4  13   12.10    1.20
   0   4 -13   15.00    1.20
   0  -4 -13   14.00    1.20
   0  -4  13   14.20    1.10
   0  -4 -13    9.80    1.10
   0  -4  13   14.10    1.30
   0  -4  13   12.90    1.20
   0   4 -14    5.50    1.10
   0   4  14    6.10    1.10
   0   4  14    4.90    0.70
   0   4  14    7.60    0.90
   0   4 -14    4.60    0.90
   0  -4 -14    4.70    0.90
   0  -4  14    6.00    0.80
   0  -4  14    3.90    0.80
   0  -4  14    7.50    1.10
   0  -4 -14    5.70    1.00
   0   4 -15    5.90    1.00
   0   4 -15    4.90    1.20
   0   4  15    6.80    0.80
   0   4  15    5.30    0.90
   0   4  15    8.00    1.20
   0  -4 -15    6.20    1.10
   0  -4  15    4.90    1.00
   0  -4  15    5.70    1.00
   0  -4  15    5.90    0.80
   0  -4 -15    6.20    1.00
   0   4  16  141.79    4.10
   0   4 -16  137.59    4.50
   0   4  16  145.69    4.80
   0   4 -16  147.79    5.00
   0   4  16  144.39    4.30
   0  -4  16  150.68    4.20
   0  -4 -16  141.29    4.70
   0  -4  16  163.38    4.60
   0  -4 -16  150.98    4.50
   0  -4  16  142.59    4.70
   0   4 -17    2.40    0.90
   0   4  17    3.60    0.80
   0   4  17    2.60    1.00
   0   4 -17    3.00    1.20
   0   4  17    3.80    0.80
   0  -4 -17    4.60    1.00
   0  -4 -17    4.40    1.10
   0  -4  17    3.00    1.00
   0  -4  17    4.00    1.00
   0   4 -18   13.70    1.40
   0   4  18   12.20    1.20
   0   4 -18   11.30    1.70
   0   4  18   14.40    1.70
   0  -4 -18   10.80    1.50
   0  -4  18   13.60    1.40
   0  -4 -18   12.90    1.40
   0  -4  18   13.20    1.60
   0   4  19   34.40    2.40
   0   4 -19   35.30    2.10
   0   4 -19   36.70    2.80
   0  -4  19   36.50    2.40
   0  -4 -19   35.20    1.90
   0  -4  19   36.80    2.10
   0  -4 -19   33.00    2.40
   0   4 -20    9.00    1.80
   0   4 -20   10.30    1.40
   0   4  20    7.70    1.40
   0  -4  20    8.20    1.30
   0  -4  20    7.80    1.50
   0  -4 -20   10.20    1.60
   0   4  21    3.30    1.30
   0   4 -21    3.70    1.50
   0   4 -21    3.20    1.10
   0  -4  21    3.40    1.20
   0  -4  21    3.80    1.10
   0  -4 -21    5.80    1.40
   0   4  22    2.00    1.30
   0   4 -22    0.30    1.00
   0   4 -22   -1.20    1.30
   0  -4 -22    1.00    1.20
   0  -4  22    2.60    1.20
   0  -4  22   -0.60    0.90
   0   4 -23   20.90    2.10
   0   4  23   23.60    2.40
   0   4 -23   26.60    2.70
   0  -4  23   23.60    2.30
   0  -4  23   22.10    2.00
   0  -4 -23   24.00    2.40
   0   4 -24   20.40    2.60
   0   4  24   23.50    2.50
   0  -4  24   24.70    2.50
   0  -4 -24   23.00    2.40
   0   5   0    0.60    0.30
   0   5   0    0.90    0.20
   0  -5   0    1.10    0.40
   0  -5   0    0.80    0.20
   0  -5   0    0.70    0.40
   0  -5   0    1.00    0.40
   0   5   1    1.70    0.40
   0   5  -1    2.70    0.40
   0   5   1    2.80    0.50
   0   5  -1    1.50    0.30
   0  -5  -1    1.50    0.20
   0  -5   1    1.10    0.50
   0  -5  -1    1.60    0.50
   0  -5   1    1.40    0.40
   0  -5  -1    2.00    0.40
   0  -5  -1    2.40    0.50
   0  -5   1    2.20    0.40
   0   5   2  164.98    4.30
   0   5   2  167.48    4.10
   0   5  -2  161.18    4.20
   0   5  -2  167.08    4.10
   0  -5  -2  155.78    4.20
   0  -5   2  167.38    4.20
   0  -5  -2  163.48    4.30
   0  -5   2  159.98    4.20
   0  -5   2  171.18    4.40
   0  -5  -2  167.18    3.80
   0  -5  -2  162.68    4.30
   0   5   3    8.20    0.60
   0   5   3    7.70    0.80
   0   5  -3    7.70    0.60
   0   5  -3    8.60    0.70
   0  -5   3    7.40    0.60
   0  -5  -3    7.20    0.80
   0  -5   3    8.10    0.70
   0  -5  -3    7.30    0.80
   0  -5  -3    7.70    0.40
   0  -5  -3    6.80    0.60
   0  -5   3    5.90    0.70
   0  -5   3    7.80    0.70
   0   5   4   13.40    0.70
   0   5  -4   14.50    0.90
   0   5   4   13.20    1.00
   0   5  -4   14.00    0.90
   0  -5  -4   11.20    1.00
   0  -5  -4   11.10    0.60
   0  -5   4   11.60    0.90
   0  -5   4   12.60    0.70
   0  -5   4   11.90    0.90
   0  -5  -4   10.80    0.90
   0  -5   4   12.20    0.90
   0   5  -5  334.47    8.10
   0   5   5  331.97    8.20
   0   5  -5  335.87    8.10
   0   5   5  343.57    7.90
   0  -5  -5  347.37    7.80
   0  -5   5  336.17    8.10
   0  -5   5  333.67    8.10
   0  -5  -5  319.37    8.20
   0  -5   5  325.47    8.20
   0  -5   5  319.77    7.70
   0  -5  -5  329.67    8.20
   0   5  -6   25.30    1.20
   0   5   6   23.90    1.00
   0   5  -6   22.50    1.30
   0  -5  -6   21.00    1.00
   0  -5   6   21.90    1.20
   0  -5   6   23.10    1.20
   0  -5   6   18.70    0.70
   0  -5   6   20.40    1.20
   0  -5  -6   17.60    1.20
   0  -5  -6   16.00    1.30
   0   5   7   90.89    2.90
   0   5  -7   91.09    2.80
   0   5   7   93.19    2.50
   0   5  -7   88.59    2.90
   0  -5   7   90.09    2.20
   0  -5   7   91.29    2.70
   0  -5   7   87.19    2.80
   0  -5  -7   89.99    2.60
   0  -5   7   88.99    2.80
   0  -5  -7   87.39    2.80
   0  -5  -7   84.29    2.90
   0   5  -8   48.20    1.90
   0   5   8   45.50    1.60
   0   5  -8   47.60    2.00
   0   5   8   45.40    1.90
   0   5   8   48.50    1.90
   0  -5   8   46.70    1.90
   0  -5   8   47.30    1.80
   0  -5  -8   47.60    1.80
   0  -5  -8   44.30    1.60
   0  -5   8   47.10    1.90
   0  -5  -8   46.70    1.90
   0   5  -9   87.39    2.80
   0   5   9   92.69    2.90
   0   5  -9   87.29    3.00
   0   5   9   87.49    2.50
   0   5   9   83.89    2.90
   0  -5  -9   86.39    2.70
   0  -5   9   88.59    2.80
   0  -5  -9   92.09    2.80
   0  -5  -9   82.89    2.90
   0  -5   9   87.59    2.80
   0  -5   9   90.19    2.80
   0   5  10   11.00    1.10
   0   5  10   14.20    1.10
   0   5  10   12.40    0.80
   0   5 -10   14.90    1.30
   0   5 -10   13.60    1.10
   0  -5 -10   15.70    1.20
   0  -5 -10   14.40    1.10
   0  -5  10   15.40    1.20
   0  -5 -10   13.90    1.00
   0  -5  10   15.40    1.10
   0  -5  10   14.10    1.20
   0   5 -11  147.29    4.50
   0   5  11  137.89    4.30
   0   5 -11  142.19    4.30
   0   5  11  144.29    4.20
   0   5  11  148.39    3.90
   0  -5  11  151.48    4.10
   0  -5 -11  148.69    4.20
   0  -5  11  144.19    4.30
   0  -5  11  153.48    4.40
   0  -5 -11  148.59    4.10
   0  -5 -11  150.28    4.40
   0   5 -12   32.90    1.90
   0   5 -12   34.20    1.70
   0   5  12   33.00    1.80
   0   5  12   33.50    1.60
   0   5  12   33.90    1.40
   0  -5  12   34.00    1.70
   0  -5  12   33.60    1.70
   0  -5 -12   34.40    1.70
   0  -5 -12   33.30    1.70
   0  -5  12   33.10    1.50
   0  -5 -12   32.70    1.60
   0   5  13    1.80    0.80
   0   5 -13    1.50    0.70
   0   5  13    1.80    0.50
   0   5 -13    2.60    0.90
   0   5  13    2.80    0.70
   0  -5  13    1.80    0.80
   0  -5  13    1.90    0.70
   0  -5 -13    2.30    0.80
   0  -5 -13    1.20    0.70
   0  -5 -13    1.70    0.60
   0  -5  13    0.40    0.60
   0   5  14    1.20    0.80
   0   5  14    0.10    0.60
   0   5 -14    0.60    0.80
   0   5 -14   -0.10    0.70
   0   5  14    0.00    0.50
   0  -5  14    0.70    0.80
   0  -5 -14   -0.60    0.60
   0  -5  14    0.60    0.70
   0  -5 -14    0.60    0.70
   0  -5  14    1.20    0.60
   0   5  15   39.60    1.70
   0   5  15   39.40    1.90
   0   5 -15   39.80    2.10
   0   5  15   43.40    2.30
   0   5 -15   43.60    2.40
   0  -5  15   42.00    2.20
   0  -5 -15   39.10    2.00
   0  -5 -15   36.70    2.10
   0  -5  15   30.10    1.90
   0  -5  15   35.80    1.80
   0   5  16   28.60    1.50
   0   5 -16   26.00    1.80
   0   5  16   27.80    1.70
   0   5 -16   29.80    2.30
   0   5  16   28.70    2.00
   0  -5 -16   30.00    1.80
   0  -5 -16   29.50    2.00
   0  -5  16   28.40    1.60
   0  -5  16   27.90    2.00
   0  -5  16   28.80    1.90
   0   5  17   17.50    1.80
   0   5 -17   19.80    2.00
   0   5  17   22.30    1.50
   0   5 -17   17.30    1.60
   0  -5  17   18.20    1.80
   0  -5 -17   18.30    1.70
   0  -5 -17   13.20    1.30
   0  -5  17   14.70    1.50
   0   5 -18   -0.20    1.10
   0   5 -18    0.90    0.90
   0   5  18    1.30    1.00
   0   5  18    0.20    0.70
   0  -5 -18    0.10    0.90
   0  -5  18   -0.30    0.80
   0  -5 -18    0.50    0.80
   0  -5  18    0.20    0.90
   0   5  19    0.30    1.00
   0   5 -19    0.10    1.20
   0   5 -19   -1.10    0.70
   0  -5  19    0.80    0.90
   0  -5 -19   -1.90    0.80
   0  -5  19    0.00    1.00
   0  -5 -19   -1.80    0.70
   0   5  20    5.00    1.40
   0   5 -20    9.00    1.40
   0   5 -20    3.70    1.50
   0  -5  20    3.60    1.30
   0  -5 -20    7.60    1.40
   0  -5 -20    6.10    1.10
   0  -5  20    8.30    1.40
   0   5  21   36.20    2.70
   0   5 -21   30.80    2.30
   0   5 -21   36.00    3.00
   0  -5 -21   34.80    2.50
   0  -5  21   35.90    2.50
   0  -5  21   35.30    2.40
   0   5 -22    1.30    1.40
   0   5  22    2.10    1.30
   0   5 -22    2.10    1.10
   0  -5 -22    1.70    1.20
   0  -5  22    1.60    1.20
   0  -5  22    2.70    1.30
   0   5 -23    2.90    1.60
   0   5  23    3.80    1.40
   0   5 -23    1.00    1.10
   0  -5 -23    2.60    1.30
   0  -5  23    4.60    1.50
   0  -5  23    2.80    1.20
   0   5  24    9.20    1.80
   0   5 -24   10.20    2.00
   0  -5 -24   12.20    1.90
   0  -5  24    9.80    1.80
   0   6   0  461.35   10.40
   0   6   0  440.06   10.70
   0  -6   0  466.45   10.90
   0  -6   0  452.75   10.80
   0  -6   0  445.06   10.90
   0   6   1  250.07    6.20
   0   6   1  256.57    5.80
   0   6  -1  249.58    6.20
   0   6  -1  255.37    6.00
   0   6   1  253.77    6.40
   0  -6   1  249.68    6.50
   0  -6   1  249.18    6.30
   0  -6   1  256.17    6.30
   0  -6  -1  246.48    6.30
   0  -6  -1  250.27    6.50
   0  -6  -1  255.87    6.40
   0  -6  -1  252.97    5.80
   0   6  -2  401.46    9.40
   0   6   2  396.16    9.50
   0   6  -2  397.46    9.60
   0   6   2  392.26    9.70
   0  -6  -2  409.76    9.70
   0  -6  -2  404.06    9.80
   0  -6   2  394.56    9.70
   0  -6  -2  399.86    9.10
   0  -6  -2  402.26    9.60
   0  -6   2  398.16    9.60
   0  -6   2  390.76    9.50
   0   6   3  132.59    3.70
   0   6  -3  131.69    3.50
   0   6   3  131.19    3.50
   0   6  -3  122.89    3.60
   0  -6  -3  135.99    3.80
   0  -6   3  128.89    3.50
   0  -6   3  131.19    3.70
   0  -6  -3  130.89    3.10
   0  -6  -3  131.99    3.80
   0  -6  -3  133.39    3.60
   0  -6   3  133.39    3.80
   0  -6   3  129.19    3.60
   0   6   4  132.39    3.50
   0   6  -4  132.49    3.60
   0   6   4  133.09    3.80
   0   6  -4  135.29    3.70
   0  -6   4  140.49    3.50
   0  -6  -4  136.29    3.90
   0  -6   4  125.79    3.70
   0  -6  -4  139.79    3.30
   0  -6   4  134.59    3.80
   0  -6   4  130.89    3.80
   0  -6  -4  130.69    3.90
   0   6   5   49.10    1.90
   0   6  -5   46.30    1.80
   0   6  -5   49.70    1.80
   0   6   5   50.79    1.60
   0  -6   5   46.50    1.90
   0  -6   5   45.90    1.50
   0  -6  -5   45.00    1.90
   0  -6  -5   43.70    1.90
   0  -6   5   45.10    1.70
   0  -6   5   47.50    1.90
   0  -6  -5   47.70    1.40
   0   6  -6  145.29    4.10
   0   6   6  139.69    4.10
   0   6  -6  145.39    4.00
   0   6   6  141.39    3.80
   0  -6   6  143.09    4.00
   0  -6   6  148.39    4.10
   0  -6  -6  147.39    3.70
   0  -6   6  144.99    4.10
   0  -6  -6  141.19    4.20
   0  -6   6  148.59    3.60
   0  -6  -6  146.79    4.10
   0   6   7   26.60    1.40
   0   6  -7   21.40    1.30
   0   6   7   23.50    1.10
   0   6  -7   24.10    1.40
   0  -6  -7   24.30    1.10
   0  -6  -7   24.00    1.40
   0  -6   7   21.70    1.30
   0  -6   7   22.50    1.40
   0  -6   7   24.60    1.30
   0  -6   7   23.00    0.80
   0  -6  -7   25.30    1.50
   0   6   8   66.99    2.00
   0   6   8   66.49    2.40
   0   6  -8   66.19    2.40
   0   6  -8   65.89    2.30
   0  -6  -8   66.09    2.10
   0  -6   8   68.19    2.30
   0  -6   8   66.19    2.40
   0  -6  -8   64.49    2.40
   0  -6  -8   67.79    2.40
   0  -6   8   65.39    1.60
   0  -6   8   63.49    2.40
   0   6   9    9.40    1.00
   0   6  -9    9.10    0.90
   0   6   9   11.10    0.80
   0   6  -9   10.20    1.10
   0   6   9    9.10    1.00
   0  -6  -9    8.70    0.80
   0  -6  -9    9.80    1.00
   0  -6  -9    9.70    1.10
   0  -6   9    9.50    1.00
   0  -6   9    9.90    1.00
   0  -6   9   10.10    0.90
   0   6 -10    0.50    0.60
   0   6 -10    0.60    0.70
   0   6  10    1.70    0.70
   0   6  10    1.60    0.50
   0   6  10    1.00    0.70
   0  -6 -10    1.00    0.50
   0  -6 -10    1.60    0.60
   0  -6  10    1.50    0.60
   0  -6 -10    0.60    0.70
   0  -6  10    1.60    0.60
   0  -6  10    1.80    0.70
   0   6  11    0.10    0.40
   0   6  11    0.40    0.70
   0   6 -11   -0.30    0.70
   0   6  11    0.90    0.60
   0   6 -11    0.40    0.60
   0  -6  11   -0.20    0.60
   0  -6 -11   -0.10    0.50
   0  -6  11    0.10    0.60
   0  -6  11    0.40    0.60
   0  -6 -11   -0.10    0.50
   0  -6 -11    0.00    0.60
   0   6  12   35.60    1.80
   0   6  12   36.10    1.50
   0   6 -12   35.50    1.80
   0   6 -12   37.80    2.10
   0   6  12   34.00    1.90
   0  -6 -12   33.90    1.90
   0  -6  12   36.10    1.90
   0  -6 -12   34.00    1.70
   0  -6 -12   34.80    1.70
   0  -6  12   38.00    1.70
   0  -6  12   34.00    1.80
   0   6  13   17.90    1.10
   0   6 -13   17.50    1.60
   0   6  13   15.40    1.30
   0   6  13   19.90    1.70
   0   6 -13   18.00    1.50
   0  -6 -13   18.50    1.60
   0  -6  13   18.20    1.50
   0  -6 -13   17.40    1.30
   0  -6 -13   18.50    1.40
   0  -6  13   19.30    1.60
   0  -6  13   18.50    1.30
   0   6 -14    3.20    1.00
   0   6  14    1.80    0.70
   0   6 -14    1.40    0.80
   0   6  14    1.10    0.60
   0   6  14    1.10    0.90
   0  -6  14    1.90    0.80
   0  -6  14    2.30    0.80
   0  -6 -14    1.40    0.70
   0  -6 -14    1.10    0.60
   0  -6  14    3.20    1.00
   0  -6 -14    1.40    0.80
   0   6  15    4.30    0.90
   0   6 -15    4.20    1.20
   0   6  15    4.60    1.10
   0   6 -15    6.10    1.00
   0   6  15    4.20    0.70
   0  -6  15    5.40    1.00
   0  -6  15    5.00    0.90
   0  -6 -15    6.10    1.00
   0  -6  15    3.80    1.00
   0  -6 -15    2.70    0.90
   0   6 -16    2.50    1.20
   0   6  16    0.00    0.80
   0   6  16    0.90    0.70
   0   6 -16    0.70    0.90
   0  -6 -16    0.80    0.80
   0  -6  16    1.30    0.80
   0  -6 -16    0.90    0.80
   0  -6  16    0.90    0.80
   0  -6  16    1.40    0.80
   0   6 -17    8.60    1.30
   0   6 -17    8.30    1.50
   0   6  17    7.40    1.10
   0   6  17    7.50    1.30
   0  -6  17    9.50    1.40
   0  -6 -17    8.30    1.30
   0  -6  17    8.50    1.30
   0  -6 -17    9.90    1.30
   0   6  18    6.60    1.10
   0   6 -18    6.00    1.20
   0   6 -18    6.00    1.50
   0   6  18    7.10    1.40
   0  -6  18    7.60    1.30
   0  -6  18    7.90    1.30
   0  -6 -18    4.00    1.10
   0  -6 -18    6.60    1.20
   0   6  19    5.80    1.40
   0   6 -19    8.90    1.70
   0   6 -19    4.80    1.20
   0  -6  19    7.50    1.40
   0  -6 -19    5.30    1.20
   0  -6  19    5.90    1.20
   0  -6 -19    6.60    1.20
   0   6  20   31.30    2.50
   0   6 -20   40.00    3.00
   0   6 -20   31.90    2.30
   0  -6 -20   35.20    2.40
   0  -6 -20   34.80    2.10
   0  -6  20   33.30    2.40
   0  -6  20   32.50    2.30
   0   6 -21    0.90    1.40
   0   6  21    2.40    1.30
   0   6 -21   -0.50    0.90
   0  -6  21    0.60    1.00
   0  -6  21    1.80    1.10
   0  -6 -21    1.70    1.70
   0  -6 -21    0.30    1.00
   0   6  22   15.90    2.10
   0   6 -22   15.30    2.10
   0   6 -22   11.20    1.70
   0  -6  22   15.40    1.90
   0  -6  22   12.50    1.80
   0  -6 -22   12.90    1.80
   0   6  23   -1.70    1.10
   0   6 -23   -0.50    1.10
   0   6 -23    2.40    1.50
   0  -6  23    0.10    1.20
   0  -6 -23    0.10    1.10
   0  -6  23    1.00    1.10
   0   6  24    7.30    1.80
   0  -6  24    5.50    1.50
   0  -6  24    9.50    1.80
   0   7   0    1.30    0.50
   0   7   0    1.10    0.30
   0  -7   0    0.40    0.60
   0  -7   0    1.30    0.70
   0  -7   0    2.10    0.60
   0   7  -1  120.29    3.40
   0   7  -1  121.49    3.10
   0   7   1  119.89    2.90
   0   7   1  121.19    3.40
   0   7   1  122.19    3.60
   0  -7  -1  126.99    3.60
   0  -7  -1  123.09    2.90
   0  -7   1  124.99    3.50
   0  -7   1  119.09    3.60
   0  -7   1  119.69    3.50
   0  -7  -1  121.99    3.50
   0  -7  -1  113.49    3.60
   0   7   2   55.69    1.90
   0   7  -2   54.89    2.00
   0   7   2   55.99    2.10
   0   7  -2   56.39    1.70
   0  -7  -2   57.39    1.50
   0  -7  -2   59.19    2.20
   0  -7  -2   58.39    2.20
   0  -7   2   57.49    2.00
   0  -7   2   56.99    2.20
   0  -7   2   54.89    1.90
   0  -7  -2   57.59    2.00
   0   7  -3   70.39    2.10
   0   7  -3   69.19    2.30
   0   7   3   68.19    2.10
   0   7   3   67.09    2.40
   0  -7   3   67.19    2.30
   0  -7  -3   68.39    1.70
   0  -7   3   67.59    2.20
   0  -7  -3   67.89    2.50
   0  -7  -3   64.89    2.40
   0  -7  -3   68.39    2.30
   0  -7   3   72.29    2.50
   0   7  -4   24.10    1.30
   0   7   4   22.80    1.30
   0   7   4   22.60    1.10
   0   7  -4   21.60    1.20
   0  -7   4   22.90    1.30
   0  -7   4   23.40    1.50
   0  -7  -4   23.20    1.40
   0  -7  -4   20.80    1.30
   0  -7   4   22.90    1.10
   0  -7  -4   20.30    1.30
   0  -7  -4   22.20    0.80
   0   7  -5    5.40    0.70
   0   7   5    7.30    0.90
   0   7   5    6.90    0.70
   0   7  -5    6.50    0.80
   0  -7  -5    5.50    0.40
   0  -7   5    6.20    0.80
   0  -7   5    6.30    0.60
   0  -7   5    5.60    0.80
   0  -7  -5    5.20    0.80
   0  -7   5    6.70    0.90
   0  -7  -5    5.00    0.90
   0   7   6   34.10    1.40
   0   7  -6   35.80    1.60
   0   7   6   35.70    1.70
   0   7  -6   35.90    1.60
   0  -7   6   35.00    1.60
   0  -7   6   35.60    1.30
   0  -7  -6   36.70    1.20
   0  -7   6   35.20    1.70
   0  -7  -6   38.80    1.80
   0  -7  -6   35.50    1.80
   0  -7   6   35.00    1.70
   0   7   7   69.09    2.60
   0   7   7   73.69    2.30
   0   7  -7   75.99    2.60
   0   7  -7   76.79    2.60
   0  -7  -7   73.99    2.70
   0  -7   7   73.39    2.60
   0  -7   7   71.09    2.50
   0  -7   7   75.89    2.00
   0  -7   7   73.79    2.60
   0  -7  -7   75.09    2.60
   0  -7  -7   72.89    2.10
   0   7  -8   77.39    2.70
   0   7   8   79.19    2.80
   0   7   8   77.79    2.40
   0   7  -8   81.89    2.80
   0  -7   8   78.49    2.80
   0  -7   8   82.79    2.10
   0  -7   8   79.79    2.70
   0  -7   8   78.69    2.70
   0  -7  -8   78.79    2.90
   0  -7  -8   74.29    2.30
   0  -7  -8   76.09    2.70
   0   7   9    0.80    0.40
   0   7   9    1.20    0.60
   0   7   9    1.60    0.70
   0   7  -9    0.70    0.60
   0   7  -9   -0.30    0.60
   0  -7  -9    0.00    0.70
   0  -7  -9    0.90    0.40
   0  -7   9    0.60    0.60
   0  -7   9    1.20    0.60
   0  -7   9    1.20    0.70
   0  -7   9    0.30    0.20
   0  -7  -9    0.20    0.60
   0   7  10  325.37    8.10
   0   7  10  316.37    8.60
   0   7  10  332.97    8.60
   0   7 -10  335.97    8.70
   0   7 -10  339.87    8.60
   0  -7  10  340.87    8.50
   0  -7 -10  336.37    8.20
   0  -7 -10  336.17    8.70
   0  -7 -10  327.07    8.50
   0  -7  10  333.27    8.60
   0  -7  10  319.17    8.50
   0   7  11    2.30    0.80
   0   7  11    3.80    0.60
   0   7 -11    3.50    0.80
   0   7  11    2.30    0.80
   0   7 -11    1.70    0.90
   0  -7 -11    2.30    0.70
   0  -7 -11    3.00    0.70
   0  -7 -11    1.90    0.80
   0  -7  11    2.80    0.70
   0  -7  11    3.00    0.80
   0  -7  11    2.10    0.80
   0   7  12   14.80    1.50
   0   7  12   12.60    1.30
   0   7 -12    9.80    1.30
   0   7 -12   11.60    1.30
   0   7  12   11.50    0.90
   0  -7  12   13.40    1.30
   0  -7 -12   11.20    1.00
   0  -7 -12   13.70    1.20
   0  -7 -12   10.70    1.30
   0  -7  12   13.00    1.30
   0  -7  12   10.60    1.20
   0   7 -13  113.99    4.00
   0   7 -13  111.19    3.70
   0   7  13  110.99    3.70
   0   7  13  112.29    3.30
   0   7  13  108.59    3.90
   0  -7 -13  106.19    3.50
   0  -7  13  115.99    3.80
   0  -7  13  109.69    3.80
   0  -7  13  114.19    3.60
   0  -7 -13  108.99    3.60
   0   7 -14   85.59    3.50
   0   7 -14   82.79    3.20
   0   7  14   89.09    3.20
   0   7  14   87.49    3.40
   0   7  14   85.79    2.80
   0  -7 -14   83.59    3.00
   0  -7  14   86.79    3.30
   0  -7  14   89.69    3.10
   0  -7 -14   82.09    3.00
   0  -7 -14   89.99    3.40
   0  -7  14   84.09    3.30
   0   7 -15    2.80    1.20
   0   7 -15    2.60    0.90
   0   7  15    4.90    1.10
   0   7  15    2.90    0.90
   0  -7  15    3.20    1.00
   0  -7 -15    3.50    0.90
   0  -7 -15    2.80    0.80
   0  -7  15    2.30    1.00
   0  -7  15    2.60    0.80
   0  -7 -15    2.90    1.00
   0   7 -16   -0.80    0.80
   0   7  16   -0.90    0.70
   0   7 -16    0.60    1.00
   0   7  16    0.40    1.00
   0  -7  16    0.10    0.80
   0  -7  16   -1.30    0.80
   0  -7 -16   -0.40    0.70
   0  -7  16   -0.30    0.90
   0  -7 -16    0.60    0.80
   0   7 -17    6.90    1.40
   0   7  17    6.40    1.30
   0   7  17    7.30    1.10
   0   7 -17    7.70    1.30
   0  -7 -17    7.50    1.20
   0  -7  17    8.00    1.30
   0  -7 -17    5.90    1.20
   0  -7  17    6.90    1.20
   0   7 -18    5.60    1.20
   0   7  18    5.90    1.10
   0   7  18    7.00    1.40
   0   7 -18    4.50    1.30
   0  -7 -18    3.70    1.10
   0  -7  18    5.90    1.20
   0  -7  18    4.10    1.20
   0  -7 -18    4.90    1.10
   0   7  19    9.00    1.60
   0   7 -19    6.40    1.50
   0   7 -19    6.70    1.30
   0  -7  19    9.10    1.40
   0  -7 -19   10.10    1.40
   0  -7  19    7.20    1.40
   0  -7 -19    8.00    1.40
   0   7 -20   34.90    2.40
   0   7 -20   31.10    2.70
   0   7  20   30.50    2.50
   0  -7  20   35.60    2.50
   0  -7 -20   31.60    2.20
   0  -7 -20   34.10    2.30
   0  -7  20   32.80    2.40
   0   7 -21   -0.20    1.30
   0   7 -21    2.10    1.10
   0   7  21    1.00    1.20
   0  -7  21    1.90    1.10
   0  -7 -21    0.00    1.00
   0  -7  21    0.80    1.20
   0  -7 -21    1.10    1.00
   0   7  22    8.90    1.90
   0   7 -22    6.50    1.40
   0   7 -22    5.80    1.60
   0  -7 -22    6.60    1.40
   0  -7  22    7.00    1.50
   0  -7  22    5.20    1.60
   0   7  23   10.10    1.90
   0   7 -23   10.10    1.70
   0   7 -23   11.90    2.10
   0  -7  23   11.30    1.80
   0  -7  23   11.70    1.80
   0  -7 -23   15.20    1.90
   0   8   0   16.20    0.80
   0  -8   0   15.80    1.20
   0  -8   0   18.60    1.40
   0  -8   0   15.90    1.20
   0   8   1  608.54   14.60
   0   8  -1  606.44   13.90
   0   8  -1  584.84   14.30
   0   8   1  594.64   14.30
   0  -8  -1  613.04   14.50
   0  -8   1  615.34   14.70
   0  -8  -1  597.14   14.60
   0  -8  -1  622.54   14.50
   0  -8   1  604.04   14.40
   0  -8   1  603.94   14.50
   0   8   2   32.70    1.70
   0   8  -2   33.60    1.50
   0   8   2   34.90    1.50
   0   8  -2   35.70    1.30
   0  -8  -2   30.40    1.50
   0  -8   2   36.00    1.80
   0  -8   2   34.30    1.60
   0  -8  -2   36.40    1.70
   0  -8   2   37.20    1.60
   0  -8  -2   37.00    1.90
   0   8  -3    8.30    0.70
   0   8   3    7.90    0.80
   0   8  -3    9.90    1.00
   0   8   3    9.00    1.00
   0  -8  -3    6.50    0.80
   0  -8  -3    7.10    0.90
   0  -8   3    8.40    0.80
   0  -8  -3    8.80    0.50
   0  -8  -3    8.60    1.00
   0  -8   3    9.40    1.10
   0  -8   3    7.60    0.90
   0   8  -4   16.10    1.00
   0   8  -4   18.00    1.10
   0   8   4   20.60    1.40
   0   8   4   19.10    1.10
   0  -8   4   20.60    1.40
   0  -8  -4   17.00    1.40
   0  -8  -4   18.80    1.20
   0  -8   4   17.70    1.20
   0  -8  -4   16.60    1.30
   0  -8   4   18.40    1.10
   0  -8  -4   18.50    0.70
   0   8  -5    0.40    0.60
   0   8  -5   -0.10    0.50
   0   8   5    1.10    0.50
   0   8   5    0.90    0.60
   0  -8  -5    0.50    0.30
   0  -8  -5    0.50    0.70
   0  -8  -5    0.20    0.50
   0  -8   5    0.90    0.60
   0  -8   5    0.30    0.60
   0  -8   5    0.40    0.40
   0  -8  -5    1.20    0.70
   0   8   6   63.69    2.50
   0   8   6   65.09    2.20
   0   8  -6   68.19    2.30
   0   8  -6   64.99    2.40
   0  -8  -6   67.79    2.60
   0  -8   6   67.19    2.00
   0  -8   6   66.79    2.40
   0  -8   6   69.69    2.60
   0  -8  -6   63.29    2.50
   0  -8   6   69.39    2.50
   0  -8  -6   69.39    1.90
   0   8   7   17.70    1.00
   0   8   7   17.00    1.40
   0   8  -7   18.40    1.30
   0   8  -7   16.80    1.30
   0  -8  -7   17.50    0.80
   0  -8  -7   17.20    1.40
   0  -8   7   17.80    1.30
   0  -8   7   17.80    0.90
   0  -8  -7   18.90    1.60
   0  -8   7   18.50    1.40
   0  -8   7   17.50    1.20
   0   8   8   10.60    0.90
   0   8  -8   12.10    1.20
   0   8   8   12.60    1.30
   0   8  -8   12.70    1.20
   0  -8  -8   13.70    1.30
   0  -8   8    9.50    1.00
   0  -8  -8   10.60    0.80
   0  -8   8   12.30    1.20
   0  -8  -8    8.30    1.10
   0  -8   8    9.60    0.70
   0  -8   8   13.50    1.30
   0   8  -9    0.70    0.70
   0   8   9    0.90    0.50
   0   8  -9    1.30    0.70
   0   8   9   -0.30    0.70
   0  -8   9    0.50    0.60
   0  -8  -9    0.50    0.40
   0  -8   9    0.00    0.60
   0  -8  -9    0.90    0.70
   0  -8  -9    0.50    0.70
   0  -8   9   -0.20    0.60
   0   8  10    5.70    0.70
   0   8  10    5.00    1.00
   0   8  10    4.20    0.90
   0   8 -10    7.00    1.10
   0   8 -10    5.20    0.90
   0  -8 -10    6.60    1.00
   0  -8 -10    6.00    1.00
   0  -8 -10    5.10    0.70
   0  -8  10    4.40    0.90
   0  -8  10    5.40    1.00
   0  -8  10    5.10    1.00
   0   8 -11    1.20    0.80
   0   8  11    0.30    0.80
   0   8  11    0.50    0.50
   0   8 -11    0.30    0.80
   0   8  11    1.90    0.80
   0  -8 -11    1.10    0.50
   0  -8  11    0.30    0.70
   0  -8  11    1.50    0.80
   0  -8  11    1.10    0.80
   0  -8 -11   -0.40    0.70
   0  -8 -11    0.30    0.80
   0   8  12    0.90    0.80
   0   8 -12    1.20    0.90
   0   8 -12    0.90    0.80
   0   8  12    1.50    0.60
   0   8  12    0.40    0.80
   0  -8  12    0.80    0.80
   0  -8 -12    1.20    0.80
   0  -8 -12    1.30    1.00
   0  -8 -12    1.00    0.60
   0  -8  12    1.10    0.90
   0  -8  12    1.50    0.80
   0   8  13    9.20    1.30
   0   8 -13    8.30    1.30
   0   8 -13    9.50    1.30
   0   8  13   10.60    1.00
   0   8  13    9.90    1.30
   0  -8 -13    8.00    1.30
   0  -8  13    9.00    1.30
   0  -8  13    9.10    1.20
   0  -8 -13    9.70    1.00
   0  -8 -13    8.60    1.10
   0  -8  13    7.80    1.20
   0   8 -14    1.20    0.90
   0   8  14    0.10    0.80
   0   8  14    0.10    0.90
   0   8 -14    0.00    1.00
   0  -8  14   -0.40    0.80
   0  -8 -14    1.60    1.00
   0  -8  14    0.70    0.80
   0  -8 -14   -0.20    0.70
   0  -8 -14    0.60    0.70
   0  -8  14    0.10    0.90
   0   8 -15    9.50    1.50
   0   8  15   12.00    1.50
   0   8 -15   12.30    1.50
   0   8  15   10.50    1.30
   0  -8  15   13.40    1.50
   0  -8 -15   11.30    1.20
   0  -8 -15   13.10    1.40
   0  -8 -15   10.40    1.40
   0  -8  15   12.30    1.40
   0  -8  15   13.60    1.60
   0   8  16   15.90    1.80
   0   8 -16   14.90    1.60
   0   8  16   17.10    1.60
   0   8 -16   16.10    1.80
   0  -8  16   17.30    1.80
   0  -8 -16   14.40    1.40
   0  -8  16   13.50    1.50
   0  -8 -16   14.00    1.60
   0  -8 -16   11.80    1.30
   0   8 -17   16.70    1.90
   0   8 -17   15.90    1.70
   0   8  17   14.20    1.50
   0   8  17   14.20    1.90
   0  -8 -17   17.20    1.50
   0  -8  17   16.30    1.70
   0  -8 -17   15.00    1.70
   0  -8  17   15.70    1.80
   0   8  18   -1.40    1.10
   0   8 -18   -0.10    1.10
   0   8  18    0.50    0.90
   0   8 -18    0.70    0.90
   0  -8 -18    0.00    1.00
   0  -8  18    0.10    1.00
   0  -8 -18   -0.10    0.80
   0  -8  18    0.30    1.00
   0   8  19   22.30    2.30
   0   8 -19   22.60    2.10
   0   8 -19   17.50    2.10
   0  -8 -19   25.20    2.20
   0  -8 -19   21.00    2.00
   0  -8  19   22.80    2.10
   0  -8  19   22.90    2.10
   0   8 -20    1.70    1.30
   0   8  20    2.00    1.20
   0   8 -20    1.00    1.00
   0  -8  20    1.40    1.10
   0  -8  20    1.60    1.20
   0  -8 -20    0.60    1.00
   0   8 -21    3.10    1.40
   0   8  21    1.10    1.30
   0   8 -21    1.00    1.10
   0  -8 -21   -0.30    1.00
   0  -8  21    1.10    1.10
   0  -8  21    2.60    1.30
   0   8 -22    7.80    1.50
   0   8  22   10.10    1.80
   0   8 -22   10.50    1.90
   0  -8  22    8.50    1.60
   0  -8 -22    8.90    1.50
   0  -8  22    7.00    1.50
   0   9   0    0.10    0.30
   0   9   0   -0.30    0.50
   0  -9   0    0.60    0.70
   0  -9   0    0.50    0.60
   0  -9   0   -0.80    0.50
   0   9  -1    7.60    0.60
   0   9  -1    7.00    0.80
   0   9   1    8.90    0.90
   0   9   1    8.70    1.00
   0  -9   1    9.90    1.20
   0  -9   1    7.40    0.90
   0  -9   1    8.10    0.90
   0  -9  -1    9.90    1.20
   0  -9  -1    8.00    1.00
   0  -9  -1   10.90    1.10
   0   9  -2    2.10    0.50
   0   9  -2    1.90    0.70
   0   9   2    3.40    0.60
   0   9   2    3.70    0.80
   0  -9   2    2.70    0.60
   0  -9  -2    3.20    0.70
   0  -9  -2    2.40    0.80
   0  -9   2    1.90    0.60
   0  -9  -2    3.50    0.70
   0  -9   2    1.30    0.70
   0   9  -3   15.20    0.90
   0   9   3   15.20    1.30
   0   9   3   15.60    1.10
   0   9  -3   14.60    1.20
   0  -9   3   15.30    1.10
   0  -9  -3   16.50    1.40
   0  -9  -3   17.70    1.20
   0  -9  -3   16.40    1.30
   0  -9   3   16.10    1.20
   0  -9   3   19.10    1.50
   0   9  -4    5.30    0.80
   0   9   4    4.70    0.90
   0   9   4    4.40    0.70
   0   9  -4    5.20    0.70
   0  -9  -4    5.70    0.90
   0  -9  -4    4.70    0.90
   0  -9  -4    4.90    0.40
   0  -9   4    6.70    1.00
   0  -9   4    6.10    0.80
   0  -9   4    3.50    0.70
   0  -9  -4    4.60    1.00
   0   9  -5   37.60    1.80
   0   9   5   38.80    1.60
   0   9  -5   40.60    1.70
   0   9   5   34.60    1.90
   0  -9  -5   40.20    1.90
   0  -9  -5   37.90    2.00
   0  -9  -5   40.90    1.20
   0  -9   5   40.40    1.60
   0  -9  -5   39.80    2.00
   0  -9   5   40.90    1.80
   0  -9   5   41.40    2.00
   0   9   6    1.30    0.50
   0   9   6    0.90    0.70
   0   9  -6    1.40    0.70
   0   9  -6    1.30    0.60
   0  -9  -6    0.90    0.30
   0  -9   6    1.30    0.70
   0  -9  -6    2.10    0.90
   0  -9   6    1.30    0.50
   0  -9  -6    1.90    0.80
   0  -9   6    3.40    0.80
   0   9  -7   16.30    1.40
   0   9   7   17.20    1.10
   0   9   7   15.80    1.40
   0   9  -7   17.80    1.30
   0  -9  -7   17.10    1.50
   0  -9   7   13.80    1.30
   0  -9   7   15.70    0.90
   0  -9  -7   16.90    1.40
   0  -9  -7   15.30    0.80
   0  -9   7   17.20    1.40
   0  -9   7   17.90    1.50
   0   9   8   29.90    1.50
   0   9  -8   31.30    1.80
   0   9   8   30.80    1.90
   0   9  -8   31.70    1.80
   0  -9   8   32.90    1.90
   0  -9   8   33.20    1.80
   0  -9  -8   28.40    1.80
   0  -9  -8   32.40    1.20
   0  -9   8   32.10    1.20
   0  -9  -8   31.70    1.90
   0  -9   8   34.00    1.90
   0   9  -9   17.10    1.50
   0   9  -9   17.30    1.50
   0   9   9   17.40    1.60
   0   9   9   19.00    1.20
   0  -9   9   15.70    1.40
   0  -9   9   19.10    1.60
   0  -9   9   19.20    1.50
   0  -9  -9   19.80    1.70
   0  -9  -9   22.20    1.70
   0  -9  -9   17.40    1.00
   0   9  10    0.90    0.90
   0   9  10    0.50    0.80
   0   9  10    1.10    0.60
   0   9 -10    0.40    0.80
   0   9 -10    1.10    0.80
   0  -9 -10    0.20    0.50
   0  -9  10    0.10    0.80
   0  -9  10    0.80    0.80
   0  -9 -10   -0.40    0.80
   0  -9  10    0.40    0.80
   0  -9 -10    0.50    0.70
   0   9  11   16.40    1.20
   0   9 -11   15.70    1.50
   0   9 -11   15.80    1.60
   0   9  11   14.10    1.50
   0   9  11   17.40    1.70
   0  -9  11   14.70    1.50
   0  -9  11   17.40    1.60
   0  -9 -11   16.40    1.20
   0  -9 -11   16.60    1.70
   0  -9  11   14.80    1.60
   0   9 -12    2.20    0.90
   0   9  12    3.90    1.00
   0   9 -12    3.70    1.10
   0   9  12    3.20    0.70
   0   9  12    3.60    1.00
   0  -9 -12    3.20    0.90
   0  -9  12    3.70    1.00
   0  -9 -12    2.00    1.00
   0  -9 -12    4.20    1.10
   0  -9  12    3.20    1.00
   0  -9  12    2.60    0.90
   0   9 -13   15.40    1.70
   0   9  13   14.50    1.50
   0   9 -13   14.50    1.50
   0   9  13   17.60    1.80
   0  -9  13   13.10    1.50
   0  -9  13   16.30    1.50
   0  -9 -13   14.00    1.60
   0  -9  13   12.90    1.50
   0  -9 -13   15.30    1.50
   0   9 -14    4.90    1.20
   0   9 -14    2.60    1.00
   0   9  14    3.50    1.20
   0   9  14    1.80    1.00
   0  -9 -14    2.80    0.90
   0  -9  14    2.80    1.00
   0  -9 -14    2.40    1.10
   0  -9  14    3.10    1.00
   0  -9  14    2.90    1.00
   0   9 -15    1.30    1.10
   0   9  15    1.10    0.90
   0   9  15    0.80    1.00
   0   9 -15    0.30    0.90
   0  -9  15    1.00    0.90
   0  -9 -15    1.00    0.80
   0  -9  15    0.00    0.90
   0  -9 -15    0.00    0.90
   0  -9  15    0.20    0.90
   0   9  16    9.00    1.30
   0   9 -16    7.60    1.40
   0   9 -16    6.70    1.30
   0   9  16    7.50    1.50
   0  -9 -16    7.70    1.20
   0  -9  16    7.50    1.30
   0  -9  16    7.00    1.40
   0  -9 -16    6.80    1.30
   0   9  17    5.40    1.20
   0   9 -17    3.80    1.20
   0   9  17    4.00    1.30
   0   9 -17    5.90    1.40
   0  -9  17    3.70    1.30
   0  -9 -17    5.30    1.30
   0  -9 -17    4.10    1.10
   0  -9  17    3.80    1.30
   0   9  18    3.90    1.10
   0   9 -18    2.00    1.20
   0   9  18    2.50    1.20
   0   9 -18    2.20    1.10
   0  -9 -18    1.70    1.00
   0  -9  18    1.80    1.10
   0  -9  18    4.00    1.20
   0   9  19    9.60    1.70
   0   9 -19    9.90    1.60
   0   9 -19   10.00    1.70
   0  -9 -19    7.10    1.50
   0  -9  19    6.00    1.50
   0  -9  19    9.00    1.60
   0   9 -20   -0.30    1.30
   0   9 -20    0.70    1.10
   0   9  20    1.80    1.30
   0  -9  20    0.40    1.20
   0  -9 -20    1.00    1.10
   0  -9  20    1.60    1.20
   0   9 -21    6.00    1.40
   0   9 -21    3.20    1.50
   0   9  21    2.00    1.40
   0  -9 -21    3.40    1.30
   0  -9  21   -0.60    1.20
   0  -9  21    3.30    1.30
   0   9 -22    9.50    1.70
   0   9  22   10.10    1.90
   0   9 -22   11.30    2.00
   0  -9  22    9.40    1.70
   0  -9 -22   10.20    1.70
   0  -9  22   10.70    1.80
   0  10   0  237.88    6.20
   0  10   0  220.18    6.40
   0 -10   0  238.58    6.70
   0 -10   0  242.38    6.40
   0 -10   0  236.18    6.40
   0  10   1   22.00    1.50
   0  10  -1   18.90    0.90
   0 -10   1   23.40    1.70
   0 -10  -1   17.10    1.60
   0 -10  -1   19.60    1.50
   0 -10   1   16.80    1.30
   0 -10  -1   16.80    1.40
   0 -10   1   20.00    1.50
   0  10   2   10.80    1.30
   0  10  -2   10.40    0.80
   0  10   2   11.40    1.10
   0  10  -2   11.30    1.10
   0 -10   2   10.90    1.10
   0 -10  -2   10.50    1.30
   0 -10   2   12.60    1.20
   0 -10  -2    9.50    1.10
   0 -10  -2   12.40    1.30
   0 -10   2   13.00    1.40
   0  10   3   21.00    1.30
   0  10  -3   18.70    1.40
   0  10   3   19.00    1.50
   0  10  -3   20.10    1.10
   0 -10   3   17.60    1.50
   0 -10   3   19.50    1.50
   0 -10   3   19.60    1.30
   0 -10  -3   20.20    1.50
   0 -10  -3   19.00    1.60
   0 -10  -3   19.10    1.30
   0  10   4    9.20    1.20
   0  10  -4   11.30    1.20
   0  10  -4   12.90    1.00
   0  10   4   10.50    1.00
   0 -10  -4   14.00    1.50
   0 -10  -4   14.40    1.40
   0 -10   4   11.20    1.20
   0 -10  -4   12.50    1.30
   0 -10   4   10.10    1.30
   0 -10   4   12.30    1.10
   0  10   5    6.70    0.90
   0  10  -5    7.80    1.10
   0  10   5    6.50    1.10
   0  10  -5    9.30    0.90
   0 -10   5    7.50    1.20
   0 -10   5    6.50    0.80
   0 -10  -5    6.60    1.10
   0 -10  -5    8.50    1.10
   0 -10   5    6.10    1.00
   0 -10  -5    7.30    1.10
   0  10   6   69.29    2.40
   0  10  -6   71.79    2.50
   0  10  -6   72.29    2.70
   0  10   6   67.49    2.80
   0 -10  -6   64.69    2.80
   0 -10   6   71.99    2.80
   0 -10   6   74.19    2.40
   0 -10   6   72.89    2.90
   0 -10  -6   67.99    2.80
   0  10  -7   63.39    2.40
   0  10  -7   64.09    2.60
   0  10   7   65.99    2.80
   0  10   7   63.39    2.30
   0 -10   7   66.89    2.10
   0 -10  -7   61.19    2.70
   0 -10   7   64.49    2.60
   0 -10   7   67.19    2.80
   0 -10  -7   55.99    2.60
   0  10  -8   13.40    1.40
   0  10   8   12.50    1.10
   0  10  -8   12.90    1.20
   0  10   8   11.60    1.30
   0 -10  -8   10.50    1.30
   0 -10   8   13.30    1.40
   0 -10  -8   15.10    1.60
   0 -10   8   13.10    1.40
   0  10   9   39.20    2.20
   0  10   9   37.70    1.70
   0  10  -9   37.60    2.00
   0  10  -9   37.60    2.10
   0 -10  -9   35.60    2.20
   0 -10   9   39.50    2.20
   0 -10  -9   38.60    2.20
   0 -10   9   33.10    2.10
   0 -10   9   36.50    2.10
   0  10 -10   21.30    1.70
   0  10  10   23.70    1.90
   0  10 -10   18.70    1.70
   0  10  10   22.50    1.40
   0 -10  10   25.00    1.90
   0 -10  10   21.60    1.80
   0 -10  10   20.30    1.80
   0 -10 -10   22.70    1.80
   0 -10 -10   24.70    2.00
   0  10 -11   19.80    1.70
   0  10  11   21.40    1.40
   0  10  11   20.40    1.80
   0  10 -11   20.40    1.70
   0  10  11   20.40    1.80
   0 -10  11   19.40    1.70
   0 -10  11   22.00    1.80
   0 -10 -11   21.60    2.00
   0 -10  11   22.70    1.90
   0 -10 -11   17.90    1.70
   0  10  12    1.80    1.00
   0  10 -12    2.20    1.00
   0  10 -12    3.60    1.00
   0  10  12    2.40    1.00
   0 -10 -12    4.00    1.20
   0 -10  12    3.20    1.00
   0 -10  12    3.20    1.00
   0 -10 -12    1.40    0.90
   0 -10  12    3.90    1.10
   0  10 -13   12.90    1.50
   0  10 -13   11.90    1.50
   0  10  13   12.20    1.60
   0  10  13   11.70    1.50
   0 -10 -13   14.60    1.80
   0 -10  13   10.80    1.40
   0 -10  13   14.30    1.60
   0 -10 -13   12.20    1.40
   0 -10  13   13.70    1.70
   0  10  14    0.90    0.90
   0  10 -14    0.70    1.00
   0  10  14    3.30    1.20
   0  10 -14    1.50    1.00
   0 -10 -14    1.80    1.10
   0 -10  14    2.30    1.00
   0 -10  14    1.60    1.00
   0 -10  14    1.00    0.90
   0 -10 -14    0.60    0.90
   0  10 -15   14.30    1.70
   0  10  15   12.20    1.60
   0  10  15   11.30    1.60
   0  10 -15   12.40    1.60
   0 -10 -15   12.10    1.60
   0 -10  15   11.00    1.40
   0 -10  15   13.20    1.70
   0 -10 -15   14.40    1.60
   0 -10  15   13.50    1.70
   0  10  16    2.10    1.20
   0  10 -16    0.80    1.00
   0  10 -16    2.20    1.10
   0  10  16    0.80    1.00
   0 -10 -16    1.40    1.10
   0 -10  16    2.10    1.10
   0 -10  16    1.30    1.10
   0 -10 -16    1.70    0.90
   0  10  17    5.70    1.40
   0  10  17    3.50    1.10
   0  10 -17    2.90    1.30
   0  10 -17    3.20    1.30
   0 -10  17    3.20    1.20
   0 -10 -17    4.80    1.10
   0 -10  17    5.10    1.30
   0 -10 -17    4.00    1.30
   0  10  18   12.40    1.70
   0  10  18   13.70    1.90
   0  10 -18   14.30    1.90
   0  10 -18   15.60    1.90
   0 -10 -18   11.10    1.70
   0 -10  18   13.80    1.80
   0 -10 -18   14.40    1.60
   0 -10  18   12.00    1.80
   0  10  19    9.50    1.70
   0  10 -19    9.30    1.80
   0  10 -19    9.30    1.60
   0 -10  19   10.40    1.80
   0 -10 -19    8.40    1.60
   0 -10  19   11.00    1.70
   0  10 -20    2.40    1.30
   0  10 -20    1.00    1.30
   0  10  20    3.90    1.50
   0 -10  20    1.00    1.20
   0 -10 -20    2.50    1.20
   0 -10  20    0.30    1.10
   0  10 -21    4.50    1.60
   0  10 -21    3.40    1.30
   0  10  21    3.00    1.50
   0 -10  21    3.90    1.50
   0 -10  21    0.10    1.20
   0 -10 -21    1.50    1.20
   0  11   0    1.10    0.80
   0  11   0    0.30    0.60
   0 -11   0   -0.30    0.70
   0 -11   0    1.20    0.70
   0 -11   0    0.60    0.90
   0  11   1    1.50    0.70
   0  11   1    0.50    0.80
   0  11  -1    1.00    0.70
   0 -11  -1   -0.10    0.70
   0 -11   1    0.30    0.70
   0 -11   1   -0.10    0.60
   0 -11   1   -1.50    0.80
   0 -11  -1   -0.20    0.80
   0 -11  -1    1.50    0.80
   0  11   2   12.60    1.40
   0  11   2   13.40    1.20
   0  11  -2   15.50    1.30
   0 -11  -2   13.60    1.40
   0 -11   2   15.50    1.30
   0 -11  -2   16.30    1.40
   0 -11   2   15.80    1.60
   0 -11  -2   12.60    1.40
   0 -11   2   11.50    1.20
   0  11  -3   17.10    1.40
   0  11   3   15.30    1.50
   0  11   3   15.70    1.30
   0 -11  -3   17.20    1.60
   0 -11  -3   15.70    1.60
   0 -11   3   15.50    1.60
   0 -11  -3   15.60    1.40
   0 -11   3   14.20    1.30
   0 -11   3   16.60    1.50
   0  11   4    7.60    1.00
   0  11   4    6.90    1.10
   0  11  -4    6.70    1.10
   0 -11  -4    6.80    1.30
   0 -11  -4    7.10    1.20
   0 -11   4    7.60    1.30
   0 -11   4    7.00    1.00
   0 -11   4    6.00    1.10
   0 -11  -4    6.60    1.10
   0  11   5   21.10    1.80
   0  11   5   17.10    1.40
   0  11  -5   18.90    1.60
   0  11  -5   17.00    1.40
   0 -11   5   19.20    1.60
   0 -11   5   19.60    1.30
   0 -11  -5   18.50    1.60
   0 -11  -5   17.60    1.50
   0 -11  -5   18.50    1.70
   0 -11   5   22.50    1.80
   0  11  -6    0.90    0.80
   0  11  -6    3.10    0.70
   0  11   6    1.40    0.70
   0  11   6    1.70    1.00
   0 -11  -6    2.30    0.90
   0 -11   6    2.00    0.70
   0 -11   6    1.50    0.80
   0 -11   6    2.50    1.00
   0 -11  -6    3.50    1.10
   0  11   7    5.00    0.80
   0  11  -7    6.20    1.10
   0  11   7    3.90    1.00
   0  11  -7    5.00    0.90
   0 -11  -7    4.50    1.10
   0 -11  -7    3.70    1.10
   0 -11   7    5.50    1.10
   0 -11   7    5.90    1.20
   0  11  -8    0.30    0.70
   0  11   8    0.00    0.80
   0  11  -8   -0.20    0.80
   0  11   8    0.10    0.60
   0 -11   8    1.70    0.90
   0 -11  -8    0.90    0.90
   0 -11  -8    2.20    1.00
   0 -11   8    0.90    0.90
   0  11   9   29.00    1.60
   0  11   9   31.10    2.20
   0  11  -9   32.90    2.10
   0  11  -9   34.40    1.90
   0 -11   9   33.40    2.10
   0 -11  -9   30.50    2.10
   0 -11  -9   29.40    2.20
   0 -11   9   31.40    2.20
   0  11 -10    2.60    0.90
   0  11 -10    2.10    1.00
   0  11  10    3.80    1.20
   0  11  10    1.90    0.70
   0 -11  10    4.20    1.10
   0 -11 -10    2.40    1.00
   0 -11  10    3.10    1.00
   0 -11 -10    2.50    1.10
   0  11 -11    5.30    1.10
   0  11 -11    5.90    1.20
   0  11  11    4.50    1.00
   0  11  11    5.20    1.20
   0  11  11    6.10    1.20
   0 -11 -11    5.50    1.30
   0 -11  11    5.30    1.20
   0 -11 -11    6.20    1.30
   0 -11  11    4.20    1.10
   0  11  12    0.20    0.90
   0  11  12    0.90    1.00
   0  11 -12    0.30    0.90
   0  11 -12    1.20    0.90
   0 -11  12    0.40    0.80
   0 -11 -12    0.20    0.90
   0 -11  12   -1.50    0.70
   0 -11 -12    1.60    1.00
   0  11  13   21.80    2.10
   0  11 -13   21.60    1.90
   0  11 -13   24.60    2.00
   0  11  13   27.40    2.10
   0 -11  13   27.40    2.00
   0 -11  13   19.10    1.90
   0 -11 -13   23.90    2.00
   0 -11  13   20.90    1.90
   0 -11 -13   22.20    2.00
   0  11 -14   11.20    1.60
   0  11  14    9.90    1.50
   0  11 -14   12.40    1.60
   0  11  14   10.80    1.60
   0 -11  14   10.60    1.60
   0 -11 -14    9.50    1.50
   0 -11  14   10.90    1.50
   0 -11 -14    9.80    1.50
   0 -11  14   13.30    1.70
   0  11  15    5.20    1.40
   0  11  15    6.90    1.30
   0  11 -15    3.90    1.30
   0  11 -15    4.00    1.20
   0 -11  15    3.90    1.20
   0 -11  15    2.10    1.20
   0 -11  15    3.90    1.20
   0 -11 -15    3.10    1.10
   0 -11 -15    5.30    1.40
   0  11 -16    0.50    1.10
   0  11  16   -1.10    1.00
   0  11 -16   -0.60    1.00
   0  11  16    0.40    1.10
   0 -11  16    1.20    1.10
   0 -11  16    0.00    1.10
   0 -11 -16   -1.50    1.00
   0 -11 -16    0.60    1.00
   0  11  17   18.50    2.20
   0  11 -17   17.20    1.90
   0  11 -17   15.60    2.00
   0  11  17   17.00    1.90
   0 -11 -17   14.00    1.80
   0 -11 -17   15.90    1.80
   0 -11  17   20.20    2.10
   0 -11  17   16.10    2.00
   0  11 -18    0.20    1.10
   0  11  18    0.70    1.30
   0  11 -18   -1.00    1.20
   0  11  18    1.00    1.10
   0 -11  18   -1.10    1.10
   0 -11 -18    0.90    1.00
   0 -11 -18    0.70    1.10
   0 -11  18    0.60    1.10
   0  11 -19    5.60    1.50
   0  11 -19    2.80    1.50
   0  11  19    2.50    1.50
   0 -11  19    1.10    1.20
   0 -11  19    4.20    1.50
   0 -11 -19    4.90    1.50
   0  11 -20    1.10    1.40
   0  11 -20    1.30    1.30
   0  11  20   -1.60    1.30
   0 -11  20    1.00    1.30
   0 -11  20    0.10    1.30
   0 -11 -20    2.20    1.30
   0  12   0  196.18    5.80
   0  12   0  209.78    6.10
   0 -12   0  209.38    6.30
   0 -12   0  210.38    6.00
   0 -12   0  206.78    6.00
   0  12   1   14.80    1.70
   0  12  -1   15.20    1.40
   0  12   1   19.40    1.50
   0 -12   1   16.00    1.70
   0 -12   1   13.30    1.40
   0 -12   1   12.40    1.40
   0 -12  -1   15.80    1.60
   0 -12  -1   13.00    1.60
   0 -12  -1   13.30    1.40
   0  12   2   38.50    2.00
   0  12   2   37.60    2.30
   0  12  -2   37.20    2.10
   0 -12  -2   38.10    2.10
   0 -12   2   39.50    2.00
   0 -12   2   39.40    2.40
   0 -12   2   42.00    2.20
   0 -12  -2   37.70    2.30
   0 -12  -2   41.40    2.50
   0  12   3   40.50    2.40
   0  12   3   37.90    2.00
   0  12  -3   41.10    2.10
   0 -12   3   41.80    2.40
   0 -12  -3   38.50    2.10
   0 -12  -3   37.70    2.30
   0 -12   3   40.00    2.00
   0 -12  -3   34.30    2.40
   0 -12   3   39.00    2.10
   0  12   4    2.70    0.80
   0  12  -4    1.50    0.90
   0  12   4    2.70    1.10
   0 -12   4    2.00    0.80
   0 -12  -4    2.20    1.10
   0 -12  -4    1.70    0.90
   0 -12  -4    1.40    1.00
   0 -12   4    1.80    0.90
   0 -12   4    2.40    1.10
   0  12  -5   12.00    1.40
   0  12   5   12.70    1.30
   0  12   5   11.90    1.60
   0 -12  -5   12.50    1.50
   0 -12   5   10.70    1.50
   0 -12   5   12.70    1.20
   0 -12   5   12.80    1.40
   0 -12  -5   10.70    1.30
   0 -12  -5   15.50    1.70
   0  12   6    6.10    1.30
   0  12   6    4.70    0.90
   0  12  -6    1.80    0.90
   0 -12   6    3.50    0.80
   0 -12   6    3.10    0.90
   0 -12  -6    5.20    1.20
   0 -12   6    4.50    1.20
   0 -12  -6    4.60    1.20
   0  12  -7    3.70    1.00
   0  12   7    4.90    1.20
   0  12   7    5.00    0.90
   0 -12  -7    6.10    1.30
   0 -12  -7    4.10    1.20
   0 -12   7    4.60    1.20
   0 -12   7    3.40    1.00
   0  12   8   36.80    2.30
   0  12   8   33.40    1.80
   0  12  -8   30.80    2.10
   0 -12  -8   32.40    2.30
   0 -12   8   30.90    2.30
   0 -12  -8   30.70    2.30
   0 -12   8   34.30    2.20
   0  12  -9    1.80    1.00
   0  12   9    1.20    1.00
   0  12   9    0.20    0.60
   0 -12   9    0.50    0.80
   0 -12   9    1.40    1.00
   0 -12  -9    0.30    1.00
   0 -12  -9    1.60    1.00
   0  12  10    0.90    0.70
   0  12 -10    0.00    1.00
   0  12  10    0.70    1.10
   0 -12  10    1.50    1.00
   0 -12 -10    0.70    1.00
   0 -12 -10    0.50    0.90
   0 -12  10    0.20    0.90
   0  12  11    2.70    1.10
   0  12 -11    1.90    1.00
   0  12  11    3.90    1.20
   0 -12 -11    0.70    1.10
   0 -12 -11    2.10    1.10
   0 -12  11    3.00    1.10
   0 -12  11    2.50    1.10
   0  12 -12   10.70    1.60
   0  12  12    7.30    1.50
   0  12  12    7.00    1.30
   0 -12  12    8.70    1.50
   0 -12 -12    9.90    1.50
   0 -12  12    7.00    1.40
   0 -12 -12    7.20    1.50
   0  12  13    2.00    1.10
   0  12  13    3.20    1.30
   0  12 -13    4.30    1.20
   0  12 -13    1.30    1.10
   0 -12  13    2.80    1.20
   0 -12 -13    2.60    1.20
   0 -12  13    2.80    1.10
   0 -12 -13    3.00    1.10
   0  12 -14    0.20    1.10
   0  12  14    2.00    1.30
   0  12 -14    3.30    1.10
   0  12  14    2.30    1.00
   0 -12  14    3.40    1.10
   0 -12  14    3.50    1.20
   0 -12 -14    1.70    1.10
   0 -12 -14    0.30    1.10
   0  12 -15    5.00    1.40
   0  12  15    6.00    1.50
   0  12 -15    6.70    1.40
   0  12  15    4.90    1.40
   0 -12  15    5.50    1.40
   0 -12 -15    8.00    1.50
   0 -12 -15    7.60    1.40
   0  12 -16    6.90    1.40
   0  12  16    8.60    1.70
   0  12  16    6.10    1.50
   0  12 -16    6.00    1.50
   0 -12 -16    7.40    1.50
   0 -12 -16    7.20    1.50
   0 -12  16    5.50    1.50
   0  12 -17    0.70    1.20
   0  12  17    0.90    1.20
   0  12 -17    0.50    1.10
   0  12  17    1.30    1.40
   0 -12 -17    1.90    1.30
   0 -12  17    1.90    1.30
   0 -12 -17    0.10    1.00
   0  12 -18   39.10    2.90
   0  12  18   36.90    3.00
   0  12 -18   35.60    2.90
   0  12  18   46.10    3.00
   0 -12 -18   39.10    2.60
   0 -12 -18   43.60    3.00
   0 -12  18   41.40    2.90
   0  12 -19    1.00    1.30
   0  12 -19   -0.70    1.30
   0  12  19    2.30    1.50
   0 -12  19    2.60    1.30
   0 -12 -19    2.00    1.20
   0 -12 -19   -0.90    1.20
   0  13   0    1.40    0.90
   0  13   0    1.10    0.90
   0 -13   0    1.30    0.90
   0 -13   0    3.20    1.20
   0 -13   0    2.90    0.90
   0  13  -1   -1.00    0.90
   0  13  -1    0.70    0.80
   0  13   1   -0.30    0.70
   0  13   1    0.20    1.00
   0 -13  -1    0.50    1.00
   0 -13   1   -2.00    0.70
   0 -13  -1    0.80    0.90
   0 -13   1    0.00    0.90
   0 -13   1    1.00    1.10
   0 -13  -1    0.20    0.90
   0  13  -2    3.90    1.00
   0  13   2    3.60    1.00
   0  13   2    2.00    1.20
   0 -13  -2    5.70    1.20
   0 -13   2    4.20    1.10
   0 -13   2    3.50    1.20
   0 -13  -2    3.60    1.00
   0 -13  -2    3.10    1.20
   0 -13   2    4.40    1.00
   0  13  -3   25.60    1.90
   0  13   3   26.40    1.80
   0  13   3   18.80    1.80
   0 -13   3   27.00    2.00
   0 -13   3   27.30    2.30
   0 -13  -3   25.50    1.90
   0 -13  -3   25.00    2.00
   0 -13  -3   22.50    2.10
   0 -13   3   27.20    1.70
   0  13   4   13.00    1.30
   0  13   4   16.40    1.90
   0  13  -4   11.80    1.40
   0 -13  -4   12.90    1.60
   0 -13   4   13.40    1.80
   0 -13  -4   13.40    1.50
   0 -13   4   14.00    1.40
   0 -13  -4   15.40    1.80
   0 -13   4   11.90    1.40
   0  13  -5    1.60    0.90
   0  13   5    2.20    1.00
   0  13   5    1.10    0.80
   0 -13   5    0.20    0.70
   0 -13   5    1.30    1.00
   0 -13  -5    1.10    1.00
   0 -13  -5    2.10    1.00
   0 -13   5    1.10    1.10
   0 -13  -5    0.70    1.10
   0  13   6    0.30    0.70
   0  13  -6   -0.50    0.80
   0  13   6    0.50    1.00
   0 -13  -6   -1.00    0.90
   0 -13   6   -0.10    1.00
   0 -13   6   -1.00    0.80
   0 -13  -6    0.90    1.00
   0  13  -7    0.10    0.80
   0  13   7   -1.50    0.90
   0  13   7    0.70    0.70
   0 -13   7   -0.90    0.80
   0 -13   7    0.20    1.00
   0 -13  -7   -0.70    0.90
   0 -13  -7   -0.90    0.90
   0  13  -8   19.70    1.80
   0  13   8   16.90    1.40
   0  13   8   16.50    1.80
   0 -13  -8   22.20    2.10
   0 -13  -8   20.50    2.00
   0 -13   8   22.60    2.10
   0 -13   8   24.40    2.10
   0  13   9    2.80    1.20
   0  13   9    0.60    0.50
   0  13  -9    0.80    1.00
   0 -13   9    1.60    1.10
   0 -13   9    2.70    1.10
   0 -13  -9    1.50    1.10
   0 -13  -9    0.80    1.10
   0  13  10   29.20    2.40
   0  13 -10   25.70    2.20
   0 -13  10   26.90    2.20
   0 -13  10   29.20    2.30
   0 -13 -10   29.20    2.30
   0 -13 -10   29.70    2.50
   0  13  11   -0.60    1.00
   0  13 -11    0.90    1.00
   0  13  11    0.40    1.10
   0 -13  11    0.00    1.00
   0 -13  11    0.50    1.00
   0 -13 -11   -0.40    1.00
   0 -13 -11    0.20    1.10
   0  13  12    0.20    1.00
   0  13 -12    0.80    1.10
   0  13  12    2.30    1.20
   0 -13 -12   -0.30    1.10
   0 -13  12   -0.40    1.00
   0 -13  12    0.60    1.00
   0 -13 -12    0.90    1.00
   0  13  13    1.60    1.00
   0  13  13    1.40    1.20
   0  13 -13    2.90    1.30
   0 -13 -13    1.90    1.20
   0 -13  13    4.30    1.30
   0 -13 -13    3.00    1.30
   0 -13  13    3.60    1.30
   0  13  14    3.30    1.40
   0  13  14    2.60    1.20
   0  13 -14    1.80    1.20
   0 -13 -14    2.40    1.20
   0 -13  14    4.80    1.50
   0 -13  14    2.30    1.20
   0 -13 -14    4.20    1.40
   0  13  15   -0.20    1.00
   0  13  15    0.30    1.30
   0  13 -15    0.90    1.20
   0 -13 -15   -0.10    1.20
   0 -13 -15    0.20    1.10
   0 -13  15    0.90    1.20
   0  13  16   -0.90    1.10
   0  13  16    1.40    1.20
   0  13 -16    1.60    1.30
   0 -13  16    1.50    1.30
   0 -13 -16    0.40    1.10
   0 -13 -16    2.40    1.40
   0  13  17    9.00    1.70
   0  13 -17   11.80    1.80
   0  13  17   10.00    1.90
   0 -13 -17    9.30    1.70
   0 -13 -17    9.90    1.70
   0 -13  17   11.00    1.80
   0  14   0   38.50    2.30
   0  14   0   39.00    2.40
   0 -14   0   42.60    2.50
   0 -14   0   45.80    2.40
   0 -14   0   39.20    2.60
   0  14   1   23.60    2.20
   0  14  -1   23.50    1.90
   0  14  -1   23.30    2.20
   0  14   1   26.40    1.80
   0 -14   1   20.20    1.80
   0 -14  -1   25.70    2.00
   0 -14  -1   24.90    2.30
   0 -14  -1   23.20    2.00
   0 -14   1   30.50    2.40
   0 -14   1   26.10    2.00
   0  14  -2    5.80    1.20
   0  14   2    5.20    1.40
   0  14  -2    5.40    1.40
   0  14   2    4.00    1.00
   0 -14  -2    5.70    1.40
   0 -14   2    5.10    1.10
   0 -14   2    7.30    1.50
   0 -14  -2    3.60    1.10
   0 -14  -2    5.00    1.20
   0 -14   2    5.60    1.20
   0  14   3    7.60    1.20
   0  14  -3    6.00    1.20
   0  14   3    5.20    1.30
   0 -14  -3    5.20    1.20
   0 -14   3    4.80    1.20
   0 -14  -3    6.40    1.40
   0 -14  -3    6.60    1.30
   0 -14   3    6.30    1.10
   0 -14   3    6.10    1.40
   0  14   4    1.30    1.10
   0  14  -4    0.50    0.90
   0  14   4    0.60    0.90
   0 -14  -4   -0.80    0.90
   0 -14  -4    0.20    1.00
   0 -14   4    0.90    1.00
   0 -14   4   -0.80    0.70
   0 -14  -4    0.00    1.00
   0 -14   4   -1.30    1.00
   0  14   5   -0.60    1.00
   0  14   5    1.10    0.80
   0  14  -5    0.80    1.00
   0 -14  -5    0.20    1.00
   0 -14   5   -0.30    1.00
   0 -14  -5    0.90    1.10
   0 -14   5   -1.40    0.90
   0 -14  -5   -0.60    0.90
   0  14   6    2.10    1.20
   0  14   6    2.70    0.90
   0  14  -6    3.10    1.10
   0 -14  -6    4.50    1.20
   0 -14  -6    3.30    1.30
   0 -14   6    3.60    1.10
   0 -14   6    1.70    1.20
   0  14   7    2.10    0.80
   0  14   7    1.10    1.10
   0  14  -7    0.90    1.00
   0 -14  -7    1.70    1.20
   0 -14   7    1.30    1.10
   0 -14   7    2.10    1.20
   0 -14  -7    3.70    1.30
   0  14  -8    0.70    1.10
   0  14   8    2.30    1.20
   0  14   8    2.70    0.90
   0 -14  -8    2.60    1.20
   0 -14   8    3.20    1.30
   0 -14  -8    3.00    1.20
   0 -14   8    4.10    1.20
   0  14  -9    2.50    1.20
   0  14   9    2.10    1.30
   0 -14  -9    5.00    1.40
   0 -14  -9    1.30    1.10
   0 -14   9    2.50    1.10
   0 -14   9    2.60    1.20
   0  14 -10   -0.20    1.00
   0  14  10    2.70    1.30
   0 -14  10   -0.10    1.00
   0 -14 -10    0.00    1.10
   0 -14 -10   -0.70    1.10
   0 -14  10    0.70    1.10
   0  14  11    7.30    1.50
   0  14 -11    8.70    1.50
   0  14  11   10.50    1.80
   0 -14  11   11.80    1.80
   0 -14 -11    8.70    1.70
   0 -14  11    9.10    1.60
   0 -14 -11    8.70    1.60
   0  14  12    1.10    1.30
   0  14  12    0.90    1.10
   0  14 -12    2.20    1.30
   0 -14 -12    1.60    1.10
   0 -14 -12    0.30    1.20
   0 -14  12    1.00    1.10
   0 -14  12    1.40    1.20
   0  14 -13    7.10    1.60
   0  14  13   10.30    1.70
   0  14  13   13.00    2.00
   0 -14 -13   13.40    2.00
   0 -14  13   12.90    1.90
   0 -14 -13    8.10    1.60
   0 -14  13    8.50    1.60
   0  14  14    7.30    1.50
   0  14  14    6.30    1.60
   0  14 -14    3.90    1.40
   0 -14 -14    3.90    1.40
   0 -14  14    5.60    1.50
   0 -14 -14    6.90    1.50
   0 -14  14    2.40    1.50
   0  14  15    0.20    1.00
   0  14 -15    0.90    1.30
   0  14  15    0.70    1.30
   0 -14 -15   -2.40    1.10
   0 -14  15   -0.30    1.20
   0 -14 -15    1.40    1.20
   0  14 -16    6.90    1.60
   0  14  16    4.00    1.60
   0  14  16    6.10    1.60
   0 -14  16    6.90    1.70
   0 -14 -16    6.10    1.70
   0 -14 -16    6.40    1.50
   0  15   0    0.10    0.90
   0  15   0    0.40    0.90
   0 -15   0   -0.80    1.00
   0 -15   0    0.20    1.10
   0 -15   0   -0.30    0.90
   0  15   1    3.90    1.10
   0  15   1    6.00    1.50
   0  15  -1    2.30    1.20
   0  15  -1    1.50    1.00
   0 -15   1    2.00    1.00
   0 -15   1    4.60    1.30
   0 -15  -1    3.20    1.40
   0 -15  -1    4.00    1.10
   0 -15   1    3.60    1.30
   0 -15  -1    1.90    1.10
   0  15   2    3.30    1.20
   0  15   2    2.40    1.00
   0  15  -2    5.70    1.40
   0  15  -2    3.50    1.10
   0 -15  -2    3.50    1.10
   0 -15   2    4.70    1.20
   0 -15  -2    2.70    1.20
   0 -15  -2    2.50    1.30
   0 -15   2    4.30    1.10
   0 -15   2    2.10    1.20
   0  15  -3   -0.90    0.80
   0  15   3    0.70    0.90
   0  15   3   -0.80    1.10
   0 -15  -3    1.40    1.10
   0 -15   3    0.70    0.90
   0 -15  -3   -0.10    1.00
   0 -15  -3    0.50    0.90
   0 -15   3   -0.90    0.80
   0 -15   3   -0.90    1.00
   0  15   4    1.10    1.20
   0  15   4    0.20    0.90
   0  15  -4    1.70    1.00
   0 -15   4   -0.70    1.10
   0 -15   4    2.20    1.10
   0 -15  -4    0.30    1.00
   0 -15  -4   -1.00    1.00
   0 -15  -4    0.20    1.00
   0  15  -5    6.40    1.30
   0  15   5    6.00    1.20
   0  15   5    6.10    1.40
   0 -15   5    7.20    1.50
   0 -15  -5    2.70    1.20
   0 -15  -5    5.80    1.40
   0 -15  -5    5.90    1.50
   0 -15   5    5.60    1.40
   0  15   6    1.10    0.90
   0  15   6   -0.40    1.10
   0  15  -6   -0.10    1.00
   0 -15  -6    1.60    1.30
   0 -15   6   -1.60    1.10
   0 -15   6   -0.60    0.90
   0 -15  -6    0.40    1.10
   0  15   7   12.00    1.40
   0  15   7   18.10    2.10
   0  15  -7   14.30    1.80
   0 -15   7   13.60    1.90
   0 -15  -7   16.40    2.00
   0 -15   7   12.50    1.70
   0 -15  -7   19.20    2.20
   0  15   8    5.00    1.40
   0  15  -8    4.70    1.30
   0 -15   8    7.40    1.40
   0 -15   8    4.60    1.40
   0 -15  -8    5.30    1.50
   0 -15  -8    4.30    1.40
   0  15  -9   28.70    2.40
   0  15   9   26.30    2.60
   0 -15  -9   26.20    2.40
   0 -15   9   30.10    2.40
   0 -15   9   26.00    2.40
   0 -15  -9   25.70    2.30
   0  15 -10    8.70    1.70
   0  15  10    6.30    1.60
   0 -15  10    6.30    1.60
   0 -15 -10    4.80    1.40
   0 -15 -10    4.30    1.40
   0 -15  10    6.90    1.60
   0  15  11    2.00    1.30
   0  15 -11    2.50    1.30
   0  15  11    3.70    1.50
   0 -15  11    2.10    1.30
   0 -15 -11    2.80    1.40
   0 -15  11    3.40    1.40
   0 -15 -11    3.30    1.40
   0  15  12   -1.60    1.20
   0  15 -12    1.20    1.30
   0  15  12    0.10    1.10
   0 -15 -12   -0.40    1.20
   0 -15  12    0.00    1.20
   0 -15  12    0.50    1.30
   0 -15 -12   -0.30    1.20
   0  15 -13    0.00    1.20
   0  15  13   -0.60    1.30
   0  15  13    0.50    1.20
   0 -15  13    1.00    1.20
   0 -15 -13    1.20    1.20
   0 -15 -13   -0.10    1.20
   0 -15  13    0.70    1.20
   0  15  14    0.00    1.10
   0  15 -14    1.10    1.30
   0  15  14   -0.50    1.30
   0 -15 -14    1.00    1.40
   0 -15 -14   -0.10    1.20
   0 -15  14    2.30    1.40
   0  16   0   13.80    1.90
   0  16   0   10.20    1.50
   0 -16   0   13.10    1.80
   0 -16   0   11.10    1.60
   0 -16   0   12.70    1.90
   0  16  -1    0.80    1.10
   0  16  -1    0.60    1.30
   0  16   1    1.00    1.00
   0  16   1    0.40    1.20
   0 -16  -1   -0.10    1.00
   0 -16  -1    0.70    1.00
   0 -16   1    3.10    1.30
   0 -16  -1    2.60    1.30
   0 -16   1    1.30    1.10
   0 -16   1    1.00    1.00
   0  16  -2   42.50    2.60
   0  16  -2   44.30    2.90
   0  16   2   40.20    2.50
   0  16   2   42.60    2.90
   0 -16   2   47.50    2.80
   0 -16   2   44.40    3.00
   0 -16   2   40.20    2.40
   0 -16  -2   44.10    2.70
   0 -16  -2   48.30    3.10
   0 -16  -2   44.30    2.60
   0  16  -3   22.20    2.30
   0  16   3   20.50    2.30
   0  16  -3   24.90    2.30
   0  16   3   23.30    2.00
   0 -16  -3   22.60    2.40
   0 -16   3   20.20    2.10
   0 -16  -3   21.60    2.10
   0 -16   3   19.50    2.20
   0 -16  -3   23.80    2.20
   0  16   4    4.20    1.40
   0  16   4    3.40    1.10
   0  16  -4    4.40    1.20
   0 -16  -4    1.10    1.10
   0 -16  -4    3.60    1.40
   0 -16   4    5.30    1.50
   0 -16  -4    6.40    1.50
   0 -16   4    3.60    1.30
   0  16  -5    0.80    1.10
   0  16   5   -1.70    1.10
   0  16   5    1.30    0.90
   0 -16  -5   -0.70    1.00
   0 -16   5   -1.30    1.10
   0 -16  -5   -0.10    1.00
   0 -16  -5   -0.80    1.20
   0 -16   5    0.90    1.20
   0  16  -6    1.90    1.20
   0  16   6   -0.50    1.10
   0  16   6    0.60    0.90
   0 -16  -6    0.40    1.20
   0 -16  -6   -1.00    1.00
   0 -16   6   -0.10    1.20
   0 -16   6   -0.40    1.00
   0  16   7    1.60    1.30
   0  16  -7    0.70    1.10
   0 -16  -7    3.20    1.40
   0 -16  -7    1.20    1.20
   0 -16   7   -0.20    1.10
   0 -16   7   -0.60    1.00
   0  16  -8    2.70    1.30
   0  16   8    4.10    1.50
   0 -16  -8    0.80    1.20
   0 -16   8    1.90    1.30
   0 -16  -8    0.60    1.30
   0 -16   8    0.90    1.20
   0  16  -9    0.00    1.20
   0  16   9    0.40    1.10
   0 -16  -9    0.30    1.10
   0 -16  -9   -0.30    1.20
   0 -16   9    0.70    1.20
   0 -16   9   -1.20    1.20
   0  16  10   -0.80    1.20
   0  16 -10   -0.70    1.20
   0 -16  10   -2.20    1.10
   0 -16  10   -2.30    0.90
   0 -16 -10   -0.20    1.20
   0 -16 -10    1.60    1.40
   0  16  11    6.00    1.70
   0  16 -11    5.30    1.50
   0  16  11    2.60    1.40
   0 -16 -11    6.10    1.60
   0 -16  11    4.30    1.40
   0 -16  11    3.90    1.50
   0 -16 -11    2.50    1.40
   0  16  12    7.70    1.70
   0  16  12    8.70    1.90
   0  16 -12    4.40    1.50
   0 -16 -12    7.60    1.80
   0 -16  12    7.10    1.60
   0 -16  12    8.20    1.80
   0 -16 -12    9.20    1.80
   0  17   0    2.20    1.10
   0  17   0    1.10    1.40
   0 -17   0   -0.10    1.20
   0 -17   0   -0.10    1.10
   0 -17   0    0.10    1.00
   0  17   1    4.10    1.50
   0  17  -1    2.00    1.20
   0  17   1    1.00    1.10
   0  17  -1    2.00    1.50
   0 -17   1    3.20    1.40
   0 -17   1    3.50    1.20
   0 -17  -1    1.80    1.20
   0 -17  -1    4.30    1.50
   0 -17   1    1.50    1.40
   0 -17  -1    5.20    1.50
   0  17   2    2.00    1.10
   0  17  -2    2.90    1.20
   0  17   2    1.50    1.30
   0  17  -2    1.10    1.40
   0 -17  -2    4.10    1.50
   0 -17   2    2.10    1.40
   0 -17  -2    0.50    1.10
   0 -17  -2    2.20    1.40
   0 -17   2    1.90    1.30
   0  17   3   -0.70    1.20
   0  17  -3   -0.90    1.30
   0  17   3    1.70    1.10
   0  17  -3    1.40    1.10
   0 -17  -3    0.40    1.10
   0 -17   3    1.10    1.30
   0 -17   3    0.70    1.20
   0 -17  -3    0.80    1.20
   0 -17  -3    0.90    1.30
   0  17   4    0.80    1.00
   0  17  -4    2.10    1.40
   0  17  -4    0.60    1.10
   0  17   4   -0.10    1.30
   0 -17  -4    0.70    1.30
   0 -17  -4    0.20    1.10
   0 -17  -4    0.30    1.10
   0 -17   4    0.00    1.20
   0 -17   4   -1.10    1.20
   0  17  -5    2.60    1.20
   0  17   5    5.70    1.30
   0  17   5    4.70    1.60
   0 -17   5    4.00    1.50
   0 -17   5    4.90    1.50
   0 -17  -5    2.60    1.40
   0 -17  -5    4.60    1.40
   0  17  -6    9.10    1.60
   0  17   6    9.80    1.80
   0 -17   6   13.60    2.10
   0 -17  -6   12.60    2.10
   0 -17  -6   12.60    1.90
   0 -17   6   11.30    1.90
   0  17  -7    1.40    1.20
   0  17   7    0.30    1.30
   0 -17  -7    2.10    1.40
   0 -17   7    1.10    1.30
   0 -17   7    1.20    1.30
   0 -17  -7    1.20    1.30
   0  17   8    3.10    1.50
   0  17  -8    2.70    1.40
   0 -17  -8    2.10    1.50
   0 -17  -8    1.50    1.40
   0 -17   8    4.00    1.50
   0 -17   8    5.30    1.60
   0  17   9    7.80    1.90
   0  17  -9    9.90    1.70
   0 -17   9    9.10    1.70
   0 -17   9    8.20    1.80
   0 -17  -9   10.10    1.90
   0 -17  -9    8.50    1.80
   0  18   0    8.90    1.90
   0  18   0    8.80    1.60
   0 -18   0    8.20    1.80
   0 -18   0    8.50    1.60
   0 -18   0    7.30    1.50
   0  18  -1   11.00    1.70
   0  18   1   12.00    1.80
   0  18  -1   11.10    2.00
   0  18   1    6.60    1.70
   0 -18  -1   12.00    1.90
   0 -18  -1    8.30    1.60
   0 -18   1    9.00    1.80
   0 -18  -1   10.50    2.00
   0 -18   1   10.50    2.00
   0  18  -2    0.20    1.50
   0  18   2   -1.10    1.30
   0  18  -2    1.50    1.20
   0  18   2    0.40    1.20
   0 -18  -2    0.20    1.30
   0 -18  -2    0.30    1.10
   0 -18  -2    2.30    1.50
   0 -18   2   -0.40    1.20
   0 -18   2    1.70    1.40
   0  18  -3    8.60    2.00
   0  18   3    7.80    1.50
   0  18   3    9.50    2.00
   0  18  -3    9.60    1.70
   0 -18  -3    8.80    1.70
   0 -18  -3    5.10    1.70
   0 -18  -3    8.10    1.60
   0 -18   3    8.40    1.70
   0 -18   3    7.10    1.80
   0  18   4    8.80    1.90
   0  18  -4    9.50    2.00
   0  18  -4    9.20    1.70
   0 -18  -4    7.40    1.80
   0 -18  -4    5.80    1.60
   0 -18   4    9.30    1.90
   0 -18  -4    9.30    1.80
   0 -18   4    8.50    1.70
   0  18  -5    2.30    1.70
   0  18   5    0.10    1.40
   0  18  -5    1.50    1.20
   0 -18   5    0.50    1.30
  -1   0  25    1.40    1.30
   1   0 -25    1.40    1.40
  -1   0  24    3.00    1.40
   1   0 -24    6.30    1.70
   1   0 -23   -0.40    1.20
  -1   0  23   -2.00    1.00
  -1   0  22   31.60    2.60
   1   0 -22   30.00    2.70
  -1   0  21    0.90    1.10
  -1   0  21    0.00    0.80
   1   0 -21   -0.10    1.20
   1   0 -20   28.80    2.50
  -1   0  20   27.90    1.80
  -1   0  20   25.20    2.00
   1   0 -19    1.00    1.10
  -1   0  19   -0.20    0.70
  -1   0  19   -0.80    0.80
  -1   0  18    6.70    1.00
   1   0 -18    6.90    1.30
  -1   0  18    6.80    1.30
  -1   0  17   -0.90    0.80
   1   0 -17   -1.30    0.90
  -1   0  17    0.10    0.70
  -1   0  17    0.20    0.60
  -1   0  16   15.50    1.40
  -1   0  16   17.70    1.30
   1   0 -16   15.90    1.00
   1   0 -16   17.40    1.70
  -1   0  16   17.40    1.10
   1   0 -15    0.50    0.80
  -1   0  15    0.00    0.50
   1   0 -15    0.10    0.40
  -1   0  15    0.40    0.70
  -1   0  15    0.20    0.40
  -1   0  14   20.00    1.40
  -1   0  14   18.10    1.00
   1   0 -14   16.70    1.50
  -1   0  14   16.70    1.20
   1   0 -14   18.50    1.00
  -1   0  13    0.70    0.60
  -1   0  13   -0.10    0.40
   1   0 -13   -0.30    0.40
  -1   0  13    0.20    0.50
   1   0 -13   -0.70    0.60
  -1   0  12   94.19    3.00
  -1   0  12   93.19    2.60
   1   0 -12   91.69    2.60
  -1   0  12   91.39    2.80
   1   0 -12   95.99    3.20
  -1   0  11   -0.40    0.30
   1   0 -11    0.20    0.40
  -1   0  11   -0.30    0.50
  -1   0  11   -0.60    0.40
   1   0 -11   -0.70    0.60
   1   0 -10   28.20    1.60
  -1   0  10   28.50    1.10
  -1   0  10   29.30    1.30
  -1   0  10   28.20    1.30
   1   0 -10   28.00    1.10
   1   0  -9    0.00    0.40
   1   0  -9   -0.80    0.60
  -1   0   9   -0.40    0.30
  -1   0   9   -0.30    0.40
  -1   0   9   -0.70    0.40
  -1   0   8   17.50    0.90
   1   0  -8   18.60    0.80
   1   0  -8   20.20    1.20
  -1   0   8   18.60    1.00
  -1   0   8   17.80    0.80
  -1   0   7   -0.10    0.30
  -1   0   7   -0.10    0.20
  -1   0   7   -0.20    0.30
   1   0  -7   -0.10    0.30
   1   0  -7   -0.40    0.40
  -1   0   6 1266.17   28.60
   1   0  -6 1247.98   28.70
  -1   0   6 1265.17   28.70
  -1   0   6 1262.07   28.50
   1   0  -6 1237.78   28.40
   1   0  -5   -0.20    0.20
  -1   0   5    0.10    0.20
  -1   0   5   -0.30    0.30
  -1   0   5    0.40    0.30
   1   0  -5   -0.10    0.40
   1   0  -4 1597.34   37.40
  -1   0   4 1672.33   37.20
  -1   0   4 1599.14   37.90
  -1   0   4 1699.13   38.00
   1   0  -4 1635.64   37.40
   1   0  -3    0.00    0.10
   1   0  -3    0.00    0.30
  -1   0   3    0.20    0.10
  -1   0   3    0.10    0.10
  -1   0   3    0.00    0.20
  -1   0   3    0.00    0.20
   1   0  -3    0.20    0.20
  -1   0   2 2760.32   64.09
  -1   0   2 2854.81   63.99
  -1   0   2 2730.63   63.79
   1   0  -2 2839.92   63.89
   1   0  -2 3042.50   64.29
   1   0  -2 2697.63   64.19
  -1   0   1   -0.10    0.10
   1   0  -1    0.00    0.10
   1   0  -1    0.00    0.10
   1   0  -1    0.00    0.10
  -1   0   1    0.00    0.10
   1   0  -1    0.00    0.10
  -1   0   1    0.00    0.10
   1   0   0 1347.67   30.10
  -1   0   0 1429.96   30.30
   1   0   0 1293.27   30.30
  -1   0   0 1319.57   30.30
   1   0   0 1256.07   30.30
  -1   0   0 1325.47   30.30
   1   0   0 1354.96   30.20
   1   0   1    0.00    0.10
  -1   0  -1    0.00    0.10
  -1   0  -1    0.00    0.10
   1   0   1    0.00    0.10
   1   0   1    0.10    0.10
  -1   0  -1    0.10    0.10
   1   0   1    0.10    0.10
   1   0   1    0.00    0.10
  -1   0  -1    0.00    0.10
   1   0   2   52.69    1.40
  -1   0  -2   54.49    1.50
   1   0   2   55.39    1.40
  -1   0  -2   54.09    1.30
   1   0   2   54.59    1.30
  -1   0  -2   52.19    1.30
  -1   0  -3    0.20    0.30
   1   0   3    0.30    0.20
  -1   0  -3   -0.20    0.20
   1   0   3    0.00    0.20
   1   0   3    0.20    0.20
   1   0   4   30.70    1.00
  -1   0  -4   25.00    0.80
   1   0   4   30.20    0.90
   1   0   4   24.90    0.90
  -1   0  -4   28.40    1.10
   1   0   5    0.40    0.30
   1   0   5    0.00    0.20
  -1   0  -5   -0.30    0.20
  -1   0  -5   -0.10    0.40
   1   0   5   -0.20    0.20
  -1   0  -6  381.66    8.60
  -1   0  -6  371.96    8.90
   1   0   6  353.36    8.80
   1   0   6  377.26    8.70
   1   0   6  369.46    8.70
   1   0   7   -0.40    0.30
   1   0   7   -0.30    0.30
  -1   0  -7    0.10    0.30
  -1   0  -7   -0.10    0.40
   1   0   7   -0.50    0.30
   1   0   8  124.89    3.30
   1   0   8  123.19    3.30
  -1   0  -8  122.99    3.20
   1   0   8  125.09    3.50
  -1   0  -8  128.49    3.60
   1   0   9   -0.10    0.40
  -1   0  -9    0.10    0.30
  -1   0  -9    0.60    0.60
   1   0   9    0.20    0.50
   1   0   9   -0.10    0.40
  -1   0 -10    2.20    0.70
   1   0  10    3.00    0.70
   1   0  10    1.60    0.50
   1   0  10    2.50    0.50
  -1   0 -10    1.10    0.40
  -1   0 -11    0.40    0.30
   1   0  11    0.40    0.50
   1   0  11    0.40    0.40
  -1   0 -11    0.60    0.60
   1   0  11    0.30    0.40
   1   0  12    1.50    0.70
  -1   0 -12    0.70    0.40
   1   0  12    1.80    0.50
  -1   0 -12    1.30    0.70
   1   0  12    1.10    0.50
   1   0  13   -0.60    0.60
   1   0  13    0.30    0.40
  -1   0 -13    1.30    0.80
  -1   0 -13   -0.50    0.30
   1   0  13   -0.30    0.40
   1   0  14  133.69    4.20
  -1   0 -14  129.69    3.50
  -1   0 -14  128.79    4.30
   1   0  14  129.49    3.70
   1   0  14  127.79    3.70
   1   0  15    0.90    0.50
  -1   0 -15    1.00    0.80
   1   0  15    0.10    0.50
  -1   0 -15   -0.30    0.40
   1   0  15    0.20    0.70
   1   0  16   31.80    1.60
   1   0  16   26.30    1.50
  -1   0 -16   30.10    2.20
   1   0  16   27.50    2.00
   1   0  17   -1.00    0.90
  -1   0 -17   -0.40    0.90
   1   0  17   -0.30    0.60
   1   0  17    0.30    0.60
   1   0  18    8.10    1.00
   1   0  18    9.20    1.40
  -1   0 -18    8.10    1.40
   1   0  19   -0.10    0.90
   1   0  19   -0.70    0.60
  -1   0 -19   -0.10    1.00
  -1   0 -20   59.59    3.30
   1   0  20   58.89    3.10
   1   0  21   -1.70    1.10
  -1   0 -21    1.00    1.20
  -1   0 -22    0.30    1.30
   1   0  22    0.50    1.10
  -1   0 -23   -0.20    1.30
   1   0  23   -0.70    1.10
   1   0  24   17.60    2.30
  -1   0 -24   13.90    2.10
   1   0  25   -0.80    1.30
   1   1 -25    7.50    1.90
  -1   1  25    6.20    1.60
  -1  -1  25    7.00    1.70
   1  -1 -25    8.80    1.80
   1   1 -24    2.90    1.60
  -1   1  24    3.50    1.50
  -1  -1  24    5.20    1.50
   1  -1 -24    3.70    1.60
   1   1 -23    5.60    1.60
  -1   1  23    2.20    1.30
  -1  -1  23    3.60    1.40
   1  -1 -23    2.00    1.40
  -1   1  22   16.10    1.90
   1   1 -22   15.70    2.00
  -1  -1  22   17.20    1.70
   1  -1 -22   19.00    2.20
  -1  -1  22   16.60    2.00
  -1   1  21    2.40    1.20
   1   1 -21    1.10    1.30
   1  -1 -21    0.70    1.30
  -1  -1  21    3.80    1.00
  -1  -1  21    3.00    1.20
  -1   1  20    5.00    0.90
  -1   1  20    3.80    1.20
   1   1 -20    5.70    1.50
  -1  -1  20    4.40    1.00
   1  -1 -20    4.60    1.40
  -1  -1  20    3.80    1.20
  -1   1  19    1.50    0.90
  -1   1  19    1.80    0.80
   1   1 -19    2.20    1.20
  -1  -1  19    3.00    1.10
  -1  -1  19    2.60    0.80
   1  -1 -19    2.00    1.20
  -1   1  18    2.20    1.00
  -1   1  18    0.50    0.70
   1   1 -18    0.30    1.00
  -1  -1  18    1.10    0.90
   1  -1 -18   -0.10    0.90
  -1  -1  18    1.50    0.80
  -1   1  17   17.50    1.20
  -1   1  17   18.20    1.70
  -1   1  17   16.90    1.30
   1   1 -17   17.60    1.80
  -1  -1  17   18.70    1.70
   1  -1 -17   16.30    1.70
   1  -1 -17   15.20    1.20
  -1  -1  17   18.50    1.40
  -1   1  16    3.40    1.00
   1   1 -16    2.90    1.00
  -1   1  16    3.00    0.60
  -1   1  16    3.80    0.80
  -1  -1  16    4.00    1.00
   1  -1 -16    3.80    1.00
  -1  -1  16    3.40    0.60
  -1  -1  16    3.40    0.80
   1  -1 -16    2.50    0.60
   1   1 -15    3.00    1.00
  -1   1  15    2.20    0.60
  -1   1  15    2.80    0.80
   1   1 -15    2.40    0.40
  -1   1  15    2.60    0.60
  -1  -1  15    2.80    0.50
   1  -1 -15    1.70    0.60
   1  -1 -15    2.90    0.90
  -1  -1  15    2.70    0.80
  -1  -1  15    2.50    0.70
   1   1 -14    9.20    0.70
  -1   1  14   11.20    0.90
  -1   1  14   13.50    1.30
   1   1 -14    8.60    1.20
  -1   1  14   10.80    1.00
  -1  -1  14   11.40    0.80
   1  -1 -14    9.90    0.90
  -1  -1  14    9.30    1.10
  -1  -1  14    9.70    1.00
   1  -1 -14    9.10    1.30
  -1   1  13   18.40    1.00
  -1   1  13   15.90    1.10
  -1   1  13   18.90    1.30
   1   1 -13   19.30    1.50
   1   1 -13   15.40    0.80
  -1  -1  13   19.00    1.00
  -1  -1  13   21.10    1.40
   1  -1 -13   19.90    1.50
  -1  -1  13   15.70    1.20
   1  -1 -13   14.40    1.00
  -1   1  12  133.99    3.70
   1   1 -12  137.19    3.40
  -1   1  12  132.49    3.50
   1   1 -12  134.59    4.20
  -1   1  12  132.99    3.90
  -1  -1  12  132.49    3.90
  -1  -1  12  136.39    3.80
   1  -1 -12  131.09    4.10
   1  -1 -12  127.19    3.60
  -1  -1  12  128.59    3.50
   1   1 -11  101.49    3.30
  -1   1  11  104.09    3.10
  -1   1  11   96.89    2.80
  -1   1  11  100.99    2.70
   1   1 -11   99.59    2.60
  -1  -1  11   97.89    2.90
   1  -1 -11   96.79    2.80
  -1  -1  11   96.29    2.70
  -1  -1  11   93.69    3.00
   1  -1 -11   99.89    3.20
   1   1 -10    6.50    0.50
  -1   1  10    5.30    0.70
  -1   1  10    7.30    0.60
   1   1 -10    8.60    1.00
  -1   1  10    7.10    0.70
  -1  -1  10    6.50    0.60
  -1  -1  10    8.10    0.90
   1  -1 -10    5.30    0.60
  -1  -1  10    7.30    0.80
   1  -1 -10    6.00    0.90
  -1   1   9  335.97    7.90
   1   1  -9  336.87    8.40
  -1   1   9  329.67    8.20
  -1   1   9  331.37    8.00
   1   1  -9  328.87    7.80
  -1  -1   9  337.07    8.20
  -1  -1   9  338.67    7.80
   1  -1  -9  334.07    8.30
   1  -1  -9  332.37    8.00
  -1  -1   9  329.37    8.10
   1   1  -8   34.50    1.60
   1   1  -8   32.90    1.00
  -1   1   8   34.90    1.40
  -1   1   8   33.30    1.10
  -1   1   8   33.40    1.20
  -1  -1   8   33.80    1.10
  -1  -1   8   34.90    1.40
   1  -1  -8   34.00    1.50
   1  -1  -8   31.50    1.20
  -1  -1   8   35.00    1.30
  -1   1   7  881.51   19.90
  -1   1   7  843.02   20.00
  -1   1   7  891.61   19.90
   1   1  -7  880.01   20.20
   1   1  -7  879.71   19.70
   1  -1  -7  868.91   20.00
  -1  -1   7  856.21   20.00
  -1  -1   7  893.91   19.80
  -1  -1   7  863.81   20.00
   1  -1  -7  844.32   20.10
   1   1  -6  240.68    5.60
  -1   1   6  236.18    5.80
   1   1  -6  243.08    6.00
  -1   1   6  243.18    5.70
  -1   1   6  239.48    5.70
   1  -1  -6  240.48    5.80
  -1  -1   6  236.58    5.80
   1  -1  -6  238.98    5.60
  -1  -1   6  235.08    5.80
  -1  -1   6  244.78    5.60
   1  -1  -6  243.18    5.90
  -1   1   5  555.24   12.80
  -1   1   5  537.65   12.60
  -1   1   5  541.25   12.70
   1   1  -5  554.94   12.50
   1   1  -5  562.04   12.90
  -1  -1   5  584.44   12.50
  -1  -1   5  542.35   12.70
   1  -1  -5  544.65   12.70
   1  -1  -5  537.25   12.60
   1  -1  -5  550.14   12.80
  -1  -1   5  537.95   12.70
  -1  -1   5  565.44   12.60
  -1   1   4  833.82   18.80
  -1   1   4  833.92   19.10
   1   1  -4  831.52   19.00
   1   1  -4  833.22   18.70
  -1   1   4  801.22   18.90
   1  -1  -4  801.82   18.90
  -1  -1   4  842.82   18.90
  -1  -1   4  842.42   18.90
   1  -1  -4  822.72   18.80
  -1  -1   4  841.32   18.70
  -1  -1   4  848.22   18.80
   1  -1  -4  819.92   18.90
   1   1  -3   18.00    0.80
  -1   1   3   22.80    0.80
   1   1  -3   21.60    0.50
   1   1  -3   21.20    0.60
  -1   1   3   21.00    0.70
   1  -1  -3   15.90    0.70
  -1  -1   3   22.70    0.50
  -1  -1   3   19.80    0.60
  -1  -1   3   21.70    0.70
  -1   1   2   17.10    0.60
   1   1  -2   16.50    0.60
   1   1  -2   17.70    0.50
   1   1  -2   17.40    0.50
   1   1  -2   17.60    0.50
  -1   1   2   17.90    0.60
  -1  -1   2   17.40    0.50
   1  -1  -2   17.50    0.60
   1  -1  -2   17.00    0.60
  -1  -1   2   17.30    0.50
  -1  -1   2   17.50    0.50
  -1  -1   2   16.90    0.60
   1  -1  -2   16.90    0.60
   1   1  -1  323.47    7.50
   1   1  -1  323.37    7.40
  -1   1   1  310.97    7.50
  -1   1   1  327.87    7.40
  -1   1   1  356.76    7.50
  -1   1   1  332.37    7.50
   1   1  -1  333.87    7.50
   1   1  -1  325.87    7.50
   1  -1  -1  336.07    7.40
   1  -1  -1  326.07    7.40
   1  -1  -1  318.47    7.50
  -1  -1   1  312.77    7.50
  -1  -1   1  326.17    7.50
   1  -1  -1  329.57    7.50
  -1  -1   1  326.97    7.50
  -1  -1   1  324.97    7.40
  -1  -1   1  329.47    7.50
  -1   1   0  175.28    4.00
   1   1   0  178.98    4.10
  -1   1   0  177.18    4.10
   1   1   0  181.08    4.10
   1   1   0  181.88    4.10
   1   1   0  179.78    4.10
  -1   1   0  179.58    4.10
  -1  -1   0  178.48    4.10
  -1  -1   0  176.88    4.10
   1  -1   0  173.28    4.10
   1  -1   0  176.78    4.10
   1  -1   0  175.08    4.10
  -1  -1   0  178.48    4.10
  -1  -1   0  173.08    4.10
  -1  -1   0  181.18    4.10
   1  -1   0  174.98    4.10
  -1   1  -1   24.50    0.60
  -1   1  -1   24.10    0.70
  -1   1  -1   24.90    0.70
   1   1   1   24.70    0.60
   1   1   1   25.00    0.70
   1  -1   1   24.20    0.70
  -1  -1  -1   25.50    0.70
   1  -1   1   25.00    0.70
   1  -1   1   24.30    0.70
  -1  -1  -1   25.90    0.60
  -1  -1  -1   25.00    0.70
   1   1   2    4.90    0.40
  -1   1  -2    3.80    0.40
  -1   1  -2    4.40    0.20
   1   1   2    4.80    0.20
   1   1   2    5.00    0.40
  -1   1  -2    4.60    0.30
   1  -1   2    4.70    0.20
  -1  -1  -2    5.00    0.40
  -1  -1  -2    4.60    0.40
  -1  -1  -2    4.40    0.30
  -1  -1  -2    4.60    0.20
   1  -1   2    4.40    0.40
   1  -1   2    4.40    0.20
   1  -1   2    5.00    0.40
   1  -1   2    4.40    0.30
  -1   1  -3  995.30   22.90
  -1   1  -3  982.70   22.50
   1   1   3 1016.20   22.50
   1   1   3  937.41   22.50
  -1   1  -3 1000.90   22.50
   1   1   3  985.70   22.40
   1  -1   3  969.90   22.60
  -1  -1  -3  987.50   22.40
  -1  -1  -3  979.20   22.40
  -1  -1  -3  956.80   22.40
   1  -1   3  977.50   22.40
   1  -1   3 1018.60   22.50
   1  -1   3 1008.30   22.40
   1  -1   3 1007.90   22.50
   1   1   4  375.66    8.80
   1   1   4  377.06    8.60
  -1   1  -4  375.96    8.90
  -1   1  -4  375.76    8.50
   1   1   4  374.26    8.80
   1  -1   4  380.26    8.80
   1  -1   4  378.56    8.70
  -1  -1  -4  373.06    8.80
  -1  -1  -4  366.86    8.70
   1  -1   4  380.86    8.70
   1   1   5  189.68    4.60
   1   1   5  191.68    4.70
  -1   1  -5  186.88    4.80
  -1   1  -5  189.48    4.30
   1   1   5  186.58    4.40
   1  -1   5  184.58    4.50
   1  -1   5  194.58    4.70
  -1  -1  -5  182.48    4.70
  -1  -1  -5  177.88    4.50
   1  -1   5  187.98    4.50
  -1   1  -6   19.50    1.10
   1   1   6   21.70    1.00
  -1   1  -6   14.30    0.60
   1   1   6   15.50    0.70
  -1  -1  -6   18.60    1.00
   1  -1   6   14.30    0.80
   1  -1   6   20.50    1.00
   1  -1   6   20.50    0.80
  -1  -1  -6   13.50    0.80
  -1   1  -7  299.47    7.00
  -1   1  -7  307.27    7.60
   1   1   7  300.87    7.40
   1   1   7  304.17    7.20
   1   1   7  308.17    7.30
   1  -1   7  320.27    7.20
  -1  -1  -7  300.47    7.50
   1  -1   7  296.07    7.30
  -1  -1  -7  280.47    7.20
   1  -1   7  317.17    7.50
   1   1   8   42.50    1.50
  -1   1  -8   43.50    1.20
  -1   1  -8   43.00    1.80
   1   1   8   42.80    1.70
   1   1   8   42.00    1.40
   1  -1   8   43.80    1.50
  -1  -1  -8   39.60    1.70
   1  -1   8   43.50    1.50
   1  -1   8   42.50    1.70
  -1  -1  -8   40.70    1.50
   1   1   9  142.99    4.10
  -1   1  -9  151.98    3.70
   1   1   9  151.08    3.90
  -1   1  -9  150.88    4.30
   1   1   9  151.68    3.90
  -1  -1  -9  153.98    3.90
   1  -1   9  153.28    4.00
   1  -1   9  145.29    4.20
  -1  -1  -9  148.09    4.20
   1  -1   9  148.19    3.90
   1   1  10  175.58    4.60
  -1   1 -10  179.18    4.30
   1   1  10  177.38    4.50
   1   1  10  176.28    4.90
  -1   1 -10  180.08    5.10
   1  -1  10  176.18    4.90
   1  -1  10  182.58    4.70
  -1  -1 -10  178.08    4.60
   1  -1  10  179.28    4.60
  -1  -1 -10  180.78    5.00
   1   1  11   44.00    1.60
  -1   1 -11   42.00    1.30
   1   1  11   41.10    1.90
  -1   1 -11   42.40    2.00
   1   1  11   44.50    1.60
   1  -1  11   44.90    1.60
  -1  -1 -11   42.10    1.60
   1  -1  11   42.10    1.60
  -1  -1 -11   43.50    2.00
   1  -1  11   42.90    1.80
   1   1  12    1.10    0.70
  -1   1 -12    1.10    0.70
   1   1  12    0.70    0.50
  -1   1 -12    0.80    0.30
   1   1  12    1.60    0.50
   1  -1  12    1.40    0.50
   1  -1  12    1.90    0.50
  -1  -1 -12    1.40    0.70
   1  -1  12    1.40    0.70
  -1  -1 -12    1.00    0.40
   1   1  13   68.79    2.60
  -1   1 -13   68.69    2.00
   1   1  13   66.39    2.20
  -1   1 -13   68.69    2.80
   1   1  13   68.89    2.30
   1  -1  13   69.09    2.30
  -1  -1 -13   65.49    2.70
   1  -1  13   67.79    2.60
   1  -1  13   69.59    2.30
  -1  -1 -13   70.99    2.20
  -1   1 -14  110.39    2.90
  -1   1 -14  115.19    3.90
   1   1  14  106.89    3.20
   1   1  14  110.49    3.20
   1   1  14  103.79    3.60
  -1  -1 -14  105.99    3.10
   1  -1  14  106.99    3.20
   1  -1  14  101.99    3.50
  -1  -1 -14  109.59    3.80
   1  -1  14  110.09    3.30
  -1   1 -15    5.40    1.10
   1   1  15    4.20    0.70
   1   1  15    4.20    1.00
   1   1  15    3.80    0.70
   1  -1  15    4.70    0.70
   1  -1  15    4.30    0.80
   1  -1  15    4.80    1.10
  -1  -1 -15    3.70    1.00
  -1  -1 -15    4.90    0.70
   1   1  16   15.00    1.20
   1   1  16   15.50    1.20
  -1   1 -16   16.20    1.70
   1   1  16   17.90    1.70
   1  -1  16   16.80    1.20
   1  -1  16   14.60    1.30
  -1  -1 -16   13.40    1.10
   1  -1  16   11.10    1.30
  -1  -1 -16   13.50    1.60
   1   1  17   11.70    1.50
   1   1  17   15.80    1.30
  -1   1 -17   14.80    1.70
   1   1  17   16.90    1.30
   1  -1  17   13.70    1.50
   1  -1  17   13.80    1.30
   1  -1  17   13.00    1.10
  -1  -1 -17   15.40    1.70
  -1   1 -18    1.40    1.10
   1   1  18    2.30    1.00
   1   1  18   -0.70    0.60
  -1  -1 -18    0.90    1.00
   1  -1  18   -0.20    0.90
   1  -1  18    0.40    0.70
   1   1  19    2.20    1.10
  -1   1 -19    1.60    1.20
  -1  -1 -19    3.90    1.30
   1  -1  19    2.00    0.80
   1  -1  19    4.00    1.30
  -1   1 -20   20.00    2.20
   1   1  20   22.60    2.20
  -1  -1 -20   23.50    2.30
   1  -1  20   18.80    2.00
   1  -1  20   17.70    1.60
   1   1  21   12.40    1.80
  -1   1 -21   13.30    2.00
  -1  -1 -21   15.40    2.00
   1  -1  21    9.70    1.70
   1   1  22    1.20    1.10
  -1   1 -22    2.70    1.50
  -1  -1 -22    3.90    1.50
   1  -1  22    3.00    1.30
   1   1  23    5.50    1.60
  -1   1 -23    3.50    1.50
  -1  -1 -23    5.70    1.60
   1  -1  23    2.90    1.40
  -1   1 -24    5.20    1.70
   1   1  24    3.80    1.60
  -1  -1 -24    3.50    1.60
   1  -1  24    5.60    1.70
  -1   2  25    2.20    1.40
   1   2 -25    6.30    1.70
   1  -2 -25    6.10    1.80
  -1  -2  25    4.30    1.50
   1   2 -24   -0.30    1.30
  -1   2  24    0.80    1.30
  -1  -2  24    1.20    1.30
   1  -2 -24    1.80    1.40
  -1   2  23    9.00    1.60
   1   2 -23    8.70    1.80
  -1  -2  23    7.20    1.40
   1  -2 -23   11.80    1.80
  -1  -2  23    8.30    1.60
  -1   2  22    5.30    1.40
   1   2 -22    9.60    1.90
   1  -2 -22    7.30    1.60
  -1  -2  22    4.00    1.40
  -1  -2  22    6.50    1.20
  -1   2  21    2.60    1.20
   1   2 -21    1.10    1.30
   1  -2 -21   -0.20    1.20
  -1  -2  21    0.50    0.90
  -1  -2  21   -1.70    1.00
  -1   2  20    3.90    1.20
  -1   2  20    3.90    1.50
   1   2 -20    2.90    1.30
  -1  -2  20    2.20    1.00
   1  -2 -20    1.10    1.20
  -1  -2  20    3.30    1.00
   1   2 -19   31.10    2.50
  -1   2  19   35.70    2.30
  -1   2  19   35.70    1.90
  -1  -2  19   31.50    2.00
   1  -2 -19   34.00    2.50
  -1  -2  19   32.50    2.20
  -1   2  18   -0.40    0.60
  -1   2  18   -0.40    0.90
   1   2 -18    0.80    1.10
  -1  -2  18   -0.90    0.80
   1  -2 -18   -0.30    0.60
  -1  -2  18   -0.30    0.60
   1  -2 -18    1.40    1.00
  -1   2  17    7.50    0.90
  -1   2  17    8.90    1.00
   1   2 -17    6.50    1.30
  -1   2  17    6.00    1.20
  -1  -2  17    8.30    1.30
   1  -2 -17    8.20    1.00
   1  -2 -17    7.40    1.30
  -1  -2  17    7.20    1.10
  -1   2  16    2.90    0.70
  -1   2  16    2.70    1.00
  -1   2  16    2.40    0.60
   1   2 -16    3.50    1.10
   1  -2 -16    4.00    1.10
  -1  -2  16    3.50    0.60
  -1  -2  16    3.90    1.00
  -1  -2  16    2.10    0.80
   1  -2 -16    3.20    0.70
  -1   2  15    0.70    0.50
  -1   2  15    0.30    0.60
  -1   2  15    0.80    0.50
   1   2 -15    1.60    0.90
   1  -2 -15    0.50    0.60
  -1  -2  15    0.40    0.70
  -1  -2  15    0.90    0.60
  -1  -2  15    1.20    0.50
   1  -2 -15    1.80    0.90
  -1   2  14   72.59    2.30
   1   2 -14   74.49    1.90
  -1   2  14   72.59    2.40
  -1   2  14   78.19    2.80
   1   2 -14   73.79    3.00
  -1  -2  14   72.09    2.30
   1  -2 -14   75.69    2.90
   1  -2 -14   75.79    2.50
  -1  -2  14   75.09    2.60
  -1  -2  14   75.89    2.70
   1   2 -13   28.40    0.90
  -1   2  13   29.20    1.30
   1   2 -13   29.40    1.80
  -1   2  13   28.80    1.60
  -1   2  13   27.30    1.30
   1  -2 -13   29.20    1.40
   1  -2 -13   28.70    1.70
  -1  -2  13   28.80    1.20
  -1  -2  13   28.50    1.60
  -1  -2  13   25.10    1.40
  -1   2  12   18.70    1.00
   1   2 -12   18.80    1.50
   1   2 -12   18.00    0.70
  -1   2  12   17.60    1.20
  -1   2  12   17.00    1.00
   1  -2 -12   19.50    1.10
   1  -2 -12   18.60    1.40
  -1  -2  12   18.00    1.20
  -1  -2  12   20.40    1.00
  -1  -2  12   18.50    1.30
   1   2 -11    3.60    0.80
   1   2 -11    5.00    0.40
  -1   2  11    5.80    0.60
  -1   2  11    3.60    0.60
  -1   2  11    4.10    0.70
   1  -2 -11    5.40    0.70
  -1  -2  11    3.60    0.70
  -1  -2  11    5.40    0.60
  -1  -2  11    6.50    0.80
   1  -2 -11    3.70    0.80
   1   2 -10   20.60    0.70
   1   2 -10   20.50    1.50
  -1   2  10   20.40    1.20
  -1   2  10   22.00    1.10
  -1   2  10   20.00    1.00
   1  -2 -10   19.90    1.30
  -1  -2  10   22.30    1.30
  -1  -2  10   21.10    1.20
  -1  -2  10   21.00    1.00
   1  -2 -10   20.40    1.20
  -1   2   9    8.40    0.90
   1   2  -9    7.80    0.40
  -1   2   9    8.20    0.70
  -1   2   9    9.60    0.80
   1   2  -9    7.30    1.00
   1  -2  -9    9.30    0.90
  -1  -2   9    8.20    0.80
  -1  -2   9    8.40    0.80
  -1  -2   9    9.50    0.70
   1  -2  -9    9.60    0.90
   1   2  -8   33.70    0.90
  -1   2   8   34.10    1.40
   1   2  -8   35.90    1.60
  -1   2   8   34.50    1.20
  -1   2   8   34.00    1.20
  -1  -2   8   33.80    1.40
   1  -2  -8   34.50    1.50
  -1  -2   8   33.00    1.40
   1  -2  -8   32.70    1.20
  -1  -2   8   33.00    0.90
  -1  -2   8   32.60    1.10
   1  -2  -8   33.80    1.40
   1   2  -7   89.49    2.90
  -1   2   7   97.19    2.60
  -1   2   7   92.79    2.60
  -1   2   7   97.49    2.70
  -1  -2   7   93.89    2.70
  -1  -2   7   96.99    2.50
   1  -2  -7   95.89    2.80
   1  -2  -7   98.49    2.50
   1  -2  -7   96.39    2.70
  -1  -2   7   97.09    2.70
  -1   2   6  495.45   11.10
  -1   2   6  483.45   11.30
  -1   2   6  474.45   11.20
   1   2  -6  475.35   11.40
  -1  -2   6  471.95   11.20
  -1  -2   6  503.35   11.10
  -1  -2   6  485.15   11.30
   1  -2  -6  472.75   11.10
   1  -2  -6  469.65   11.30
   1  -2  -6  468.95   11.30
  -1   2   5  241.38    5.90
   1   2  -5  243.78    6.00
  -1   2   5  243.28    5.80
  -1  -2   5  252.27    5.70
   1  -2  -5  240.68    5.90
  -1  -2   5  243.18    5.90
  -1  -2   5  248.38    5.90
   1  -2  -5  242.48    5.80
   1  -2  -5  232.88    5.90
   1   2  -4  441.16   10.00
   1   2  -4  446.26   10.40
  -1   2   4  439.96   10.30
  -1   2   4  450.85   10.30
   1   2  -4  456.85   10.00
  -1  -2   4  456.25   10.30
   1  -2  -4  436.36   10.40
  -1  -2   4  454.25   10.30
   1  -2  -4  435.26   10.30
   1  -2  -4  435.96   10.30
  -1  -2   4  443.26   10.40
   1   2  -3  113.89    2.70
  -1   2   3  119.39    2.90
  -1   2   3  118.09    2.80
   1   2  -3  115.99    2.90
  -1  -2   3  115.19    2.80
   1  -2  -3  107.99    2.80
  -1  -2   3  110.49    2.70
   1  -2  -3  110.99    2.90
  -1  -2   3  114.39    2.90
   1  -2  -3  110.79    2.90
  -1  -2   3  118.79    2.90
  -1   2   2    7.00    0.40
  -1   2   2    6.80    0.40
  -1   2   2    6.60    0.50
   1   2  -2    7.70    0.50
  -1  -2   2    6.60    0.30
   1  -2  -2    7.40    0.40
  -1  -2   2    6.30    0.50
  -1  -2   2    6.50    0.50
  -1  -2   2    6.70    0.40
   1  -2  -2    6.60    0.50
   1  -2  -2    6.40    0.50
  -1  -2   2    7.20    0.50
   1  -2  -2    6.50    0.40
   1   2  -1 1063.79   24.00
   1   2  -1 1071.09   23.90
  -1   2   1 1065.59   24.20
  -1  -2   1 1045.00   23.60
   1  -2  -1 1037.60   23.80
  -1  -2   1 1034.10   23.60
   1  -2  -1 1064.39   23.70
  -1  -2   1 1023.40   23.70
  -1  -2   1 1031.10   23.90
   1  -2  -1 1047.70   23.70
  -1  -2   1 1011.90   23.60
   1  -2   0   13.20    0.60
   1  -2   0   16.00    0.60
  -1  -2   0   14.00    0.60
  -1  -2   0   14.10    0.60
  -1  -2   0   16.40    0.60
  -1  -2   0   15.40    0.50
  -1   2  -1  356.46    8.20
   1   2   1  349.57    8.20
  -1   2  -1  340.27    8.20
   1   2   1  367.56    8.10
  -1  -2  -1  363.96    8.20
  -1  -2  -1  348.07    8.30
   1  -2   1  353.26    8.20
  -1  -2  -1  363.86    8.10
   1  -2   1  352.46    8.20
  -1  -2  -1  355.96    8.30
   1  -2   1  358.86    8.30
  -1   2  -2  309.77    7.40
   1   2   2  320.77    7.20
   1   2   2  303.37    7.40
  -1   2  -2  316.77    7.40
   1  -2   2  322.17    7.40
   1  -2   2  320.37    7.20
   1  -2   2  318.57    7.40
   1  -2   2  315.17    7.40
  -1  -2  -2  319.07    7.30
  -1  -2  -2  319.77    7.40
  -1  -2  -2  309.17    7.40
  -1   2  -3   85.29    2.20
  -1   2  -3   70.69    2.20
   1   2   3   93.49    2.30
   1   2   3   87.39    2.30
  -1   2  -3   88.09    2.00
   1   2   3   95.29    2.00
   1  -2   3   76.39    2.20
   1  -2   3   81.89    2.20
  -1  -2  -3   88.09    2.20
   1  -2   3   74.19    2.00
  -1  -2  -3   70.69    2.20
   1   2   4  224.68    5.40
   1   2   4  219.18    5.30
  -1   2  -4  211.38    5.20
  -1   2  -4  219.08    4.90
   1   2   4  223.48    5.10
  -1   2  -4  219.48    5.40
  -1  -2  -4  218.48    5.30
   1  -2   4  210.98    5.20
   1  -2   4  219.08    5.00
  -1  -2  -4  214.68    5.20
  -1  -2  -4  211.38    5.20
   1  -2   4  213.88    5.30
   1  -2   4  219.28    5.00
   1  -2   4  217.48    5.20
   1   2   5   20.60    0.70
   1   2   5   21.10    0.90
  -1   2  -5   21.60    1.10
   1   2   5   19.40    0.90
  -1   2  -5   21.80    0.90
  -1  -2  -5   20.60    0.90
   1  -2   5   21.30    0.60
  -1  -2  -5   20.50    1.00
   1  -2   5   21.30    0.90
   1  -2   5   21.00    0.90
  -1  -2  -5   20.60    0.90
   1  -2   5   21.90    0.90
   1  -2   5   22.40    0.60
   1   2   6  337.37    7.90
  -1   2  -6  342.67    8.30
   1   2   6  336.27    8.20
   1   2   6  337.37    8.10
   1  -2   6  334.97    8.10
  -1  -2  -6  325.27    8.10
  -1  -2  -6  344.47    8.20
   1  -2   6  357.26    7.80
   1  -2   6  347.57    7.70
   1  -2   6  341.17    8.10
   1  -2   6  350.06    8.20
  -1  -2  -6  328.87    8.10
   1   2   7   71.39    2.30
  -1   2  -7   71.69    2.40
  -1   2  -7   76.99    1.80
   1   2   7   75.19    2.00
   1   2   7   72.29    2.20
   1  -2   7   72.89    2.30
  -1  -2  -7   69.19    2.30
   1  -2   7   74.09    2.10
   1  -2   7   73.39    1.80
   1  -2   7   76.09    2.20
  -1  -2  -7   74.69    2.20
  -1   2  -8  197.18    4.50
   1   2   8  200.08    5.20
   1   2   8  195.58    4.80
  -1   2  -8  196.68    5.30
   1   2   8  190.48    4.90
  -1  -2  -8  194.58    5.00
   1  -2   8  190.88    5.10
   1  -2   8  191.78    4.90
   1  -2   8  192.98    4.50
  -1  -2  -8  189.78    5.10
   1  -2   8  197.28    5.00
  -1   2  -9    9.10    0.40
   1   2   9    9.50    0.70
   1   2   9   10.30    0.80
  -1   2  -9   10.30    1.10
   1   2   9   10.70    1.00
  -1  -2  -9    9.90    1.00
   1  -2   9    9.50    0.70
   1  -2   9    9.70    1.00
   1  -2   9   10.10    0.40
  -1  -2  -9    8.70    0.80
   1  -2   9   10.10    0.80
   1   2  10    4.40    0.50
   1   2  10    7.20    0.90
   1   2  10    3.60    0.60
  -1   2 -10    4.50    0.90
  -1   2 -10    5.60    0.40
   1  -2  10    6.10    0.60
  -1  -2 -10    5.10    0.70
  -1  -2 -10    4.50    0.80
   1  -2  10    4.80    0.40
   1  -2  10    6.20    0.90
   1  -2  10    5.90    0.70
   1   2  11   23.10    1.20
   1   2  11   19.00    1.30
  -1   2 -11   24.60    1.60
  -1   2 -11   22.20    0.70
   1   2  11   21.40    1.00
   1  -2  11   23.00    1.20
  -1  -2 -11   22.40    1.40
  -1  -2 -11   20.90    1.20
   1  -2  11   21.50    0.70
   1  -2  11   23.60    1.10
   1  -2  11   23.90    1.40
  -1   2 -12  140.09    4.30
   1   2  12  136.09    4.10
  -1   2 -12  138.69    3.30
   1   2  12  135.99    3.70
   1   2  12  130.69    3.80
   1  -2  12  134.59    3.70
   1  -2  12  138.89    4.10
  -1  -2 -12  137.79    4.20
   1  -2  12  134.89    3.30
   1  -2  12  136.49    3.90
  -1  -2 -12  137.39    3.80
   1   2  13    7.10    0.80
  -1   2 -13    4.90    1.00
   1   2  13    6.10    0.70
  -1   2 -13    5.60    0.50
   1   2  13    6.10    1.00
   1  -2  13    6.10    0.40
   1  -2  13    6.80    1.00
  -1  -2 -13    5.20    0.80
  -1  -2 -13    4.70    0.90
   1  -2  13    5.30    0.80
   1  -2  13    6.80    0.80
  -1   2 -14   28.60    2.00
   1   2  14   27.00    1.80
   1   2  14   26.40    1.30
   1   2  14   29.00    1.50
   1  -2  14   26.90    1.50
   1  -2  14   28.50    1.40
  -1  -2 -14   29.30    1.80
   1  -2  14   28.00    1.80
  -1  -2 -14   28.30    1.40
   1   2  15   85.39    2.70
  -1   2 -15   91.19    3.50
   1   2  15   84.29    2.80
   1   2  15   86.99    3.30
  -1  -2 -15   87.99    3.30
  -1  -2 -15   87.09    2.80
   1  -2  15   84.09    3.20
   1  -2  15   84.59    2.90
   1  -2  15   86.99    2.80
   1   2  16   17.80    1.30
   1   2  16   19.10    1.30
   1   2  16   19.20    1.70
  -1   2 -16   18.30    1.80
  -1  -2 -16   20.90    1.30
   1  -2  16   16.60    1.60
   1  -2  16   18.20    1.40
  -1  -2 -16   20.00    1.80
   1  -2  16   17.70    1.30
  -1   2 -17    8.70    1.50
   1   2  17   12.80    1.60
   1   2  17    8.50    1.00
   1   2  17    8.80    1.00
   1  -2  17   10.80    1.20
  -1  -2 -17    8.20    1.00
  -1  -2 -17   12.40    1.50
   1  -2  17   10.20    1.10
   1  -2  17   14.10    1.60
  -1   2 -18   -0.70    0.90
   1   2  18   -0.10    0.60
   1   2  18   -0.60    0.90
  -1  -2 -18    0.50    1.00
   1  -2  18    0.80    0.70
   1  -2  18   -0.40    0.90
  -1   2 -19   19.30    1.60
   1   2  19   22.60    2.10
  -1   2 -19   23.50    2.30
   1  -2  19   20.10    1.90
  -1  -2 -19   17.90    1.90
   1  -2  19   16.80    1.50
   1   2  20   -0.10    0.90
  -1   2 -20    1.00    1.20
  -1   2 -20    0.20    0.80
   1  -2  20    0.10    0.80
   1  -2  20   -0.90    1.00
  -1  -2 -20    2.20    1.20
  -1   2 -21   52.39    3.30
   1   2  21   48.30    3.00
   1  -2  21   51.29    3.70
  -1  -2 -21   58.09    3.20
   1  -2  21   45.20    2.80
  -1   2 -22    0.00    1.30
   1   2  22    1.80    1.20
  -1  -2 -22    1.40    1.30
   1  -2  22    0.60    1.20
  -1   2 -23   11.50    2.00
   1   2  23   10.20    1.70
  -1  -2 -23   12.20    1.90
   1  -2  23   12.00    1.90
  -1   2 -24    2.10    1.50
   1   2  24    1.80    1.40
  -1  -2 -24    2.80    1.50
   1  -2  24    1.30    1.30
  -1   3  25    2.20    1.40
   1   3 -25    2.10    1.60
  -1  -3  25    2.30    1.40
   1  -3 -25    1.00    1.40
  -1   3  24    6.50    1.60
   1   3 -24    6.20    1.90
   1  -3 -24    3.90    1.60
  -1  -3  24    4.30    1.50
  -1   3  23    3.50    1.40
   1   3 -23    4.10    1.60
   1   3 -23    5.70    1.30
  -1  -3  23    5.20    1.50
   1  -3 -23    3.70    1.50
  -1  -3  23    6.50    1.30
  -1   3  22    5.90    1.40
   1   3 -22    4.70    1.20
   1   3 -22    6.40    1.70
   1  -3 -22    6.30    1.50
  -1  -3  22    5.70    1.40
  -1  -3  22    5.90    1.30
   1   3 -21    4.10    1.50
  -1   3  21    4.00    1.30
   1  -3 -21    1.30    1.10
  -1  -3  21    1.70    1.20
  -1  -3  21    3.20    1.10
  -1   3  20    0.70    1.00
   1   3 -20   -0.10    1.10
  -1  -3  20   -0.60    0.80
  -1  -3  20   -0.30    1.00
   1  -3 -20   -0.40    1.00
  -1   3  19   30.70    1.70
  -1   3  19   36.30    2.40
   1   3 -19   35.60    2.70
  -1  -3  19   30.70    2.20
   1  -3 -19   32.10    2.40
   1  -3 -19   29.40    1.80
  -1  -3  19   33.30    2.00
  -1   3  18   11.00    1.50
  -1   3  18   12.00    1.20
   1   3 -18   12.00    1.70
   1  -3 -18   11.00    1.50
  -1  -3  18   11.70    1.30
  -1  -3  18   10.40    1.40
   1  -3 -18   10.70    1.20
  -1   3  17    6.10    0.90
   1   3 -17    4.70    1.30
  -1   3  17    4.90    0.80
  -1   3  17    5.10    1.10
  -1  -3  17    3.10    1.10
   1  -3 -17    5.10    1.20
   1  -3 -17    5.40    1.00
  -1  -3  17    7.20    1.10
  -1   3  16   11.10    1.10
   1   3 -16   14.00    1.70
  -1   3  16   14.50    1.10
  -1   3  16   10.00    1.30
  -1  -3  16   12.70    1.00
   1  -3 -16   13.60    1.50
  -1  -3  16   14.70    1.40
  -1  -3  16   13.00    1.30
   1  -3 -16   12.90    1.20
  -1   3  15   19.60    1.20
  -1   3  15   17.80    1.20
  -1   3  15   17.90    1.40
   1  -3 -15   18.00    1.30
  -1  -3  15   21.10    1.40
  -1  -3  15   18.00    1.10
   1  -3 -15   17.30    1.60
  -1  -3  15   19.70    1.50
   1   3 -14   15.70    1.50
  -1   3  14   15.20    1.10
  -1   3  14   14.60    1.40
  -1   3  14   16.60    1.10
  -1  -3  14   16.40    1.10
  -1  -3  14   15.70    1.30
  -1  -3  14   15.90    1.30
   1  -3 -14   14.00    1.40
   1  -3 -14   14.90    1.20
   1   3 -13    5.60    1.10
  -1   3  13    7.00    1.00
  -1   3  13    6.10    0.70
  -1   3  13    7.70    0.80
   1  -3 -13    8.10    1.10
  -1  -3  13    6.70    0.70
  -1  -3  13    8.80    1.00
  -1  -3  13    5.80    0.80
   1  -3 -13    6.80    0.90
  -1   3  12   77.59    2.40
  -1   3  12   75.39    2.70
  -1   3  12   77.59    2.40
   1   3 -12   75.59    2.90
  -1  -3  12   78.79    2.60
  -1  -3  12   76.29    2.70
   1  -3 -12   77.99    2.60
  -1  -3  12   80.19    2.40
   1  -3 -12   78.39    2.80
   1   3 -11    6.10    1.00
  -1   3  11    5.20    0.80
  -1   3  11    5.00    0.60
  -1   3  11    6.70    0.70
   1  -3 -11    6.10    0.90
   1  -3 -11    5.40    0.80
  -1  -3  11    6.10    0.60
  -1  -3  11    5.50    0.80
  -1  -3  11    5.50    0.80
  -1   3  10  295.57    7.30
  -1   3  10  300.87    7.50
   1   3 -10  298.37    7.70
  -1   3  10  296.17    7.20
   1  -3 -10  297.17    7.40
   1  -3 -10  287.57    7.20
  -1  -3  10  294.57    7.20
  -1  -3  10  293.37    7.40
   1  -3 -10  290.27    7.50
  -1  -3  10  304.37    7.50
  -1   3   9  140.79    3.90
   1   3  -9  132.59    4.00
  -1   3   9  137.19    3.70
  -1   3   9  140.29    3.60
  -1  -3   9  138.59    3.80
   1  -3  -9  132.89    3.60
   1  -3  -9  132.09    3.80
  -1  -3   9  137.69    3.60
  -1  -3   9  129.59    3.80
   1  -3  -9  133.29    3.80
   1   3  -8  687.53   16.40
  -1   3   8  697.33   16.00
  -1   3   8  689.23   16.10
  -1   3   8  692.33   16.20
   1  -3  -8  695.03   16.00
   1  -3  -8  683.53   16.20
  -1  -3   8  696.73   16.20
  -1  -3   8  690.33   16.00
  -1  -3   8  688.93   16.20
   1  -3  -8  687.63   16.20
  -1   3   7   20.60    1.10
   1   3  -7   20.00    1.20
  -1   3   7   19.40    0.90
  -1   3   7   20.50    1.00
  -1  -3   7   18.90    1.00
  -1  -3   7   19.30    0.90
   1  -3  -7   18.80    0.90
   1  -3  -7   19.60    1.10
   1  -3  -7   17.50    1.00
  -1  -3   7   19.70    1.10
   1   3  -6  108.09    3.10
  -1   3   6  109.09    3.00
  -1   3   6  112.39    2.80
  -1  -3   6  114.89    2.90
  -1  -3   6  103.99    3.00
   1  -3  -6  103.39    2.90
   1  -3  -6   99.19    3.00
  -1  -3   6  113.09    3.00
   1  -3  -6  103.69    2.90
  -1   3   5   30.50    1.00
  -1   3   5   33.70    1.20
   1   3  -5   30.60    0.80
   1   3  -5   30.70    1.30
   1  -3  -5   27.50    1.10
  -1  -3   5   28.50    1.10
  -1  -3   5   30.60    1.10
  -1  -3   5   29.80    0.80
   1  -3  -5   30.20    1.10
  -1  -3   5   31.80    1.10
   1  -3  -5   28.60    1.20
   1  -3  -4    1.10    0.40
  -1   3   3    7.00    0.50
   1   3  -3    6.10    0.50
  -1   3   3    7.00    0.60
   1   3  -3    5.80    0.50
   1  -3  -3    5.50    0.50
  -1  -3   3    4.30    0.40
  -1  -3   3    4.90    0.40
   1  -3  -3    6.00    0.40
  -1  -3   3    5.80    0.40
   1  -3  -3    6.00    0.60
  -1  -3   3    6.20    0.50
   1  -3  -3    5.70    0.60
  -1   3   2  166.18    3.70
   1   3  -2  163.48    4.00
  -1   3   2  163.68    3.90
   1   3  -2  164.68    3.90
  -1   3   2  159.08    4.00
  -1  -3   2  164.08    3.90
  -1  -3   2  156.18    3.90
   1  -3  -2  161.18    4.10
  -1  -3   2  161.88    3.90
  -1  -3   2  164.48    4.00
   1  -3  -2  160.18    4.00
   1  -3  -2  161.28    3.70
  -1  -3   2  158.78    4.00
   1  -3  -2  157.98    3.90
   1   3  -1  642.54   14.40
   1   3  -1  610.34   14.40
  -1   3   1  634.24   14.50
   1  -3  -1  623.94   14.50
   1  -3  -1  643.14   14.50
  -1  -3   1  638.34   14.50
  -1  -3   1  641.24   14.50
   1  -3  -1  627.24   14.60
  -1  -3   1  619.04   14.50
  -1  -3   1  636.94   14.50
  -1  -3   1  631.34   14.40
   1   3   0  232.88    5.40
  -1   3   0  223.68    5.20
  -1   3   0  221.18    5.40
  -1  -3   0  233.78    5.50
   1  -3   0  220.38    5.40
  -1  -3   0  226.88    5.50
  -1  -3   0  233.78    5.40
   1  -3   0  229.38    5.20
   1  -3   0  226.68    5.40
  -1  -3   0  225.48    5.30
   1   3   1   18.20    0.70
  -1   3  -1   19.00    0.70
   1   3   1   17.90    0.80
  -1   3  -1   20.10    0.80
  -1  -3  -1   18.50    0.90
  -1  -3  -1   18.30    0.60
   1  -3   1   18.40    0.80
   1  -3   1   18.40    0.90
  -1  -3  -1   18.30    0.90
  -1  -3  -1   17.50    0.80
  -1   3  -2   61.19    1.70
   1   3   2   69.89    1.90
   1   3   2   69.89    1.70
  -1   3  -2   63.49    1.80
   1  -3   2   64.89    1.80
   1  -3   2   61.09    1.80
  -1  -3  -2   65.19    1.60
   1  -3   2   59.69    1.80
  -1  -3  -2   59.59    1.80
  -1  -3  -2   60.29    1.80
   1  -3   2   57.69    1.70
  -1  -3  -2   61.69    1.90
  -1   3  -3    5.00    0.50
   1   3   3    4.00    0.50
  -1   3  -3    4.30    0.50
   1   3   3    4.60    0.30
  -1  -3  -3    3.00    0.50
   1  -3   3    3.10    0.40
   1  -3   3    4.10    0.50
   1  -3   3    4.20    0.30
   1  -3   3    4.90    0.50
  -1  -3  -3    3.40    0.40
  -1  -3  -3    3.80    0.40
   1   3   4   26.30    1.10
   1   3   4   24.90    0.80
  -1   3  -4   24.60    1.10
   1   3   4   23.60    1.00
  -1   3  -4   25.30    1.00
   1  -3   4   24.50    0.70
  -1  -3  -4   24.20    0.90
  -1  -3  -4   25.30    1.10
   1  -3   4   23.60    1.00
  -1  -3  -4   25.60    1.00
   1  -3   4   25.30    1.00
   1  -3   4   24.40    1.00
  -1   3  -5  142.39    3.70
   1   3   5  134.29    3.60
   1   3   5  139.09    3.40
   1   3   5  136.79    3.70
  -1   3  -5  143.49    3.20
  -1   3  -5  138.59    3.60
  -1  -3  -5  136.09    3.70
  -1  -3  -5  135.49    3.50
  -1  -3  -5  134.69    3.60
   1  -3   5  140.99    3.60
   1  -3   5  138.69    3.20
   1  -3   5  136.89    3.60
   1  -3   5  134.99    3.60
   1   3   6   11.40    0.80
  -1   3  -6   10.60    0.80
   1   3   6   11.40    0.60
   1   3   6   11.60    0.90
  -1   3  -6   10.40    0.90
  -1  -3  -6   11.50    0.80
  -1  -3  -6   10.60    0.80
   1  -3   6    9.50    0.80
  -1  -3  -6   10.50    0.80
   1  -3   6   11.00    0.80
   1  -3   6   11.30    0.80
   1   3   7    9.70    0.80
  -1   3  -7   10.20    0.80
   1   3   7    9.60    0.60
  -1   3  -7    7.50    0.90
   1   3   7   11.00    1.00
   1  -3   7    8.20    0.80
  -1  -3  -7   11.80    0.90
  -1  -3  -7   11.10    0.90
  -1  -3  -7   11.50    0.80
   1  -3   7   10.00    0.80
   1  -3   7    9.00    0.80
  -1   3  -8   64.39    2.20
  -1   3  -8   66.49    2.40
   1   3   8   69.79    2.20
   1   3   8   68.99    2.30
   1   3   8   66.49    1.90
  -1  -3  -8   63.59    2.10
   1  -3   8   62.39    2.20
   1  -3   8   60.09    2.10
  -1  -3  -8   64.19    2.20
  -1  -3  -8   66.09    2.20
   1  -3   8   67.99    2.10
   1   3   9   20.70    1.30
   1   3   9   20.60    1.20
  -1   3  -9   19.70    1.10
   1   3   9   18.60    0.90
  -1   3  -9   20.70    1.50
  -1  -3  -9   20.10    1.30
   1  -3   9   19.90    1.20
  -1  -3  -9   18.70    1.20
   1  -3   9   22.40    1.10
   1  -3   9   20.70    1.30
   1   3  10  166.38    4.20
  -1   3 -10  166.38    4.50
  -1   3 -10  167.98    4.90
   1   3  10  164.78    4.50
   1   3  10  163.48    4.70
   1  -3  10  168.98    4.70
   1  -3  10  168.38    4.40
  -1  -3 -10  171.68    4.60
  -1  -3 -10  164.38    4.70
   1  -3  10  166.68    4.50
  -1   3 -11  187.78    5.40
   1   3  11  172.38    5.10
   1   3  11  188.38    4.70
   1   3  11  181.18    4.90
  -1  -3 -11  190.08    5.00
   1  -3  11  189.88    5.20
  -1  -3 -11  188.88    5.20
   1  -3  11  188.08    5.00
   1  -3  11  181.88    4.90
   1   3  12   34.00    1.50
   1   3  12   32.60    1.80
  -1   3 -12   35.90    2.00
   1   3  12   32.80    1.30
   1  -3  12   33.80    1.50
  -1  -3 -12   33.20    1.80
   1  -3  12   30.90    1.50
   1  -3  12   31.30    1.60
  -1  -3 -12   27.00    1.50
   1   3  13    0.20    0.70
   1   3  13    1.50    0.50
  -1   3 -13    0.90    0.80
   1   3  13    1.30    0.60
  -1  -3 -13    0.20    0.60
   1  -3  13    0.40    0.60
   1  -3  13    0.20    0.70
  -1  -3 -13    0.20    0.70
   1  -3  13    0.70    0.50
   1   3  14   78.09    2.40
  -1   3 -14   72.29    2.70
   1   3  14   72.09    2.90
   1   3  14   74.79    2.60
  -1   3 -14   80.79    3.20
  -1  -3 -14   75.69    2.60
   1  -3  14   74.79    2.70
  -1  -3 -14   81.09    3.00
   1  -3  14   74.99    2.50
   1  -3  14   74.19    2.90
  -1   3 -15    5.00    0.90
  -1   3 -15    6.20    1.20
   1   3  15    7.10    1.20
   1   3  15    6.00    0.80
   1   3  15    4.30    0.70
   1  -3  15    6.20    1.10
  -1  -3 -15    4.80    0.90
   1  -3  15    5.00    0.80
   1  -3  15    6.60    1.00
  -1  -3 -15    7.40    1.20
   1   3  16   -0.60    0.90
   1   3  16    1.30    0.60
  -1   3 -16    2.10    0.80
  -1   3 -16    1.40    1.10
   1   3  16    1.90    0.70
   1  -3  16    1.80    0.90
   1  -3  16    1.50    0.80
   1  -3  16    1.30    0.70
  -1  -3 -16    0.80    0.60
  -1  -3 -16    1.20    0.90
  -1   3 -17   12.50    1.70
   1   3  17    8.80    1.10
  -1   3 -17    9.70    1.20
   1   3  17   10.00    1.40
   1  -3  17    9.20    1.10
   1  -3  17    9.30    1.40
  -1  -3 -17   11.90    1.50
   1  -3  17    9.50    1.20
  -1  -3 -17   10.30    1.10
  -1   3 -18   -0.30    1.00
  -1   3 -18   -0.10    0.70
   1   3  18   -0.10    0.70
   1   3  18   -0.50    0.90
  -1  -3 -18    1.10    1.00
   1  -3  18   -0.60    0.90
  -1  -3 -18    0.00    0.60
   1  -3  18   -0.10    0.70
   1   3  19    7.30    1.40
  -1   3 -19    5.90    1.50
  -1   3 -19    8.80    1.20
   1  -3  19    8.50    1.20
  -1  -3 -19    9.90    1.50
   1  -3  19    8.80    1.50
   1   3  20   41.00    2.70
  -1   3 -20   45.00    2.40
  -1   3 -20   46.20    3.00
   1  -3  20   45.10    2.40
  -1  -3 -20   48.70    2.90
   1  -3  20   44.70    2.80
  -1   3 -21    3.00    1.10
   1   3  21    2.60    1.30
  -1   3 -21    4.70    1.60
  -1  -3 -21    6.00    1.50
   1  -3  21    3.30    1.30
   1  -3  21    5.20    1.10
  -1   3 -22   14.70    2.10
   1   3  22   10.80    1.90
  -1  -3 -22   11.60    1.90
   1  -3  22    9.60    1.70
   1   3  23    0.40    1.30
  -1   3 -23   -0.60    1.40
   1  -3  23    2.80    1.30
  -1  -3 -23    1.00    1.30
  -1   3 -24    2.10    1.60
   1   3  24    4.00    1.50
  -1  -3 -24    1.10    1.40
   1  -3  24    1.70    1.30
   1   4 -25    1.50    1.60
  -1   4  25    3.60    1.50
   1  -4 -25    2.50    1.40
  -1  -4  25    1.20    1.40
   1   4 -24    3.00    1.60
  -1   4  24    2.10    1.50
   1   4 -24    1.40    1.20
  -1  -4  24    3.50    1.40
   1  -4 -24    4.40    1.50
  -1  -4  24    2.70    1.20
   1   4 -23    7.70    1.80
  -1   4  23    6.80    1.60
   1   4 -23    6.90    1.40
   1  -4 -23    5.50    1.50
  -1  -4  23    6.30    1.50
  -1  -4  23    7.00    1.40
   1   4 -22    3.00    1.10
  -1   4  22    1.20    1.20
   1   4 -22    1.70    1.40
   1  -4 -22    1.80    1.20
  -1  -4  22    2.60    1.10
  -1  -4  22    1.30    1.10
   1   4 -21   -0.40    0.90
  -1   4  21    2.50    1.20
   1   4 -21    4.70    1.60
  -1  -4  21    2.10    1.00
   1  -4 -21    2.40    1.20
  -1  -4  21   -0.30    1.00
  -1   4  20    1.10    0.90
   1   4 -20    0.50    0.80
   1   4 -20    1.30    1.20
  -1  -4  20    1.50    1.00
  -1  -4  20    0.50    0.90
   1  -4 -20    0.70    1.00
   1   4 -19   18.00    2.00
  -1   4  19   18.30    1.80
   1   4 -19   20.60    1.80
  -1  -4  19   22.00    2.00
  -1  -4  19   21.10    1.80
   1  -4 -19   16.90    1.80
   1  -4 -19   19.70    1.50
   1   4 -18   50.19    2.90
  -1   4  18   47.20    2.70
  -1   4  18   47.50    2.60
  -1   4  18   45.00    2.00
  -1  -4  18   47.50    2.50
   1  -4 -18   48.40    2.30
  -1  -4  18   45.90    2.40
   1  -4 -18   47.80    2.60
  -1   4  17    3.50    0.80
  -1   4  17    3.60    0.80
  -1   4  17    2.60    1.00
   1   4 -17    2.30    1.20
  -1  -4  17    2.70    0.90
   1  -4 -17    3.50    1.10
   1  -4 -17    2.60    0.90
  -1  -4  17    1.80    0.90
  -1   4  16   31.20    2.00
  -1   4  16   32.40    1.60
   1   4 -16   34.10    2.30
  -1   4  16   31.10    1.60
   1  -4 -16   29.80    1.70
  -1  -4  16   32.40    2.00
   1  -4 -16   30.40    2.00
  -1  -4  16   31.40    1.60
  -1  -4  16   34.60    1.90
  -1   4  15    0.00    0.50
  -1   4  15   -1.00    0.70
  -1   4  15    0.10    0.50
   1   4 -15   -0.60    0.90
   1  -4 -15   -1.20    0.60
  -1  -4  15   -0.60    0.60
  -1  -4  15   -0.60    0.70
  -1  -4  15    0.40    0.50
   1  -4 -15    0.70    0.80
   1   4 -14   77.79    3.10
  -1   4  14   75.89    2.90
  -1   4  14   75.29    2.50
  -1   4  14   77.19    2.60
   1  -4 -14   75.19    2.70
  -1  -4  14   73.09    2.80
   1  -4 -14   72.09    2.80
  -1  -4  14   77.19    2.80
  -1  -4  14   76.49    2.50
   1   4 -13    7.20    1.20
  -1   4  13    6.30    0.70
  -1   4  13    6.70    1.00
  -1   4  13    6.60    0.80
  -1  -4  13    6.20    0.90
  -1  -4  13    7.10    0.80
   1  -4 -13    5.00    0.90
   1  -4 -13    6.00    0.90
  -1  -4  13    7.50    1.00
   1   4 -12    0.10    0.70
  -1   4  12   -0.50    0.60
  -1   4  12    0.50    0.50
  -1   4  12   -0.30    0.40
  -1  -4  12   -0.10    0.50
   1  -4 -12   -0.40    0.40
  -1  -4  12   -0.10    0.40
   1  -4 -12   -0.90    0.50
   1  -4 -12   -0.30    0.50
  -1  -4  12    0.70    0.60
  -1   4  11   71.69    2.60
   1   4 -11   77.09    2.80
  -1   4  11   74.39    2.30
  -1   4  11   76.89    2.50
  -1  -4  11   77.59    2.60
  -1  -4  11   75.89    2.30
   1  -4 -11   74.79    2.40
   1  -4 -11   74.89    2.60
  -1  -4  11   79.89    2.60
   1  -4 -11   76.39    2.60
  -1   4  10   23.40    1.20
  -1   4  10   21.80    1.30
   1   4 -10   23.40    1.50
  -1   4  10   22.80    1.10
   1  -4 -10   21.40    1.10
  -1  -4  10   22.60    1.30
   1  -4 -10   24.40    1.30
  -1  -4  10   20.80    1.10
   1  -4 -10   21.20    1.30
  -1  -4  10   21.60    1.30
  -1   4   9    0.80    0.50
   1   4  -9    1.00    0.70
  -1   4   9    1.40    0.40
  -1   4   9    1.60    0.60
  -1  -4   9    0.70    0.60
  -1  -4   9    1.40    0.60
  -1  -4   9    0.70    0.50
   1  -4  -9    0.50    0.50
   1  -4  -9    0.90    0.50
   1  -4  -9    0.80    0.60
  -1   4   8   91.69    2.80
   1   4  -8   99.59    3.10
  -1   4   8   91.79    2.70
  -1   4   8   95.09    2.90
   1  -4  -8   92.89    3.00
  -1  -4   8   99.79    2.80
   1  -4  -8   88.89    2.80
  -1  -4   8   96.89    2.90
  -1  -4   8   98.59    2.90
   1  -4  -8   98.59    2.80
  -1   4   7   86.99    2.50
   1   4  -7   85.29    2.80
  -1   4   7   88.69    2.70
  -1  -4   7   87.69    2.70
   1  -4  -7   90.99    2.80
  -1  -4   7   88.59    2.60
   1  -4  -7   90.59    2.60
  -1  -4   7   86.99    2.70
   1  -4  -7   87.99    2.60
   1   4  -6    8.50    0.80
   1  -4  -6    5.60    0.70
   1  -4  -6    8.40    0.70
  -1  -4   6    6.90    0.70
   1  -4  -6    7.20    0.70
   1   4  -5  299.37    7.30
  -1   4   5  312.87    7.20
  -1   4   5  289.07    7.30
   1   4  -5  294.67    7.30
  -1  -4   5  301.57    7.20
  -1  -4   5  305.47    6.90
   1  -4  -5  296.87    7.10
   1  -4  -5  301.17    7.30
  -1  -4   5  298.87    7.30
  -1  -4   5  296.87    7.30
   1  -4  -5  299.97    7.40
   1   4  -4  704.93   16.10
   1   4  -4  693.43   16.10
  -1   4   4  692.73   16.20
  -1   4   4  681.73   16.00
   1  -4  -4  694.33   16.30
  -1  -4   4  700.03   16.20
  -1  -4   4  683.33   16.10
  -1  -4   4  704.03   16.10
   1  -4  -4  705.93   15.90
   1  -4  -4  696.73   16.20
  -1  -4   4  699.03   15.80
   1   4  -3  362.36    8.40
   1   4  -3  360.26    8.50
  -1   4   3  364.06    8.40
  -1   4   3  368.66    8.50
   1  -4  -3  346.87    8.50
   1  -4  -3  351.16    8.60
   1  -4  -3  363.76    8.10
  -1  -4   3  360.06    8.50
  -1  -4   3  349.07    8.30
   1  -4  -3  349.67    8.40
  -1  -4   3  356.06    8.50
  -1  -4   3  349.57    8.50
  -1   4   2 1083.99   24.80
   1   4  -2 1082.29   24.70
  -1   4   2 1092.59   24.70
   1   4  -2 1083.69   24.70
   1  -4  -2 1080.79   24.90
  -1  -4   2 1064.19   24.80
  -1  -4   2 1087.29   24.80
  -1  -4   2 1124.09   24.70
   1  -4  -2 1087.69   24.90
  -1  -4   2 1051.59   24.70
   1  -4  -2 1093.79   24.80
   1   4  -1  353.56    8.20
   1   4  -1  366.46    8.30
  -1   4   1  360.36    8.30
   1  -4  -1  348.77    8.40
   1  -4  -1  343.47    8.40
   1  -4  -1  360.86    8.30
  -1  -4   1  356.46    8.30
  -1  -4   1  345.97    8.40
  -1  -4   1  343.67    8.10
  -1  -4   1  337.77    8.30
  -1  -4   1  356.26    8.30
  -1   4   0  389.46    8.70
  -1   4   0  381.66    9.00
   1   4   0  374.46    8.90
  -1   4   0  398.66    8.70
  -1  -4   0  387.76    9.10
  -1  -4   0  373.76    9.00
  -1  -4   0  373.06    9.00
   1  -4   0  383.66    9.00
   1  -4   0  376.06    9.00
   1  -4   0  381.76    9.10
   1  -4   0  398.26    8.70
  -1  -4   0  383.76    8.80
  -1   4  -1  176.48    4.10
   1   4   1  169.58    4.40
   1   4   1  170.18    4.20
  -1   4  -1  173.18    4.30
   1  -4   1  173.68    4.30
  -1  -4  -1  163.98    4.30
  -1  -4  -1  178.78    4.10
  -1  -4  -1  176.28    4.40
   1  -4   1  171.58    4.30
   1  -4   1  170.08    4.40
  -1  -4  -1  179.78    4.30
  -1   4  -2   77.29    2.20
  -1   4  -2   78.19    2.10
   1   4   2   75.79    2.20
   1   4   2   80.39    2.10
  -1  -4  -2   74.19    2.30
   1  -4   2   78.19    2.20
  -1  -4  -2   75.99    2.30
   1  -4   2   77.49    2.30
   1  -4   2   80.09    2.10
  -1  -4  -2   78.49    2.00
  -1  -4  -2   74.49    2.20
   1   4   3    0.60    0.40
  -1   4  -3    0.70    0.30
   1   4   3    0.70    0.20
  -1   4  -3    0.40    0.30
  -1  -4  -3    0.50    0.40
   1  -4   3    0.30    0.30
  -1  -4  -3    0.60    0.20
   1  -4   3    0.10    0.30
   1  -4   3    0.20    0.40
  -1  -4  -3    0.80    0.40
   1  -4   3    0.30    0.30
  -1   4  -4   25.60    1.10
  -1   4  -4   26.70    1.10
   1   4   4   24.80    1.20
   1   4   4   24.90    0.90
  -1  -4  -4   25.90    1.20
  -1  -4  -4   26.50    0.90
   1  -4   4   24.60    1.10
  -1  -4  -4   26.10    1.20
   1  -4   4   26.00    0.90
   1  -4   4   24.00    1.10
   1  -4   4   25.90    1.10
   1   4   5   31.00    1.30
  -1   4  -5   29.90    1.20
  -1   4  -5   28.60    1.30
   1   4   5   34.40    1.00
   1  -4   5   24.70    0.90
   1  -4   5   29.80    1.30
  -1  -4  -5   25.40    1.20
  -1  -4  -5   30.30    1.10
  -1  -4  -5   27.40    1.30
   1  -4   5   26.10    1.20
   1  -4   5   32.10    1.30
  -1   4  -6   11.70    1.00
   1   4   6   11.10    0.90
   1   4   6   16.20    1.10
   1   4   6   14.60    0.70
  -1   4  -6   13.10    0.90
  -1  -4  -6   10.00    0.90
  -1  -4  -6   13.10    0.90
   1  -4   6   13.80    1.00
  -1  -4  -6   12.90    0.90
   1  -4   6   13.10    0.90
   1  -4   6   11.90    0.50
   1  -4   6   13.30    1.00
  -1   4  -7   74.79    2.50
   1   4   7   67.19    1.90
   1   4   7   68.19    2.30
  -1   4  -7   68.19    2.20
  -1  -4  -7   66.69    2.20
   1  -4   7   71.49    2.30
   1  -4   7   70.09    2.20
  -1  -4  -7   66.09    2.30
   1  -4   7   68.39    2.30
  -1  -4  -7   64.69    2.20
   1   4   8    3.80    0.50
   1   4   8    3.90    0.80
  -1   4  -8    3.80    0.80
   1   4   8    2.80    0.60
  -1   4  -8    3.80    0.60
   1  -4   8    3.90    0.70
  -1  -4  -8    3.40    0.60
   1  -4   8    3.50    0.60
  -1  -4  -8    2.50    0.60
  -1  -4  -8    2.80    0.60
   1  -4   8    3.70    0.70
  -1   4  -9    2.70    0.60
   1   4   9    3.30    0.50
   1   4   9    2.90    0.60
   1   4   9    3.30    0.70
  -1   4  -9    3.20    0.80
  -1  -4  -9    3.30    0.60
   1  -4   9    2.40    0.60
  -1  -4  -9    2.40    0.50
   1  -4   9    2.40    0.60
   1  -4   9    2.50    0.60
  -1  -4  -9    4.00    0.80
   1   4  10    2.70    0.70
   1   4  10    2.10    0.60
  -1   4 -10    1.70    0.70
  -1   4 -10    3.00    0.60
   1   4  10    3.30    0.50
  -1  -4 -10    1.80    0.50
   1  -4  10    2.90    0.60
   1  -4  10    2.80    0.60
   1  -4  10    2.80    0.60
  -1  -4 -10    2.00    0.70
  -1  -4 -10    2.00    0.60
   1   4  11    3.90    0.70
  -1   4 -11    4.70    0.70
  -1   4 -11    5.00    0.90
   1   4  11    4.80    0.60
   1   4  11    4.30    0.80
  -1  -4 -11    4.40    0.80
   1  -4  11    4.80    0.70
   1  -4  11    4.00    0.70
  -1  -4 -11    5.20    0.80
   1  -4  11    2.70    0.70
  -1   4 -12   57.39    2.20
   1   4  12   57.99    1.90
  -1   4 -12   60.09    2.50
   1   4  12   58.19    2.20
   1   4  12   59.69    2.40
  -1  -4 -12   57.49    2.30
   1  -4  12   56.99    2.30
   1  -4  12   57.99    2.20
  -1  -4 -12   59.89    2.20
   1  -4  12   57.79    2.10
   1   4  13   63.69    2.60
   1   4  13   60.89    2.00
  -1   4 -13   59.99    2.40
  -1   4 -13   57.39    2.70
   1   4  13   65.39    2.30
   1  -4  13   61.49    2.50
  -1  -4 -13   61.89    2.40
  -1  -4 -13   62.99    2.50
   1  -4  13   65.19    2.30
   1  -4  13   63.59    2.40
  -1   4 -14  106.99    3.50
   1   4  14  106.39    3.70
   1   4  14  105.69    3.40
   1   4  14  107.69    3.10
   1  -4  14  109.99    3.30
  -1  -4 -14  106.59    3.50
   1  -4  14  106.99    3.70
  -1  -4 -14  107.39    3.70
   1  -4  14  105.99    3.50
   1   4  15    1.40    0.60
   1   4  15    1.10    0.70
   1   4  15    0.20    0.80
  -1   4 -15    2.00    0.80
  -1   4 -15    1.80    1.10
   1  -4  15    2.70    0.90
   1  -4  15    0.80    0.80
   1  -4  15    1.20    0.70
  -1  -4 -15    1.70    0.90
  -1  -4 -15    0.40    0.70
  -1   4 -16    9.60    1.20
   1   4  16    8.90    1.10
  -1   4 -16   10.20    1.50
   1   4  16    7.80    1.30
   1  -4  16    9.10    1.10
  -1  -4 -16    9.70    1.30
  -1  -4 -16    7.90    1.10
   1  -4  16   10.90    1.20
   1  -4  16    8.80    1.30
  -1   4 -17    0.40    0.80
   1   4  17    2.00    1.10
   1   4  17    0.40    0.70
  -1   4 -17   -0.30    1.00
   1  -4  17    1.20    0.90
   1  -4  17    1.00    0.80
  -1  -4 -17    1.10    0.70
  -1  -4 -17    0.30    0.90
  -1   4 -18   15.30    1.90
   1   4  18   17.80    1.40
  -1   4 -18   18.70    1.60
   1   4  18   19.00    2.00
  -1  -4 -18   16.00    1.70
  -1  -4 -18   18.30    1.50
   1  -4  18   16.00    1.60
   1  -4  18   19.20    1.90
  -1   4 -19   -0.80    1.10
   1   4  19    0.90    1.10
  -1   4 -19    1.20    0.80
  -1  -4 -19   -0.70    0.60
   1  -4  19    1.60    1.00
  -1  -4 -19   -1.00    0.90
   1  -4  19   -0.60    0.80
  -1   4 -20   36.30    2.70
  -1   4 -20   32.40    2.10
   1   4  20   35.40    2.50
   1  -4  20   29.40    2.10
  -1  -4 -20   33.50    2.40
   1  -4  20   30.50    2.40
   1   4  21    3.30    1.30
  -1   4 -21    2.20    1.40
  -1   4 -21    0.80    0.90
   1  -4  21    1.80    1.20
  -1  -4 -21    2.50    1.20
   1  -4  21    0.50    0.90
   1   4  22   -1.10    1.10
  -1   4 -22    1.00    1.30
  -1   4 -22    0.00    1.10
   1  -4  22    0.40    1.00
   1  -4  22   -1.40    1.00
  -1  -4 -22    1.20    1.20
  -1   4 -23    7.80    1.70
   1   4  23    4.90    1.60
  -1  -4 -23    3.50    1.40
   1  -4  23    6.20    1.50
   1   4  24   17.70    2.30
  -1   4 -24   20.30    2.60
  -1  -4 -24   18.90    2.20
   1  -4  24   14.20    2.00
  -1   5  24    1.70    1.30
   1   5 -24    0.70    1.10
   1   5 -24    1.00    1.40
  -1  -5  24   -0.90    1.10
  -1  -5  24    2.50    1.20
   1  -5 -24    1.70    1.30
   1   5 -23    1.10    1.40
   1   5 -23    0.90    1.00
  -1   5  23   -0.20    1.10
  -1  -5  23    0.50    1.10
  -1  -5  23   -0.60    1.00
   1  -5 -23    1.20    1.20
   1   5 -22    0.60    1.10
   1   5 -22    2.70    1.30
  -1   5  22    1.00    1.20
   1  -5 -22   -0.60    1.10
  -1  -5  22   -0.30    0.90
  -1  -5  22    1.10    1.10
   1   5 -21   28.90    2.60
   1   5 -21   25.30    2.10
  -1   5  21   29.60    2.50
  -1  -5  21   23.90    2.10
   1  -5 -21   27.10    2.30
  -1  -5  21   24.60    2.10
  -1   5  20    1.50    1.10
   1   5 -20    1.20    1.00
   1   5 -20    1.90    1.30
   1  -5 -20    1.10    1.00
  -1  -5  20    1.90    1.20
   1  -5 -20    0.90    0.80
  -1  -5  20    2.50    1.10
  -1   5  19    0.40    1.00
   1   5 -19    1.40    1.20
   1   5 -19    0.20    0.90
   1  -5 -19   -0.50    0.90
  -1  -5  19    0.30    0.90
  -1  -5  19   -0.10    0.90
   1  -5 -19   -0.20    0.80
  -1   5  18    1.90    1.00
  -1   5  18    2.90    0.80
   1   5 -18    3.10    1.00
   1   5 -18    3.00    1.20
  -1  -5  18    3.70    1.00
  -1  -5  18    1.50    1.10
   1  -5 -18    3.70    1.10
   1  -5 -18    4.50    1.00
   1   5 -17   18.40    1.90
  -1   5  17   17.20    1.30
  -1   5  17   19.40    1.50
   1   5 -17   18.40    1.60
  -1   5  17   17.80    1.70
  -1  -5  17   15.70    1.60
   1  -5 -17   19.80    1.60
  -1  -5  17   15.70    1.60
   1  -5 -17   18.50    1.70
  -1   5  16    5.40    0.90
  -1   5  16    5.00    0.80
  -1   5  16    3.80    1.10
   1   5 -16    4.60    1.10
   1   5 -16    4.40    1.20
  -1  -5  16    4.10    1.10
  -1  -5  16    4.90    0.90
   1  -5 -16    2.80    1.00
  -1  -5  16    4.30    1.00
   1  -5 -16    4.10    1.00
  -1   5  15    4.20    0.70
  -1   5  15    5.20    1.10
   1   5 -15    2.30    1.00
  -1   5  15    5.60    0.90
   1   5 -15    6.50    1.10
  -1  -5  15    6.40    1.10
   1  -5 -15    4.40    1.00
  -1  -5  15    4.70    0.80
   1  -5 -15    5.00    1.00
  -1  -5  15    2.80    0.80
  -1   5  14    1.30    0.60
   1   5 -14    1.40    0.80
  -1   5  14    0.50    0.50
   1   5 -14    2.40    1.00
  -1   5  14    0.80    0.80
  -1  -5  14    1.50    0.80
  -1  -5  14    2.40    0.60
  -1  -5  14    1.40    0.70
   1  -5 -14    1.30    0.70
   1  -5 -14    0.60    0.70
   1  -5 -14    1.00    0.60
   1   5 -13    0.60    0.60
  -1   5  13    0.10    0.50
  -1   5  13    0.30    0.50
   1   5 -13   -0.10    0.80
  -1   5  13    1.30    0.70
  -1  -5  13    0.50    0.50
   1  -5 -13   -0.80    0.50
   1  -5 -13    0.20    0.50
  -1  -5  13    1.10    0.70
   1  -5 -13    0.60    0.70
  -1  -5  13    0.20    0.60
  -1   5  12    0.50    0.50
   1   5 -12    1.40    0.80
  -1   5  12    1.00    0.50
  -1   5  12    0.50    0.60
   1   5 -12    1.40    0.70
  -1  -5  12    2.10    0.70
   1  -5 -12    0.30    0.50
  -1  -5  12    0.90    0.60
   1  -5 -12    1.30    0.50
   1  -5 -12   -0.20    0.60
  -1  -5  12    0.90    0.60
   1   5 -11  155.28    4.60
  -1   5  11  164.48    4.70
   1   5 -11  163.58    4.90
  -1   5  11  161.98    4.50
  -1   5  11  161.38    4.30
   1  -5 -11  159.88    4.40
  -1  -5  11  162.18    4.60
   1  -5 -11  165.78    4.70
  -1  -5  11  160.28    4.60
  -1  -5  11  165.78    4.40
   1  -5 -11  162.48    4.50
  -1   5  10    6.30    0.90
   1   5 -10    9.00    1.10
  -1   5  10    7.50    0.80
   1   5 -10    9.80    1.00
  -1   5  10    8.60    0.70
   1  -5 -10    7.60    0.80
   1  -5 -10    8.90    0.90
  -1  -5  10    7.70    0.90
  -1  -5  10    8.00    0.90
   1  -5 -10    8.50    1.00
  -1  -5  10    8.20    0.80
  -1   5   9  198.58    5.10
  -1   5   9  194.58    5.50
  -1   5   9  207.78    5.40
   1   5  -9  204.08    5.40
   1   5  -9  202.48    5.60
   1  -5  -9  207.38    5.30
   1  -5  -9  198.88    5.50
  -1  -5   9  205.88    5.30
  -1  -5   9  205.68    5.40
  -1  -5   9  203.08    5.40
   1  -5  -9  199.88    5.20
   1   5  -8    7.50    0.90
   1   5  -8    7.90    0.90
  -1  -5   8    5.20    0.80
   1  -5  -8    5.80    0.90
   1  -5  -8    7.10    0.70
   1  -5  -8    4.70    0.70
  -1  -5   8    8.60    0.80
   1   5  -7   38.80    1.60
   1   5  -7   42.20    1.80
  -1   5   7   39.50    1.50
  -1   5   7   41.60    1.70
   1  -5  -7   40.80    1.80
  -1  -5   7   40.80    1.70
  -1  -5   7   43.00    1.10
   1  -5  -7   41.30    1.50
  -1  -5   7   44.00    1.70
  -1  -5   7   42.40    1.60
   1  -5  -7   39.10    1.70
  -1   5   6  641.04   15.00
   1   5  -6  632.74   15.00
  -1   5   6  639.64   14.70
   1   5  -6  611.14   14.90
  -1  -5   6  644.24   14.90
   1  -5  -6  631.54   14.60
   1  -5  -6  627.84   14.90
  -1  -5   6  632.14   14.90
  -1  -5   6  642.44   14.90
   1  -5  -6  616.44   15.00
  -1  -5   6  644.24   14.40
  -1   5   5   30.80    1.40
   1   5  -5   30.60    1.30
  -1   5   5   31.80    1.20
   1   5  -5   33.20    1.40
   1  -5  -5   31.00    1.50
   1  -5  -5   29.80    1.00
  -1  -5   5   33.60    1.40
  -1  -5   5   30.80    1.30
  -1  -5   5   31.10    1.00
  -1  -5   5   30.40    1.30
   1  -5  -5   30.50    1.40
   1   5  -4    9.20    0.80
   1   5  -4    9.30    0.70
  -1   5   4    8.60    0.80
  -1   5   4    9.30    0.70
   1  -5  -4    8.70    0.70
  -1  -5   4    8.20    0.80
   1  -5  -4    8.30    0.50
  -1  -5   4    9.40    0.60
  -1  -5   4    9.60    0.80
   1  -5  -4    8.20    0.80
   1  -5  -4    7.80    0.80
  -1  -5   4    8.40    0.70
   1   5  -3  197.38    4.80
  -1   5   3  189.68    4.80
  -1   5   3  194.48    4.90
   1   5  -3  191.98    4.80
   1  -5  -3  191.78    5.00
   1  -5  -3  188.18    4.80
  -1  -5   3  192.38    4.90
   1  -5  -3  196.18    4.40
  -1  -5   3  189.58    4.90
  -1  -5   3  192.38    4.70
   1  -5  -3  188.08    5.00
  -1  -5   3  186.88    4.80
  -1   5   2   45.60    1.50
   1   5  -2   45.50    1.40
   1   5  -2   44.20    1.50
  -1   5   2   44.90    1.60
  -1  -5   2   43.30    1.50
   1  -5  -2   42.90    1.50
   1  -5  -2   42.50    1.60
  -1  -5   2   44.00    1.50
  -1  -5   2   44.10    1.50
  -1  -5   2   45.20    1.60
   1  -5  -2   44.30    1.60
   1   5  -1   88.09    2.30
   1   5  -1   87.19    2.40
  -1   5   1   86.59    2.40
  -1  -5   1   87.99    2.30
   1  -5  -1   85.89    2.60
   1  -5  -1   86.89    2.50
  -1  -5   1   85.79    2.50
   1  -5  -1   84.69    2.50
  -1  -5   1   87.29    2.50
  -1  -5   1   86.29    2.60
  -1   5   0   44.40    1.50
  -1   5   0   43.80    1.20
   1   5   0   46.10    1.40
   1  -5   0   46.00    1.60
  -1  -5   0   44.60    1.50
  -1  -5   0   44.20    1.60
  -1  -5   0   42.50    1.20
  -1  -5   0   43.70    1.50
   1  -5   0   46.70    1.50
   1  -5   0   45.00    1.70
  -1   5  -1  170.48    4.00
   1   5   1  165.98    4.10
   1   5   1  160.68    4.30
  -1   5  -1  162.88    4.20
  -1  -5  -1  161.08    4.30
  -1  -5  -1  167.38    4.20
  -1  -5  -1  167.28    3.90
   1  -5   1  157.98    4.30
  -1  -5  -1  164.68    4.40
   1  -5   1  163.58    4.20
   1  -5   1  167.48    4.20
  -1   5  -2    0.90    0.30
  -1   5  -2    1.30    0.40
   1   5   2    2.60    0.40
   1   5   2    1.40    0.50
  -1  -5  -2    1.50    0.20
   1  -5   2    1.70    0.40
  -1  -5  -2    0.70    0.50
   1  -5   2    1.00    0.40
  -1  -5  -2    0.70    0.40
  -1  -5  -2    1.20    0.50
   1  -5   2    1.50    0.50
  -1   5  -3  251.87    6.50
   1   5   3  272.87    6.60
   1   5   3  270.67    6.30
  -1   5  -3  253.37    6.40
   1  -5   3  266.07    6.60
  -1  -5  -3  263.27    6.60
   1  -5   3  263.77    6.30
  -1  -5  -3  261.17    6.60
  -1  -5  -3  273.97    6.20
   1  -5   3  256.87    6.50
   1  -5   3  269.27    6.50
   1   5   4   62.59    2.10
  -1   5  -4   67.99    2.10
   1   5   4   67.39    1.90
  -1   5  -4   61.39    2.10
   1  -5   4   65.89    2.20
  -1  -5  -4   67.99    2.30
   1  -5   4   66.29    1.90
   1  -5   4   62.39    2.10
  -1  -5  -4   65.99    2.20
  -1  -5  -4   68.19    1.80
   1  -5   4   68.49    2.10
  -1   5  -5  194.18    5.10
   1   5   5  202.08    4.80
   1   5   5  186.78    5.10
  -1   5  -5  191.78    5.10
   1  -5   5  191.18    5.10
  -1  -5  -5  196.58    5.20
   1  -5   5  200.28    5.10
  -1  -5  -5  204.18    4.80
  -1  -5  -5  195.48    5.10
   1  -5   5  195.18    5.10
   1  -5   5  196.08    4.70
  -1   5  -6   50.19    1.90
   1   5   6   50.79    1.60
  -1   5  -6   52.59    2.00
   1   5   6   46.70    1.90
   1  -5   6   51.69    1.90
   1  -5   6   51.29    1.40
   1  -5   6   51.79    1.90
   1  -5   6   53.49    1.90
  -1  -5  -6   47.90    1.90
  -1  -5  -6   51.19    1.90
  -1  -5  -6   50.79    1.70
   1   5   7    1.00    0.30
   1   5   7    0.70    0.60
  -1   5  -7    1.10    0.60
  -1   5  -7    1.00    0.60
   1   5   7    0.60    0.60
  -1  -5  -7    0.20    0.50
  -1  -5  -7    0.40    0.40
   1  -5   7    0.60    0.20
   1  -5   7    1.00    0.50
   1  -5   7    0.20    0.50
  -1  -5  -7    0.80    0.60
   1  -5   7    1.00    0.60
   1   5   8   11.70    1.00
  -1   5  -8   11.80    1.00
  -1   5  -8    9.00    1.00
   1   5   8    8.00    0.70
  -1  -5  -8    9.30    0.90
  -1  -5  -8    8.70    0.90
   1  -5   8   12.50    1.10
   1  -5   8   10.20    0.90
  -1  -5  -8    9.20    0.80
   1  -5   8   10.00    1.00
   1   5   9   16.90    0.90
  -1   5  -9   17.00    1.20
   1   5   9   15.90    1.20
  -1   5  -9   17.00    1.30
   1   5   9   16.90    1.20
  -1  -5  -9   14.50    1.00
   1  -5   9   15.50    1.20
   1  -5   9   18.10    1.20
   1  -5   9   16.40    1.20
  -1  -5  -9   17.00    1.10
  -1  -5  -9   15.70    1.20
   1   5  10   80.49    2.90
  -1   5 -10   79.99    2.70
  -1   5 -10   83.79    3.00
   1   5  10   85.29    2.80
   1   5  10   82.59    2.40
  -1  -5 -10   85.09    2.70
   1  -5  10   86.49    2.70
  -1  -5 -10   85.19    2.70
   1  -5  10   78.39    2.80
  -1  -5 -10   81.49    2.80
   1  -5  10   88.79    2.90
  -1   5 -11   83.89    3.10
  -1   5 -11   80.39    2.80
   1   5  11   85.79    2.50
   1   5  11   78.79    2.80
   1   5  11   85.69    3.00
   1  -5  11   79.39    2.70
  -1  -5 -11   82.89    2.80
   1  -5  11   86.39    2.90
  -1  -5 -11   84.29    2.70
   1  -5  11   80.79    2.80
  -1  -5 -11   89.29    2.90
   1   5  12   49.90    2.20
   1   5  12   47.10    1.70
  -1   5 -12   49.70    2.40
   1   5  12   49.10    2.10
  -1   5 -12   48.50    2.10
   1  -5  12   50.99    2.00
   1  -5  12   50.39    2.20
   1  -5  12   51.19    2.20
  -1  -5 -12   55.59    2.20
  -1  -5 -12   49.60    2.10
  -1  -5 -12   51.59    2.00
  -1   5 -13   43.00    2.00
  -1   5 -13   46.40    2.40
   1   5  13   44.60    2.00
   1   5  13   43.20    1.70
   1   5  13   46.70    2.30
  -1  -5 -13   46.60    2.10
   1  -5  13   48.40    2.10
   1  -5  13   45.10    1.90
   1  -5  13   40.20    2.00
  -1  -5 -13   43.10    2.00
   1   5  14   14.50    1.50
   1   5  14   15.80    1.10
   1   5  14   14.00    1.30
  -1   5 -14   14.20    1.40
  -1   5 -14   15.90    1.70
  -1  -5 -14   13.50    1.30
   1  -5  14   15.30    1.40
  -1  -5 -14   15.70    1.40
   1  -5  14   17.70    1.60
   1  -5  14   16.00    1.30
  -1   5 -15   53.59    2.40
   1   5  15   58.89    2.40
   1   5  15   54.89    2.60
  -1   5 -15   56.49    2.80
   1   5  15   57.69    2.60
   1  -5  15   52.19    2.50
  -1  -5 -15   54.89    2.50
   1  -5  15   53.29    2.30
  -1  -5 -15   55.99    2.40
  -1   5 -16   14.20    1.70
   1   5  16   16.00    1.40
   1   5  16   15.70    1.70
  -1   5 -16   13.70    1.40
   1  -5  16   12.30    1.60
  -1  -5 -16   14.10    1.50
  -1  -5 -16   16.50    1.50
   1  -5  16   12.70    1.40
   1  -5  16   15.20    1.30
  -1   5 -17    1.00    1.10
   1   5  17    0.90    1.00
  -1   5 -17    3.50    1.00
   1   5  17    2.40    0.90
  -1  -5 -17    2.90    1.00
  -1  -5 -17    2.40    0.90
   1  -5  17    3.00    1.00
   1  -5  17    1.70    1.00
   1   5  18    3.80    0.90
  -1   5 -18    3.30    1.00
   1   5  18    2.70    1.10
  -1   5 -18    2.30    1.20
  -1  -5 -18    2.70    1.10
   1  -5  18    4.60    1.20
   1  -5  18    2.90    1.00
  -1  -5 -18    4.30    1.00
  -1   5 -19   35.30    2.80
   1   5  19   30.30    2.40
  -1   5 -19   29.10    2.10
   1  -5  19   31.40    2.20
  -1  -5 -19   32.20    2.00
   1  -5  19   29.10    2.30
  -1  -5 -19   33.80    2.30
  -1   5 -20    3.00    1.30
   1   5  20    2.30    1.30
  -1   5 -20    3.00    1.00
  -1  -5 -20    0.70    1.10
   1  -5  20    3.50    1.30
   1  -5  20    1.70    1.00
  -1   5 -21   30.10    2.20
   1   5  21   33.20    2.60
  -1   5 -21   29.10    2.60
   1  -5  21   25.70    2.20
  -1  -5 -21   29.70    2.30
   1  -5  21   24.10    2.40
  -1   5 -22   20.90    2.40
   1   5  22   13.60    2.00
  -1   5 -22   15.70    1.70
  -1  -5 -22   16.10    2.00
   1  -5  22   13.90    1.70
   1  -5  22   13.00    1.90
   1   5  23    8.00    1.70
  -1   5 -23   11.80    2.10
   1  -5  23    7.50    2.00
  -1  -5 -23    9.00    1.60
   1  -5  23    9.60    1.70
  -1   5 -24   -0.10    1.50
   1   5  24   -1.20    1.30
   1  -5  24    2.20    1.30
  -1  -5 -24    1.30    1.30
  -1   6  24   11.20    2.00
   1   6 -24   12.20    2.20
   1   6 -24   12.10    1.80
   1  -6 -24   12.10    1.80
  -1  -6  24   13.50    2.00
  -1  -6  24   10.80    1.80
  -1   6  23   12.70    1.90
   1   6 -23   12.00    1.70
   1   6 -23    9.10    1.90
  -1  -6  23   10.60    1.70
  -1  -6  23   10.20    1.80
   1  -6 -23   10.50    1.70
   1   6 -22   -0.20    1.00
  -1   6  22   -0.20    1.20
   1   6 -22    1.30    1.30
  -1  -6  22    1.30    1.10
  -1  -6  22    0.70    1.10
   1  -6 -22    0.50    1.10
  -1   6  21    1.10    1.20
   1   6 -21    2.00    1.10
   1   6 -21    1.00    1.30
  -1  -6  21    2.30    1.10
   1  -6 -21    0.50    0.90
  -1  -6  21    0.50    1.00
   1  -6 -21    0.00    1.00
   1   6 -20   25.90    2.50
   1   6 -20   24.80    2.10
  -1   6  20   21.50    2.10
   1  -6 -20   23.20    1.80
   1  -6 -20   27.00    2.20
  -1  -6  20   23.20    2.10
  -1  -6  20   26.20    2.10
   1   6 -19    3.50    1.40
   1   6 -19    5.50    1.20
  -1   6  19    3.60    1.30
   1  -6 -19    4.20    1.10
  -1  -6  19    4.00    1.10
  -1  -6  19    4.10    1.20
   1  -6 -19    3.80    1.10
   1   6 -18   34.50    2.60
  -1   6  18   35.50    2.40
  -1   6  18   34.60    1.90
   1   6 -18   33.70    2.20
  -1  -6  18   37.70    2.30
   1  -6 -18   35.20    2.20
   1  -6 -18   36.30    2.20
  -1  -6  18   34.20    2.30
  -1   6  17   33.50    2.20
  -1   6  17   32.30    1.80
   1   6 -17   26.20    2.00
   1   6 -17   32.60    2.50
  -1  -6  17   31.90    2.10
   1  -6 -17   30.90    2.00
   1  -6 -17   33.00    2.00
  -1  -6  17   28.20    2.00
  -1   6  16    4.20    0.90
  -1   6  16    3.70    1.10
   1   6 -16    2.70    1.20
  -1   6  16    2.90    0.70
   1   6 -16    3.90    1.00
   1  -6 -16    4.00    1.00
  -1  -6  16    3.80    1.00
  -1  -6  16    3.80    1.00
   1  -6 -16    3.40    1.00
   1   6 -15    4.50    1.00
  -1   6  15    6.50    1.20
   1   6 -15    4.90    1.30
  -1   6  15    7.60    1.10
  -1   6  15    7.00    0.90
   1  -6 -15    8.50    1.20
   1  -6 -15    5.20    1.00
  -1  -6  15    5.80    1.10
  -1  -6  15    6.20    0.90
   1  -6 -15    6.90    1.00
  -1  -6  15    6.00    1.10
  -1   6  14   20.20    1.70
   1   6 -14   19.60    1.60
  -1   6  14   20.30    1.40
  -1   6  14   21.00    1.30
   1   6 -14   11.90    1.40
  -1  -6  14   21.10    1.60
   1  -6 -14   20.50    1.50
  -1  -6  14   20.10    1.60
   1  -6 -14   16.70    1.30
   1  -6 -14   23.40    1.60
  -1  -6  14   20.90    1.30
   1   6 -13   33.70    2.10
  -1   6  13   28.90    1.40
  -1   6  13   28.90    1.80
   1   6 -13   32.60    1.80
  -1   6  13   30.20    1.70
   1  -6 -13   26.80    1.50
  -1  -6  13   34.20    1.60
   1  -6 -13   31.50    1.90
  -1  -6  13   32.10    1.70
   1  -6 -13   29.40    1.60
  -1  -6  13   30.40    1.80
   1   6 -12    7.50    1.00
  -1   6  12    5.80    0.90
  -1   6  12    5.00    0.70
  -1   6  12    5.40    1.00
   1   6 -12    7.00    1.10
   1  -6 -12    5.60    0.80
  -1  -6  12    5.90    0.80
  -1  -6  12    5.30    0.90
   1  -6 -12    6.20    0.80
   1  -6 -12    6.90    1.10
  -1  -6  12    5.30    0.90
   1   6 -11    4.80    1.00
  -1   6  11    4.30    0.60
  -1   6  11    3.30    0.80
  -1   6  11    4.50    0.80
   1   6 -11    2.90    0.80
   1  -6 -11    4.40    0.90
  -1  -6  11    2.90    0.70
   1  -6 -11    5.10    0.70
  -1  -6  11    4.90    0.80
  -1  -6  11    4.00    0.70
   1  -6 -11    4.60    0.80
   1   6 -10    1.60    0.70
   1   6 -10    2.20    0.60
  -1   6  10    0.50    0.40
  -1   6  10    1.00    0.60
  -1   6  10    0.90    0.60
   1  -6 -10    0.60    0.50
  -1  -6  10    0.10    0.50
   1  -6 -10    0.80    0.60
  -1  -6  10    0.70    0.60
  -1  -6  10    0.10    0.60
   1  -6 -10    1.40    0.70
   1   6  -9    4.70    0.70
   1   6  -9    6.70    1.00
  -1   6   9    6.70    0.70
  -1   6   9    4.50    0.80
   1  -6  -9    8.00    0.90
   1  -6  -9    6.70    0.70
  -1  -6   9    7.80    0.90
  -1  -6   9    6.00    0.80
   1  -6  -9    6.70    1.00
  -1  -6   9    7.90    0.90
   1   6  -8  261.57    6.70
  -1   6   8  254.97    6.30
   1   6  -8  249.58    6.60
  -1   6   8  248.68    6.70
  -1  -6   8  252.67    6.70
   1  -6  -8  256.37    6.80
  -1  -6   8  260.47    6.60
   1  -6  -8  256.67    6.30
  -1  -6   8  246.78    5.90
   1  -6  -8  256.87    6.60
  -1  -6   8  263.37    6.60
   1   6  -7    1.20    0.60
  -1   6   7    1.00    0.60
   1   6  -7    1.00    0.60
  -1   6   7    0.60    0.40
   1  -6  -7    0.90    0.70
  -1  -6   7    0.50    0.60
   1  -6  -7    0.50    0.60
  -1  -6   7    0.60    0.30
   1  -6  -7    1.20    0.40
  -1  -6   7    1.60    0.60
  -1  -6   7    0.90    0.50
   1   6  -6    2.00    0.60
  -1   6   6    0.10    0.50
  -1   6   6    0.00    0.40
   1   6  -6    0.80    0.60
  -1  -6   6    0.40    0.30
   1  -6  -6    0.80    0.30
   1  -6  -6    1.70    0.60
   1  -6  -6    0.70    0.60
  -1  -6   6   -0.30    0.50
  -1  -6   6    1.10    0.60
  -1  -6   6    1.40    0.60
  -1   6   5  120.39    3.50
   1   6  -5  118.99    3.40
   1   6  -5  119.89    3.40
  -1   6   5  117.99    3.30
   1  -6  -5  116.79    3.50
   1  -6  -5  121.19    3.60
  -1  -6   5  120.79    3.40
  -1  -6   5  120.59    3.50
   1  -6  -5  122.39    3.00
  -1  -6   5  122.39    3.50
  -1  -6   5  119.09    3.10
  -1   6   4  156.48    4.10
   1   6  -4  158.88    4.20
  -1   6   4  153.38    4.20
   1   6  -4  152.18    4.10
   1  -6  -4  154.28    4.20
   1  -6  -4  154.58    4.30
   1  -6  -4  154.88    4.40
  -1  -6   4  153.08    4.30
  -1  -6   4  156.68    4.20
  -1  -6   4  155.58    4.20
  -1  -6   4  155.08    4.00
   1  -6  -4  159.08    3.70
  -1   6   3   98.89    2.80
   1   6  -3   98.99    2.90
  -1   6   3   98.19    3.00
   1   6  -3   95.49    2.70
  -1  -6   3   95.39    2.90
  -1  -6   3  100.89    2.90
  -1  -6   3   96.69    3.00
   1  -6  -3  100.69    2.90
   1  -6  -3  101.69    3.00
  -1  -6   3   97.49    2.80
   1   6  -2  194.28    4.80
  -1   6   2  199.28    5.10
  -1   6   2  205.08    5.00
   1   6  -2  199.28    5.00
   1  -6  -2  192.78    5.20
  -1  -6   2  199.28    5.00
   1  -6  -2  190.28    5.20
  -1  -6   2  195.88    5.20
  -1  -6   2  188.88    4.90
   1  -6  -2  189.08    5.00
   1   6  -1  410.66    9.80
   1   6  -1  413.56    9.60
  -1   6   1  418.06    9.80
  -1  -6   1  392.46    9.90
  -1  -6   1  413.06    9.60
   1  -6  -1  430.56   10.00
  -1  -6   1  403.06   10.00
  -1  -6   1  410.06    9.90
   1  -6  -1  414.66    9.90
   1  -6  -1  423.76   10.10
  -1   6   0  356.06    8.60
  -1   6   0  373.06    8.20
   1   6   0  365.96    8.40
   1   6   0  353.86    8.60
   1  -6   0  348.97    8.80
  -1  -6   0  352.66    8.70
  -1  -6   0  361.96    8.30
   1  -6   0  373.36    8.70
  -1  -6   0  352.96    8.80
  -1  -6   0  350.36    8.70
   1  -6   0  358.16    8.70
  -1   6  -1  131.79    3.10
  -1   6  -1  124.09    3.40
   1   6   1  125.79    3.60
   1   6   1  124.79    3.30
  -1  -6  -1  123.39    3.50
  -1  -6  -1  128.89    3.60
  -1  -6  -1  125.89    3.60
   1  -6   1  129.09    3.50
   1  -6   1  125.09    3.60
  -1  -6  -1  124.39    3.10
   1  -6   1  123.59    3.50
   1   6   2   12.40    0.80
  -1   6  -2   13.50    1.00
   1   6   2   15.60    1.10
  -1   6  -2   13.40    0.80
  -1  -6  -2   15.40    1.00
   1  -6   2   15.40    1.00
  -1  -6  -2   14.70    0.60
   1  -6   2   16.00    1.20
   1  -6   2   13.80    1.00
  -1  -6  -2   14.70    1.00
  -1  -6  -2   13.60    1.10
   1   6   3  327.47    7.80
  -1   6  -3  317.27    8.00
  -1   6  -3  333.37    7.80
   1   6   3  318.47    8.10
  -1  -6  -3  329.77    8.10
  -1  -6  -3  320.47    8.10
  -1  -6  -3  319.97    8.00
   1  -6   3  315.07    8.00
   1  -6   3  331.97    7.80
  -1  -6  -3  335.27    7.60
   1  -6   3  325.47    8.10
  -1   6  -4  567.84   13.30
   1   6   4  570.84   13.60
  -1   6  -4  558.54   13.50
   1   6   4  580.74   13.20
  -1  -6  -4  555.64   13.60
   1  -6   4  591.84   13.20
   1  -6   4  566.64   13.50
   1  -6   4  575.54   13.60
   1  -6   4  557.34   13.50
  -1  -6  -4  575.74   13.10
  -1  -6  -4  543.35   13.60
   1   6   5   37.20    1.30
  -1   6  -5   35.10    1.50
  -1   6  -5   33.50    1.50
   1   6   5   34.30    1.60
   1  -6   5   32.80    1.20
  -1  -6  -5   32.80    1.60
   1  -6   5   35.50    1.70
   1  -6   5   34.70    1.50
  -1  -6  -5   32.70    1.60
   1  -6   5   33.60    1.60
  -1  -6  -5   34.50    1.20
  -1   6  -6   59.39    2.10
  -1   6  -6   54.69    2.00
   1   6   6   50.99    2.10
   1   6   6   55.39    1.70
  -1  -6  -6   53.59    2.20
   1  -6   6   54.39    2.00
   1  -6   6   56.49    2.10
  -1  -6  -6   51.39    2.10
  -1  -6  -6   53.79    1.70
   1  -6   6   56.09    1.60
   1  -6   6   54.99    2.10
  -1   6  -7   19.00    1.20
   1   6   7   18.20    0.90
   1   6   7   18.80    1.30
   1   6   7   20.00    1.30
  -1   6  -7   16.20    1.20
  -1  -6  -7   18.60    1.20
  -1  -6  -7   18.90    1.30
   1  -6   7   21.20    1.30
  -1  -6  -7   17.50    1.00
   1  -6   7   19.40    1.20
   1  -6   7   18.60    0.70
   1  -6   7   17.50    1.20
  -1   6  -8   12.40    1.10
   1   6   8    9.00    1.00
   1   6   8    9.90    1.00
   1   6   8   11.20    0.70
  -1   6  -8    9.50    0.90
   1  -6   8   10.50    1.10
  -1  -6  -8   10.30    1.00
   1  -6   8   11.40    1.00
   1  -6   8   10.00    0.50
  -1  -6  -8   12.10    0.90
   1  -6   8    9.90    1.00
  -1  -6  -8   11.50    1.10
   1   6   9    3.00    0.80
   1   6   9    3.40    0.50
   1   6   9    3.60    0.80
  -1   6  -9    3.40    0.80
  -1   6  -9    3.30    0.70
   1  -6   9    3.30    0.70
  -1  -6  -9    3.10    0.60
  -1  -6  -9    2.60    0.70
   1  -6   9    3.70    0.80
   1  -6   9    3.60    0.70
  -1  -6  -9    2.90    0.80
  -1   6 -10    4.10    0.90
   1   6  10    5.30    0.60
   1   6  10    6.40    0.90
  -1   6 -10    5.40    0.90
   1   6  10    5.70    0.90
  -1  -6 -10    6.50    0.80
   1  -6  10    4.30    0.80
  -1  -6 -10    5.20    0.90
  -1  -6 -10    4.20    0.80
   1  -6  10    4.80    0.80
   1  -6  10    4.10    0.90
   1   6  11    5.10    0.90
   1   6  11    4.50    0.90
  -1   6 -11    4.00    0.80
  -1   6 -11    4.30    0.90
   1   6  11    5.50    0.60
   1  -6  11    4.40    0.80
  -1  -6 -11    5.20    0.80
  -1  -6 -11    5.70    0.80
   1  -6  11    4.80    0.90
   1  -6  11    4.90    0.90
  -1  -6 -11    4.70    0.90
  -1   6 -12   13.60    1.40
   1   6  12   14.20    1.30
   1   6  12   13.10    0.90
   1   6  12   12.30    1.30
  -1   6 -12   11.20    1.20
  -1  -6 -12   13.40    1.30
   1  -6  12   13.60    1.30
   1  -6  12   14.10    1.30
  -1  -6 -12   12.40    1.20
   1  -6  12   14.30    1.20
  -1  -6 -12   14.10    1.20
   1   6  13    1.50    0.50
   1   6  13    1.50    0.80
  -1   6 -13    1.50    0.90
  -1   6 -13    1.10    0.70
   1   6  13    1.00    0.80
  -1  -6 -13    1.00    0.70
  -1  -6 -13    1.60    0.80
   1  -6  13    1.30    0.90
  -1  -6 -13    0.60    0.60
   1  -6  13    0.40    0.70
   1  -6  13    1.30    0.80
   1   6  14   34.80    1.70
   1   6  14   35.50    2.20
   1   6  14   33.30    1.90
  -1   6 -14   35.20    1.90
  -1   6 -14   35.60    2.30
  -1  -6 -14   35.50    1.90
   1  -6  14   33.70    2.00
   1  -6  14   33.00    2.00
   1  -6  14   35.30    1.80
  -1  -6 -14   36.70    2.00
   1   6  15   47.80    2.20
  -1   6 -15   45.00    2.20
   1   6  15   46.10    2.40
  -1   6 -15   46.30    2.60
   1  -6  15   47.70    2.20
  -1  -6 -15   45.70    2.30
  -1  -6 -15   51.69    2.40
   1  -6  15   45.10    2.30
   1  -6  15   50.89    2.50
   1   6  16    5.80    1.20
  -1   6 -16    9.50    1.50
  -1   6 -16    5.60    1.10
   1   6  16    8.00    1.10
   1  -6  16    6.50    1.30
   1  -6  16    5.30    1.10
   1  -6  16    7.50    1.10
  -1  -6 -16    6.50    1.10
  -1  -6 -16    5.10    1.10
   1   6  17    6.10    1.10
  -1   6 -17    5.80    1.30
   1   6  17    7.60    1.40
  -1   6 -17    4.80    1.10
   1  -6  17    5.50    1.20
  -1  -6 -17    5.50    1.10
   1  -6  17    3.80    1.10
  -1  -6 -17    5.90    1.10
  -1   6 -18    0.40    0.90
  -1   6 -18    0.00    1.10
   1   6  18   -0.30    1.00
   1   6  18    0.10    0.80
  -1  -6 -18    1.20    0.90
  -1  -6 -18    0.80    0.90
   1  -6  18   -0.60    0.90
   1  -6  18   -1.00    0.90
   1   6  19    0.90    1.10
  -1   6 -19   -1.30    0.90
  -1   6 -19    0.00    1.20
  -1  -6 -19   -0.10    0.90
   1  -6  19    0.90    1.00
   1  -6  19   -0.30    1.00
  -1  -6 -19   -0.30    0.90
  -1   6 -20    3.20    1.40
   1   6  20    2.40    1.20
  -1   6 -20    2.40    1.10
   1  -6  20    1.30    1.00
   1  -6  20    0.70    1.10
  -1  -6 -20   -0.40    0.80
  -1  -6 -20    0.90    0.90
  -1   6 -21   10.10    1.50
  -1   6 -21   11.90    2.00
   1   6  21    8.50    1.60
  -1  -6 -21    9.40    1.50
   1  -6  21   10.40    1.60
   1  -6  21    8.90    1.50
  -1   6 -22   16.10    2.20
  -1   6 -22   17.20    1.80
   1   6  22   13.20    2.00
   1  -6  22   17.90    2.10
  -1  -6 -22   15.60    1.90
   1  -6  22   15.90    1.90
   1   6  23    2.10    1.40
  -1   6 -23    0.60    1.10
  -1   6 -23    2.30    1.50
  -1  -6 -23    0.70    1.20
   1  -6  23    2.20    1.20
   1  -6  23    1.30    1.20
   1   7 -23   -0.90    1.30
  -1   7  23    0.40    1.30
   1   7 -23    1.00    1.20
  -1  -7  23   -0.40    1.20
  -1  -7  23   -0.40    1.10
   1  -7 -23    2.20    1.20
   1   7 -22    0.30    1.10
  -1   7  22    0.20    1.10
   1   7 -22   -1.30    1.30
   1  -7 -22    1.30    1.10
  -1  -7  22    0.60    1.10
  -1  -7  22   -0.30    1.10
   1   7 -21   17.10    1.90
  -1   7  21   10.70    1.70
   1   7 -21   11.70    1.90
   1  -7 -21   15.80    1.70
  -1  -7  21   15.80    1.80
   1  -7 -21   12.10    1.60
  -1  -7  21   17.70    2.00
   1   7 -20    7.50    1.40
  -1   7  20    6.10    1.50
   1   7 -20    4.10    1.50
  -1  -7  20    7.00    1.40
  -1  -7  20    5.70    1.40
   1  -7 -20    7.40    1.30
   1  -7 -20    7.10    1.40
   1   7 -19    0.60    1.00
  -1   7  19   -0.20    1.00
   1   7 -19    0.20    1.10
  -1  -7  19   -0.70    0.90
  -1  -7  19    0.40    1.00
   1  -7 -19    1.90    1.00
   1  -7 -19    0.60    1.00
  -1   7  18   14.50    1.40
  -1   7  18   12.30    1.70
   1   7 -18   16.00    1.90
   1   7 -18   12.90    1.60
  -1  -7  18   14.00    1.70
   1  -7 -18   15.30    1.50
   1  -7 -18   17.20    1.80
  -1  -7  18   12.10    1.50
   1   7 -17    0.30    0.90
  -1   7  17    0.70    0.80
   1   7 -17    0.60    1.10
  -1   7  17    0.60    1.00
  -1  -7  17    0.50    0.90
   1  -7 -17    0.20    0.80
   1  -7 -17    0.10    0.90
  -1  -7  17   -1.40    0.80
   1   7 -16    8.10    1.40
   1   7 -16    5.40    1.20
  -1   7  16    6.60    1.30
  -1   7  16    7.80    1.10
  -1  -7  16    6.20    1.10
  -1  -7  16    7.40    1.30
   1  -7 -16    7.00    1.20
   1  -7 -16    5.70    1.00
   1  -7 -16    6.50    1.00
  -1   7  15    4.00    1.10
  -1   7  15    3.50    0.90
   1   7 -15    5.30    1.10
  -1   7  15    3.80    0.80
   1   7 -15    3.50    1.20
  -1  -7  15    5.00    1.10
  -1  -7  15    3.50    0.90
   1  -7 -15    4.40    0.90
  -1  -7  15    4.10    1.00
   1  -7 -15    4.20    1.10
   1  -7 -15    3.10    0.90
  -1   7  14    1.40    0.90
   1   7 -14    1.50    1.00
   1   7 -14    1.90    0.90
  -1   7  14    0.40    0.80
  -1   7  14    0.50    0.60
  -1  -7  14    2.10    0.90
  -1  -7  14    1.20    0.90
   1  -7 -14    0.90    0.70
   1  -7 -14    2.00    0.90
  -1  -7  14    0.60    0.70
   1  -7 -14    1.00    0.70
   1   7 -13   24.20    1.90
   1   7 -13   24.00    1.70
  -1   7  13   25.30    1.80
  -1   7  13   24.10    1.40
  -1   7  13   22.80    1.70
   1  -7 -13   29.00    1.80
  -1  -7  13   25.60    1.60
   1  -7 -13   24.60    1.50
   1  -7 -13   23.50    1.50
  -1  -7  13   24.20    1.50
  -1  -7  13   24.80    1.70
  -1   7  12   79.89    3.10
   1   7 -12   80.99    3.00
   1   7 -12   79.69    3.10
  -1   7  12   81.59    2.60
  -1   7  12   81.09    3.00
   1  -7 -12   83.09    3.10
   1  -7 -12   83.99    2.90
  -1  -7  12   83.59    2.80
  -1  -7  12   83.49    3.00
   1  -7 -12   83.29    2.70
  -1  -7  12   77.09    2.90
  -1   7  11    1.20    0.50
   1   7 -11    1.50    0.80
  -1   7  11    0.40    0.70
   1   7 -11    0.90    0.70
  -1   7  11    0.60    0.70
   1  -7 -11    1.20    0.70
   1  -7 -11    0.60    0.50
   1  -7 -11    0.10    0.70
  -1  -7  11    1.40    0.70
  -1  -7  11    1.80    0.70
  -1  -7  11    0.00    0.60
  -1   7  10  115.59    3.70
  -1   7  10  119.89    3.40
   1   7 -10  109.39    3.60
   1   7 -10  114.49    3.80
   1  -7 -10  120.49    3.70
  -1  -7  10  117.69    3.70
  -1  -7  10  114.69    3.60
  -1  -7  10  116.99    3.60
   1  -7 -10  119.59    3.30
   1  -7 -10  117.59    3.80
  -1   7   9  153.18    4.20
   1   7  -9  160.78    4.70
  -1   7   9  159.48    4.70
   1   7  -9  156.88    4.60
  -1  -7   9  154.38    4.60
  -1  -7   9  160.78    4.50
  -1  -7   9  153.58    3.70
   1  -7  -9  163.88    4.80
   1  -7  -9  159.08    4.50
  -1  -7   9  158.78    4.50
   1  -7  -9  158.48    4.10
  -1   7   8   42.20    2.00
   1   7  -8   47.70    2.00
  -1   7   8   44.10    1.70
   1   7  -8   44.80    1.90
  -1  -7   8   45.60    1.30
  -1  -7   8   46.40    1.90
  -1  -7   8   44.60    1.90
   1  -7  -8   45.00    2.00
  -1  -7   8   47.40    2.00
   1  -7  -8   45.40    1.50
   1  -7  -8   46.50    2.10
  -1   7   7   43.40    1.90
   1   7  -7   39.50    1.80
  -1   7   7   42.60    1.60
   1   7  -7   41.60    1.80
   1  -7  -7   38.50    1.90
  -1  -7   7   44.00    1.30
   1  -7  -7   40.10    1.80
   1  -7  -7   43.30    1.40
  -1  -7   7   42.50    1.90
  -1  -7   7   39.80    1.80
  -1  -7   7   42.60    1.80
   1   7  -6    0.30    0.50
  -1   7   6    0.40    0.40
  -1   7   6    0.60    0.60
   1   7  -6    0.20    0.50
   1  -7  -6    0.40    0.30
  -1  -7   6    0.80    0.60
  -1  -7   6    1.20    0.60
  -1  -7   6    0.60    0.60
   1  -7  -6   -0.40    0.60
  -1  -7   6    0.30    0.30
   1  -7  -6    1.90    0.70
  -1   7   5   66.99    2.50
   1   7  -5   68.69    2.40
   1   7  -5   73.79    2.40
  -1   7   5   74.59    2.30
  -1  -7   5   72.79    2.50
  -1  -7   5   74.49    2.20
   1  -7  -5   73.59    2.40
   1  -7  -5   73.69    2.60
  -1  -7   5   76.09    2.60
   1  -7  -5   70.99    2.60
   1  -7  -5   75.69    1.90
  -1  -7   5   74.19    2.50
   1   7  -4    3.20    0.70
  -1   7   4    3.00    0.60
   1   7  -4    2.20    0.60
  -1   7   4    3.10    0.50
  -1  -7   4    2.90    0.70
   1  -7  -4    3.10    0.70
  -1  -7   4    2.80    0.70
   1  -7  -4    2.20    0.70
  -1  -7   4    3.00    0.70
  -1  -7   4    2.50    0.50
   1  -7  -4    1.50    0.70
  -1   7   3  112.29    3.30
   1   7  -3  106.79    3.10
  -1   7   3  103.79    3.00
   1   7  -3  109.89    3.00
  -1  -7   3  107.09    3.00
   1  -7  -3  108.49    3.20
   1  -7  -3  103.69    3.30
  -1  -7   3  102.59    3.10
  -1  -7   3  104.39    3.30
   1  -7  -3  105.39    3.30
   1   7  -2   14.20    1.00
   1   7  -2   13.30    0.90
  -1   7   2   16.20    1.10
  -1   7   2   14.10    1.00
  -1  -7   2   10.00    0.90
   1  -7  -2   12.70    1.10
  -1  -7   2   11.60    1.10
  -1  -7   2   10.40    0.90
   1  -7  -2   11.70    1.10
   1   7  -1   30.90    1.40
   1   7  -1   35.10    1.20
  -1   7   1   28.20    1.30
  -1  -7   1   31.80    1.40
   1  -7  -1   30.30    1.50
   1  -7  -1   29.70    1.60
   1  -7  -1   33.40    1.50
  -1  -7   1   31.10    1.40
  -1  -7   1   32.50    1.60
   1   7   0   22.50    0.90
  -1   7   0   22.00    0.80
   1   7   0   20.20    1.10
  -1   7   0   21.00    1.10
   1  -7   0   22.60    1.20
  -1  -7   0   20.60    1.20
  -1  -7   0   21.00    1.20
   1  -7   0   23.50    1.50
  -1  -7   0   21.20    0.90
   1  -7   0   20.90    1.20
  -1  -7   0   19.80    1.40
  -1   7  -1  134.79    3.70
  -1   7  -1  135.99    3.40
   1   7   1  134.59    3.90
   1   7   1  134.79    3.60
  -1  -7  -1  135.29    4.00
  -1  -7  -1  137.99    3.90
   1  -7   1  138.19    3.80
   1  -7   1  134.29    3.80
   1  -7   1  134.99    4.00
  -1  -7  -1  130.29    3.80
  -1  -7  -1  134.99    3.30
   1   7   2   38.50    1.50
  -1   7  -2   38.80    1.60
  -1   7  -2   39.70    1.40
   1   7   2   38.40    1.70
  -1  -7  -2   40.00    1.20
  -1  -7  -2   39.70    1.70
   1  -7   2   44.40    1.70
  -1  -7  -2   39.80    1.80
   1  -7   2   43.30    1.90
  -1  -7  -2   39.80    1.80
   1  -7   2   40.70    1.70
  -1   7  -3   45.20    1.60
   1   7   3   45.60    1.80
   1   7   3   44.00    1.60
  -1   7  -3   41.60    1.70
   1  -7   3   41.70    1.70
  -1  -7  -3   46.80    2.00
  -1  -7  -3   43.10    1.90
   1  -7   3   45.50    1.70
  -1  -7  -3   45.50    1.80
  -1  -7  -3   44.50    1.30
   1  -7   3   45.20    1.90
  -1   7  -4   28.30    1.30
   1   7   4   27.10    1.20
   1   7   4   27.80    1.50
  -1   7  -4   26.60    1.40
   1  -7   4   28.50    1.40
   1  -7   4   26.40    1.20
   1  -7   4   26.20    1.50
  -1  -7  -4   28.20    1.50
  -1  -7  -4   27.20    1.40
  -1  -7  -4   26.40    0.90
  -1  -7  -4   28.50    1.50
   1   7   5   23.80    1.40
   1   7   5   25.80    1.10
  -1   7  -5   26.00    1.30
  -1   7  -5   27.80    1.40
   1  -7   5   23.60    1.10
  -1  -7  -5   22.60    1.40
   1  -7   5   24.80    1.40
   1  -7   5   22.50    1.40
  -1  -7  -5   24.70    1.50
  -1  -7  -5   26.20    1.00
  -1   7  -6    1.90    0.60
   1   7   6    3.30    0.80
   1   7   6    2.20    0.50
  -1   7  -6    2.40    0.60
  -1  -7  -6    1.40    0.60
  -1  -7  -6    1.70    0.40
   1  -7   6    2.80    0.70
   1  -7   6    1.80    0.60
   1  -7   6    2.40    0.70
  -1  -7  -6    1.50    0.60
   1  -7   6    1.70    0.40
  -1   7  -7   10.80    1.10
  -1   7  -7    9.30    1.00
   1   7   7    9.50    1.10
   1   7   7    8.20    0.70
  -1  -7  -7    8.50    1.10
  -1  -7  -7    8.20    0.70
   1  -7   7    8.40    1.00
   1  -7   7    8.00    0.90
   1  -7   7    7.80    1.00
  -1  -7  -7    7.60    1.00
   1  -7   7    8.80    0.60
   1   7   8    0.10    0.40
  -1   7  -8    0.30    0.60
   1   7   8    0.20    0.60
  -1   7  -8    0.60    0.60
   1   7   8    0.80    0.60
  -1  -7  -8   -1.10    0.60
  -1  -7  -8    0.70    0.60
   1  -7   8   -0.30    0.50
   1  -7   8    0.40    0.60
   1  -7   8    0.20    0.30
  -1  -7  -8    0.40    0.40
   1  -7   8    0.00    0.60
   1   7   9   15.40    0.90
  -1   7  -9   15.20    1.30
  -1   7  -9   15.80    1.30
   1   7   9   16.10    1.40
   1   7   9   17.30    1.40
  -1  -7  -9   16.60    1.40
   1  -7   9   16.70    1.20
   1  -7   9   15.70    1.30
   1  -7   9   16.60    1.30
  -1  -7  -9   14.60    1.00
  -1  -7  -9   13.40    1.30
   1   7  10   84.39    3.10
   1   7  10   85.09    3.10
  -1   7 -10   87.89    3.20
  -1   7 -10   88.19    3.00
   1   7  10   88.89    2.60
  -1  -7 -10   88.59    2.70
  -1  -7 -10   85.19    3.10
   1  -7  10   87.79    3.00
   1  -7  10   93.59    3.20
  -1  -7 -10   89.59    3.10
   1  -7  10   87.79    3.00
   1   7  11    0.20    0.70
   1   7  11   -0.60    0.60
  -1   7 -11    0.40    0.70
   1   7  11    0.20    0.40
  -1   7 -11   -0.30    0.60
  -1  -7 -11    0.20    0.50
  -1  -7 -11   -1.20    0.70
   1  -7  11   -0.20    0.60
   1  -7  11    1.60    0.70
   1  -7  11    0.80    0.70
  -1  -7 -11    0.30    0.60
  -1   7 -12   13.30    1.30
  -1   7 -12   17.10    1.60
   1   7  12   19.00    1.70
   1   7  12   16.20    1.40
   1   7  12   15.50    1.00
   1  -7  12   14.50    1.50
  -1  -7 -12   16.70    1.30
  -1  -7 -12   15.00    1.30
   1  -7  12   14.90    1.30
  -1  -7 -12   16.20    1.50
   1   7  13   11.50    1.30
  -1   7 -13   12.40    1.40
   1   7  13   15.90    1.60
  -1   7 -13   14.40    1.40
   1   7  13   13.80    1.10
   1  -7  13   12.70    1.40
  -1  -7 -13   12.70    1.20
   1  -7  13   13.20    1.40
   1  -7  13   12.30    1.20
  -1  -7 -13   13.10    1.20
  -1  -7 -13   11.70    1.40
   1   7  14   60.09    2.90
  -1   7 -14   63.99    2.70
   1   7  14   63.79    2.70
  -1   7 -14   66.39    3.00
   1  -7  14   61.99    2.60
  -1  -7 -14   64.59    2.60
  -1  -7 -14   65.09    2.50
   1  -7  14   61.49    2.80
  -1  -7 -14   61.69    2.80
   1  -7  14   63.79    2.80
   1   7  15   82.39    3.10
  -1   7 -15   80.89    3.50
  -1   7 -15   81.59    3.20
   1   7  15   80.69    3.40
   1  -7  15   78.69    3.20
   1  -7  15   79.49    3.30
  -1  -7 -15   82.69    3.30
  -1  -7 -15   79.49    3.00
   1  -7  15   85.59    3.10
  -1   7 -16    0.60    1.10
  -1   7 -16    0.90    0.90
   1   7  16    2.00    0.90
   1   7  16    0.10    1.00
   1  -7  16    0.20    0.90
   1  -7  16    0.40    0.90
  -1  -7 -16    1.60    0.90
   1  -7  16    1.70    0.80
  -1  -7 -16    0.40    0.80
  -1   7 -17    5.40    1.40
   1   7  17    3.60    1.20
  -1   7 -17    5.60    1.20
   1   7  17    6.50    1.10
   1  -7  17    4.60    1.20
  -1  -7 -17    4.50    1.00
   1  -7  17    3.00    1.00
  -1  -7 -17    4.80    1.10
  -1   7 -18   -1.10    1.00
   1   7  18    1.90    1.20
   1   7  18    0.90    0.90
  -1   7 -18   -0.40    0.90
  -1  -7 -18    0.90    0.90
   1  -7  18    0.00    0.90
   1  -7  18   -0.50    0.90
  -1  -7 -18   -1.00    0.80
   1   7  19    1.10    1.50
  -1   7 -19   -1.00    0.90
   1   7  19    1.90    1.20
  -1   7 -19    0.00    1.10
  -1  -7 -19   -0.30    0.90
   1  -7  19    1.10    1.00
  -1  -7 -19    0.80    0.90
   1  -7  19   -0.80    1.00
   1   7  20   22.70    2.40
  -1   7 -20   26.00    2.50
  -1   7 -20   20.40    1.90
  -1  -7 -20   22.40    2.00
   1  -7  20   24.20    2.30
   1  -7  20   17.50    1.90
  -1  -7 -20   19.40    1.90
  -1   7 -21    2.60    1.40
  -1   7 -21    2.10    1.10
   1   7  21    2.50    1.30
  -1  -7 -21    4.70    1.30
   1  -7  21    2.10    1.30
   1  -7  21    4.30    1.30
  -1  -7 -21    2.90    1.10
  -1   7 -22   11.70    2.00
   1   7  22    9.70    1.80
  -1   7 -22   12.00    1.70
  -1  -7 -22   12.50    1.80
   1  -7  22   13.20    1.90
   1  -7  22   11.20    1.80
  -1   7 -23   24.70    2.80
  -1   7 -23   23.20    2.20
   1   7  23   19.20    2.40
   1  -7  23   24.30    2.50
   1  -7  23   22.40    2.20
  -1  -7 -23   24.60    2.30
   1   8 -23    3.20    1.60
   1   8 -23    1.00    1.20
  -1   8  23    4.60    1.50
  -1  -8  23    1.20    1.30
  -1  -8  23    3.10    1.40
   1   8 -22   10.00    1.90
  -1   8  22   11.10    1.90
   1   8 -22   12.50    1.80
   1  -8 -22   12.40    1.70
  -1  -8  22   10.20    1.70
  -1  -8  22    9.00    1.70
   1   8 -21    4.00    1.30
  -1   8  21    3.00    1.40
   1   8 -21    5.50    1.60
   1  -8 -21    4.80    1.30
  -1  -8  21    3.90    1.40
  -1  -8  21    5.50    1.40
   1   8 -20    3.30    1.20
   1   8 -20    4.40    1.50
  -1   8  20    6.80    1.60
   1  -8 -20    4.60    1.30
  -1  -8  20    4.90    1.40
  -1  -8  20    2.70    1.20
   1   8 -19   18.00    1.90
  -1   8  19   14.90    1.90
   1   8 -19   16.50    2.10
  -1  -8  19   16.00    1.80
   1  -8 -19   14.00    1.70
  -1  -8  19   18.50    1.90
  -1   8  18    0.40    0.80
  -1   8  18   -0.30    1.00
   1   8 -18    1.30    1.00
   1   8 -18    2.50    1.30
   1  -8 -18    0.00    0.90
  -1  -8  18   -0.40    0.90
   1  -8 -18    0.10    0.70
  -1  -8  18   -0.50    0.90
  -1   8  17    4.70    1.10
   1   8 -17    3.90    1.30
  -1   8  17    3.40    1.20
   1   8 -17    5.40    1.20
  -1  -8  17    4.70    1.20
   1  -8 -17    4.10    1.00
   1  -8 -17    2.90    1.10
  -1  -8  17    4.90    1.20
   1  -8 -17    3.00    0.90
   1   8 -16   10.10    1.40
  -1   8  16    5.60    1.10
   1   8 -16   10.20    1.60
  -1   8  16    6.80    1.40
  -1  -8  16    9.30    1.40
   1  -8 -16    6.10    1.00
  -1  -8  16    8.00    1.30
   1  -8 -16    8.10    1.30
   1  -8 -16    7.80    1.10
  -1   8  15   -0.10    0.80
   1   8 -15   -0.50    1.00
  -1   8  15    0.40    1.00
   1   8 -15    0.00    0.90
   1  -8 -15    0.00    0.70
   1  -8 -15    0.30    0.90
  -1  -8  15   -0.50    0.80
  -1  -8  15    0.00    0.90
  -1  -8  15    0.50    0.80
   1  -8 -15    0.50    0.70
   1   8 -14    4.00    1.20
  -1   8  14    5.30    1.20
  -1   8  14    5.30    1.00
   1   8 -14    5.90    1.20
  -1   8  14    5.30    0.80
   1  -8 -14    4.40    1.20
  -1  -8  14    4.40    1.10
   1  -8 -14    4.50    0.80
  -1  -8  14    5.70    1.10
   1  -8 -14    3.80    0.90
  -1  -8  14    5.70    1.00
  -1   8  13    0.50    0.80
  -1   8  13    0.40    0.50
   1   8 -13    0.90    0.90
  -1   8  13    1.20    0.90
   1   8 -13    1.70    0.90
  -1  -8  13    0.40    0.80
   1  -8 -13    0.80    0.60
  -1  -8  13    1.20    0.90
   1  -8 -13    0.90    0.90
  -1  -8  13    0.60    0.80
   1  -8 -13    0.40    0.70
  -1   8  12    3.60    0.70
  -1   8  12    2.70    0.90
  -1   8  12    3.80    0.90
   1   8 -12    3.40    0.90
   1   8 -12    4.00    1.10
   1  -8 -12    5.30    1.00
   1  -8 -12    4.40    0.70
  -1  -8  12    5.20    1.00
  -1  -8  12    4.30    1.00
   1  -8 -12    3.20    1.00
  -1  -8  12    3.90    0.90
  -1   8  11   15.00    1.10
  -1   8  11   10.70    1.20
  -1   8  11   13.70    1.40
   1   8 -11   14.80    1.40
   1   8 -11   15.90    1.50
   1  -8 -11   14.40    1.00
   1  -8 -11   17.50    1.60
   1  -8 -11   15.90    1.40
  -1  -8  11   15.90    1.50
  -1  -8  11   13.00    1.20
  -1  -8  11   13.10    1.30
   1   8 -10    3.80    0.90
   1   8 -10    2.50    0.80
  -1   8  10    3.10    0.60
  -1   8  10    2.70    0.90
   1  -8 -10    2.80    0.90
   1  -8 -10    2.80    0.80
   1  -8 -10    4.20    0.60
  -1  -8  10    2.80    0.80
  -1  -8  10    2.40    0.80
  -1  -8  10    4.90    0.90
   1   8  -9    5.80    0.90
  -1   8   9    9.50    0.90
  -1   8   9    5.40    1.00
   1   8  -9    6.00    1.00
   1  -8  -9    6.70    1.00
  -1  -8   9    6.90    0.50
  -1  -8   9    6.10    0.90
  -1  -8   9    5.40    0.90
  -1  -8   9    6.70    1.00
   1  -8  -9    7.80    1.10
   1  -8  -9    7.80    0.70
   1   8  -8   80.79    2.80
  -1   8   8   76.29    2.90
   1   8  -8   83.09    2.80
  -1   8   8   78.69    2.50
  -1  -8   8   80.99    2.80
   1  -8  -8   80.59    2.90
   1  -8  -8   80.39    3.00
  -1  -8   8   80.09    2.80
   1  -8  -8   78.09    2.20
  -1  -8   8   79.99    2.20
  -1  -8   8   84.09    2.90
  -1   8   7  156.58    4.60
  -1   8   7  156.18    4.30
   1   8  -7  157.08    4.50
   1   8  -7  151.18    4.50
   1  -8  -7  154.18    4.70
  -1  -8   7  160.58    4.70
  -1  -8   7  161.58    4.60
   1  -8  -7  163.78    4.70
  -1  -8   7  166.38    4.10
   1  -8  -7  159.68    3.90
  -1  -8   7  162.38    4.60
  -1   8   6   63.29    2.50
  -1   8   6   62.59    2.10
   1   8  -6   66.19    2.30
  -1  -8   6   67.59    2.00
  -1  -8   6   61.49    2.30
   1  -8  -6   63.89    2.50
   1  -8  -6   63.09    2.50
   1  -8  -6   63.69    1.70
  -1  -8   6   67.59    2.50
   1   8  -5  140.99    3.80
  -1   8   5  135.19    3.80
   1   8  -5  136.49    4.00
  -1   8   5  133.19    4.10
   1  -8  -5  134.09    4.00
   1  -8  -5  138.59    3.30
   1  -8  -5  136.89    4.20
  -1  -8   5  139.69    4.10
  -1  -8   5  141.49    4.10
   1  -8  -5  135.39    4.20
  -1  -8   5  137.79    3.70
  -1  -8   5  139.69    4.00
  -1   8   4    5.80    0.80
   1   8  -4    7.00    0.80
  -1   8   4    4.90    0.70
   1   8  -4    4.30    0.60
  -1  -8   4    4.40    0.60
   1  -8  -4    6.00    0.90
  -1  -8   4    4.40    0.70
   1  -8  -4    5.80    0.80
   1  -8  -4    4.30    0.90
  -1  -8   4    5.70    0.90
   1   8  -3   89.29    2.80
  -1   8   3   89.79    3.00
  -1   8   3   89.19    2.80
   1   8  -3   89.29    2.60
   1  -8  -3   95.69    3.10
  -1  -8   3   88.59    3.00
  -1  -8   3   88.99    2.90
   1  -8  -3   90.79    2.90
   1  -8  -3   93.19    3.10
  -1  -8   3   96.39    2.80
  -1   8   2   31.40    1.60
  -1   8   2   32.20    1.40
   1   8  -2   29.90    1.30
   1   8  -2   32.30    1.40
   1  -8  -2   29.60    1.50
  -1  -8   2   32.90    1.70
   1  -8  -2   31.10    1.70
   1  -8  -2   35.60    1.70
  -1  -8   2   29.90    1.50
  -1  -8   2   32.50    1.50
   1   8  -1  114.49    3.40
  -1   8   1  123.09    3.50
   1   8  -1  115.99    3.10
   1  -8  -1  115.09    3.50
   1  -8  -1  122.79    3.80
  -1  -8   1  125.19    3.60
  -1  -8   1  118.69    3.50
   1  -8  -1  126.69    3.70
  -1  -8   1  118.49    3.70
   1   8   0  132.99    3.30
   1   8   0  128.99    3.70
  -1   8   0  126.09    3.70
   1   8   0  125.79    3.90
  -1  -8   0  130.29    3.80
  -1  -8   0  131.49    3.30
  -1  -8   0  139.29    3.90
   1  -8   0  137.09    3.90
  -1  -8   0  133.09    4.00
   1  -8   0  133.69    3.80
   1  -8   0  127.59    4.00
   1   8   1  327.97    7.60
  -1   8  -1  331.27    7.60
  -1   8  -1  324.37    8.10
   1   8   1  324.47    8.00
   1   8   1  318.87    8.30
  -1  -8  -1  332.47    8.30
  -1  -8  -1  326.67    7.60
   1  -8   1  326.87    8.20
  -1  -8  -1  323.37    8.20
   1  -8   1  332.97    8.20
  -1  -8  -1  323.87    8.40
   1  -8   1  316.07    8.40
   1   8   2   51.39    1.80
  -1   8  -2   48.50    1.60
  -1   8  -2   49.90    1.90
   1   8   2   51.09    2.10
   1  -8   2   50.79    2.20
  -1  -8  -2   49.60    2.10
   1  -8   2   49.50    2.00
  -1  -8  -2   48.00    2.10
   1  -8   2   49.40    1.90
  -1  -8  -2   51.29    1.40
  -1  -8  -2   45.60    1.90
  -1   8  -3    0.50    0.40
  -1   8  -3    0.90    0.50
   1   8   3    0.50    0.60
   1   8   3    0.60    0.40
   1  -8   3    1.20    0.50
  -1  -8  -3    1.20    0.70
   1  -8   3    0.00    0.50
   1  -8   3    1.10    0.60
  -1  -8  -3    1.30    0.70
  -1  -8  -3    0.00    0.50
  -1  -8  -3    0.50    0.30
   1   8   4   74.79    2.60
  -1   8  -4   73.79    2.50
  -1   8  -4   72.59    2.30
   1   8   4   70.39    2.30
  -1  -8  -4   74.49    2.00
  -1  -8  -4   73.39    2.70
   1  -8   4   75.79    2.30
  -1  -8  -4   72.59    2.70
  -1  -8  -4   75.49    2.60
   1  -8   4   70.29    2.70
   1  -8   4   69.29    2.50
   1   8   5   37.50    1.80
  -1   8  -5   36.70    1.60
   1   8   5   37.90    1.50
  -1   8  -5   34.60    1.70
   1  -8   5   38.00    1.40
  -1  -8  -5   34.90    1.80
   1  -8   5   37.40    1.80
  -1  -8  -5   36.20    1.20
  -1  -8  -5   35.80    1.80
   1  -8   5   39.30    1.80
  -1   8  -6    9.20    0.90
   1   8   6    9.50    1.10
  -1   8  -6    7.70    0.90
   1   8   6   10.30    0.80
   1  -8   6    6.80    0.90
  -1  -8  -6   11.40    1.20
  -1  -8  -6    9.80    0.70
   1  -8   6    9.40    0.80
   1  -8   6   10.40    1.10
  -1  -8  -6    7.50    1.00
  -1   8  -7    2.00    0.70
  -1   8  -7    0.20    0.60
   1   8   7    2.00    0.80
   1   8   7    0.90    0.40
  -1  -8  -7    0.90    0.40
  -1  -8  -7    0.90    0.70
   1  -8   7    0.00    0.60
   1  -8   7    1.20    0.40
  -1  -8  -7    0.80    0.70
   1  -8   7    0.70    0.70
   1  -8   7    0.50    0.60
  -1   8  -8   23.60    1.50
  -1   8  -8   24.30    1.50
   1   8   8   24.20    1.60
   1   8   8   25.50    1.20
   1  -8   8   24.90    1.60
  -1  -8  -8   26.80    1.60
   1  -8   8   26.60    1.00
  -1  -8  -8   24.30    1.10
   1  -8   8   24.00    1.50
  -1  -8  -8   25.20    1.70
   1  -8   8   26.00    1.60
  -1   8  -9   20.00    1.50
   1   8   9   21.40    1.60
   1   8   9   19.40    1.60
   1   8   9   19.20    1.10
  -1   8  -9   18.60    1.50
  -1  -8  -9   20.30    1.10
  -1  -8  -9   18.60    1.60
   1  -8   9   19.90    1.50
  -1  -8  -9   18.90    1.50
   1  -8   9   19.10    1.50
   1  -8   9   19.40    1.50
  -1   8 -10   53.09    2.40
   1   8  10   56.59    2.00
   1   8  10   55.99    2.50
  -1   8 -10   54.49    2.40
   1   8  10   56.59    2.50
  -1  -8 -10   64.29    2.60
   1  -8  10   61.89    2.50
  -1  -8 -10   54.09    2.40
   1  -8  10   56.99    2.40
   1  -8  10   55.39    2.40
  -1  -8 -10   56.49    2.00
  -1   8 -11   62.29    2.60
   1   8  11   60.69    2.70
   1   8  11   58.29    2.60
   1   8  11   57.59    2.10
  -1   8 -11   58.09    2.60
   1  -8  11   61.09    2.50
   1  -8  11   62.09    2.50
  -1  -8 -11   58.19    2.10
  -1  -8 -11   60.29    2.50
  -1  -8 -11   60.09    2.70
   1  -8  11   61.39    2.60
   1   8  12    8.80    1.30
   1   8  12    9.70    1.30
   1   8  12    9.10    0.90
  -1   8 -12    8.40    1.30
  -1   8 -12    7.20    1.10
   1  -8  12    9.20    1.20
  -1  -8 -12    8.90    1.30
  -1  -8 -12    8.80    1.10
   1  -8  12   11.00    1.30
   1  -8  12    8.50    1.20
  -1  -8 -12    8.00    0.90
   1   8  13   96.49    3.70
  -1   8 -13  105.89    3.80
  -1   8 -13   96.99    3.60
   1   8  13   92.99    3.50
   1  -8  13   99.29    3.60
   1  -8  13   98.39    3.60
   1  -8  13   96.39    3.50
  -1  -8 -13   98.79    3.70
  -1  -8 -13   93.19    3.20
  -1  -8 -13  107.79    3.50
  -1   8 -14    1.80    1.00
  -1   8 -14    1.30    0.90
   1   8  14   -0.40    0.90
   1   8  14   -0.30    0.80
   1  -8  14   -0.10    0.90
   1  -8  14    0.80    0.80
  -1  -8 -14    1.80    1.00
  -1  -8 -14   -0.30    0.70
  -1  -8 -14    1.80    0.70
   1  -8  14    0.10    0.90
   1   8  15   31.00    2.00
   1   8  15   30.80    2.30
  -1   8 -15   31.00    2.10
  -1   8 -15   28.20    2.30
   1  -8  15   32.60    2.00
  -1  -8 -15   30.70    1.90
   1  -8  15   28.90    2.10
   1  -8  15   31.50    2.20
  -1  -8 -15   31.10    2.10
  -1  -8 -15   31.10    1.80
  -1   8 -16   30.10    2.10
  -1   8 -16   24.70    2.20
   1   8  16   27.70    2.30
   1   8  16   26.20    1.90
   1  -8  16   25.70    1.90
   1  -8  16   25.20    2.00
  -1  -8 -16   24.70    1.80
   1  -8  16   29.80    2.00
  -1  -8 -16   29.70    2.10
   1   8  17    3.60    1.10
  -1   8 -17    5.10    1.40
  -1   8 -17    4.30    1.20
   1   8  17    3.70    1.30
   1  -8  17    4.00    1.20
   1  -8  17    4.10    1.20
  -1  -8 -17    4.50    1.20
  -1  -8 -17    3.70    0.90
   1   8  18    2.00    1.20
   1   8  18    1.90    1.00
  -1   8 -18    2.40    1.10
  -1   8 -18    1.60    1.20
  -1  -8 -18    2.80    0.90
   1  -8  18    1.60    1.10
  -1  -8 -18    1.80    1.10
   1  -8  18    2.10    1.10
   1   8  19    1.80    1.30
  -1   8 -19    6.00    1.60
  -1   8 -19    2.90    1.20
   1   8  19    3.30    1.30
  -1  -8 -19    4.30    1.10
   1  -8  19    4.70    1.30
   1  -8  19    5.90    1.40
  -1  -8 -19    3.50    1.20
   1   8  20    0.20    1.20
  -1   8 -20    0.50    1.00
  -1   8 -20    0.50    1.20
   1  -8  20   -1.20    1.00
  -1  -8 -20   -1.50    0.90
   1  -8  20   -1.10    1.00
  -1   8 -21    0.90    1.30
  -1   8 -21    0.40    1.10
   1   8  21    0.60    1.20
  -1  -8 -21   -0.10    1.00
   1  -8  21    0.80    1.10
   1  -8  21    0.60    1.20
  -1   8 -22    9.10    1.60
   1   8  22    7.30    1.80
  -1   8 -22    4.70    1.70
   1  -8  22    6.50    1.60
   1  -8  22    6.30    1.50
   1   9 -22   -1.30    0.90
  -1   9  22   -0.80    1.20
   1   9 -22   -1.50    1.20
   1  -9 -22    0.50    1.10
  -1  -9  22   -1.70    1.10
  -1  -9  22    0.90    1.20
   1   9 -21   -1.20    1.30
   1   9 -21   -1.50    1.00
  -1   9  21    0.70    1.20
  -1  -9  21   -0.70    1.10
  -1  -9  21   -0.50    1.20
   1  -9 -21    0.30    1.10
   1   9 -20   13.20    2.00
   1   9 -20   11.50    1.70
  -1   9  20   10.50    1.70
  -1  -9  20   11.00    1.70
  -1  -9  20   15.10    1.90
   1  -9 -20   12.90    1.70
  -1   9  19    1.90    1.20
   1   9 -19    0.30    1.30
   1   9 -19    1.10    1.10
  -1  -9  19    1.40    1.00
  -1  -9  19    1.50    1.10
   1  -9 -19    0.60    1.10
  -1   9  18   -0.70    0.90
   1   9 -18    0.30    1.00
  -1   9  18   -0.10    1.00
   1   9 -18    0.80    1.20
   1  -9 -18   -0.40    0.90
   1  -9 -18    0.70    0.80
  -1  -9  18   -1.50    0.80
  -1  -9  18   -1.40    0.90
  -1   9  17    7.70    1.50
   1   9 -17    5.70    1.50
  -1   9  17    8.10    1.30
   1   9 -17    7.90    1.40
   1  -9 -17    8.90    1.20
  -1  -9  17    6.20    1.30
   1  -9 -17    6.50    1.30
  -1  -9  17    7.90    1.50
  -1   9  16    1.40    1.00
  -1   9  16    3.40    1.20
   1   9 -16    0.60    1.10
   1   9 -16    1.00    1.00
  -1  -9  16    1.80    1.00
   1  -9 -16    2.30    0.90
   1  -9 -16    3.80    1.20
  -1  -9  16    2.10    1.10
  -1   9  15   15.00    1.60
   1   9 -15   14.70    1.80
  -1   9  15   12.60    1.60
   1   9 -15   15.40    1.70
  -1  -9  15   12.90    1.40
  -1  -9  15   13.30    1.70
   1  -9 -15   12.90    1.40
   1  -9 -15   17.50    1.80
  -1  -9  15   10.50    1.40
  -1   9  14   26.10    2.10
  -1   9  14   26.20    1.90
  -1   9  14   22.70    2.30
   1   9 -14   22.60    1.90
   1   9 -14   25.20    2.10
  -1  -9  14   24.30    2.00
   1  -9 -14   24.90    2.00
  -1  -9  14   25.80    1.90
  -1  -9  14   23.50    1.80
   1  -9 -14   25.00    1.70
  -1   9  13   21.30    1.40
   1   9 -13   24.20    2.00
  -1   9  13   24.50    2.00
  -1   9  13   23.60    1.90
   1   9 -13   19.30    1.80
   1  -9 -13   25.70    2.00
  -1  -9  13   23.30    1.90
  -1  -9  13   21.40    1.70
   1  -9 -13   23.50    1.80
  -1  -9  13   22.10    1.70
   1   9 -12   30.20    2.00
  -1   9  12   32.20    2.00
  -1   9  12   28.80    1.50
  -1   9  12   30.70    2.10
   1   9 -12   29.60    2.10
   1  -9 -12   25.60    1.80
  -1  -9  12   29.00    1.90
   1  -9 -12   28.50    2.10
  -1  -9  12   29.50    1.90
  -1  -9  12   29.20    2.00
   1   9 -11  151.28    4.80
  -1   9  11  155.68    4.40
  -1   9  11  153.18    5.00
   1   9 -11  157.08    4.90
  -1  -9  11  160.28    4.80
  -1  -9  11  156.68    4.80
  -1  -9  11  157.68    4.90
   1  -9 -11  157.08    4.80
   1  -9 -11  160.68    5.10
   1   9 -10   50.19    2.40
  -1   9  10   57.29    2.60
  -1   9  10   52.29    2.10
   1   9 -10   56.49    2.50
   1  -9 -10   54.99    2.60
  -1  -9  10   59.59    2.50
  -1  -9  10   54.99    2.50
  -1  -9  10   58.59    2.50
   1  -9 -10   54.79    2.50
  -1   9   9   65.49    2.30
   1   9  -9   68.09    2.70
  -1   9   9   68.09    2.80
   1   9  -9   65.89    2.70
  -1  -9   9   68.39    2.70
  -1  -9   9   67.29    2.80
   1  -9  -9   73.19    2.80
  -1  -9   9   70.29    2.70
   1  -9  -9   65.79    2.30
  -1   9   8  162.08    5.00
   1   9  -8  167.18    4.80
   1   9  -8  161.28    4.90
  -1   9   8  165.68    4.60
   1  -9  -8  168.98    5.00
  -1  -9   8  164.08    5.00
  -1  -9   8  169.18    4.30
  -1  -9   8  175.08    5.00
   1  -9  -8  167.08    5.10
   1  -9  -8  171.18    4.30
  -1  -9   8  166.08    4.90
   1   9  -7   73.69    2.60
  -1   9   7   74.69    2.50
  -1   9   7   74.19    2.80
   1   9  -7   74.79    2.70
   1  -9  -7   80.29    2.90
   1  -9  -7   74.09    2.10
  -1  -9   7   76.39    2.80
  -1  -9   7   70.59    2.80
  -1  -9   7   77.59    2.30
  -1  -9   7   72.49    2.70
   1  -9  -7   66.79    2.80
  -1   9   6   23.30    1.60
   1   9  -6   26.60    1.50
   1   9  -6   22.40    1.40
  -1   9   6   22.90    1.30
   1  -9  -6   23.50    0.80
  -1  -9   6   22.10    1.10
   1  -9  -6   21.50    1.70
   1  -9  -6   23.70    1.70
  -1  -9   6   25.90    1.70
  -1  -9   6   22.60    1.50
  -1  -9   6   23.20    1.50
   1   9  -5  115.29    3.40
   1   9  -5  112.99    3.60
  -1   9   5  116.69    3.40
  -1   9   5  116.69    3.70
  -1  -9   5  113.49    3.70
  -1  -9   5  118.49    3.60
  -1  -9   5  113.89    3.30
   1  -9  -5  115.89    3.80
   1  -9  -5  110.79    3.50
   1  -9  -5  113.09    3.80
   1   9  -4  130.89    3.60
   1   9  -4  129.09    3.90
  -1   9   4  128.69    4.00
  -1   9   4  131.09    3.80
  -1  -9   4  134.49    4.10
   1  -9  -4  134.49    4.20
  -1  -9   4  134.39    3.70
   1  -9  -4  131.19    4.10
  -1  -9   4  125.29    3.90
   1  -9  -4  126.59    3.90
  -1   9   3    0.50    0.60
   1   9  -3   -0.30    0.40
   1   9  -3    0.70    0.50
  -1   9   3   -0.10    0.50
  -1  -9   3    0.20    0.50
   1  -9  -3    0.80    0.70
   1  -9  -3   -0.10    0.60
  -1  -9   3    0.50    0.70
  -1  -9   3    1.00    0.60
   1  -9  -3    0.50    0.70
   1   9  -2   45.60    1.90
   1   9  -2   50.49    1.70
  -1   9   2   49.50    2.10
  -1   9   2   51.79    1.90
   1  -9  -2   51.59    2.30
  -1  -9   2   50.39    2.20
  -1  -9   2   55.39    2.00
   1  -9  -2   47.70    2.00
  -1  -9   2   50.79    2.10
   1  -9  -2   46.70    2.10
   1   9  -1   12.80    1.10
  -1   9   1   12.30    1.20
  -1   9   1    9.40    0.90
   1   9  -1   11.60    0.80
   1  -9  -1   13.00    1.10
  -1  -9   1   14.40    1.30
  -1  -9   1   10.60    1.00
  -1  -9   1   13.60    1.20
   1  -9  -1   10.10    1.10
   1  -9  -1   13.00    1.30
   1   9   0    1.80    0.70
   1   9   0    0.80    0.50
   1   9   0    0.10    0.30
  -1   9   0    0.70    0.60
  -1  -9   0    0.80    0.60
   1  -9   0    0.30    0.60
   1  -9   0    0.40    0.70
  -1  -9   0    0.50    0.70
   1  -9   0    0.50    0.60
  -1  -9   0    0.30    0.60
   1   9   1   50.89    1.90
  -1   9  -1   46.60    1.90
   1   9   1   50.09    2.10
   1   9   1   50.79    1.50
  -1   9  -1   48.30    1.40
   1  -9   1   47.50    2.20
   1  -9   1   50.09    2.00
  -1  -9  -1   51.29    2.20
   1  -9   1   49.20    2.00
  -1  -9  -1   49.99    2.10
  -1  -9  -1   49.80    2.00
   1   9   2   19.90    0.80
   1   9   2   21.10    1.10
  -1   9  -2   21.60    1.30
   1   9   2   20.20    1.40
  -1   9  -2   18.50    0.90
   1  -9   2   20.10    1.20
  -1  -9  -2   19.80    1.30
   1  -9   2   18.50    1.20
  -1  -9  -2   19.80    0.80
  -1  -9  -2   20.00    1.40
  -1  -9  -2   23.80    1.60
   1  -9   2   18.00    1.50
   1   9   3    4.10    0.70
  -1   9  -3    4.60    0.60
   1   9   3    3.10    0.80
  -1   9  -3    3.40    0.70
  -1  -9  -3    3.60    0.80
  -1  -9  -3    4.20    0.70
   1  -9   3    2.00    0.80
   1  -9   3    3.20    0.70
  -1  -9  -3    3.90    0.40
  -1  -9  -3    4.00    0.90
   1  -9   3    4.00    0.70
  -1   9  -4   17.10    1.30
   1   9   4   16.90    1.40
  -1   9  -4   15.10    1.00
   1   9   4   16.90    1.10
   1  -9   4   17.10    1.10
   1  -9   4   15.70    1.30
  -1  -9  -4   15.70    1.40
   1  -9   4   17.80    1.50
  -1  -9  -4   20.20    1.50
  -1  -9  -4   15.90    1.30
  -1  -9  -4   17.60    0.70
   1   9   5   67.29    2.70
  -1   9  -5   69.39    2.60
  -1   9  -5   72.39    2.30
   1   9   5   69.29    2.30
  -1  -9  -5   75.39    2.80
   1  -9   5   72.79    2.80
   1  -9   5   73.59    2.30
  -1  -9  -5   69.89    2.80
   1  -9   5   64.59    2.60
  -1  -9  -5   73.09    2.00
  -1   9  -6   29.30    1.50
   1   9   6   27.20    1.70
   1   9   6   30.50    1.40
  -1   9  -6   29.40    1.70
   1  -9   6   30.40    1.80
   1  -9   6   29.00    1.30
  -1  -9  -6   28.40    1.80
   1  -9   6   28.80    1.70
  -1  -9  -6   29.90    1.10
  -1  -9  -6   30.60    1.80
   1   9   7   45.70    2.20
  -1   9  -7   48.80    2.00
   1   9   7   44.90    1.80
  -1   9  -7   46.40    2.10
  -1  -9  -7   46.30    2.20
   1  -9   7   49.10    2.30
  -1  -9  -7   46.40    1.60
  -1  -9  -7   47.60    2.30
   1  -9   7   52.49    1.70
   1  -9   7   51.19    2.20
   1   9   8   13.90    1.00
  -1   9  -8   13.30    1.30
   1   9   8   16.20    1.60
  -1   9  -8   15.80    1.30
  -1  -9  -8   15.40    1.60
   1  -9   8   17.50    1.50
  -1  -9  -8   15.00    0.90
  -1  -9  -8   15.30    1.40
   1  -9   8   12.30    1.30
   1   9   9   20.80    1.20
  -1   9  -9   22.10    1.60
  -1   9  -9   23.00    1.60
   1   9   9   19.30    1.60
   1   9   9   20.90    1.80
   1  -9   9   24.00    1.70
  -1  -9  -9   17.10    1.60
   1  -9   9   23.00    1.70
  -1  -9  -9   20.00    1.60
  -1  -9  -9   22.40    1.10
   1  -9   9   22.70    1.60
   1   9  10   23.20    1.80
   1   9  10   22.90    1.30
   1   9  10   22.40    1.70
  -1   9 -10   23.40    1.70
  -1   9 -10   27.70    1.80
  -1  -9 -10   22.70    1.20
   1  -9  10   21.20    1.70
   1  -9  10   20.90    1.70
   1  -9  10   22.00    1.70
  -1  -9 -10   23.40    1.90
  -1  -9 -10   14.80    1.50
   1   9  11   11.70    1.50
  -1   9 -11   11.80    1.40
  -1   9 -11    8.60    1.20
   1   9  11   13.70    1.50
   1   9  11   12.80    1.00
  -1  -9 -11   10.20    1.50
   1  -9  11   10.10    1.30
   1  -9  11    9.20    1.20
  -1  -9 -11   10.20    0.90
   1  -9  11   11.60    1.30
  -1  -9 -11   13.20    1.40
  -1   9 -12   16.20    1.60
   1   9  12   14.30    1.50
  -1   9 -12   16.40    1.60
   1   9  12   18.00    1.70
  -1  -9 -12   14.00    1.20
   1  -9  12   15.00    1.60
   1  -9  12   18.90    1.60
  -1  -9 -12   15.10    1.50
   1  -9  12   18.00    1.70
  -1  -9 -12   19.40    1.80
   1   9  13   21.40    1.90
   1   9  13   16.70    1.80
  -1   9 -13   23.20    1.90
  -1   9 -13   22.70    1.90
  -1  -9 -13   20.70    1.70
   1  -9  13   24.30    2.00
  -1  -9 -13   21.70    1.50
   1  -9  13   18.50    1.60
  -1  -9 -13   23.70    2.00
   1  -9  13   16.50    1.60
   1   9  14   72.09    3.20
  -1   9 -14   69.99    3.10
   1   9  14   73.19    3.30
  -1   9 -14   74.89    3.30
   1  -9  14   69.19    3.10
  -1  -9 -14   76.89    3.30
   1  -9  14   70.39    3.00
   1  -9  14   70.59    3.20
  -1  -9 -14   70.09    3.00
   1   9  15    3.50    1.20
   1   9  15    3.10    1.00
  -1   9 -15    3.50    1.20
  -1   9 -15    5.00    1.20
   1  -9  15    1.40    0.90
   1  -9  15    3.00    1.10
  -1  -9 -15    3.30    1.00
  -1  -9 -15    2.70    1.10
   1  -9  15    2.30    1.10
   1   9  16    9.90    1.60
  -1   9 -16    8.10    1.50
   1   9  16   10.40    1.50
  -1   9 -16    9.50    1.40
  -1  -9 -16    9.40    1.40
  -1  -9 -16    9.90    1.40
   1  -9  16    9.20    1.50
   1  -9  16    6.90    1.40
   1   9  17    1.00    1.00
  -1   9 -17    3.20    1.20
   1   9  17    3.10    1.10
  -1   9 -17    2.80    1.20
   1  -9  17    0.60    1.10
   1  -9  17    2.20    1.10
  -1  -9 -17    3.20    1.10
   1   9  18   -2.30    0.90
  -1   9 -18    0.70    1.10
  -1   9 -18   -1.20    0.90
   1   9  18    1.10    1.00
   1  -9  18    0.10    1.10
  -1  -9 -18   -0.40    1.00
   1  -9  18    0.70    1.10
  -1   9 -19    1.90    1.20
  -1   9 -19    3.90    1.40
   1   9  19    3.80    1.20
   1   9  19    1.70    1.30
  -1  -9 -19   -0.70    1.00
   1  -9  19    0.50    1.10
   1  -9  19    2.60    1.20
  -1   9 -20    2.10    1.30
  -1   9 -20    1.00    1.10
   1   9  20   -1.00    1.10
   1  -9  20    1.70    1.30
  -1  -9 -20   -0.90    1.00
   1  -9  20    1.80    1.20
   1   9  21    2.60    1.40
  -1   9 -21    4.40    1.50
  -1   9 -21    4.60    1.40
   1  -9  21    2.60    1.30
   1  -9  21    4.40    1.50
  -1  -9 -21    3.40    1.30
  -1  10  21   -0.10    1.20
   1  10 -21    1.40    1.20
   1  10 -21    1.80    1.30
  -1 -10  21    0.00    1.10
  -1 -10  21    0.00    1.30
   1 -10 -21   -0.20    1.10
   1  10 -20    6.20    1.50
  -1  10  20    5.50    1.50
   1  10 -20    5.80    1.60
  -1 -10  20    2.70    1.30
   1 -10 -20    4.40    1.40
  -1 -10  20    3.70    1.50
   1  10 -19   15.50    2.00
   1  10 -19   10.40    1.70
  -1  10  19   11.00    1.80
  -1 -10  19   11.20    1.70
   1 -10 -19   12.10    1.80
  -1 -10  19   11.40    1.80
  -1  10  18    7.80    1.40
   1  10 -18    7.60    1.60
  -1  10  18    5.30    1.40
   1  10 -18    3.60    1.30
   1 -10 -18    7.50    1.30
   1 -10 -18    7.10    1.40
  -1 -10  18    6.00    1.40
  -1 -10  18    5.20    1.40
   1  10 -17   -1.10    1.00
   1  10 -17    3.30    1.20
  -1  10  17    0.00    1.00
  -1  10  17    2.40    1.10
   1 -10 -17    2.40    1.10
  -1 -10  17    1.20    1.10
   1 -10 -17   -0.20    0.90
  -1 -10  17    1.10    1.00
   1  10 -16    0.20    1.00
  -1  10  16   -0.50    1.10
   1  10 -16    2.00    1.10
  -1  10  16    1.10    1.00
  -1 -10  16   -0.50    0.90
   1 -10 -16   -0.50    0.80
   1 -10 -16   -0.30    1.00
  -1 -10  16   -0.50    0.90
  -1  10  15    4.10    1.20
   1  10 -15    5.80    1.20
  -1  10  15    6.00    1.40
   1  10 -15    6.30    1.40
   1 -10 -15    4.60    1.30
  -1 -10  15    5.90    1.20
  -1 -10  15    6.40    1.30
   1 -10 -15    6.70    1.20
  -1 -10  15    6.60    1.20
   1  10 -14    1.10    1.00
  -1  10  14    2.10    1.10
  -1  10  14    1.90    1.00
   1  10 -14    3.70    1.10
   1 -10 -14    2.60    1.00
  -1 -10  14    1.80    1.00
   1 -10 -14    2.10    1.20
  -1 -10  14    1.70    1.10
  -1 -10  14    2.10    1.00
  -1  10  13   18.80    1.70
   1  10 -13   19.30    1.80
   1  10 -13   17.10    1.70
  -1  10  13   18.00    1.50
  -1  10  13   18.10    1.80
   1 -10 -13   14.80    1.60
  -1 -10  13   17.70    1.70
   1 -10 -13   14.50    1.60
  -1 -10  13   15.50    1.60
  -1 -10  13   18.20    1.90
  -1  10  12   27.80    1.60
  -1  10  12   30.20    2.10
   1  10 -12   31.80    2.10
  -1  10  12   33.00    2.20
   1  10 -12   30.80    2.00
  -1 -10  12   25.90    1.90
  -1 -10  12   29.10    2.10
  -1 -10  12   31.60    2.10
   1 -10 -12   27.10    2.00
   1 -10 -12   31.30    2.20
  -1  10  11   18.40    1.80
  -1  10  11   19.10    1.40
   1  10 -11   16.60    1.60
   1  10 -11   21.60    1.80
  -1 -10  11   17.80    1.60
   1 -10 -11   19.00    1.70
   1 -10 -11   18.40    1.80
  -1 -10  11   18.10    1.70
  -1 -10  11   21.80    1.80
  -1  10  10    4.10    0.80
   1  10 -10    1.40    0.90
   1  10 -10    1.50    0.90
  -1  10  10    3.60    1.00
   1 -10 -10    3.90    1.00
  -1 -10  10    4.10    1.00
  -1 -10  10    1.60    0.90
   1 -10 -10    3.00    1.10
  -1 -10  10    3.00    1.00
  -1  10   9    4.30    1.10
   1  10  -9    4.30    1.00
   1  10  -9    5.40    1.00
  -1  10   9    6.30    0.90
  -1 -10   9    6.30    1.10
  -1 -10   9    5.60    1.10
  -1 -10   9    6.70    1.10
   1 -10  -9    4.80    1.10
   1 -10  -9    7.10    1.20
   1  10  -8   20.40    1.50
   1  10  -8   18.60    1.60
  -1  10   8   18.30    1.30
  -1  10   8   19.00    1.70
  -1 -10   8   17.90    1.60
   1 -10  -8   21.80    1.90
  -1 -10   8   19.60    1.60
  -1 -10   8   17.60    1.50
  -1  10   7   14.40    1.20
   1  10  -7   15.10    1.30
  -1  10   7   12.70    1.40
   1  10  -7   17.20    1.50
  -1 -10   7   13.30    1.00
   1 -10  -7   14.60    1.40
  -1 -10   7   17.20    1.50
   1 -10  -7   17.10    1.60
  -1 -10   7   14.40    1.50
   1  10  -6  143.39    4.00
  -1  10   6  138.29    4.40
   1  10  -6  138.89    4.30
  -1  10   6  136.39    4.00
   1 -10  -6  142.89    4.30
  -1 -10   6  141.79    3.90
   1 -10  -6  132.69    4.40
  -1 -10   6  138.99    4.30
  -1 -10   6  141.09    4.50
   1 -10  -6  133.29    4.40
  -1  10   5   10.20    1.00
   1  10  -5   11.40    1.20
  -1  10   5   10.70    1.30
   1  10  -5   10.80    1.00
   1 -10  -5    9.20    1.10
   1 -10  -5   10.20    1.30
   1 -10  -5   10.10    1.20
  -1 -10   5    8.90    1.00
  -1 -10   5   10.40    1.30
  -1 -10   5   10.20    1.00
   1  10  -4   69.79    2.30
   1  10  -4   68.99    2.60
  -1  10   4   69.99    2.80
  -1  10   4   69.59    2.50
   1 -10  -4   71.49    2.90
  -1 -10   4   73.19    2.90
  -1 -10   4   71.09    2.70
   1 -10  -4   67.69    2.70
   1 -10  -4   71.69    2.70
  -1 -10   4   72.79    2.50
   1  10  -3   25.00    1.20
  -1  10   3   27.60    1.70
  -1  10   3   26.90    1.50
   1  10  -3   30.70    1.60
  -1 -10   3   27.60    1.90
  -1 -10   3   29.40    1.50
  -1 -10   3   25.80    1.60
   1 -10  -3   25.00    1.80
   1 -10  -3   26.40    1.60
   1 -10  -3   27.90    1.80
  -1  10   2  104.19    3.60
   1  10  -2  105.39    3.00
   1  10  -2  103.29    3.40
  -1  10   2  105.69    3.30
  -1 -10   2  108.49    3.50
   1 -10  -2  109.49    3.80
   1 -10  -2  105.79    3.60
  -1 -10   2  110.99    3.70
   1 -10  -2  108.69    3.50
  -1 -10   2  115.69    3.50
  -1  10   1   10.80    1.10
   1  10  -1   15.60    1.20
   1  10  -1   13.10    0.80
  -1  10   1   11.80    1.30
  -1 -10   1   10.70    1.10
   1 -10  -1   12.40    1.30
  -1 -10   1   10.60    1.10
   1 -10  -1    8.80    1.10
   1 -10  -1   10.10    1.20
  -1 -10   1   12.10    1.30
  -1  10   0   62.09    2.30
   1  10   0   57.69    2.50
   1  10   0   59.29    2.30
   1  10   0   63.09    1.80
  -1 -10   0   57.39    2.40
   1 -10   0   61.79    2.70
   1 -10   0   60.19    2.40
  -1 -10   0   58.29    2.40
   1 -10   0   63.69    2.50
  -1 -10   0   62.29    2.70
  -1  10  -1   37.50    1.80
  -1  10  -1   35.80    1.30
   1  10   1   36.60    1.60
   1  10   1   35.00    1.80
   1  10   1   36.70    1.20
   1 -10   1   36.30    1.80
  -1 -10  -1   35.40    1.80
   1 -10   1   35.20    1.80
  -1 -10  -1   32.70    1.80
  -1 -10  -1   36.80    2.10
   1 -10   1   33.30    2.00
  -1  10  -2   17.30    1.30
   1  10   2   17.90    1.40
  -1  10  -2   17.90    0.90
   1  10   2   16.60    1.20
   1 -10   2   17.40    1.20
  -1 -10  -2   17.90    1.60
  -1 -10  -2   18.70    1.40
   1 -10   2   17.20    1.60
  -1 -10  -2   17.80    1.40
   1 -10   2   16.40    1.30
  -1  10  -3    1.30    0.50
   1  10   3    1.00    0.60
  -1  10  -3    1.90    0.70
   1  10   3    0.50    0.70
  -1 -10  -3   -0.10    0.70
   1 -10   3    0.70    0.80
   1 -10   3    0.40    0.60
  -1 -10  -3    1.10    0.80
  -1 -10  -3    0.70    0.70
   1 -10   3    0.80    0.60
   1  10   4   48.20    1.90
  -1  10  -4   49.10    1.80
  -1  10  -4   46.20    2.10
   1  10   4   47.60    2.30
   1 -10   4   48.00    2.10
  -1 -10  -4   55.89    2.30
  -1 -10  -4   50.79    2.20
  -1 -10  -4   50.09    2.40
   1 -10   4   50.19    2.40
   1 -10   4   48.90    2.00
  -1  10  -5   38.10    2.00
  -1  10  -5   39.90    1.70
   1  10   5   34.10    2.00
   1  10   5   41.10    1.70
  -1 -10  -5   34.80    1.90
  -1 -10  -5   38.50    2.10
   1 -10   5   42.60    1.70
   1 -10   5   40.00    2.00
   1 -10   5   38.00    2.10
  -1 -10  -5   41.00    2.20
  -1  10  -6   23.00    1.40
  -1  10  -6   23.30    1.60
   1  10   6   23.00    1.70
   1  10   6   25.70    1.40
   1 -10   6   21.00    1.60
   1 -10   6   23.50    1.30
   1 -10   6   24.10    1.80
  -1 -10  -6   26.40    1.80
  -1 -10  -6   24.10    1.80
  -1  10  -7    4.40    0.90
  -1  10  -7    3.50    0.80
   1  10   7    3.30    0.70
   1  10   7    3.30    1.00
   1 -10   7    5.30    1.00
  -1 -10  -7    3.70    1.00
   1 -10   7    1.50    0.90
   1 -10   7    3.50    0.60
  -1 -10  -7    1.30    0.80
   1  10   8   17.60    1.70
   1  10   8   15.00    1.10
  -1  10  -8   15.60    1.50
  -1  10  -8   17.00    1.40
  -1 -10  -8   16.20    1.60
   1 -10   8   14.60    1.40
  -1 -10  -8   16.00    1.50
   1 -10   8   17.10    1.60
  -1  10  -9    6.40    1.00
   1  10   9    6.30    0.80
   1  10   9    6.20    1.20
  -1  10  -9    4.60    1.00
  -1 -10  -9    5.90    1.30
  -1 -10  -9    4.10    1.10
   1 -10   9    5.60    1.10
   1 -10   9    5.90    1.10
   1  10  10   14.20    1.70
   1  10  10   12.60    1.10
  -1  10 -10   13.60    1.40
  -1  10 -10   11.90    1.40
   1  10  10   10.90    1.40
   1 -10  10   13.30    1.50
  -1 -10 -10   16.60    1.70
  -1 -10 -10   12.60    1.50
   1 -10  10   14.40    1.50
  -1  10 -11    8.60    1.30
  -1  10 -11    6.80    1.30
   1  10  11    5.80    1.20
   1  10  11   10.20    1.40
  -1 -10 -11   10.10    1.50
   1 -10  11    8.20    1.30
   1 -10  11    7.20    1.20
  -1 -10 -11    7.70    1.30
  -1  10 -12   26.80    1.90
  -1  10 -12   29.60    2.10
   1  10  12   29.10    2.20
   1  10  12   29.70    2.10
  -1 -10 -12   29.70    2.20
  -1 -10 -12   28.80    2.00
   1 -10  12   29.10    2.00
   1 -10  12   26.70    1.90
   1 -10  12   29.20    2.10
   1  10  13   20.80    2.00
   1  10  13   24.10    1.90
  -1  10 -13   28.60    2.10
  -1  10 -13   26.60    2.00
   1 -10  13   26.40    2.00
  -1 -10 -13   23.80    1.90
  -1 -10 -13   25.90    2.20
   1 -10  13   24.10    2.10
   1 -10  13   25.50    2.00
   1  10  14   33.40    2.30
   1  10  14   36.50    2.50
  -1  10 -14   35.10    2.40
  -1  10 -14   32.40    2.30
  -1 -10 -14   37.10    2.50
   1 -10  14   34.00    2.20
  -1 -10 -14   36.40    2.20
   1 -10  14   35.00    2.30
   1 -10  14   33.20    2.30
  -1  10 -15   10.50    1.60
  -1  10 -15   14.60    1.70
   1  10  15   10.20    1.70
   1  10  15   11.30    1.60
   1 -10  15   12.30    1.70
   1 -10  15   11.70    1.50
   1 -10  15   10.80    1.60
  -1 -10 -15   11.30    1.50
  -1 -10 -15   10.70    1.50
  -1  10 -16   17.70    1.80
   1  10  16   22.30    2.00
   1  10  16   17.60    2.00
  -1  10 -16   16.00    1.90
  -1 -10 -16   17.10    1.80
  -1 -10 -16   16.60    1.90
   1 -10  16   18.60    1.80
   1 -10  16   16.20    1.90
  -1  10 -17   -2.40    1.10
  -1  10 -17   -1.30    1.00
   1  10  17    1.30    1.00
   1  10  17    0.50    1.00
  -1 -10 -17   -0.30    1.00
   1 -10  17    0.80    1.10
  -1 -10 -17   -0.70    0.90
   1 -10  17    2.00    1.20
   1  10  18    3.80    1.20
  -1  10 -18    7.20    1.50
  -1  10 -18    6.40    1.60
   1  10  18    6.40    1.50
   1 -10  18    6.00    1.50
  -1 -10 -18    6.40    1.50
   1 -10  18    6.30    1.50
  -1  10 -19    0.90    1.10
   1  10  19    0.20    1.20
   1  10  19    1.50    1.20
  -1  10 -19    0.20    1.30
   1 -10  19    4.10    1.40
   1 -10  19    1.50    1.20
  -1 -10 -19    2.00    1.20
  -1  10 -20    2.00    1.30
   1  10  20   -1.70    1.10
  -1  10 -20   -0.70    1.10
   1 -10  20   -0.10    1.20
   1 -10  20   -0.20    1.20
  -1 -10 -20   -0.30    1.10
  -1  11  20    1.00    1.30
   1  11 -20    1.80    1.40
   1  11 -20   -0.20    1.20
  -1 -11  20    1.70    1.30
  -1 -11  20    0.60    1.20
   1 -11 -20   -1.30    1.10
  -1  11  19   13.40    2.00
   1  11 -19   13.70    2.00
   1  11 -19   13.40    2.00
  -1 -11  19   13.70    1.90
   1 -11 -19   11.40    1.80
   1 -11 -19   14.60    2.30
  -1 -11  19    9.00    1.70
   1  11 -18    0.60    1.20
  -1  11  18    1.80    1.30
  -1  11  18    1.50    1.20
   1  11 -18    0.60    1.10
  -1 -11  18   -1.20    1.00
   1 -11 -18    0.90    1.20
   1 -11 -18    1.10    0.90
  -1 -11  18   -0.20    1.10
  -1  11  17    3.50    1.30
   1  11 -17    5.20    1.40
  -1  11  17    2.90    1.30
   1  11 -17    4.50    1.30
   1 -11 -17    2.30    1.10
   1 -11 -17    7.90    1.60
  -1 -11  17    4.30    1.30
  -1 -11  17    4.90    1.40
   1  11 -16   -0.70    1.00
   1  11 -16    1.60    1.10
  -1  11  16    1.40    1.10
  -1  11  16    0.30    1.00
   1 -11 -16    0.50    1.00
  -1 -11  16    1.20    1.10
   1 -11 -16   -0.40    1.00
  -1 -11  16    0.00    1.00
   1  11 -15    1.20    1.10
  -1  11  15    1.10    0.90
   1  11 -15   -0.70    0.90
  -1  11  15    0.90    1.10
  -1 -11  15    1.40    1.10
  -1 -11  15    1.00    1.10
   1 -11 -15    0.70    1.10
   1 -11 -15    1.30    1.00
  -1  11  14    3.90    1.10
   1  11 -14    2.80    1.20
  -1  11  14    2.80    1.20
   1  11 -14    3.90    1.20
  -1 -11  14    5.70    1.20
  -1 -11  14    2.80    1.20
   1 -11 -14    1.70    1.00
  -1 -11  14    1.80    1.10
   1 -11 -14    1.70    1.20
   1  11 -13    1.10    1.00
  -1  11  13   -0.70    0.90
  -1  11  13   -0.30    1.00
   1  11 -13   -1.40    0.90
  -1 -11  13    0.50    0.90
   1 -11 -13    0.70    1.00
   1 -11 -13    0.50    1.10
  -1 -11  13   -1.40    0.90
  -1 -11  13    0.30    0.90
   1  11 -12   16.00    1.70
   1  11 -12   18.90    1.80
  -1  11  12   13.70    1.70
  -1  11  12    9.80    1.50
  -1  11  12   13.20    1.20
  -1 -11  12   12.30    1.50
  -1 -11  12   13.40    1.50
   1 -11 -12   11.40    1.60
  -1 -11  12   14.20    1.70
   1 -11 -12   19.00    1.80
   1  11 -11    9.70    1.40
  -1  11  11   10.20    1.40
  -1  11  11   10.10    1.10
   1  11 -11    8.90    1.30
  -1 -11  11   11.30    1.40
   1 -11 -11   11.50    1.60
   1 -11 -11   14.60    1.60
  -1 -11  11    8.60    1.40
  -1 -11  11   11.60    1.50
   1  11 -10    5.20    1.20
   1  11 -10    6.00    1.10
  -1  11  10    4.20    0.90
  -1  11  10    7.40    1.40
   1 -11 -10    7.10    1.40
   1 -11 -10    6.40    1.20
  -1 -11  10    5.50    1.20
  -1 -11  10    7.30    1.30
  -1 -11  10    5.90    1.20
   1  11  -9  169.18    5.00
  -1  11   9  169.48    4.90
   1  11  -9  166.98    5.30
  -1  11   9  178.68    5.50
   1 -11  -9  173.08    5.40
  -1 -11   9  170.38    5.30
   1 -11  -9  165.98    5.40
  -1 -11   9  174.78    5.40
  -1  11   8   44.60    2.50
   1  11  -8   41.50    2.00
  -1  11   8   42.40    2.00
   1  11  -8   45.20    2.30
  -1 -11   8   39.50    2.30
   1 -11  -8   44.30    2.50
   1 -11  -8   40.80    2.40
  -1 -11   8   43.50    2.30
  -1  11   7   49.00    2.20
   1  11  -7   56.99    2.20
  -1  11   7   54.09    2.70
   1  11  -7   54.99    2.50
  -1 -11   7   52.99    2.70
  -1 -11   7   56.69    2.50
   1 -11  -7   54.39    2.70
  -1 -11   7   52.79    2.00
   1 -11  -7   56.09    2.70
  -1  11   6   35.40    2.10
   1  11  -6   38.50    2.10
  -1  11   6   36.70    1.80
   1  11  -6   33.70    1.70
  -1 -11   6   33.30    2.20
   1 -11  -6   37.50    2.30
   1 -11  -6   39.80    2.30
   1 -11  -6   36.00    2.00
  -1 -11   6   38.00    1.70
  -1 -11   6   39.00    2.10
   1  11  -5    4.80    0.90
  -1  11   5    5.60    0.90
  -1  11   5    4.70    1.10
   1  11  -5    3.10    0.80
   1 -11  -5    3.00    0.90
  -1 -11   5    3.40    1.00
  -1 -11   5    3.60    1.00
   1 -11  -5    2.00    1.00
   1 -11  -5    4.40    1.10
  -1 -11   5    4.10    0.80
  -1  11   4    1.50    0.70
   1  11  -4    0.10    1.00
  -1  11   4   -0.30    0.70
   1  11  -4    0.60    0.70
  -1 -11   4    0.50    0.90
  -1 -11   4    1.50    0.70
   1 -11  -4    1.10    0.90
   1 -11  -4    0.80    0.80
  -1 -11   4    0.80    0.70
   1 -11  -4    1.90    1.00
  -1  11   3   79.19    2.80
   1  11  -3   75.69    2.90
  -1  11   3   76.79    3.10
  -1 -11   3   75.69    3.00
  -1 -11   3   81.59    3.20
   1 -11  -3   85.29    3.00
   1 -11  -3   82.29    3.10
  -1 -11   3   79.59    2.80
   1 -11  -3   76.49    3.20
   1  11  -2   78.59    2.80
  -1  11   2   75.79    3.00
  -1  11   2   75.99    2.70
   1 -11  -2   75.09    3.10
  -1 -11   2   79.79    3.20
  -1 -11   2   70.69    2.90
  -1 -11   2   75.59    2.70
   1 -11  -2   72.39    2.90
  -1  11   1   34.40    1.80
   1  11  -1   34.60    1.80
  -1  11   1   37.60    2.00
   1  11  -1   35.90    1.90
  -1 -11   1   36.30    2.20
   1 -11  -1   33.50    1.90
   1 -11  -1   38.50    2.20
  -1 -11   1   37.10    1.90
   1 -11  -1   25.40    1.80
  -1 -11   1   36.90    2.00
   1  11   0    1.00    0.80
  -1  11   0   -0.50    0.60
   1  11   0    0.30    0.60
   1 -11   0    1.20    0.80
  -1 -11   0    0.30    0.80
  -1 -11   0    1.60    0.80
  -1 -11   0   -0.30    0.70
   1 -11   0    0.40    0.80
   1 -11   0    0.10    0.60
   1  11   1    8.40    1.00
  -1  11  -1    8.50    1.10
   1  11   1    7.70    1.20
  -1 -11  -1    6.60    1.10
  -1 -11  -1    8.90    1.30
  -1 -11  -1    8.20    1.10
   1 -11   1    8.90    1.30
   1 -11   1    9.30    1.10
   1 -11   1    7.50    1.00
   1  11   2    9.50    1.30
  -1  11  -2   11.10    1.20
   1  11   2   10.00    1.00
  -1 -11  -2    7.80    1.20
   1 -11   2    8.70    1.10
   1 -11   2   14.30    1.50
  -1 -11  -2    9.50    1.30
  -1 -11  -2   11.80    1.30
   1 -11   2   10.90    1.10
   1  11   3    5.70    1.10
   1  11   3    4.30    0.80
  -1  11  -3    4.80    0.90
  -1 -11  -3    4.10    1.00
   1 -11   3    2.50    0.80
   1 -11   3    4.60    1.00
   1 -11   3    6.10    1.20
  -1 -11  -3    3.40    1.10
  -1 -11  -3    4.20    0.90
   1  11   4  126.29    4.30
  -1  11  -4  125.69    4.10
   1  11   4  132.99    3.90
   1 -11   4  132.19    4.50
   1 -11   4  128.89    4.20
   1 -11   4  141.09    4.00
  -1 -11  -4  136.19    4.30
  -1 -11  -4  133.09    4.50
  -1 -11  -4  129.49    4.40
   1  11   5    6.80    0.90
  -1  11  -5    6.50    1.10
   1  11   5    7.80    1.30
  -1 -11  -5    8.10    1.40
   1 -11   5    6.70    0.90
   1 -11   5    5.70    1.00
  -1 -11  -5    5.10    1.10
  -1 -11  -5    4.90    1.00
   1 -11   5    8.20    1.30
  -1  11  -6   19.90    1.70
   1  11   6   21.30    1.90
   1  11   6   23.30    1.40
  -1  11  -6   22.40    1.40
  -1 -11  -6   24.30    2.00
   1 -11   6   22.30    1.40
   1 -11   6   22.30    1.70
  -1 -11  -6   22.30    1.90
   1 -11   6   19.30    1.80
   1  11   7    0.40    0.60
  -1  11  -7    1.10    0.70
  -1  11  -7    0.10    0.80
   1  11   7    0.00    0.90
  -1 -11  -7    1.90    1.00
  -1 -11  -7    0.40    0.90
   1 -11   7    0.00    0.80
   1 -11   7   -0.10    0.90
   1  11   8    2.20    0.70
  -1  11  -8    2.70    1.00
  -1  11  -8    2.10    0.80
   1  11   8    1.70    1.10
  -1 -11  -8    2.20    1.00
   1 -11   8    1.70    1.00
  -1 -11  -8    2.30    1.00
   1 -11   8    2.80    1.00
   1  11   9   15.00    1.70
   1  11   9   13.10    1.20
  -1  11  -9   14.60    1.60
  -1  11  -9   15.90    1.40
  -1 -11  -9   17.30    1.90
   1 -11   9   13.80    1.60
   1 -11   9   17.40    1.70
  -1 -11  -9   13.50    1.60
   1  11  10    1.30    1.00
   1  11  10    0.10    1.00
  -1  11 -10    0.00    0.90
  -1  11 -10    0.40    0.80
   1 -11  10    0.40    0.90
  -1 -11 -10    0.90    0.90
  -1 -11 -10    0.40    1.00
   1 -11  10   -0.10    0.90
  -1  11 -11    3.80    1.00
   1  11  11    3.40    1.10
  -1  11 -11    6.10    1.30
   1  11  11    2.30    1.00
  -1 -11 -11    2.90    1.10
   1 -11  11    2.10    1.00
   1 -11  11    3.40    1.10
  -1 -11 -11    3.30    1.20
   1  11  12    4.10    1.20
  -1  11 -12    5.80    1.10
  -1  11 -12    6.40    1.20
   1  11  12    3.00    1.10
  -1 -11 -12    6.40    1.20
   1 -11  12    6.40    1.30
   1 -11  12    6.80    1.30
  -1 -11 -12    4.50    1.20
  -1  11 -13    7.00    1.30
  -1  11 -13    4.80    1.20
   1  11  13    7.40    1.40
   1  11  13    4.40    1.20
   1 -11  13    3.70    1.20
   1 -11  13    8.50    1.40
  -1 -11 -13    5.70    1.30
  -1 -11 -13    5.20    1.20
  -1  11 -14    3.40    1.20
   1  11  14    3.30    1.30
   1  11  14    3.40    1.20
  -1  11 -14    2.50    1.20
  -1 -11 -14    6.00    1.30
  -1 -11 -14    3.00    1.20
   1 -11  14    3.50    1.20
   1 -11  14    5.40    1.20
   1  11  15   15.90    1.90
   1  11  15   14.90    1.80
  -1  11 -15   18.40    2.00
  -1  11 -15   18.50    2.00
   1 -11  15   15.50    1.80
   1 -11  15   15.50    1.70
  -1 -11 -15   13.00    1.70
  -1 -11 -15   15.10    1.70
   1  11  16    1.60    1.30
  -1  11 -16   -0.60    1.10
  -1  11 -16    0.60    1.10
   1  11  16    0.00    1.10
   1 -11  16    2.50    1.20
  -1 -11 -16   -0.30    1.10
  -1 -11 -16   -1.60    0.90
   1  11  17   11.90    2.00
   1  11  17   12.60    1.70
  -1  11 -17   12.60    1.80
  -1  11 -17   14.40    1.90
  -1 -11 -17   13.00    1.60
  -1 -11 -17    9.90    1.70
   1 -11  17    9.80    1.60
  -1  11 -18    5.40    1.50
  -1  11 -18    5.10    1.60
   1  11  18    3.20    1.30
   1  11  18    1.80    1.50
   1 -11  18    5.30    1.50
  -1 -11 -18    4.10    1.40
   1  11  19   -1.10    1.30
  -1  11 -19    1.10    1.40
   1  11  19    1.10    1.20
  -1  11 -19   -1.30    1.10
  -1 -11 -19    0.00    1.00
   1 -11  19   -0.60    1.20
   1  12 -19    5.90    1.60
   1  12 -19    7.20    1.70
  -1  12  19    7.30    1.80
  -1 -12  19    5.70    1.60
   1 -12 -19    7.10    2.10
   1 -12 -19    5.20    1.50
  -1 -12  19    9.90    1.90
   1  12 -18    3.70    1.40
   1  12 -18    3.40    1.40
  -1  12  18    1.40    1.30
  -1  12  18    3.00    1.40
   1 -12 -18    2.90    1.20
  -1 -12  18    4.50    1.40
  -1 -12  18    0.50    1.20
   1 -12 -18    0.40    1.30
   1  12 -17   11.10    1.70
  -1  12  17    7.70    1.70
  -1  12  17   10.40    1.70
   1  12 -17    9.70    1.70
  -1 -12  17    9.50    1.80
   1 -12 -17   11.10    1.70
  -1 -12  17   10.90    1.80
   1 -12 -17    9.50    1.60
   1  12 -16    8.30    1.60
  -1  12  16    6.90    1.50
   1  12 -16    6.70    1.40
  -1  12  16    6.80    1.50
   1 -12 -16   10.10    1.70
  -1 -12  16    6.30    1.60
   1 -12 -16    7.00    1.40
  -1 -12  16    6.20    1.50
   1  12 -15    3.60    1.30
  -1  12  15    3.70    1.20
  -1  12  15    4.60    1.40
   1  12 -15    4.30    1.30
   1 -12 -15    0.90    1.20
  -1 -12  15    2.30    1.30
   1 -12 -15    2.70    1.10
  -1 -12  15    5.00    1.30
  -1  12  14    9.00    1.60
   1  12 -14   12.90    1.60
  -1  12  14   13.10    1.70
   1  12 -14   10.90    1.60
   1 -12 -14   10.30    1.50
  -1 -12  14   13.60    1.70
  -1 -12  14   11.50    1.50
   1 -12 -14    9.00    1.70
  -1 -12  14   10.30    1.70
   1  12 -13    2.80    1.10
  -1  12  13    2.10    1.10
  -1  12  13    3.30    1.10
   1  12 -13    5.00    1.20
   1 -12 -13    4.60    1.40
  -1 -12  13    5.20    1.30
  -1 -12  13    3.80    1.10
   1 -12 -13    3.70    1.20
  -1  12  12    9.70    1.50
  -1  12  12   11.00    1.60
   1  12 -12    7.70    1.30
   1  12 -12    8.70    1.40
   1 -12 -12    9.80    1.60
   1 -12 -12    8.30    1.60
  -1 -12  12    9.30    1.40
  -1 -12  12    9.70    1.40
  -1  12  11    7.00    1.00
   1  12 -11    8.40    1.40
   1  12 -11    7.10    1.60
  -1  12  11    6.60    1.30
   1 -12 -11    6.30    1.30
  -1 -12  11    6.50    1.30
  -1 -12  11    4.90    1.20
   1 -12 -11    8.40    1.60
  -1  12  10    9.50    1.10
  -1  12  10    8.40    1.50
   1  12 -10    7.50    1.30
  -1 -12  10    9.90    1.40
   1 -12 -10    9.80    1.50
  -1 -12  10    9.80    1.50
   1 -12 -10    9.70    1.50
  -1  12   9   -0.50    0.90
   1  12  -9    2.00    1.00
  -1  12   9    0.90    0.70
  -1 -12   9    0.00    0.90
  -1 -12   9   -0.90    0.90
   1 -12  -9    1.70    1.00
   1 -12  -9    2.30    1.10
   1  12  -8    8.10    1.30
  -1  12   8    8.60    1.10
  -1  12   8    8.40    1.40
  -1 -12   8   10.20    1.40
  -1 -12   8    8.30    1.40
   1 -12  -8    9.40    1.50
   1 -12  -8    9.40    1.50
  -1  12   7    7.90    1.40
   1  12  -7   10.20    1.40
  -1  12   7   11.10    1.20
   1 -12  -7   11.30    1.60
  -1 -12   7    5.80    1.30
   1 -12  -7   11.10    1.50
  -1 -12   7    8.80    1.30
  -1  12   6    0.90    1.00
   1  12  -6    2.20    0.90
  -1  12   6    0.60    0.70
  -1 -12   6    1.80    1.00
  -1 -12   6    0.40    1.00
   1 -12  -6    1.40    1.10
   1 -12  -6    0.30    0.80
  -1 -12   6    0.90    0.70
   1 -12  -6    2.10    1.00
   1  12  -5  116.79    3.90
  -1  12   5  112.39    3.70
  -1  12   5  108.39    4.10
  -1 -12   5  116.69    4.20
  -1 -12   5  110.29    3.90
   1 -12  -5  115.29    4.00
   1 -12  -5  119.59    4.30
  -1 -12   5  118.09    3.60
   1 -12  -5  118.19    4.20
  -1  12   4    8.50    1.10
   1  12  -4    9.30    1.30
  -1  12   4    6.00    1.30
   1 -12  -4    7.50    1.30
  -1 -12   4    6.10    1.10
   1 -12  -4    6.40    1.20
  -1 -12   4    9.00    1.10
  -1 -12   4    6.40    1.30
   1 -12  -4    9.40    1.40
   1  12  -3  302.07    8.10
  -1  12   3  322.47    8.10
  -1  12   3  298.07    8.40
   1 -12  -3  299.37    8.60
   1 -12  -3  305.97    8.30
  -1 -12   3  299.87    8.20
   1 -12  -3  311.07    8.40
  -1 -12   3  308.67    8.60
  -1 -12   3  310.77    8.10
   1  12  -2    5.20    1.00
  -1  12   2    3.60    0.90
  -1  12   2    3.50    1.20
   1 -12  -2    3.50    1.20
  -1 -12   2    4.70    1.10
   1 -12  -2    3.80    1.00
   1 -12  -2    5.40    1.10
  -1 -12   2    5.20    1.00
  -1 -12   2    3.20    1.10
  -1  12   1   54.99    2.30
  -1  12   1   45.20    2.50
   1  12  -1   46.80    2.50
   1  12  -1   40.20    2.10
  -1 -12   1   46.70    2.60
   1 -12  -1   49.60    2.70
   1 -12  -1   44.50    2.30
  -1 -12   1   48.50    2.30
  -1 -12   1   43.70    2.30
   1 -12  -1   45.80    2.30
   1  12   0    4.40    0.90
  -1  12   0    4.50    1.00
   1  12   0    2.00    0.90
  -1  12   0    2.80    1.00
  -1 -12   0    4.00    1.00
   1 -12   0    4.00    1.00
  -1 -12   0    2.90    1.10
   1 -12   0    2.70    1.00
   1 -12   0    3.60    1.20
  -1 -12   0    2.50    1.00
   1  12   1  126.59    4.40
  -1  12  -1  126.89    4.20
   1  12   1  126.19    4.00
   1 -12   1  125.89    4.20
   1 -12   1  128.89    4.20
  -1 -12  -1  126.89    4.20
  -1 -12  -1  135.29    4.60
   1 -12   1  132.29    4.50
  -1 -12  -1  127.79    4.20
   1  12   2    8.00    1.40
   1  12   2   10.80    1.20
  -1  12  -2    8.10    1.20
   1 -12   2    9.40    1.50
   1 -12   2   11.10    1.30
  -1 -12  -2    8.30    1.20
   1 -12   2   10.70    1.40
  -1 -12  -2    9.70    1.40
  -1 -12  -2   10.10    1.50
   1  12   3    2.20    0.80
   1  12   3    3.20    1.10
  -1  12  -3    2.30    0.90
   1 -12   3    2.80    1.10
  -1 -12  -3    3.90    1.10
   1 -12   3    3.10    1.00
  -1 -12  -3    2.20    0.90
   1 -12   3    3.50    0.90
  -1 -12  -3    1.90    1.10
   1  12   4   70.99    2.70
  -1  12  -4   75.09    2.90
   1  12   4   66.59    3.10
   1 -12   4   67.29    2.90
  -1 -12  -4   72.59    3.20
   1 -12   4   71.89    2.70
  -1 -12  -4   66.69    2.90
   1 -12   4   70.89    3.20
  -1 -12  -4   71.89    3.10
   1  12   5    3.50    1.10
  -1  12  -5    3.80    1.00
   1  12   5    1.80    0.80
   1 -12   5    1.20    1.10
   1 -12   5    1.90    0.90
   1 -12   5    2.60    0.80
  -1 -12  -5    2.70    1.10
  -1 -12  -5    2.80    1.00
  -1 -12  -5    2.90    1.10
  -1  12  -6   18.50    1.70
   1  12   6   23.30    1.50
   1  12   6   20.70    1.90
   1 -12   6   21.20    1.80
   1 -12   6   22.10    2.00
  -1 -12  -6   21.50    1.90
  -1 -12  -6   21.90    1.90
  -1  12  -7    1.00    0.90
   1  12   7    0.80    1.00
   1  12   7    0.90    0.70
  -1 -12  -7    0.40    1.00
   1 -12   7    0.80    1.00
  -1 -12  -7    0.20    0.90
   1 -12   7    0.30    0.80
   1  12   8    1.50    0.70
   1  12   8    1.50    1.10
  -1  12  -8    2.00    1.00
   1 -12   8    1.30    1.00
  -1 -12  -8    2.90    1.10
   1 -12   8    2.10    1.00
  -1 -12  -8    2.10    1.10
   1  12   9    0.50    0.70
   1  12   9    1.20    1.00
  -1  12  -9    0.40    0.90
  -1 -12  -9   -1.30    0.90
  -1 -12  -9   -0.30    1.00
   1 -12   9    0.10    1.00
   1 -12   9    0.00    0.90
   1  12  10    6.00    1.30
  -1  12 -10    4.00    1.10
   1  12  10    5.90    1.40
  -1 -12 -10    4.70    1.30
   1 -12  10    5.70    1.30
   1 -12  10    6.90    1.30
  -1 -12 -10    4.50    1.20
   1  12  11    6.40    1.40
   1  12  11    9.60    1.60
  -1  12 -11   11.30    1.60
   1 -12  11    7.50    1.30
  -1 -12 -11    8.50    1.40
  -1 -12 -11    9.50    1.60
   1 -12  11   11.20    1.60
  -1  12 -12   42.40    2.60
   1  12  12   37.10    2.50
   1  12  12   34.60    2.60
   1 -12  12   38.50    2.50
  -1 -12 -12   32.60    2.40
   1 -12  12   37.20    2.40
  -1 -12 -12   41.80    2.70
  -1  12 -13   16.00    1.80
   1  12  13   15.80    2.00
   1  12  13   14.30    1.80
   1 -12  13   12.70    1.60
   1 -12  13   15.40    1.80
  -1 -12 -13   15.30    2.00
  -1 -12 -13   16.20    1.80
   1  12  14    8.60    1.50
  -1  12 -14    6.40    1.40
   1  12  14    5.60    1.40
   1 -12  14    5.20    1.30
  -1 -12 -14    5.70    1.40
   1 -12  14    5.50    1.40
  -1 -12 -14    4.20    1.40
  -1  12 -15   12.90    2.40
   1  12  15    9.20    1.60
  -1  12 -15   10.80    1.70
   1  12  15   10.80    1.80
  -1 -12 -15    8.40    1.70
   1 -12  15    9.40    1.70
  -1 -12 -15   10.60    1.60
   1 -12  15   11.40    2.00
   1  12  16    1.90    1.30
  -1  12 -16    2.40    1.20
  -1  12 -16    2.40    1.30
   1  12  16    2.10    1.40
  -1 -12 -16    0.20    1.20
   1 -12  16    2.50    1.30
  -1 -12 -16    1.80    1.10
  -1  12 -17    1.80    1.30
   1  12  17    3.10    1.40
   1  12  17    2.90    1.40
  -1  12 -17    2.70    1.30
   1 -12  17    3.40    1.40
  -1 -12 -17    1.60    1.10
  -1 -12 -17    0.50    1.20
  -1  12 -18   12.70    2.00
   1  12  18   14.10    2.10
   1  12  18   13.90    1.90
  -1  12 -18   12.30    1.90
   1 -12  18   15.20    2.10
  -1 -12 -18   11.40    1.80
  -1 -12 -18    9.40    1.60
   1  13 -18   -2.70    1.10
  -1  13  18    1.10    1.40
  -1  13  18    2.20    1.50
   1 -13 -18   -1.20    1.20
  -1 -13  18   -1.00    1.20
   1 -13 -18    1.30    1.10
  -1  13  17   -0.90    1.30
   1  13 -17    1.20    1.40
  -1  13  17   -1.20    1.20
  -1 -13  17    0.20    1.20
   1 -13 -17   -0.10    1.10
   1 -13 -17    0.20    1.30
  -1  13  16    2.50    1.10
   1  13 -16    1.30    1.20
  -1  13  16    1.40    1.30
   1 -13 -16    1.80    1.10
  -1 -13  16    1.00    1.20
   1 -13 -16    2.90    1.40
   1  13 -15    5.80    1.50
  -1  13  15    6.60    1.70
  -1  13  15    5.60    1.40
   1 -13 -15    8.00    1.50
  -1 -13  15    6.90    1.50
   1 -13 -15    7.20    1.70
  -1  13  14    7.20    1.50
  -1  13  14    3.00    1.20
   1  13 -14    4.20    1.40
  -1 -13  14    4.60    1.40
   1 -13 -14    7.70    1.70
   1 -13 -14    5.90    1.40
  -1 -13  14    6.30    1.40
  -1  13  13    0.50    1.10
  -1  13  13    3.20    1.30
   1  13 -13    1.50    1.10
  -1 -13  13    0.90    1.10
   1 -13 -13    4.40    1.40
  -1 -13  13    0.70    1.10
   1 -13 -13    2.60    1.20
   1  13 -12   12.00    1.70
  -1  13  12    7.80    1.40
  -1  13  12    9.60    1.70
  -1 -13  12    7.00    1.40
   1 -13 -12    7.70    1.50
  -1 -13  12    8.50    1.60
   1 -13 -12   10.30    1.60
  -1  13  11   10.00    1.70
   1  13 -11    6.60    1.40
  -1 -13  11    7.90    1.40
  -1 -13  11    7.90    1.40
   1 -13 -11    8.40    1.50
   1 -13 -11    7.80    1.60
  -1  13  10   57.59    3.10
   1  13 -10   59.19    3.00
  -1  13  10   58.29    2.50
   1 -13 -10   55.69    3.00
  -1 -13  10   62.79    3.00
  -1 -13  10   60.09    3.10
   1 -13 -10   55.39    3.00
  -1  13   9    3.30    0.90
  -1  13   9    5.40    1.40
   1  13  -9    3.50    1.20
  -1 -13   9    6.20    1.40
   1 -13  -9    6.50    1.40
   1 -13  -9    4.40    1.30
  -1 -13   9    5.70    1.30
  -1  13   8    4.60    1.00
   1  13  -8    5.20    1.20
  -1  13   8    3.80    1.10
   1 -13  -8    5.10    1.30
   1 -13  -8    3.90    1.20
  -1 -13   8    3.00    1.20
  -1 -13   8    6.00    1.40
  -1  13   7    0.70    0.70
  -1  13   7    0.20    1.00
   1  13  -7    0.20    0.90
  -1 -13   7    0.50    0.90
  -1 -13   7    0.10    1.00
   1 -13  -7    0.90    1.10
   1 -13  -7    0.10    1.00
   1  13  -6    4.40    1.10
  -1  13   6    1.10    1.00
  -1  13   6    4.10    0.90
   1 -13  -6    4.00    1.30
   1 -13  -6    4.70    1.20
  -1 -13   6    3.10    1.00
  -1 -13   6    4.60    1.30
   1 -13  -6    5.60    1.20
  -1  13   5    4.30    1.30
  -1  13   5    5.30    1.00
   1  13  -5    5.40    1.20
  -1 -13   5    6.20    1.00
   1 -13  -5    5.50    1.40
  -1 -13   5    4.10    1.20
   1 -13  -5    5.30    1.30
   1 -13  -5    4.70    1.00
  -1 -13   5    5.10    1.10
  -1  13   4   -0.80    0.80
   1  13  -4    0.70    0.80
  -1  13   4    1.60    0.80
   1 -13  -4    0.90    1.00
  -1 -13   4   -0.30    1.00
   1 -13  -4    0.60    1.00
  -1 -13   4    0.70    0.80
   1 -13  -4    0.90    0.90
  -1 -13   4    1.00    1.00
  -1  13   3   32.40    2.30
  -1  13   3   39.60    2.10
   1  13  -3   32.90    2.00
  -1 -13   3   36.30    2.20
  -1 -13   3   37.80    2.50
   1 -13  -3   31.50    2.40
   1 -13  -3   32.90    2.00
  -1 -13   3   37.60    2.10
   1 -13  -3   35.90    2.20
  -1  13   2    3.20    1.10
  -1  13   2    3.80    1.00
   1  13  -2    5.20    1.00
   1  13  -2    4.30    1.20
  -1 -13   2    3.60    1.00
  -1 -13   2    4.60    1.00
   1 -13  -2    2.70    1.10
  -1 -13   2    4.20    1.20
   1 -13  -2    3.30    1.20
   1 -13  -2    4.20    1.10
  -1  13   1   65.79    3.00
  -1  13   1   67.79    2.80
   1  13  -1   61.29    3.00
   1  13  -1   68.19    2.70
   1 -13  -1   64.69    3.20
   1 -13  -1   62.19    2.80
  -1 -13   1   61.39    2.80
  -1 -13   1   69.19    3.20
  -1 -13   1   62.59    2.70
   1 -13  -1   67.29    2.90
  -1  13   0   12.80    1.60
   1  13   0   10.30    1.20
  -1  13   0   12.90    1.40
   1  13   0   15.00    1.70
  -1 -13   0   12.80    1.50
  -1 -13   0   11.60    1.50
  -1 -13   0    9.00    1.30
   1 -13   0   11.10    1.60
   1 -13   0    9.60    1.30
   1 -13   0   11.60    1.40
   1  13   1    1.60    0.80
  -1  13  -1    0.20    0.90
   1  13   1    0.90    1.00
  -1 -13  -1    2.80    1.00
  -1 -13  -1    2.20    1.10
   1 -13   1    1.40    0.90
  -1 -13  -1    2.00    1.10
   1 -13   1    0.90    1.10
   1 -13   1    2.00    1.00
   1  13   2    2.90    1.10
  -1  13  -2    5.10    1.10
   1  13   2    4.00    1.00
   1 -13   2    4.70    1.00
  -1 -13  -2    3.20    1.10
  -1 -13  -2    4.20    1.30
  -1 -13  -2    5.60    1.20
   1 -13   2    5.10    1.30
   1 -13   2    4.20    1.10
   1  13   3   13.10    1.40
  -1  13  -3   14.20    1.50
   1  13   3   13.30    1.70
   1 -13   3   12.00    1.30
  -1 -13  -3   14.70    1.80
   1 -13   3   14.20    1.80
  -1 -13  -3   13.30    1.60
  -1 -13  -3   12.80    1.50
   1 -13   3   11.10    1.40
  -1  13  -4   40.70    2.30
   1  13   4   38.50    2.00
   1  13   4   40.20    2.40
  -1 -13  -4   43.80    2.60
   1 -13   4   38.80    2.00
  -1 -13  -4   38.40    2.30
  -1 -13  -4   41.80    2.40
   1 -13   4   43.50    2.40
   1 -13   4   43.80    2.60
  -1  13  -5   25.30    1.90
   1  13   5   24.80    2.20
   1  13   5   21.30    1.50
  -1 -13  -5   22.90    2.00
   1 -13   5   25.90    2.20
  -1 -13  -5   23.30    2.10
  -1 -13  -5   25.20    1.80
   1 -13   5   25.60    2.00
   1  13   6    1.30    1.10
  -1  13  -6    3.30    1.00
   1  13   6    3.10    0.90
  -1 -13  -6    2.90    1.20
   1 -13   6    1.40    1.10
   1 -13   6    2.00    1.00
  -1 -13  -6    1.90    1.10
   1  13   7    3.70    1.20
   1  13   7    2.80    0.80
  -1  13  -7    4.60    1.20
  -1 -13  -7    1.30    1.00
  -1 -13  -7    3.10    1.10
   1 -13   7    3.90    1.30
   1 -13   7    3.80    1.00
  -1  13  -8   16.90    1.80
   1  13   8   17.90    1.50
   1  13   8   20.40    2.10
  -1 -13  -8   18.20    1.90
  -1 -13  -8   17.20    1.90
   1 -13   8   19.70    1.90
   1 -13   8   18.80    2.00
  -1  13  -9    4.50    1.20
   1  13   9    5.10    1.40
   1 -13   9    6.40    1.30
   1 -13   9    6.20    1.40
  -1 -13  -9    4.70    1.30
  -1 -13  -9    5.90    1.30
   1  13  10   -0.70    1.00
   1  13  10    0.60    1.10
  -1  13 -10   -1.70    0.80
   1 -13  10    0.40    1.00
  -1 -13 -10   -0.50    0.90
   1 -13  10    0.30    0.90
  -1 -13 -10    0.80    1.00
   1  13  11    1.40    1.20
   1  13  11    1.20    1.10
  -1  13 -11    0.20    1.00
   1 -13  11    1.50    1.00
   1 -13  11    0.60    1.10
  -1 -13 -11    0.40    1.10
  -1 -13 -11    1.90    1.20
  -1  13 -12   12.00    1.60
   1  13  12   11.10    1.80
   1  13  12   10.20    1.60
   1 -13  12   13.90    1.80
  -1 -13 -12    9.80    1.70
  -1 -13 -12   12.70    1.70
   1 -13  12    7.90    1.50
  -1  13 -13    1.00    1.10
   1  13  13    0.80    1.10
   1  13  13    0.50    1.20
   1 -13  13   -0.80    1.00
  -1 -13 -13   -0.80    1.00
  -1 -13 -13   -0.10    1.10
   1 -13  13    0.40    1.10
  -1  13 -14    6.40    1.50
   1  13  14    5.90    1.40
   1  13  14    6.10    1.60
  -1 -13 -14    8.20    1.60
  -1 -13 -14    6.10    1.40
   1 -13  14    4.80    1.40
   1 -13  14    7.70    1.60
  -1  13 -15    2.80    1.30
   1  13  15    2.00    1.40
   1  13  15    1.50    1.30
  -1 -13 -15    1.60    1.30
   1 -13  15    1.20    1.20
  -1 -13 -15    3.20    1.30
  -1  13 -16    9.40    1.80
   1  13  16   11.80    1.90
   1  13  16    9.10    1.80
  -1 -13 -16   10.80    1.70
   1 -13  16   12.30    1.80
  -1 -13 -16    8.80    1.70
   1  13  17    0.70    1.30
   1  13  17    0.20    1.40
  -1  13 -17    0.00    1.20
   1 -13  17    2.20    1.30
  -1 -13 -17    0.00    1.20
  -1 -13 -17    0.80    1.20
  -1  14  16   -0.50    1.00
   1  14 -16    0.20    1.30
  -1  14  16    4.80    1.50
  -1 -14  16    2.50    1.30
   1 -14 -16    2.20    1.40
   1 -14 -16    3.00    1.30
   1  14 -15    0.50    1.30
  -1  14  15    3.00    1.40
  -1  14  15    1.90    1.20
  -1 -14  15   -0.60    1.10
   1 -14 -15   -0.10    1.20
   1 -14 -15   -0.20    1.10
  -1  14  14    1.10    1.10
   1  14 -14   -0.10    1.20
  -1  14  14    1.20    1.30
   1 -14 -14   -1.00    1.00
   1 -14 -14    1.60    1.20
  -1 -14  14    1.60    1.30
  -1  14  13    4.40    1.40
  -1  14  13    6.00    1.50
   1  14 -13    4.60    1.40
  -1 -14  13    6.00    1.40
   1 -14 -13    5.20    1.60
   1 -14 -13    6.60    1.40
  -1 -14  13    3.10    1.30
   1  14 -12   -0.80    1.10
  -1  14  12    0.70    1.20
  -1  14  12    1.20    1.10
  -1 -14  12    1.50    1.20
   1 -14 -12    0.10    1.20
  -1 -14  12    2.40    1.20
   1 -14 -12    1.80    1.20
   1  14 -11    2.90    1.30
  -1  14  11    1.00    1.20
  -1 -14  11    2.20    1.10
   1 -14 -11    1.20    1.20
   1 -14 -11    3.90    1.50
  -1 -14  11    3.70    1.30
  -1  14  10    4.30    1.40
   1  14 -10    4.20    1.30
   1 -14 -10    4.80    1.30
  -1 -14  10    5.40    1.40
   1 -14 -10    6.10    1.40
  -1 -14  10    7.00    1.50
  -1  14   9    6.10    1.40
  -1  14   9    8.10    1.20
   1  14  -9    6.60    1.40
  -1 -14   9    6.50    1.40
   1 -14  -9    4.40    1.30
   1 -14  -9    7.40    1.50
  -1 -14   9    7.70    1.50
  -1  14   8   -0.10    1.00
   1  14  -8    1.40    1.10
  -1  14   8    1.70    0.80
  -1 -14   8    1.40    1.10
   1 -14  -8    1.60    1.20
   1 -14  -8    1.80    1.10
  -1 -14   8   -0.60    1.00
  -1  14   7    0.40    0.80
   1  14  -7   -0.70    0.90
  -1  14   7   -0.50    1.00
  -1 -14   7   -0.10    1.00
   1 -14  -7    0.20    1.00
  -1 -14   7    0.10    1.00
   1 -14  -7   -1.80    0.90
  -1  14   6    5.40    1.40
  -1  14   6    4.80    1.00
   1  14  -6    2.90    1.10
   1 -14  -6    3.50    1.40
   1 -14  -6    3.20    1.20
   1 -14  -6    2.70    1.20
  -1 -14   6    4.10    1.30
  -1 -14   6    5.20    1.20
   1  14  -5   -0.80    0.90
  -1  14   5    1.00    1.10
  -1  14   5   -0.30    0.80
   1 -14  -5    0.10    0.90
   1 -14  -5    0.40    1.00
   1 -14  -5    0.70    1.00
  -1 -14   5    0.80    0.90
  -1 -14   5    0.70    1.10
  -1  14   4   26.10    2.30
   1  14  -4   17.50    1.70
  -1  14   4   22.20    1.80
  -1 -14   4   20.20    2.10
   1 -14  -4   22.00    2.00
  -1 -14   4   20.50    1.60
  -1 -14   4   20.30    1.80
   1 -14  -4   18.80    1.70
   1 -14  -4   17.60    2.00
  -1  14   3   21.50    1.80
   1  14  -3   17.70    1.70
  -1  14   3   18.60    2.00
   1 -14  -3   19.00    1.80
   1 -14  -3   24.50    2.20
  -1 -14   3   17.10    1.60
  -1 -14   3   20.80    2.00
   1 -14  -3   16.60    1.70
  -1 -14   3   17.90    1.80
  -1  14   2    1.40    1.00
   1  14  -2    0.50    0.90
  -1  14   2    1.00    0.90
   1  14  -2    1.70    1.10
   1 -14  -2    0.00    0.90
   1 -14  -2    2.40    1.20
  -1 -14   2   -1.10    0.90
   1 -14  -2    0.40    1.00
  -1 -14   2    0.40    1.00
  -1 -14   2    0.20    0.90
  -1  14   1    3.50    1.00
   1  14  -1    4.80    1.30
   1  14  -1    4.80    1.10
  -1  14   1    3.00    1.30
  -1 -14   1    1.80    1.10
  -1 -14   1    3.30    1.10
  -1 -14   1    2.70    1.10
   1 -14  -1    3.20    1.10
   1 -14  -1    3.80    1.30
   1 -14  -1    2.40    1.00
   1  14   0   12.40    1.40
  -1  14   0    8.50    1.50
  -1  14   0   11.10    1.40
   1  14   0   11.60    1.70
   1 -14   0   10.40    1.40
   1 -14   0    9.10    1.40
   1 -14   0   13.90    1.80
  -1 -14   0    7.90    1.50
  -1 -14   0   10.30    1.40
  -1 -14   0   12.30    1.50
  -1  14  -1   32.30    2.30
  -1  14  -1   41.40    2.30
   1  14   1   35.90    2.50
   1  14   1   39.60    2.20
  -1 -14  -1   33.70    2.30
   1 -14   1   41.80    2.70
  -1 -14  -1   35.90    2.20
   1 -14   1   36.40    2.30
  -1 -14  -1   41.00    2.60
   1 -14   1   36.80    2.20
   1  14   2    8.00    1.20
  -1  14  -2    8.50    1.40
   1  14   2    4.80    1.40
  -1 -14  -2    7.70    1.40
  -1 -14  -2    7.30    1.40
   1 -14   2    6.00    1.20
   1 -14   2    7.70    1.20
  -1 -14  -2    7.00    1.30
   1 -14   2   10.40    1.60
  -1  14  -3   17.50    1.70
   1  14   3   12.60    1.70
   1  14   3   16.30    1.60
  -1 -14  -3   15.10    1.70
  -1 -14  -3   19.00    1.80
  -1 -14  -3   20.10    2.10
   1 -14   3   13.20    1.80
   1 -14   3   16.60    1.80
   1 -14   3   13.90    1.50
   1  14   4    1.70    1.10
   1  14   4    0.10    0.80
  -1  14  -4    0.50    1.00
  -1 -14  -4    2.60    1.10
  -1 -14  -4    1.10    0.90
   1 -14   4   -0.80    1.00
  -1 -14  -4    0.50    1.10
   1 -14   4    1.70    0.90
   1 -14   4    0.50    1.00
  -1  14  -5    2.30    1.10
   1  14   5    2.10    1.20
   1  14   5    1.20    0.80
   1 -14   5    0.70    1.10
  -1 -14  -5    0.60    0.90
   1 -14   5    1.20    1.10
  -1 -14  -5    2.10    1.00
  -1 -14  -5    3.40    1.30
  -1  14  -6    3.80    1.20
   1  14   6    3.60    1.30
   1  14   6    4.00    1.00
  -1 -14  -6    5.00    1.30
   1 -14   6    4.30    1.30
   1 -14   6    3.40    1.10
  -1 -14  -6    5.20    1.40
   1  14   7   -0.80    0.70
  -1  14  -7   -0.30    0.90
   1  14   7    0.20    1.00
  -1 -14  -7   -0.20    1.00
  -1 -14  -7   -0.10    1.00
   1 -14   7   -0.10    1.10
   1 -14   7    0.30    1.00
   1  14   8    3.50    1.30
  -1  14  -8    5.30    1.30
   1 -14   8    3.80    1.30
  -1 -14  -8    5.20    1.30
   1 -14   8    3.80    1.20
  -1 -14  -8    4.70    1.30
   1  14   9    0.50    1.10
  -1  14  -9    1.20    1.10
   1 -14   9    1.00    1.10
  -1 -14  -9    0.10    1.00
  -1 -14  -9    0.90    1.20
   1 -14   9    2.00    1.20
   1  14  10    2.60    1.30
  -1  14 -10    3.40    1.30
   1  14  10    2.60    1.40
   1 -14  10    2.70    1.30
  -1 -14 -10    2.60    1.40
  -1 -14 -10    2.50    1.20
   1 -14  10    0.80    1.10
   1  14  11    8.30    1.50
  -1  14 -11    9.90    1.60
   1  14  11    6.30    1.50
   1 -14  11    6.20    1.50
  -1 -14 -11    6.30    1.40
   1 -14  11    8.40    1.50
  -1 -14 -11   10.30    1.80
  -1  14 -12    1.50    1.20
   1  14  12    0.70    1.10
   1  14  12    1.20    1.30
  -1 -14 -12    0.40    1.30
   1 -14  12    0.50    1.20
   1 -14  12    0.50    1.20
  -1 -14 -12    1.40    1.10
  -1  14 -13   21.20    2.20
   1  14  13   21.00    2.30
   1  14  13   23.10    2.40
  -1 -14 -13   26.10    2.50
   1 -14  13   22.60    2.30
   1 -14  13   24.50    2.40
  -1 -14 -13   22.30    2.30
   1  14  14    0.60    1.10
   1  14  14    0.70    1.20
  -1  14 -14   -0.10    1.20
  -1 -14 -14   -1.00    1.10
   1 -14  14    0.90    1.20
  -1 -14 -14   -0.80    1.10
   1 -14  14    1.50    1.20
  -1  14 -15    2.40    1.40
   1  14  15   -0.90    1.20
   1  14  15    2.70    1.50
  -1 -14 -15    1.20    1.40
   1 -14  15    0.00    1.20
  -1 -14 -15    1.10    1.30
  -1  14 -16    3.70    1.50
   1  14  16    4.90    1.60
   1  14  16    2.30    1.60
   1 -14  16    3.90    1.40
   1  15 -15    0.00    1.30
  -1  15  15    1.60    1.40
  -1  15  15    1.10    1.10
  -1 -15  15    0.40    1.20
  -1  15  14    2.10    1.20
  -1  15  14   -1.00    1.20
   1  15 -14   -3.20    1.10
   1 -15 -14    0.50    1.30
  -1 -15  14    0.80    1.30
   1 -15 -14   -1.70    1.00
   1  15 -13    6.80    1.60
  -1  15  13    5.80    1.50
  -1  15  13    2.40    1.30
  -1 -15  13    7.10    1.50
  -1 -15  13    5.80    1.50
   1 -15 -13    6.70    1.50
   1 -15 -13    8.80    1.70
  -1  15  12   -0.10    1.10
  -1  15  12    2.00    1.30
   1  15 -12   -0.20    1.20
   1 -15 -12   -0.90    1.20
  -1 -15  12   -1.50    1.00
  -1 -15  12   -0.10    1.10
   1 -15 -12    2.40    1.30
   1  15 -11   14.70    1.90
  -1  15  11    9.30    1.80
   1 -15 -11   14.80    2.10
   1 -15 -11   11.10    1.80
  -1 -15  11    9.50    1.60
  -1 -15  11   11.80    1.80
   1  15 -10    3.30    1.20
  -1  15  10    4.00    1.50
   1 -15 -10    1.70    1.20
  -1 -15  10    2.30    1.30
  -1 -15  10    1.80    1.20
   1 -15 -10    4.10    1.50
   1  15  -9   15.10    1.80
  -1  15   9   13.10    1.80
  -1 -15   9   18.40    2.10
  -1 -15   9   14.30    1.90
   1 -15  -9   18.60    2.10
   1 -15  -9   15.90    2.00
  -1  15   8   15.40    1.50
   1  15  -8   16.40    1.80
  -1  15   8   17.20    2.00
   1 -15  -8   16.80    2.10
   1 -15  -8   16.40    2.00
  -1 -15   8   13.60    1.80
  -1 -15   8   13.30    1.80
  -1  15   7    9.10    1.70
  -1  15   7    9.50    1.30
   1  15  -7   10.60    1.50
  -1 -15   7    7.60    1.50
   1 -15  -7    4.90    1.50
  -1 -15   7    5.30    1.40
   1 -15  -7   13.10    1.80
   1  15  -6    3.20    1.20
  -1  15   6    3.50    1.40
  -1  15   6    4.80    1.10
  -1 -15   6    4.50    1.30
  -1 -15   6    2.90    1.30
   1 -15  -6    4.00    1.30
   1 -15  -6    4.40    1.50
  -1  15   5    2.40    1.20
   1  15  -5    2.00    1.10
  -1  15   5    6.00    1.20
   1 -15  -5    3.00    1.20
   1 -15  -5    5.60    1.50
  -1 -15   5    5.60    1.40
   1 -15  -5    5.00    1.30
  -1 -15   5    5.30    1.50
   1  15  -4   12.60    1.60
  -1  15   4   13.50    1.60
  -1  15   4   14.30    1.90
  -1 -15   4   10.10    1.70
  -1 -15   4   10.20    1.60
   1 -15  -4   11.10    1.60
   1 -15  -4    9.90    1.70
   1 -15  -4   13.30    1.70
  -1  15   3    9.80    1.60
   1  15  -3    5.70    1.30
   1  15  -3    6.80    1.50
  -1  15   3    8.60    1.30
   1 -15  -3    7.50    1.40
  -1 -15   3    5.10    1.30
  -1 -15   3    9.90    1.70
  -1 -15   3    5.70    1.10
   1 -15  -3    7.20    1.30
   1 -15  -3    5.10    1.50
   1  15  -2    2.20    1.00
  -1  15   2    3.30    1.10
   1  15  -2    0.40    1.20
  -1  15   2    0.90    1.00
   1 -15  -2    1.20    1.20
  -1 -15   2    1.90    0.90
   1 -15  -2    0.30    0.90
   1 -15  -2    1.60    1.10
  -1 -15   2    0.10    0.90
  -1 -15   2    0.60    1.10
   1  15  -1    3.90    1.30
  -1  15   1    7.60    1.60
  -1  15   1    7.70    1.30
   1  15  -1    5.60    1.20
  -1 -15   1    7.30    1.50
  -1 -15   1    6.70    1.20
   1 -15  -1    4.20    1.20
   1 -15  -1    7.20    1.30
  -1 -15   1    7.40    1.40
   1 -15  -1    6.50    1.50
  -1  15   0    7.60    1.30
   1  15   0    4.80    1.40
   1  15   0    7.70    1.30
  -1  15   0    5.40    1.30
   1 -15   0    5.80    1.40
   1 -15   0    7.50    1.40
   1 -15   0    6.00    1.50
  -1 -15   0    5.50    1.20
  -1 -15   0    9.10    1.70
  -1 -15   0    6.60    1.40
   1  15   1    1.00    0.90
  -1  15  -1   -0.40    1.10
  -1  15  -1   -0.30    0.90
   1  15   1    0.30    1.00
   1 -15   1    0.10    1.00
  -1 -15  -1    0.20    0.90
   1 -15   1   -1.40    0.80
   1 -15   1    0.50    1.10
  -1 -15  -1   -0.40    1.10
  -1 -15  -1   -0.20    0.90
   1  15   2    0.80    1.10
  -1  15  -2    0.40    1.10
   1  15   2   -1.20    0.80
  -1  15  -2   -0.20    0.90
  -1 -15  -2   -0.80    0.90
   1 -15   2   -0.40    0.90
   1 -15   2    1.40    0.90
  -1 -15  -2   -0.20    1.10
   1 -15   2   -0.20    1.10
  -1 -15  -2    1.00    1.00
   1  15   3    1.10    0.90
  -1  15  -3    1.00    1.00
   1  15   3   -0.30    1.10
  -1 -15  -3   -1.80    0.90
  -1 -15  -3    1.40    1.20
  -1 -15  -3   -1.20    0.90
   1 -15   3   -0.60    1.10
   1 -15   3    1.60    1.00
   1 -15   3    0.60    0.80
   1  15   4    0.80    1.20
  -1  15  -4    0.00    1.00
   1  15   4    1.20    0.90
  -1 -15  -4    0.90    1.00
   1 -15   4    1.20    1.10
  -1 -15  -4   -0.40    1.00
  -1 -15  -4    2.10    1.20
   1 -15   4    1.80    1.20
  -1  15  -5   17.90    1.90
   1  15   5   14.90    1.50
   1  15   5   17.80    2.00
   1 -15   5   15.10    2.00
  -1 -15  -5   14.20    1.90
   1 -15   5   16.60    1.90
  -1 -15  -5   13.70    1.70
  -1  15  -6    1.40    1.10
   1  15   6    0.00    1.20
   1  15   6    0.50    0.80
   1 -15   6    0.90    1.20
  -1 -15  -6   -1.00    1.10
  -1 -15  -6   -0.10    1.10
   1 -15   6    2.00    1.20
  -1  15  -7   26.90    2.30
   1  15   7   26.20    2.60
  -1 -15  -7   30.90    2.70
   1 -15   7   25.40    2.40
   1 -15   7   27.50    2.40
  -1 -15  -7   31.10    2.60
  -1  15  -8    1.20    1.20
   1  15   8    1.80    1.20
  -1 -15  -8    1.40    1.30
  -1 -15  -8    2.10    1.30
   1 -15   8   -2.20    1.10
   1 -15   8   -1.10    1.10
  -1  15  -9    5.30    1.40
   1  15   9    3.70    1.50
   1 -15   9    5.00    1.40
  -1 -15  -9    5.00    1.50
   1 -15   9    7.70    1.60
  -1 -15  -9    5.00    1.50
  -1  15 -10    1.80    1.20
   1  15  10    1.20    1.10
   1  15  10   -0.80    1.10
  -1 -15 -10    0.00    1.20
   1 -15  10   -0.30    1.20
  -1 -15 -10   -0.10    1.10
   1 -15  10    0.00    1.20
   1  15  11    0.40    1.30
  -1  15 -11   -1.30    1.10
   1  15  11   -1.50    1.00
   1 -15  11   -0.70    1.20
  -1 -15 -11    0.40    1.10
  -1 -15 -11    0.10    1.20
   1 -15  11    0.90    1.30
   1  15  12    1.80    1.20
  -1  15 -12    0.10    1.20
   1  15  12    0.30    1.30
  -1 -15 -12    1.00    1.30
   1 -15  12    0.30    1.20
  -1 -15 -12    1.00    1.20
   1 -15  12    0.80    1.20
  -1  15 -13    0.20    1.30
   1  15  13    2.40    1.50
   1  15  13   -0.50    1.20
  -1 -15 -13    0.20    1.10
   1 -15  13    0.30    1.30
  -1 -15 -13   -2.00    1.20
   1 -15  13    1.40    1.30
  -1  15 -14    1.40    1.50
   1  15  14    2.20    1.40
   1  15  14    1.20    1.20
  -1 -15 -14    1.70    1.30
  -1 -15 -14    2.10    1.40
   1 -15  14    4.60    1.60
   1  16 -12    1.70    1.40
  -1  16  12   -0.70    1.10
  -1  16  12    1.30    1.50
   1 -16 -12    1.90    1.40
  -1 -16  12    2.30    1.40
   1 -16 -12   -0.10    1.40
  -1 -16  12    2.40    1.50
   1  16 -11   -0.30    1.20
  -1  16  11   -0.60    1.20
  -1 -16  11   -0.60    1.20
  -1 -16  11    0.60    1.20
   1 -16 -11    2.10    1.40
   1 -16 -11    0.40    1.20
  -1  16  10   -1.60    1.20
   1  16 -10    1.10    1.20
  -1 -16  10    0.60    1.20
  -1 -16  10    0.20    1.20
   1 -16 -10    1.70    1.30
   1 -16 -10   -0.60    1.10
   1  16  -9   -0.30    1.10
  -1  16   9   -0.30    1.30
   1 -16  -9   -0.80    1.10
  -1 -16   9    1.00    1.30
   1 -16  -9   -0.40    1.20
  -1 -16   9   -2.10    1.00
   1  16  -8    4.60    1.40
  -1  16   8    6.60    1.50
  -1 -16   8    6.60    1.60
  -1 -16   8    4.40    1.40
   1 -16  -8    6.40    1.60
   1 -16  -8    6.70    1.50
   1  16  -7    1.70    1.20
  -1  16   7    1.60    1.00
  -1  16   7    2.10    1.40
   1 -16  -7    2.10    1.40
  -1 -16   7    2.30    1.30
   1 -16  -7    3.00    1.30
  -1 -16   7    1.90    1.30
  -1  16   6    0.20    0.90
  -1  16   6    1.10    1.30
   1  16  -6   -0.20    1.00
  -1 -16   6    2.00    1.20
   1 -16  -6    0.00    1.20
  -1 -16   6   -1.60    1.10
   1 -16  -6    0.50    1.10
  -1  16   5   15.50    2.10
  -1  16   5   13.60    1.60
   1  16  -5   15.90    1.90
   1 -16  -5   17.10    2.00
  -1 -16   5   10.80    1.60
  -1 -16   5   14.00    2.00
   1 -16  -5   15.70    2.10
   1 -16  -5   13.90    1.80
  -1  16   4   50.29    3.10
   1  16  -4   45.10    3.00
   1  16  -4   46.00    2.80
  -1  16   4   47.20    2.70
   1 -16  -4   48.60    2.90
  -1 -16   4   47.50    3.10
   1 -16  -4   44.40    3.10
   1 -16  -4   45.70    2.80
  -1 -16   4   47.80    2.90
   1  16  -3   21.90    2.40
   1  16  -3   16.00    1.80
  -1  16   3   17.60    2.00
  -1  16   3   16.90    1.80
  -1 -16   3   19.30    2.20
   1 -16  -3   14.50    1.80
   1 -16  -3   20.10    2.10
   1 -16  -3   20.70    2.30
  -1 -16   3   16.60    1.90
  -1  16   2    4.80    1.40
   1  16  -2    5.70    1.30
  -1  16   2    7.40    1.30
   1  16  -2    6.10    1.70
  -1 -16   2    5.20    1.40
   1 -16  -2    6.80    1.40
  -1 -16   2    6.50    1.60
   1 -16  -2    5.60    1.60
   1 -16  -2    6.00    1.40
  -1 -16   2    4.90    1.20
   1  16  -1    3.10    1.20
  -1  16   1    4.90    1.30
   1  16  -1    2.80    1.40
  -1  16   1    2.60    1.40
  -1 -16   1    3.40    1.40
   1 -16  -1    4.80    1.50
   1 -16  -1    2.10    1.20
  -1 -16   1    3.10    1.50
   1 -16  -1    1.10    1.00
  -1 -16   1    1.20    1.00
   1  16   0   14.30    1.60
  -1  16   0   14.10    2.00
   1  16   0   14.40    2.00
  -1  16   0   15.20    1.80
   1 -16   0   12.20    1.60
   1 -16   0   14.80    1.80
  -1 -16   0   14.10    1.90
  -1 -16   0   13.10    1.90
  -1 -16   0   10.30    1.50
   1 -16   0   17.40    2.10
  -1  16  -1    5.40    1.50
   1  16   1    4.50    1.50
  -1  16  -1    8.10    1.40
   1  16   1    5.40    1.20
   1 -16   1    7.40    1.50
  -1 -16  -1    7.00    1.50
  -1 -16  -1    5.60    1.40
  -1 -16  -1    6.90    1.60
   1 -16   1    7.90    1.70
   1 -16   1    6.50    1.30
  -1  16  -2    6.20    1.40
  -1  16  -2    7.30    1.70
   1  16   2    9.00    1.70
   1  16   2    9.60    1.50
  -1 -16  -2    6.90    1.40
   1 -16   2    8.40    1.40
   1 -16   2    9.50    1.70
  -1 -16  -2    7.00    1.50
   1 -16   2    6.60    1.30
  -1 -16  -2    4.70    1.60
   1  16   3    0.70    1.30
  -1  16  -3    0.50    1.20
  -1  16  -3    1.50    1.10
   1  16   3    0.90    1.00
  -1 -16  -3    0.30    1.30
  -1 -16  -3    1.30    1.20
   1 -16   3    1.90    1.20
  -1 -16  -3    1.10    1.20
   1 -16   3    3.00    1.30
   1  16   4    1.30    1.30
   1  16   4   -0.40    0.90
  -1  16  -4    1.10    1.00
   1 -16   4   -1.40    1.00
   1 -16   4    0.90    1.30
  -1 -16  -4    2.50    1.30
  -1 -16  -4    1.00    1.30
  -1 -16  -4    0.80    1.10
  -1  16  -5    1.30    1.10
   1  16   5    2.70    1.10
   1  16   5    1.60    1.40
   1 -16   5    3.10    1.30
  -1 -16  -5    2.50    1.40
   1 -16   5    2.80    1.40
  -1 -16  -5    0.60    1.10
   1  16   6    0.20    1.30
  -1  16  -6    0.90    1.10
   1 -16   6    1.10    1.20
  -1 -16  -6    1.00    1.20
  -1 -16  -6    1.00    1.30
   1 -16   6    0.70    1.30
   1  16   7    2.30    1.30
  -1  16  -7    1.30    1.20
  -1 -16  -7   -0.90    1.10
  -1 -16  -7   -0.70    1.20
   1 -16   7    1.70    1.20
   1 -16   7    0.70    1.10
   1  16   8    1.70    1.40
  -1  16  -8    2.10    1.30
   1 -16   8    1.10    1.30
  -1 -16  -8   -0.20    1.10
  -1 -16  -8    2.30    1.30
   1 -16   8    0.70    1.20
   1  16   9    0.40    1.40
  -1  16  -9    2.60    1.30
  -1 -16  -9   -0.20    1.20
  -1 -16  -9    1.50    1.40
   1 -16   9    3.40    1.30
   1 -16   9    0.10    1.30
   1  16  10    0.30    1.20
  -1  16 -10   -0.20    1.10
   1  16  10    0.80    1.30
   1 -16  10    0.10    1.30
  -1 -16 -10    1.90    1.40
  -1 -16 -10   -0.70    1.10
   1 -16  10    1.30    1.30
   1  16  11   -0.10    1.40
   1  16  11    0.50    1.10
  -1  16 -11    0.30    1.30
  -1 -16 -11   -0.80    1.10
  -1 -16 -11   -2.00    1.20
   1 -16  11    0.70    1.40
   1 -16  11   -1.60    1.20
   1  16  12    3.20    1.50
  -1  16 -12    0.30    1.30
   1  16  12    1.80    1.30
   1 -16  12    0.50    1.40
   1 -16  12    1.50    1.30
  -1 -16 -12    0.10    1.20
  -1  17  10    0.80    1.40
  -1  17   9    1.10    1.40
   1  17  -9    0.90    1.30
  -1 -17   9    1.90    1.40
   1 -17  -9    0.70    1.30
  -1 -17   9    0.00    1.40
   1 -17  -9    2.40    1.50
   1  17  -8    7.70    1.60
  -1  17   8    6.20    1.70
  -1 -17   8    8.60    1.70
   1 -17  -8    9.90    1.80
   1 -17  -8   10.90    1.90
  -1 -17   8    7.70    1.80
  -1  17   7    8.20    1.80
   1  17  -7    9.00    1.60
   1 -17  -7   10.80    2.00
  -1 -17   7    8.70    1.80
   1 -17  -7    8.90    1.70
  -1 -17   7   10.30    1.80
  -1  17   6    1.80    1.10
   1  17  -6   -1.00    1.10
  -1  17   6    2.20    1.40
  -1 -17   6    1.20    1.30
   1 -17  -6    0.00    1.20
   1 -17  -6    0.60    1.30
  -1 -17   6    2.40    1.40
   1  17  -5    7.00    1.50
  -1  17   5    5.50    1.30
   1  17  -5    6.50    1.60
  -1  17   5    8.50    1.80
  -1 -17   5    4.10    1.50
   1 -17  -5    5.80    1.70
  -1 -17   5    4.10    1.50
   1 -17  -5    7.10    1.50
   1 -17  -5    7.10    1.60
  -1  17   4    1.00    1.10
   1  17  -4    1.60    1.10
   1  17  -4   -0.90    1.10
  -1  17   4   -0.90    1.20
  -1 -17   4   -0.40    1.20
  -1 -17   4   -1.10    1.20
   1 -17  -4    0.00    1.10
   1 -17  -4   -0.40    1.00
   1 -17  -4   -0.90    1.30
  -1  17   3    1.80    1.20
  -1  17   3    2.80    1.50
   1  17  -3    1.20    1.40
   1  17  -3    2.00    1.20
   1 -17  -3    3.10    1.40
   1 -17  -3    1.10    1.20
  -1 -17   3    0.50    1.20
   1 -17  -3    2.00    1.20
  -1 -17   3    0.50    1.30
  -1  17   2    2.40    1.40
   1  17  -2    1.40    1.10
   1  17  -2    1.60    1.40
  -1  17   2   -0.50    1.00
   1 -17  -2    1.70    1.40
   1 -17  -2   -0.70    1.00
   1 -17  -2   -0.30    1.10
  -1 -17   2   -0.70    1.20
  -1 -17   2    1.50    1.30
   1  17  -1    3.40    1.60
  -1  17   1    3.70    1.30
   1  17  -1    3.80    1.20
  -1  17   1    3.40    1.50
   1 -17  -1    3.20    1.50
  -1 -17   1    4.50    1.50
  -1 -17   1    1.00    1.10
   1 -17  -1    2.20    1.20
  -1 -17   1    3.60    1.30
   1 -17  -1    4.70    1.30
  -1  17   0    4.30    1.60
   1  17   0    4.70    1.60
   1  17   0    6.20    1.40
  -1  17   0    6.60    1.40
   1 -17   0    8.30    1.80
   1 -17   0    9.80    1.60
  -1 -17   0   10.90    1.80
  -1 -17   0    8.20    1.40
  -1 -17   0    5.50    1.60
   1 -17   0    6.80    1.50
   1  17   1    3.30    1.20
  -1  17  -1    2.30    1.20
  -1  17  -1    0.90    1.20
   1  17   1    0.60    1.20
  -1 -17  -1    1.10    1.10
  -1 -17  -1    3.60    1.50
   1 -17   1    1.60    1.30
   1 -17   1    1.90    1.10
   1 -17   1    2.80    1.40
  -1 -17  -1    4.20    1.40
  -1  17  -2   -0.80    1.30
   1  17   2    0.30    1.00
   1  17   2    1.10    1.30
  -1  17  -2   -0.20    1.00
   1 -17   2    1.20    1.20
   1 -17   2    0.70    1.30
  -1 -17  -2   -0.20    1.30
  -1 -17  -2    2.10    1.20
  -1 -17  -2    0.00    1.20
  -1  17  -3    4.00    1.30
   1  17   3    6.00    1.60
  -1  17  -3    2.60    1.30
   1  17   3    5.40    1.20
   1 -17   3    2.10    1.40
  -1 -17  -3    1.90    1.30
  -1 -17  -3    3.00    1.50
  -1 -17  -3    5.00    1.30
   1 -17   3    2.70    1.50
   1  17   4    3.00    1.40
  -1  17  -4    3.20    1.50
  -1  17  -4    3.20    1.30
   1  17   4    3.90    1.70
   1 -17   4    6.20    1.60
   1 -17   4    2.00    1.30
  -1 -17  -4    4.50    1.60
  -1 -17  -4    7.40    1.60
  -1 -17  -4    0.80    1.20
  -1  17  -5    2.50    1.20
   1  17   5    4.00    1.40
  -1 -17  -5    6.20    1.70
   1 -17   5    1.20    1.30
  -1 -17  -5    0.70    1.20
   1 -17   5    3.60    1.50
   1  17   6   20.40    2.30
  -1  17  -6   16.50    2.00
  -1 -17  -6   20.20    2.40
  -1 -17  -6   17.90    2.20
   1 -17   6   20.40    2.30
   1 -17   6   17.90    2.30
   1  17   7    1.90    1.40
  -1  17  -7    0.60    1.20
  -1 -17  -7    4.90    1.50
  -1 -17  -7    2.90    1.50
   1 -17   7    2.10    1.50
   1 -17   7    4.00    1.50
  -1  17  -8    3.20    1.40
   1  17   8    1.40    1.40
   1 -17   8    1.60    1.40
   1 -17   8    2.10    1.40
  -1 -17  -8    2.70    1.50
  -1 -17  -8    3.00    1.40
  -1  17  -9    0.00    1.20
   1  17   9    0.50    1.40
  -1 -17  -9   -2.00    1.20
   1 -17   9    0.70    1.40
  -1 -17  -9   -0.70    1.20
   1 -17   9    0.20    1.20
  -1  18   5    1.90    1.60
   1  18  -5    1.60    1.20
   1  18  -5    0.50    1.30
  -1  18   5    0.60    1.40
   1 -18  -5    0.90    1.20
   1 -18  -5   -0.40    1.40
  -1 -18   5    0.30    1.30
  -1 -18   5    0.40    1.30
   1  18  -4    0.40    1.40
   1  18  -4    0.70    1.20
  -1  18   4    2.00    1.20
  -1  18   4   -1.60    1.40
  -1 -18   4    0.80    1.40
   1 -18  -4    2.90    1.30
   1 -18  -4   -0.40    1.20
  -1 -18   4    1.90    1.40
   1 -18  -4   -0.20    1.40
   1  18  -3    5.60    1.70
  -1  18   3    8.20    1.60
   1  18  -3    5.70    1.50
  -1  18   3    4.70    1.60
  -1 -18   3    5.90    1.80
   1 -18  -3    4.90    1.50
   1 -18  -3    4.20    1.70
  -1 -18   3    6.90    1.70
   1 -18  -3    7.40    1.70
   1  18  -2    3.10    1.70
  -1  18   2    1.20    1.50
   1  18  -2    1.20    1.20
  -1  18   2    2.90    1.30
   1 -18  -2    4.20    1.60
   1 -18  -2    2.40    1.40
  -1 -18   2    2.60    1.50
  -1 -18   2    2.80    1.40
   1 -18  -2    4.20    1.40
   1  18  -1    5.40    1.40
  -1  18   1    6.00    1.70
   1  18  -1    3.30    1.70
  -1  18   1    4.80    1.40
   1 -18  -1    4.70    1.40
   1 -18  -1    2.40    1.30
  -1 -18   1    6.40    1.70
  -1 -18   1    4.60    1.60
   1 -18  -1    3.10    1.60
   1  18   0   -0.30    1.40
  -1  18   0    0.30    1.10
  -1  18   0    1.60    1.40
   1  18   0    1.80    1.20
   1 -18   0   -0.90    1.20
  -1 -18   0   -0.20    1.00
   1 -18   0   -0.30    1.30
  -1 -18   0   -1.00    1.20
  -1 -18   0    0.90    1.40
   1 -18   0    0.50    1.30
  -1  18  -1    4.00    1.30
   1  18   1    1.80    1.30
  -1  18  -1    5.20    1.60
   1  18   1    5.00    1.80
  -1 -18  -1    5.80    1.80
   1 -18   1    2.00    1.40
   1 -18   1    3.00    1.60
  -1 -18  -1    1.40    1.20
  -1 -18  -1    3.90    1.50
   1  18   2    0.20    1.10
  -1  18  -2    1.90    1.50
   1  18   2    0.40    1.50
  -1  18  -2    1.20    1.20
  -1 -18  -2    1.10    1.20
   1 -18   2    1.50    1.30
  -1 -18  -2   -0.40    1.20
  -1 -18  -2    1.50    1.60
   1 -18   2    3.50    1.50
  -1  18  -3    1.30    1.30
  -1  18  -3    2.90    1.50
   1  18   3    5.60    1.70
   1 -18   3    0.80    1.40
   1 -18   3    3.00    1.60
  -1 -18  -3    1.60    1.50
  -1 -18  -3    2.40    1.40
  -1 -18  -3    1.30    1.30
  -1  18  -4    2.40    1.30
  -1  18  -4    1.90    1.50
   1  18   4    3.00    1.50
  -1 -18  -4    0.10    1.20
  -1 -18  -4    1.90    1.60
   1 -18   4    3.30    1.60
   1 -18   4    3.00    1.50
  -2   0  26    2.00    1.50
   2   0 -26    4.80    1.60
   2   0 -25   -0.70    1.30
  -2   0  25    0.80    1.30
   2   0 -24   10.80    2.00
  -2   0  24    9.80    1.80
  -2   0  23   -0.40    1.10
   2   0 -23    0.20    1.30
  -2   0  22    4.00    1.20
  -2   0  22    5.20    1.10
   2   0 -22    3.10    1.40
   2   0 -21   -0.90    1.10
  -2   0  21    1.40    1.10
  -2   0  21   -1.20    0.70
   2   0 -20   64.29    3.30
  -2   0  20   58.59    2.60
  -2   0  20   66.89    3.00
   2   0 -19    0.50    1.10
  -2   0  19    0.60    0.90
  -2   0  19   -0.30    0.60
   2   0 -18    0.90    1.00
  -2   0  18   -0.50    0.90
  -2   0  18    0.20    0.70
  -2   0  17   -1.50    0.80
   2   0 -17    0.40    0.90
  -2   0  17   -0.40    0.60
  -2   0  16   18.20    1.40
  -2   0  16   19.30    1.00
   2   0 -16   17.00    1.10
  -2   0  16   18.40    1.60
   2   0 -16   13.30    1.50
  -2   0  15   -0.20    0.40
   2   0 -15    0.20    0.40
  -2   0  15    0.40    0.70
   2   0 -15    1.40    0.90
  -2   0  15   -0.10    0.50
   2   0 -14  213.38    5.30
  -2   0  14  214.48    5.60
  -2   0  14  213.08    5.80
  -2   0  14  203.38    5.20
   2   0 -14  210.68    6.10
  -2   0  13    0.20    0.50
   2   0 -13    0.20    0.60
   2   0 -13    0.10    0.40
  -2   0  13   -0.40    0.30
  -2   0  13    0.20    0.50
  -2   0  12   25.50    1.30
  -2   0  12   24.40    1.00
   2   0 -12   25.80    1.60
  -2   0  12   23.90    1.40
   2   0 -12   24.80    1.10
  -2   0  11   -0.10    0.30
   2   0 -11    0.30    0.60
   2   0 -11   -0.60    0.40
  -2   0  11   -0.10    0.50
  -2   0  11    0.40    0.50
  -2   0  10  129.29    3.60
  -2   0  10  132.29    3.30
   2   0 -10  137.29    4.00
   2   0 -10  134.09    3.50
  -2   0  10  130.89    3.70
  -2   0   9    0.10    0.40
  -2   0   9   -0.40    0.30
  -2   0   9    0.60    0.50
   2   0  -9    0.10    0.40
   2   0  -9    0.10    0.60
   2   0  -8  458.95   10.60
  -2   0   8  457.35   10.40
   2   0  -8  457.35   11.00
  -2   0   8  451.65   10.70
  -2   0   8  445.66   10.70
  -2   0   7    0.40    0.20
   2   0  -7   -0.10    0.30
   2   0  -7    0.50    0.50
  -2   0   7    0.20    0.30
  -2   0   7    0.00    0.30
  -2   0   6 1328.07   30.00
   2   0  -6 1308.77   30.10
   2   0  -6 1330.07   29.90
  -2   0   6 1300.37   30.00
  -2   0   6 1323.67   29.90
   2   0  -5   -0.10    0.40
   2   0  -5    0.10    0.30
  -2   0   5    0.00    0.10
  -2   0   5    0.00    0.10
  -2   0   5    0.00    0.30
   2   0  -5    0.00    0.20
  -2   0   5   -0.10    0.30
  -2   0   4 1195.68   27.00
  -2   0   4 1216.18   27.10
  -2   0   4 1211.68   27.00
   2   0  -4 1206.88   27.20
  -2   0   4 1217.58   27.20
   2   0  -4 1135.19   27.10
  -2   0   3    0.00    0.20
  -2   0   3    0.00    0.20
  -2   0   3   -0.20    0.30
   2   0  -3    0.00    0.30
   2   0  -3   -0.10    0.20
  -2   0   2   18.90    0.50
  -2   0   2   24.40    0.70
   2   0  -2   18.50    0.60
  -2   0   2   20.70    0.50
   2   0  -2   20.80    0.50
   2   0  -2   19.20    0.50
   2   0  -1   -0.10    0.10
  -2   0   1    0.10    0.10
  -2   0   1   -0.10    0.10
  -2   0   1   -0.20    0.10
   2   0  -1    0.00    0.10
  -2   0   0  889.11   20.20
  -2   0   0  867.91   20.20
   2   0   0  878.31   20.10
  -2   0   0  882.41   20.00
   2   0   0  880.41   20.20
  -2   0   0  864.51   20.00
   2   0   0  892.21   20.00
   2   0   0  868.41   20.20
  -2   0  -1    0.20    0.10
   2   0   1   -0.10    0.10
   2   0   1    0.00    0.20
  -2   0  -1    0.10    0.10
   2   0   1    0.10    0.10
   2   0   1   -0.20    0.10
  -2   0  -1   -0.10    0.20
  -2   0  -2  315.27    7.30
   2   0   2  304.67    7.20
   2   0   2  313.37    7.30
  -2   0  -2  309.37    7.20
   2   0   2  309.37    7.10
  -2   0  -2  317.07    7.10
   2   0   3    0.00    0.30
   2   0   3    0.00    0.20
   2   0   3    0.10    0.30
  -2   0  -3    0.00    0.20
  -2   0  -3    0.00    0.20
  -2   0  -3    0.00    0.30
  -2   0  -4  111.69    3.10
   2   0   4  115.39    2.90
   2   0   4  110.09    3.00
  -2   0  -4  120.49    2.80
   2   0   4  118.29    2.80
  -2   0  -5   -0.20    0.20
  -2   0  -5    0.00    0.40
   2   0   5    0.60    0.30
   2   0   5   -0.30    0.30
   2   0   5   -0.10    0.20
  -2   0  -6   55.09    1.60
   2   0   6   60.59    1.90
  -2   0  -6   62.19    2.00
   2   0   6   60.69    1.80
   2   0   6   52.69    1.60
  -2   0  -7    0.00    0.30
   2   0   7    0.40    0.40
  -2   0  -7    0.30    0.50
   2   0   7    0.10    0.30
   2   0   7   -0.10    0.50
   2   0   8   25.60    1.20
  -2   0  -8   24.30    1.40
   2   0   8   25.40    1.30
  -2   0  -8   27.20    1.00
   2   0   8   27.40    1.10
   2   0   9    0.10    0.40
   2   0   9   -0.40    0.40
   2   0   9   -0.30    0.50
  -2   0  -9    0.50    0.60
  -2   0  -9    0.10    0.30
   2   0  10    1.70    0.50
   2   0  10    2.30    0.70
   2   0  10    1.10    0.40
  -2   0 -10    1.10    0.40
  -2   0 -10    1.70    0.70
  -2   0 -11   -0.30    0.30
   2   0  11    0.10    0.60
   2   0  11    0.40    0.40
   2   0  11   -0.20    0.40
  -2   0 -11   -1.00    0.50
   2   0  12   74.69    2.40
   2   0  12   73.09    2.70
   2   0  12   76.79    2.40
  -2   0 -12   74.49    2.80
  -2   0 -12   72.59    2.20
   2   0  13   -0.20    0.50
  -2   0 -13   -0.60    0.70
  -2   0 -13   -0.60    0.30
   2   0  13    0.10    0.50
   2   0  13   -0.60    0.60
   2   0  14   61.69    2.20
  -2   0 -14   59.19    1.90
   2   0  14   58.49    2.20
  -2   0 -14   58.99    2.70
   2   0  14   60.79    2.50
   2   0  15   -0.10    0.80
  -2   0 -15   -1.90    0.70
   2   0  15   -0.10    0.50
   2   0  15    0.60    0.60
  -2   0 -15    0.10    0.40
  -2   0 -16   21.90    1.90
   2   0  16   19.40    1.30
   2   0  16   18.80    1.80
   2   0  16   19.80    1.40
   2   0  17   -0.20    0.60
   2   0  17    0.60    0.90
  -2   0 -17   -0.60    0.90
   2   0  17    0.40    0.60
   2   0  18   52.89    2.20
  -2   0 -18   51.99    3.00
   2   0  18   58.89    2.60
   2   0  18   57.99    2.90
   2   0  19    0.60    1.10
  -2   0 -19   -0.40    1.10
  -2   0 -20    0.50    1.10
   2   0  20    3.20    1.20
  -2   0 -21   -0.30    1.20
   2   0  21   -1.10    1.10
   2   0  22    3.50    1.50
  -2   0 -22    1.40    1.40
   2   0  23   -1.50    1.10
  -2   0 -23   -1.30    1.20
   2   0  24    5.50    1.60
  -2   0 -24    6.90    1.80
   2   1 -26    1.40    1.40
  -2   1  26    0.00    1.30
   2  -1 -26    1.00    1.50
  -2  -1  26    1.90    1.40
  -2   1  25    5.70    1.50
   2   1 -25    4.80    1.80
   2  -1 -25    3.70    1.60
  -2  -1  25    4.70    1.50
   2   1 -24    4.70    1.60
  -2   1  24    2.30    1.40
  -2  -1  24    3.40    1.40
   2  -1 -24    3.60    1.40
   2   1 -23   16.00    2.20
  -2   1  23   13.50    1.80
   2  -1 -23   12.90    2.00
  -2  -1  23   14.20    1.90
  -2  -1  23   14.60    1.60
  -2   1  22    2.30    1.20
   2   1 -22    6.80    1.60
  -2  -1  22    3.90    1.30
   2  -1 -22    3.70    1.50
  -2  -1  22    4.10    1.10
  -2   1  21    2.60    0.90
   2   1 -21    2.50    1.40
  -2   1  21    2.30    1.20
  -2  -1  21    1.70    0.90
  -2  -1  21    1.10    1.00
   2  -1 -21    1.60    1.30
   2   1 -20   -1.40    1.10
  -2   1  20    0.60    0.80
  -2   1  20    1.90    1.00
  -2  -1  20   -0.30    0.90
  -2  -1  20    0.20    0.80
   2  -1 -20   -1.10    1.10
  -2   1  19    0.10    0.70
   2   1 -19    0.50    1.10
  -2   1  19   -0.20    0.80
  -2  -1  19   -0.10    0.70
   2  -1 -19   -1.30    0.90
  -2  -1  19    0.40    0.90
   2   1 -18   24.40    2.10
  -2   1  18   24.20    1.90
  -2   1  18   25.10    1.60
  -2  -1  18   24.60    1.70
  -2  -1  18   24.20    1.90
   2  -1 -18   26.70    2.20
  -2   1  17  175.18    5.40
   2   1 -17  175.58    5.70
  -2   1  17  180.98    5.10
   2  -1 -17  181.98    4.80
  -2  -1  17  177.88    5.10
  -2  -1  17  169.08    5.30
   2  -1 -17  183.58    5.70
   2   1 -16    1.00    0.90
  -2   1  16   -0.10    0.40
  -2   1  16    1.30    0.80
  -2   1  16    0.40    0.60
   2  -1 -16    0.80    0.50
   2  -1 -16    1.10    0.90
  -2  -1  16    1.20    0.80
  -2  -1  16    0.80    0.60
  -2  -1  16    0.10    0.40
  -2   1  15   59.49    1.90
  -2   1  15   52.79    2.10
   2   1 -15   56.49    1.80
  -2   1  15   58.49    2.40
   2   1 -15   55.99    2.60
  -2  -1  15   53.49    2.30
  -2  -1  15   56.79    1.80
  -2  -1  15   55.59    2.20
   2  -1 -15   59.39    2.60
   2  -1 -15   59.89    2.00
  -2   1  14    1.70    0.70
   2   1 -14    0.90    0.40
  -2   1  14    2.20    0.60
   2   1 -14    0.90    0.80
   2  -1 -14    0.70    0.50
  -2  -1  14    1.70    0.40
  -2  -1  14    1.10    0.60
  -2  -1  14    1.40    0.70
   2  -1 -14    0.80    0.70
  -2   1  13  129.69    3.40
  -2   1  13  122.99    3.60
  -2   1  13  123.49    3.80
   2   1 -13  126.69    3.30
   2   1 -13  122.39    4.10
   2  -1 -13  124.09    3.50
  -2  -1  13  130.59    3.70
  -2  -1  13  125.19    3.30
   2  -1 -13  126.09    4.00
  -2  -1  13  124.29    3.80
  -2   1  12  103.39    3.30
  -2   1  12  111.29    3.20
   2   1 -12  106.39    3.60
   2   1 -12  113.29    2.90
  -2   1  12  108.59    2.90
   2  -1 -12  104.29    3.50
  -2  -1  12  113.79    3.30
   2  -1 -12  109.19    3.10
  -2  -1  12  111.39    2.90
  -2  -1  12  108.39    3.30
   2   1 -11   57.59    2.40
  -2   1  11   62.19    1.80
   2   1 -11   61.19    1.80
  -2   1  11   60.09    2.00
  -2   1  11   60.69    2.20
   2  -1 -11   62.69    2.40
  -2  -1  11   61.09    2.20
   2  -1 -11   62.19    2.00
  -2  -1  11   60.59    1.80
  -2  -1  11   61.69    2.10
   2   1 -10   22.40    1.50
  -2   1  10   20.20    0.90
  -2   1  10   21.10    1.10
  -2   1  10   21.10    1.20
   2   1 -10   20.40    0.90
   2  -1 -10   22.60    1.40
  -2  -1  10   21.80    1.20
   2  -1 -10   21.20    1.10
  -2  -1  10   22.60    1.20
  -2  -1  10   21.40    0.90
   2   1  -9  216.48    5.20
  -2   1   9  215.48    5.50
  -2   1   9  228.08    5.30
  -2   1   9  220.78    5.60
   2   1  -9  213.58    5.80
  -2  -1   9  213.98    5.50
   2  -1  -9  212.18    5.50
   2  -1  -9  217.08    5.80
  -2  -1   9  225.38    5.60
  -2  -1   9  225.38    5.20
   2   1  -8   31.90    1.10
  -2   1   8   33.70    1.30
   2   1  -8   33.60    1.50
  -2   1   8   35.90    1.10
  -2   1   8   34.60    1.30
   2  -1  -8   34.10    1.50
  -2  -1   8   35.50    1.30
  -2  -1   8   35.30    1.00
   2  -1  -8   33.70    1.30
  -2  -1   8   32.10    1.30
  -2   1   7   12.60    0.60
  -2   1   7   10.50    0.70
   2   1  -7    9.80    0.50
   2   1  -7   10.70    0.90
  -2   1   7   12.10    0.70
   2  -1  -7    9.00    0.70
   2  -1  -7   10.80    0.50
  -2  -1   7   11.60    0.50
  -2  -1   7   11.60    0.70
  -2  -1   7   10.30    0.70
   2  -1  -7    8.00    0.70
  -2   1   6   39.60    1.10
  -2   1   6   38.00    1.30
   2   1  -6   41.60    1.10
   2   1  -6   40.50    1.50
  -2   1   6   38.40    1.30
  -2  -1   6   40.10    1.10
   2  -1  -6   39.80    1.30
   2  -1  -6   39.50    1.10
  -2  -1   6   39.90    1.30
  -2  -1   6   37.80    1.30
   2  -1  -6   38.00    1.40
   2   1  -5  423.36    9.10
   2   1  -5  399.76    9.10
  -2   1   5  388.96    9.20
   2   1  -5  388.96    9.40
  -2   1   5  393.76    9.20
   2  -1  -5  395.66    9.10
   2  -1  -5  392.16    9.40
   2  -1  -5  386.76    9.30
  -2  -1   5  399.56    9.20
  -2  -1   5  405.76    9.00
  -2  -1   5  394.06    9.30
  -2   1   4    2.10    0.30
   2   1  -4    1.40    0.40
  -2   1   4    1.50    0.30
   2  -1  -4    0.80    0.40
   2  -1  -4    0.60    0.20
  -2  -1   4    0.60    0.20
  -2  -1   4    1.40    0.30
   2  -1  -4   -0.10    0.40
  -2   1   3  489.65   11.00
   2   1  -3  513.65   10.90
   2   1  -3  468.25   11.00
   2   1  -3  480.65   10.80
  -2   1   3  494.35   10.90
  -2  -1   3  462.65   11.00
   2  -1  -3  469.85   11.00
  -2  -1   3  497.55   10.90
   2  -1  -3  477.55   11.00
   2  -1  -3  460.15   10.90
  -2  -1   3  461.15   10.80
  -2  -1   3  465.55   11.00
   2   1  -2    4.70    0.30
   2   1  -2    5.00    0.40
   2   1  -2    5.00    0.30
  -2   1   2    4.90    0.30
  -2   1   2    5.00    0.30
  -2  -1   2    5.20    0.30
  -2  -1   2    4.60    0.30
   2  -1  -2    4.80    0.30
  -2  -1   2    4.80    0.30
   2  -1  -2    5.10    0.30
  -2  -1   2    4.70    0.40
   2  -1  -2    5.10    0.30
  -2  -1   2    4.90    0.30
   2  -1  -2    4.90    0.40
  -2   1   1    1.20    0.20
   2   1  -1    1.20    0.20
  -2   1   1    1.60    0.10
  -2   1   1    1.80    0.20
   2   1  -1    1.10    0.20
   2  -1  -1    1.20    0.20
  -2  -1   1    1.60    0.20
  -2  -1   1    1.70    0.20
   2  -1  -1    1.40    0.20
   2  -1  -1    1.80    0.20
  -2  -1   1    1.60    0.20
  -2  -1   1    1.20    0.20
   2  -1  -1    1.80    0.20
  -2  -1   1    1.50    0.20
  -2   1   0  262.77    6.10
   2   1   0  261.47    6.10
   2   1   0  272.27    6.00
   2   1   0  272.97    6.10
  -2   1   0  263.27    6.10
  -2  -1   0  270.47    6.00
   2  -1   0  252.97    6.10
   2  -1   0  264.17    6.10
  -2  -1   0  267.27    6.10
   2  -1   0  262.37    6.10
  -2   1  -1 1000.50   22.20
  -2   1  -1  952.00   22.30
   2   1   1  994.70   22.30
   2   1   1  955.70   21.90
  -2  -1  -1  953.20   22.20
   2  -1   1  971.60   22.20
   2  -1   1  962.90   22.20
  -2  -1  -1  975.60   22.20
  -2  -1  -1  938.41   22.10
  -2   1  -2    7.10    0.50
  -2   1  -2    6.80    0.40
   2   1   2    6.90    0.50
   2   1   2    7.30    0.50
   2  -1   2    8.00    0.50
  -2  -1  -2    7.30    0.50
   2  -1   2    6.40    0.50
   2  -1   2    7.50    0.40
  -2  -1  -2    6.30    0.50
   2  -1   2    6.90    0.30
   2   1   3 1062.59   24.20
   2   1   3 1097.89   24.30
  -2   1  -3 1079.09   24.20
  -2   1  -3 1051.09   24.30
   2   1   3 1071.69   24.20
  -2   1  -3 1033.80   24.30
   2  -1   3 1023.80   24.20
  -2  -1  -3 1051.49   24.20
   2  -1   3 1054.49   24.20
  -2  -1  -3 1070.99   24.30
  -2  -1  -3 1100.29   24.10
   2  -1   3 1069.59   24.20
   2  -1   3 1091.59   24.30
   2   1   4   19.20    0.90
  -2   1  -4   18.30    0.90
  -2   1  -4   18.30    0.70
   2   1   4   19.20    0.60
  -2   1  -4   18.60    0.60
   2   1   4   18.10    0.80
   2  -1   4   17.60    0.80
  -2  -1  -4   18.60    0.80
   2  -1   4   17.80    0.60
   2  -1   4   18.90    0.70
   2  -1   4   18.00    0.80
  -2  -1  -4   19.00    0.90
  -2   1  -5   19.00    0.80
   2   1   5   18.90    0.90
   2   1   5   18.70    0.70
  -2   1  -5   17.40    1.00
   2   1   5   18.10    0.80
  -2   1  -5   17.80    0.60
   2  -1   5   18.30    0.80
   2  -1   5   18.50    0.80
   2  -1   5   17.70    0.60
  -2  -1  -5   18.50    1.00
   2  -1   5   17.20    0.90
  -2  -1  -5   18.80    0.80
  -2   1  -6   32.00    0.90
  -2   1  -6   29.80    1.30
   2   1   6   30.70    1.20
   2   1   6   32.10    1.00
   2   1   6   31.70    1.30
  -2  -1  -6   30.80    1.10
   2  -1   6   30.60    1.10
   2  -1   6   30.30    1.20
   2  -1   6   30.80    1.20
  -2  -1  -6   33.50    1.30
   2   1   7  187.18    4.50
   2   1   7  181.08    4.80
  -2   1  -7  183.38    4.90
  -2   1  -7  183.78    4.40
   2   1   7  182.58    4.70
   2  -1   7  187.48    4.80
   2  -1   7  181.68    4.60
  -2  -1  -7  187.78    4.90
  -2  -1  -7  186.38    4.60
   2  -1   7  185.98    4.60
   2   1   8   63.99    1.90
   2   1   8   66.19    2.10
   2   1   8   66.19    2.30
  -2   1  -8   64.79    1.80
  -2   1  -8   65.89    2.30
   2  -1   8   66.99    2.20
   2  -1   8   67.89    2.10
   2  -1   8   64.59    2.00
  -2  -1  -8   60.79    2.00
  -2  -1  -8   67.79    2.30
   2   1   9   35.20    1.60
  -2   1  -9   32.50    1.10
   2   1   9   31.30    1.30
   2   1   9   32.50    1.20
  -2   1  -9   35.40    1.70
   2  -1   9   32.80    1.30
   2  -1   9   31.10    1.30
   2  -1   9   28.40    1.40
  -2  -1  -9   30.10    1.30
  -2  -1  -9   30.80    1.60
   2   1  10   66.69    2.10
   2   1  10   60.49    2.30
  -2   1 -10   64.29    2.40
   2   1  10   63.09    1.90
  -2   1 -10   61.79    1.80
  -2  -1 -10   64.59    2.00
  -2  -1 -10   61.79    2.40
   2  -1  10   64.59    2.10
   2  -1  10   61.79    2.00
   2  -1  10   61.29    2.30
   2   1  11    0.90    0.40
  -2   1 -11    3.20    0.80
   2   1  11    3.00    0.70
  -2   1 -11    1.40    0.30
   2   1  11    2.00    0.50
   2  -1  11    1.20    0.50
  -2  -1 -11    1.50    0.40
   2  -1  11    2.80    0.50
  -2  -1 -11    2.00    0.70
   2  -1  11    2.80    0.70
   2   1  12   63.39    2.50
  -2   1 -12   62.99    1.80
   2   1  12   61.19    2.10
   2   1  12   59.69    2.00
  -2   1 -12   64.49    2.60
  -2  -1 -12   56.29    2.40
   2  -1  12   64.89    2.10
  -2  -1 -12   58.19    2.00
   2  -1  12   62.69    2.10
   2  -1  12   57.89    2.30
   2   1  13   38.20    1.50
   2   1  13   38.20    1.70
  -2   1 -13   39.40    2.10
   2   1  13   40.90    2.00
  -2   1 -13   40.60    1.30
   2  -1  13   39.70    2.00
  -2  -1 -13   40.00    2.10
  -2  -1 -13   40.30    1.60
   2  -1  13   40.40    1.70
   2  -1  13   36.90    1.60
   2   1  14    3.30    0.90
   2   1  14    4.00    0.70
  -2   1 -14    4.00    1.00
   2   1  14    4.20    0.70
  -2   1 -14    3.50    0.50
  -2  -1 -14    3.80    0.60
   2  -1  14    4.30    0.70
   2  -1  14    4.00    0.70
  -2  -1 -14    5.20    1.00
   2  -1  14    2.80    0.80
  -2   1 -15    4.40    1.10
   2   1  15    5.10    0.80
   2   1  15    5.60    1.10
   2   1  15    4.90    0.70
   2  -1  15    4.50    0.80
  -2  -1 -15    5.30    1.10
   2  -1  15    3.80    1.10
   2  -1  15    4.50    0.80
  -2  -1 -15    5.40    0.70
  -2   1 -16    2.90    1.10
   2   1  16    4.00    1.10
   2   1  16    3.70    0.80
   2   1  16    3.50    0.80
   2  -1  16    3.50    1.10
  -2  -1 -16    2.90    1.10
   2  -1  16    2.60    0.80
   2  -1  16    4.30    0.80
  -2  -1 -16    3.90    0.70
   2   1  17    8.30    1.00
   2   1  17   10.90    1.20
  -2   1 -17    9.10    1.50
   2   1  17    7.90    1.30
   2  -1  17    8.90    1.30
   2  -1  17    9.50    1.10
  -2  -1 -17    6.70    1.30
   2  -1  17    8.90    1.10
  -2   1 -18    0.80    0.70
   2   1  18    0.00    0.90
   2   1  18   -0.10    0.60
  -2   1 -18    0.70    1.10
   2  -1  18   -0.70    0.60
  -2  -1 -18   -1.00    0.90
   2  -1  18   -0.90    0.90
  -2   1 -19    1.30    1.10
   2   1  19    3.90    1.30
   2  -1  19    3.10    0.90
  -2  -1 -19    4.10    1.30
   2  -1  19    3.90    1.20
   2   1  20    0.20    1.10
  -2   1 -20    1.40    1.20
  -2  -1 -20   -1.40    1.10
   2  -1  20   -1.10    1.00
   2   1  21   -0.30    1.10
  -2   1 -21   -0.60    1.20
   2  -1  21    0.70    1.20
  -2  -1 -21    1.50    1.30
   2   1  22   -1.00    1.20
  -2   1 -22   -1.40    1.20
   2  -1  22   -1.00    1.20
  -2  -1 -22    0.20    1.20
   2   1  23   -0.80    1.20
  -2   1 -23   -0.40    1.40
   2  -1  23    0.90    1.30
  -2  -1 -23   -0.30    1.10
  -2   1 -24   -0.90    1.40
   2   1  24   -0.70    1.20
   2  -1  24    0.70    1.20
  -2  -1 -24    0.00    1.20
   2   2 -25    4.30    1.70
  -2   2  25    1.80    1.40
   2  -2 -25    2.70    1.60
  -2  -2  25    2.20    1.50
  -2   2  24    0.20    1.30
   2   2 -24    1.10    1.50
  -2  -2  24   -0.30    1.10
  -2  -2  24   -0.10    1.00
   2  -2 -24    0.30    1.30
  -2   2  23    1.60    1.20
   2   2 -23    1.10    1.40
  -2  -2  23    0.50    1.10
   2  -2 -23   -0.30    1.30
  -2  -2  23   -0.10    0.90
  -2   2  22    0.80    1.10
   2   2 -22    0.20    1.30
  -2  -2  22   -0.70    1.00
   2  -2 -22    2.20    1.30
  -2  -2  22    0.10    0.90
  -2   2  21    0.00    1.00
   2   2 -21    1.20    1.20
  -2   2  21    1.20    0.90
  -2  -2  21    0.60    0.90
  -2  -2  21    0.90    1.00
   2  -2 -21    0.50    1.20
  -2   2  20    1.10    0.70
  -2   2  20   -0.30    1.00
   2   2 -20   -0.90    1.10
  -2  -2  20   -0.70    0.90
   2  -2 -20   -3.90    0.90
  -2  -2  20    0.90    0.90
  -2   2  19    1.30    1.00
  -2   2  19    3.80    0.90
   2   2 -19    3.70    1.30
  -2  -2  19    3.00    1.10
  -2  -2  19    2.60    0.90
   2  -2 -19    2.70    1.20
  -2   2  18    8.70    1.20
  -2   2  18    9.80    1.10
   2   2 -18    8.50    1.50
  -2  -2  18    4.20    0.90
   2  -2 -18   11.40    1.60
  -2  -2  18    8.90    1.30
   2  -2 -18   11.80    1.10
   2   2 -17   16.40    1.70
  -2   2  17   16.60    1.60
  -2   2  17   16.40    1.30
  -2   2  17   18.00    1.10
   2  -2 -17   17.10    1.30
  -2  -2  17   17.20    1.40
  -2  -2  17   16.90    1.60
   2  -2 -17   16.30    1.70
  -2   2  16    1.30    0.80
  -2   2  16    2.90    0.70
   2   2 -16    1.80    1.00
  -2   2  16    2.30    0.60
  -2  -2  16    2.10    0.90
   2  -2 -16    3.80    1.00
  -2  -2  16    3.00    0.60
  -2  -2  16    2.70    0.80
   2  -2 -16    2.80    0.70
  -2   2  15   25.90    1.20
   2   2 -15   24.30    1.90
  -2   2  15   23.10    1.60
  -2   2  15   25.10    1.40
   2  -2 -15   23.60    1.80
  -2  -2  15   24.40    1.20
  -2  -2  15   26.10    1.60
  -2  -2  15   25.00    1.50
   2  -2 -15   27.80    1.40
  -2   2  14   12.20    1.00
   2   2 -14   13.00    0.60
  -2   2  14   13.10    1.30
  -2   2  14   12.70    0.90
   2   2 -14   11.90    1.40
  -2  -2  14   10.00    1.00
  -2  -2  14   12.90    0.90
  -2  -2  14   12.30    1.20
   2  -2 -14   11.90    1.30
   2  -2 -14   13.10    1.10
  -2   2  13  110.29    3.30
  -2   2  13  110.09    3.10
   2   2 -13  111.99    3.80
  -2   2  13  109.79    3.50
   2   2 -13  113.79    2.80
  -2  -2  13  116.39    3.50
  -2  -2  13  112.99    3.40
   2  -2 -13  111.79    3.30
  -2  -2  13  107.39    3.00
   2  -2 -13  114.79    3.70
  -2   2  12   30.70    1.40
   2   2 -12   31.30    1.00
  -2   2  12   31.70    1.20
   2   2 -12   28.80    1.80
  -2   2  12   29.70    1.50
  -2  -2  12   30.50    1.20
   2  -2 -12   32.80    1.80
   2  -2 -12   30.50    1.40
  -2  -2  12   29.60    1.50
  -2  -2  12   31.50    1.50
  -2   2  11    3.20    0.70
   2   2 -11    3.60    0.90
   2   2 -11    3.30    0.30
  -2   2  11    3.80    0.50
  -2   2  11    3.40    0.60
   2  -2 -11    3.30    0.80
  -2  -2  11    4.10    0.70
   2  -2 -11    3.40    0.70
  -2  -2  11    2.80    0.40
  -2  -2  11    3.50    0.70
  -2   2  10  190.18    4.90
   2   2 -10  196.68    5.30
  -2   2  10  189.48    4.70
   2   2 -10  191.68    4.50
  -2   2  10  185.58    5.00
  -2  -2  10  191.18    4.60
  -2  -2  10  190.68    5.00
   2  -2 -10  190.88    5.20
  -2  -2  10  186.28    5.00
   2  -2 -10  186.08    5.00
   2   2  -9  102.49    2.50
  -2   2   9  101.99    2.90
  -2   2   9  106.49    2.80
   2   2  -9  103.09    3.30
  -2   2   9  103.29    3.00
   2  -2  -9  107.19    3.00
   2  -2  -9  103.59    2.80
   2  -2  -9  102.49    3.10
  -2  -2   9  102.89    3.00
  -2  -2   9  106.79    2.70
  -2  -2   9  101.59    3.00
   2   2  -8    1.00    0.20
   2   2  -8    0.60    0.60
  -2   2   8    1.00    0.40
  -2   2   8    1.10    0.50
  -2   2   8    1.10    0.40
  -2  -2   8    1.30    0.50
  -2  -2   8    1.20    0.30
   2  -2  -8    0.50    0.30
   2  -2  -8    0.30    0.50
  -2  -2   8    1.70    0.50
   2  -2  -8    0.60    0.50
   2   2  -7  892.51   19.80
  -2   2   7  882.11   20.20
  -2   2   7  872.71   20.30
  -2   2   7  887.31   20.10
   2   2  -7  857.41   20.40
   2  -2  -7  875.01   20.30
  -2  -2   7  872.31   20.30
  -2  -2   7  901.51   20.00
   2  -2  -7  869.71   20.10
  -2  -2   7  881.51   19.80
  -2  -2   7  880.31   20.20
   2  -2  -7  871.31   20.30
   2   2  -6    2.20    0.50
  -2   2   6    3.10    0.40
   2   2  -6    2.20    0.20
  -2   2   6    2.70    0.40
  -2  -2   6    3.40    0.20
   2  -2  -6    0.60    0.40
  -2  -2   6    3.70    0.40
  -2  -2   6    2.00    0.40
   2  -2  -6    1.40    0.50
   2  -2  -6    0.80    0.30
  -2   2   5   84.19    2.20
  -2   2   5   85.39    2.30
   2   2  -5   82.39    2.40
   2   2  -5   88.29    2.00
   2  -2  -5   80.39    2.20
  -2  -2   5   87.39    2.00
   2  -2  -5   81.19    2.30
   2  -2  -5   79.69    2.40
  -2  -2   5   81.79    2.30
  -2  -2   5   83.59    2.10
  -2  -2   5   86.09    2.30
  -2   2   4 1462.15   33.90
   2   2  -4 1490.15   33.60
   2   2  -4 1552.34   33.60
  -2   2   4 1501.75   33.40
  -2  -2   4 1501.55   34.20
   2  -2  -4 1394.96   33.50
  -2  -2   4 1463.65   33.80
  -2  -2   4 1457.15   33.40
   2  -2  -4 1477.35   33.40
   2  -2  -4 1460.55   33.60
  -2  -2   4 1475.25   33.60
  -2   2   3   10.00    0.50
  -2   2   3    9.30    0.60
   2   2  -3   10.00    0.40
   2   2  -3    9.70    0.70
   2  -2  -3   11.00    0.60
   2  -2  -3   10.10    0.70
  -2  -2   3    9.70    0.60
  -2  -2   3    9.90    0.50
  -2  -2   3   10.20    0.50
  -2  -2   3    9.20    0.40
   2  -2  -3   10.70    0.50
  -2   2   2   44.00    1.10
  -2   2   2   43.10    1.30
  -2   2   2   44.60    1.20
   2   2  -2   43.10    1.30
  -2  -2   2   43.70    1.30
   2  -2  -2   43.50    1.30
   2  -2  -2   44.20    1.10
  -2  -2   2   43.80    1.20
   2  -2  -2   44.10    1.20
  -2  -2   2   43.00    1.20
  -2  -2   2   44.10    1.30
   2  -2  -2   44.30    1.10
  -2  -2   2   44.20    1.20
   2  -2  -2   44.60    1.40
  -2   2   1    1.20    0.10
  -2   2   1    0.80    0.20
   2  -2  -1    0.90    0.30
   2  -2  -1    1.00    0.20
  -2  -2   1    0.60    0.20
   2  -2  -1    0.80    0.10
  -2  -2   1    0.50    0.30
  -2  -2   1    1.20    0.30
  -2  -2   1    0.60    0.20
  -2  -2   1    1.10    0.20
   2  -2  -1    1.40    0.30
   2   2   0   76.99    2.00
  -2   2   0   76.39    1.80
   2   2   0   77.09    1.90
  -2   2   0   74.79    2.00
  -2  -2   0   75.99    2.00
  -2  -2   0   74.19    2.00
  -2  -2   0   76.19    1.90
  -2  -2   0   76.09    2.00
   2  -2   0   76.19    2.00
  -2  -2   0   78.99    1.90
   2  -2   0   76.19    2.00
   2  -2   0   76.09    1.90
   2   2   1   88.49    2.30
  -2   2  -1   87.19    2.30
   2   2   1   88.79    2.10
  -2   2  -1   84.99    2.20
   2   2   1   87.79    2.30
   2   2   1   93.79    2.20
   2  -2   1   88.49    2.30
   2  -2   1   86.49    2.20
   2  -2   1   81.99    2.30
  -2  -2  -1   88.79    2.30
  -2  -2  -1   87.39    2.20
  -2  -2  -1   93.49    2.10
  -2  -2  -1   86.19    2.30
  -2   2  -2  490.75   11.60
   2   2   2  517.45   11.70
   2   2   2  507.45   11.70
  -2   2  -2  501.75   11.60
   2   2   2  520.35   11.40
  -2  -2  -2  484.15   11.70
  -2  -2  -2  515.95   11.60
  -2  -2  -2  525.55   11.40
  -2  -2  -2  505.25   11.70
   2  -2   2  496.15   11.70
   2  -2   2  489.85   11.50
   2  -2   2  504.65   11.60
  -2   2  -3   80.79    2.30
  -2   2  -3   84.89    2.20
   2   2   3   80.69    2.30
   2   2   3   84.69    2.30
   2   2   3   82.99    2.00
  -2  -2  -3   84.39    2.30
  -2  -2  -3   85.29    2.30
  -2  -2  -3   83.09    2.20
   2  -2   3   83.39    2.00
   2  -2   3   82.19    2.20
  -2  -2  -3   85.19    2.00
   2  -2   3   81.79    2.20
   2  -2   3   81.69    2.20
   2   2   4   10.10    0.70
  -2   2  -4    9.30    0.60
   2   2   4    9.70    0.70
  -2   2  -4    7.40    0.60
   2   2   4    9.20    0.40
   2  -2   4    8.30    0.60
   2  -2   4    9.40    0.60
  -2  -2  -4    9.60    0.70
   2  -2   4    8.40    0.60
  -2  -2  -4    8.80    0.60
  -2  -2  -4    9.30    0.60
   2  -2   4    8.00    0.40
   2   2   5  456.25   10.80
  -2   2  -5  456.65   10.70
   2   2   5  470.45   10.50
  -2   2  -5  458.55   10.90
   2   2   5  449.06   10.80
   2  -2   5  460.95   10.70
   2  -2   5  452.55   10.70
  -2  -2  -5  454.85   10.70
  -2  -2  -5  465.65   10.80
  -2  -2  -5  458.35   10.70
   2  -2   5  443.76   10.80
   2  -2   5  467.65   10.40
   2   2   6  239.18    6.00
   2   2   6  241.08    6.10
   2   2   6  248.38    5.70
  -2   2  -6  239.58    6.10
  -2   2  -6  243.88    5.90
  -2  -2  -6  239.88    6.00
   2  -2   6  244.48    5.60
   2  -2   6  244.58    5.90
   2  -2   6  242.98    6.10
   2  -2   6  239.98    5.90
  -2  -2  -6  247.78    6.10
   2   2   7  115.49    3.20
  -2   2  -7  116.49    3.40
   2   2   7  121.29    3.40
   2   2   7  111.39    2.90
  -2   2  -7  118.89    3.10
   2  -2   7  115.79    3.10
  -2  -2  -7  116.79    3.30
   2  -2   7  110.99    3.10
   2  -2   7  114.09    2.70
  -2  -2  -7  108.49    3.10
   2  -2   7  110.99    3.20
  -2   2  -8   24.60    1.20
   2   2   8   23.00    1.20
  -2   2  -8   24.10    0.80
   2   2   8   23.10    1.30
  -2   2  -8   23.40    1.40
   2   2   8   23.80    0.90
  -2  -2  -8   25.70    1.30
   2  -2   8   24.70    1.30
   2  -2   8   24.20    0.80
   2  -2   8   23.80    1.20
  -2  -2  -8   23.70    1.20
   2  -2   8   25.70    1.20
   2   2   9   60.09    2.30
  -2   2  -9   62.79    2.00
   2   2   9   63.09    1.80
   2   2   9   62.19    2.10
  -2   2  -9   63.29    2.40
  -2   2  -9   61.29    1.60
   2  -2   9   60.19    2.00
  -2  -2  -9   60.79    2.00
   2  -2   9   59.59    2.20
  -2  -2  -9   59.69    2.30
   2  -2   9   62.59    2.00
   2  -2   9   60.79    1.60
   2   2  10    8.00    1.00
  -2   2 -10    8.40    1.00
   2   2  10    8.10    0.70
  -2   2 -10    8.70    0.50
   2   2  10    8.90    0.80
   2  -2  10    8.30    0.80
  -2  -2 -10   10.30    1.10
  -2  -2 -10    8.80    0.80
   2  -2  10    9.40    0.90
   2  -2  10    8.40    0.50
   2  -2  10   10.10    1.00
   2   2  11   -0.30    0.30
  -2   2 -11    0.20    0.60
   2   2  11    0.20    0.60
   2   2  11    0.50    0.50
  -2   2 -11    0.40    0.20
   2  -2  11    0.20    0.20
  -2  -2 -11    0.90    0.60
   2  -2  11    0.20    0.40
   2  -2  11    0.00    0.40
   2  -2  11    1.10    0.60
  -2  -2 -11    0.20    0.40
   2   2  12  122.89    3.60
   2   2  12  129.09    3.40
  -2   2 -12  123.59    4.00
  -2   2 -12  128.09    3.10
   2   2  12  118.19    3.90
   2  -2  12  123.59    3.10
   2  -2  12  124.89    3.90
  -2  -2 -12  131.59    3.60
   2  -2  12  127.59    3.70
   2  -2  12  129.39    3.60
  -2  -2 -12  124.99    4.00
  -2   2 -13  157.88    3.90
  -2   2 -13  157.78    4.90
   2   2  13  158.18    4.40
   2   2  13  158.38    4.20
   2   2  13  158.88    4.80
   2  -2  13  156.98    3.90
  -2  -2 -13  155.88    4.80
   2  -2  13  161.68    4.50
   2  -2  13  151.58    4.70
   2  -2  13  153.58    4.40
  -2  -2 -13  163.38    4.40
  -2   2 -14    6.50    1.20
  -2   2 -14   11.80    1.10
   2   2  14   12.10    1.10
   2   2  14   10.00    0.90
   2   2  14   12.70    1.40
   2  -2  14   12.30    1.00
   2  -2  14   11.60    1.10
  -2  -2 -14   14.20    1.50
   2  -2  14    9.70    1.20
  -2  -2 -14   11.10    1.00
   2   2  15   15.00    1.20
   2   2  15   15.20    1.10
   2   2  15   11.60    1.40
  -2   2 -15   12.20    1.50
  -2   2 -15   14.40    1.20
   2  -2  15   14.40    1.20
  -2  -2 -15   16.30    1.60
   2  -2  15   14.10    1.20
   2  -2  15   13.70    1.50
  -2  -2 -15   17.50    1.20
  -2   2 -16    8.30    1.00
  -2   2 -16    9.00    1.40
   2   2  16    8.00    0.90
   2   2  16    8.80    1.40
   2   2  16    7.80    1.00
   2  -2  16    9.30    1.00
   2  -2  16    9.40    1.30
   2  -2  16    7.70    1.00
  -2  -2 -16    8.20    0.90
  -2  -2 -16   10.40    1.50
   2   2  17   34.00    2.30
  -2   2 -17   36.30    2.40
   2   2  17   30.30    1.70
  -2   2 -17   30.70    1.80
  -2  -2 -17   32.20    1.60
   2  -2  17   32.10    1.80
   2  -2  17   30.60    1.70
   2  -2  17   31.40    2.10
  -2  -2 -17   30.60    2.20
   2   2  18    9.70    1.20
  -2   2 -18    8.70    1.60
   2   2  18    7.70    1.40
  -2   2 -18    9.40    1.20
  -2  -2 -18    7.50    1.40
   2  -2  18    8.60    1.20
   2  -2  18    9.50    1.50
  -2   2 -19   -0.10    1.10
   2   2  19   -0.20    1.00
  -2   2 -19   -0.20    0.70
   2  -2  19   -0.70    0.70
  -2  -2 -19    0.40    1.10
   2  -2  19    0.20    0.90
  -2   2 -20    2.50    1.30
   2   2  20    2.70    1.20
   2  -2  20    2.70    1.30
  -2  -2 -20    1.80    1.30
  -2   2 -21   18.70    2.20
   2   2  21   12.90    1.80
  -2  -2 -21   15.80    2.00
   2  -2  21   16.10    2.00
   2   2  22   -0.50    1.10
  -2   2 -22    0.00    1.30
   2  -2  22   -0.70    1.10
  -2  -2 -22   -1.10    1.10
  -2   2 -23    1.10    1.50
   2   2  23    0.90    1.30
  -2  -2 -23    3.10    1.40
   2  -2  23    0.30    1.30
  -2   2 -24   -0.50    1.40
   2   2  24    0.80    1.40
   2  -2  24    0.00    1.30
  -2  -2 -24   -1.20    1.20
  -2   3  25    3.80    1.50
   2   3 -25    2.40    1.60
  -2  -3  25    3.50    1.40
   2  -3 -25    3.20    1.50
   2   3 -24   17.60    1.90
   2   3 -24   21.20    2.60
  -2   3  24   15.90    2.00
  -2  -3  24   15.80    1.80
  -2  -3  24   20.70    2.20
   2  -3 -24   15.20    2.10
  -2   3  23   -0.90    1.10
   2   3 -23    0.50    1.40
  -2  -3  23    1.00    1.10
   2  -3 -23    0.90    1.30
  -2  -3  23    1.30    1.10
   2   3 -22    2.90    1.40
  -2   3  22    4.90    1.40
  -2  -3  22    0.40    1.10
  -2  -3  22    2.80    1.10
   2  -3 -22    3.80    1.40
   2   3 -21    0.10    1.20
  -2   3  21    1.10    1.00
  -2  -3  21    0.80    0.90
  -2  -3  21    0.10    1.00
   2  -3 -21   -0.60    1.10
   2   3 -20    3.40    1.40
  -2   3  20    2.60    0.80
  -2   3  20    4.60    1.20
  -2  -3  20    3.40    1.00
  -2  -3  20    3.80    1.20
   2  -3 -20    3.80    1.30
   2   3 -19    4.20    1.30
  -2   3  19    4.60    1.10
  -2   3  19    4.90    1.00
   2  -3 -19    6.90    1.40
  -2  -3  19    5.70    1.20
  -2  -3  19    5.90    1.10
   2  -3 -19    3.40    0.90
   2   3 -18   21.00    2.10
  -2   3  18   23.30    2.00
  -2   3  18   22.30    1.50
   2  -3 -18   22.90    1.50
  -2  -3  18   23.20    1.70
   2  -3 -18   21.10    1.90
  -2  -3  18   23.60    1.80
  -2   3  17   62.39    2.40
  -2   3  17   62.49    2.80
   2   3 -17   65.69    3.10
  -2   3  17   64.69    2.30
  -2  -3  17   69.59    2.70
   2  -3 -17   65.89    2.60
  -2  -3  17   63.09    2.80
   2  -3 -17   62.89    2.90
  -2   3  16   93.49    3.10
  -2   3  16   97.99    3.00
   2   3 -16  101.19    3.90
  -2   3  16  102.59    3.60
  -2  -3  16  102.19    3.40
  -2  -3  16  100.79    3.50
   2  -3 -16   96.69    3.60
  -2  -3  16   98.99    3.20
   2  -3 -16   97.89    3.20
  -2   3  15    4.30    0.70
   2   3 -15    3.70    1.10
  -2   3  15    4.70    0.90
  -2   3  15    4.30    0.70
  -2  -3  15    4.90    1.00
   2  -3 -15    5.60    0.90
  -2  -3  15    5.00    0.70
   2  -3 -15    5.70    1.10
  -2  -3  15    4.90    0.90
  -2   3  14   40.90    2.00
  -2   3  14   38.40    1.70
   2   3 -14   43.20    2.30
  -2   3  14   39.30    1.60
   2  -3 -14   41.50    1.80
  -2  -3  14   41.00    1.90
   2  -3 -14   39.30    2.10
  -2  -3  14   39.10    1.90
  -2  -3  14   40.70    1.50
  -2   3  13   41.20    1.60
   2   3 -13   41.20    2.10
  -2   3  13   39.50    1.60
  -2   3  13   38.60    1.90
   2  -3 -13   39.10    2.00
  -2  -3  13   40.90    1.50
  -2  -3  13   39.60    1.80
  -2  -3  13   40.00    1.80
   2  -3 -13   40.40    1.80
  -2   3  12   21.10    1.30
  -2   3  12   20.80    1.10
   2   3 -12   16.20    1.40
  -2   3  12   20.60    1.10
   2  -3 -12   21.10    1.40
  -2  -3  12   20.50    1.20
  -2  -3  12   22.00    1.00
   2  -3 -12   22.80    1.30
  -2  -3  12   21.70    1.30
  -2   3  11   13.10    0.90
   2   3 -11   15.00    1.40
  -2   3  11   12.60    1.10
  -2   3  11   11.90    0.90
  -2  -3  11   12.60    1.00
  -2  -3  11   12.40    0.80
   2  -3 -11   11.80    0.80
   2  -3 -11   11.50    1.00
   2  -3 -11   12.40    1.10
  -2  -3  11   12.50    1.00
  -2   3  10  120.99    3.30
  -2   3  10  120.29    3.30
  -2   3  10  121.69    3.60
   2   3 -10  120.69    3.80
  -2  -3  10  124.09    3.20
   2  -3 -10  123.49    3.60
  -2  -3  10  121.99    3.50
  -2  -3  10  121.89    3.50
   2  -3 -10  120.29    3.30
   2  -3 -10  121.69    3.60
   2   3  -9   28.10    1.60
  -2   3   9   28.30    1.20
  -2   3   9   29.20    1.20
  -2   3   9   27.70    1.30
   2  -3  -9   24.40    1.40
   2  -3  -9   25.80    1.40
  -2  -3   9   30.20    1.10
  -2  -3   9   28.60    1.40
   2  -3  -9   25.50    1.20
  -2  -3   9   30.10    1.40
   2   3  -8   26.10    1.50
  -2   3   8   26.10    1.10
  -2   3   8   24.30    1.20
  -2   3   8   26.30    1.20
   2  -3  -8   25.10    1.30
   2  -3  -8   23.60    1.10
   2  -3  -8   24.30    1.30
  -2  -3   8   25.20    1.20
  -2  -3   8   28.50    1.10
  -2  -3   8   24.50    1.20
   2   3  -7    0.60    0.50
  -2   3   7    0.50    0.30
  -2   3   7    0.30    0.40
  -2  -3   7    0.60    0.40
   2  -3  -7    0.60    0.40
  -2  -3   7    0.00    0.30
   2  -3  -7    0.60    0.40
  -2  -3   7   -0.30    0.40
   2  -3  -7    0.00    0.50
  -2   3   6    5.70    0.50
  -2   3   6    6.60    0.60
   2   3  -6    5.90    0.70
   2   3  -6    7.90    0.30
  -2  -3   6    7.30    0.60
   2  -3  -6    6.40    0.70
  -2  -3   6    5.70    0.60
   2  -3  -6    5.20    0.60
  -2  -3   6    6.90    0.60
   2  -3  -6    6.00    0.60
  -2   3   5   28.10    1.00
   2   3  -5   26.90    0.70
  -2   3   5   26.50    1.10
   2   3  -5   28.50    1.20
   2  -3  -5   21.10    0.90
   2  -3  -5   21.90    1.10
  -2  -3   5   25.80    1.00
   2  -3  -5   23.40    1.00
  -2  -3   5   27.30    0.70
  -2  -3   5   25.50    1.10
  -2  -3   5   29.20    1.00
  -2   3   4  547.45   12.60
   2   3  -4  540.65   12.70
  -2   3   4  549.85   12.60
  -2  -3   4  561.04   12.60
   2  -3  -4  541.15   12.60
   2  -3  -4  533.85   12.50
  -2  -3   4  549.35   12.40
   2  -3  -4  535.25   12.70
  -2  -3   4  538.15   12.70
  -2  -3   4  546.05   12.60
  -2   3   3   14.20    0.70
   2   3  -3   11.90    0.70
  -2   3   3   13.90    0.70
  -2  -3   3   13.90    0.60
   2  -3  -3   12.50    0.70
   2  -3  -3   13.90    0.70
   2  -3  -3   13.10    0.50
  -2  -3   3   13.20    0.70
  -2  -3   3   13.90    0.70
  -2  -3   3   13.10    0.70
  -2  -3   3   13.40    0.70
   2  -3  -3   12.00    0.80
  -2   3   2 1096.29   24.90
  -2   3   2 1140.69   24.90
   2   3  -2 1087.09   24.90
   2   3  -2 1102.89   24.90
  -2  -3   2 1082.29   24.90
  -2  -3   2 1088.99   24.80
   2  -3  -2 1108.39   25.00
  -2  -3   2 1091.29   24.90
  -2  -3   2 1086.69   24.90
   2  -3  -2 1115.59   24.90
  -2  -3   2 1053.69   24.80
   2  -3  -2 1075.29   24.90
  -2   3   1  268.77    6.70
   2   3  -1  311.17    6.70
  -2  -3   1  294.87    6.70
   2  -3  -1  273.67    6.80
  -2  -3   1  273.07    6.70
   2  -3  -1  255.97    6.70
   2  -3  -1  284.97    6.70
  -2  -3   1  287.57    6.60
  -2  -3   1  285.17    6.70
  -2  -3   1  298.67    6.70
   2   3   0 6009.70  134.29
   2   3   0 6026.30  134.89
  -2   3   0 5936.01  134.79
  -2  -3   0 5953.40  134.39
   2  -3   0 5803.52  134.49
  -2  -3   0 5925.51  133.99
   2  -3   0 5926.81  134.79
  -2  -3   0 5973.00  134.69
  -2  -3   0 5823.22  134.99
  -2  -3   0 5824.42  134.69
   2  -3   0 5932.91  134.99
  -2   3  -1   59.89    1.60
  -2   3  -1   57.89    1.70
   2   3   1   58.19    1.70
   2   3   1   59.69    1.50
   2  -3   1   59.29    1.70
  -2  -3  -1   60.49    1.60
   2  -3   1   57.19    1.70
  -2  -3  -1   58.19    1.70
  -2  -3  -1   58.99    1.70
  -2  -3  -1   59.79    1.80
   2   3   2    2.00    0.20
  -2   3  -2    1.30    0.30
  -2   3  -2    1.90    0.40
   2   3   2    2.40    0.40
  -2  -3  -2    1.10    0.40
   2  -3   2    1.30    0.30
  -2  -3  -2    1.70    0.40
   2  -3   2    1.20    0.30
  -2  -3  -2    1.80    0.30
   2  -3   2    1.20    0.40
   2   3   3  222.48    5.00
  -2   3  -3  213.08    5.30
   2   3   3  221.58    5.40
   2   3   3  212.08    5.40
  -2   3  -3  210.88    5.30
  -2  -3  -3  210.68    5.30
   2  -3   3  217.48    5.10
   2  -3   3  213.58    5.30
   2  -3   3  211.88    5.30
   2  -3   3  215.68    5.30
  -2  -3  -3  214.68    5.30
  -2  -3  -3  225.98    5.20
   2   3   4  722.83   16.60
   2   3   4  693.03   16.60
  -2   3  -4  724.93   16.50
   2   3   4  715.13   16.20
  -2   3  -4  700.03   16.50
   2  -3   4  708.33   16.50
   2  -3   4  725.63   16.20
  -2  -3  -4  719.53   16.60
  -2  -3  -4  727.63   16.40
  -2  -3  -4  715.03   16.50
   2  -3   4  706.03   16.50
   2  -3   4  706.73   16.50
  -2   3  -5    4.20    0.60
   2   3   5    6.00    0.60
   2   3   5    6.90    0.40
  -2   3  -5    6.40    0.60
   2   3   5    5.20    0.60
  -2  -3  -5    6.10    0.60
  -2  -3  -5    4.40    0.60
   2  -3   5    4.40    0.60
   2  -3   5    5.00    0.60
   2  -3   5    5.70    0.40
   2  -3   5    4.40    0.50
  -2  -3  -5    4.80    0.60
  -2   3  -6  136.59    3.90
   2   3   6  145.19    3.80
   2   3   6  143.19    3.40
   2   3   6  148.49    3.90
  -2   3  -6  140.39    3.70
   2  -3   6  136.29    3.80
   2  -3   6  145.09    3.80
  -2  -3  -6  145.79    3.80
   2  -3   6  143.79    3.80
  -2  -3  -6  136.39    3.80
  -2  -3  -6  141.49    3.80
   2  -3   6  139.29    3.30
   2   3   7  117.09    3.30
   2   3   7  116.79    2.90
  -2   3  -7  114.39    3.20
   2   3   7  118.09    3.40
  -2   3  -7  116.29    3.50
   2  -3   7  117.09    2.80
   2  -3   7  115.09    3.30
  -2  -3  -7  114.29    3.30
  -2  -3  -7  117.59    3.20
   2  -3   7  118.09    3.40
  -2  -3  -7  116.89    3.30
   2  -3   7  113.19    3.20
   2   3   8    2.40    0.60
   2   3   8    3.30    0.60
  -2   3  -8    3.00    0.80
   2   3   8    3.60    0.40
  -2   3  -8    3.90    0.60
   2  -3   8    2.90    0.60
   2  -3   8    3.60    0.30
   2  -3   8    4.10    0.70
   2  -3   8    2.40    0.60
  -2  -3  -8    3.20    0.70
  -2  -3  -8    3.40    0.70
  -2   3  -9  105.19    3.10
   2   3   9  108.69    3.30
   2   3   9  103.49    3.10
  -2   3  -9  103.49    3.40
   2   3   9  107.99    2.80
   2  -3   9  101.29    3.20
   2  -3   9  105.49    3.10
  -2  -3  -9  106.89    3.20
   2  -3   9  107.19    2.50
  -2  -3  -9  105.19    3.10
   2  -3   9  106.69    3.10
  -2   3 -10    9.10    1.00
   2  -3  10   11.00    1.00
  -2   3 -11   30.90    1.80
   2   3  11   29.30    1.70
   2   3  11   27.20    1.10
  -2   3 -11   29.60    1.40
   2   3  11   28.10    1.40
  -2  -3 -11   30.90    1.60
   2  -3  11   28.50    1.60
   2  -3  11   31.50    1.40
   2  -3  11   29.50    0.80
  -2  -3 -11   25.30    1.40
   2  -3  11   27.40    1.40
  -2   3 -12   15.90    1.50
   2   3  12   16.00    0.90
   2   3  12   16.20    1.10
  -2   3 -12   17.00    1.20
   2   3  12   16.90    1.40
   2  -3  12   15.70    1.10
   2  -3  12   14.20    1.30
  -2  -3 -12   16.00    1.30
  -2  -3 -12   14.30    1.10
   2  -3  12   16.00    1.20
  -2   3 -13    6.00    0.80
  -2   3 -13    4.40    1.00
   2   3  13    5.20    0.70
   2   3  13    4.40    0.80
   2   3  13    4.60    1.00
   2  -3  13    4.20    0.80
   2  -3  13    5.70    0.80
  -2  -3 -13    6.20    1.00
   2  -3  13    4.60    1.00
  -2  -3 -13    5.80    0.80
   2   3  14   92.49    3.40
   2   3  14   96.79    3.20
  -2   3 -14  113.79    3.80
   2   3  14   94.69    2.90
  -2   3 -14  100.59    3.20
   2  -3  14   94.79    3.10
   2  -3  14   97.49    3.20
  -2  -3 -14   95.29    3.40
  -2  -3 -14   96.39    3.10
   2  -3  14   94.79    3.50
   2   3  15    0.10    0.60
  -2   3 -15    0.00    0.90
   2   3  15    0.10    0.50
  -2   3 -15   -1.20    0.60
   2   3  15    0.00    0.70
   2  -3  15    0.40    0.70
  -2  -3 -15   -0.50    0.60
   2  -3  15    0.10    0.70
  -2  -3 -15    0.20    0.80
   2  -3  15    1.00    0.70
  -2   3 -16   23.70    1.60
   2   3  16   22.80    1.90
   2   3  16   20.70    1.50
  -2   3 -16   23.30    2.00
   2  -3  16   21.30    1.50
   2  -3  16   20.10    1.50
  -2  -3 -16   22.50    1.50
  -2  -3 -16   21.90    1.80
   2  -3  16   24.70    1.90
  -2   3 -17    7.60    1.40
   2   3  17    6.80    1.40
   2   3  17    7.80    1.10
  -2   3 -17    8.70    1.10
   2  -3  17    7.40    1.10
  -2  -3 -17    8.60    1.40
   2  -3  17    8.10    1.40
  -2  -3 -17    9.20    1.10
   2  -3  17    8.50    1.10
   2   3  18    3.40    1.10
  -2   3 -18    2.90    1.30
   2   3  18    2.30    0.80
  -2   3 -18    2.90    0.90
   2  -3  18    2.80    0.90
  -2  -3 -18    2.80    0.80
   2  -3  18    3.30    1.10
  -2  -3 -18    1.90    1.10
  -2   3 -19    2.00    1.20
   2   3  19    1.80    1.20
  -2   3 -19    0.40    0.80
  -2  -3 -19    0.30    1.00
   2  -3  19    1.90    1.10
   2  -3  19    2.60    0.90
   2   3  20    8.90    1.60
  -2   3 -20   10.40    1.30
  -2   3 -20   14.50    2.00
   2  -3  20   12.40    1.50
   2  -3  20   13.50    1.80
  -2  -3 -20    9.90    1.60
   2   3  21    0.60    1.20
  -2   3 -21    1.30    1.40
  -2  -3 -21    0.80    1.20
   2  -3  21    0.90    1.20
  -2   3 -22    1.30    1.30
   2   3  22    1.30    1.30
  -2  -3 -22    0.90    1.30
   2  -3  22    2.30    1.30
  -2   3 -23    0.20    1.40
   2   3  23   -1.50    1.10
   2  -3  23   -0.80    1.20
  -2  -3 -23    0.50    1.20
  -2   3 -24    5.00    1.70
   2   3  24    4.50    1.60
   2  -3  24    2.70    1.50
  -2  -3 -24    8.10    1.70
  -2   4  25    1.30    1.40
   2   4 -25    2.40    1.70
   2   4 -25    2.60    1.40
   2  -4 -25    1.30    1.40
  -2  -4  25    1.60    1.30
  -2  -4  25    1.30    1.20
   2   4 -24    5.00    1.30
   2   4 -24    4.40    1.80
  -2   4  24    2.60    1.40
   2  -4 -24    5.60    1.50
  -2  -4  24    3.50    1.20
  -2  -4  24    3.00    1.40
  -2   4  23    3.20    1.30
   2   4 -23    0.60    1.00
   2   4 -23    2.30    1.50
  -2  -4  23   -0.80    1.00
   2  -4 -23    0.30    1.20
  -2  -4  23    1.50    1.20
   2   4 -22   -0.70    1.10
  -2   4  22    0.00    1.10
   2   4 -22   -0.20    0.90
   2  -4 -22    3.00    1.30
  -2  -4  22    1.50    1.10
  -2  -4  22   -0.10    1.00
   2   4 -21    2.80    1.40
  -2   4  21    2.20    1.10
   2  -4 -21    1.80    1.20
  -2  -4  21    2.00    1.00
  -2  -4  21    3.50    1.20
  -2   4  20    6.70    1.40
   2   4 -20    9.00    1.70
  -2  -4  20    7.30    1.30
  -2  -4  20    9.30    1.40
   2  -4 -20    6.00    0.90
   2  -4 -20    8.60    1.50
  -2   4  19    7.10    1.00
   2   4 -19    7.50    1.50
  -2   4  19    7.70    1.40
   2  -4 -19    5.80    1.00
  -2  -4  19    5.90    1.30
   2  -4 -19    5.60    1.30
  -2  -4  19    6.30    1.20
  -2   4  18   29.30    1.70
  -2   4  18   30.00    2.10
   2   4 -18   25.50    2.20
  -2  -4  18   30.30    1.90
   2  -4 -18   27.20    2.10
  -2  -4  18   31.30    2.10
   2  -4 -18   29.70    1.80
   2   4 -17   16.50    1.80
  -2   4  17   15.10    1.20
  -2   4  17   14.50    1.60
  -2   4  17   16.70    1.30
   2  -4 -17   14.20    1.40
  -2  -4  17   17.80    1.60
   2  -4 -17   17.00    1.70
  -2  -4  17   16.40    1.50
  -2   4  16    2.40    0.90
  -2   4  16    3.50    0.80
   2   4 -16    2.60    1.20
  -2   4  16    1.20    0.60
  -2  -4  16    3.70    0.90
   2  -4 -16    2.90    1.00
  -2  -4  16    2.00    0.80
   2  -4 -16    1.80    0.80
  -2   4  15    8.50    0.90
  -2   4  15    8.50    0.90
  -2   4  15    9.30    1.20
   2   4 -15    2.70    1.00
  -2  -4  15    6.30    1.00
   2  -4 -15    8.80    1.20
  -2  -4  15    7.30    0.80
  -2  -4  15    8.80    1.10
   2  -4 -15    8.40    1.10
  -2   4  14   85.19    2.70
  -2   4  14   88.39    3.10
  -2   4  14   83.79    2.70
   2   4 -14   85.59    3.30
   2  -4 -14   83.29    2.90
   2  -4 -14   86.59    3.10
  -2  -4  14   86.79    3.00
  -2  -4  14   85.29    3.00
  -2  -4  14   87.39    2.60
  -2   4  13    3.30    0.60
  -2   4  13    2.70    0.60
   2   4 -13    2.60    0.90
  -2   4  13    3.20    0.80
   2  -4 -13    3.00    0.60
  -2  -4  13    2.90    0.80
  -2  -4  13    3.10    0.80
   2  -4 -13    3.30    0.80
   2  -4 -13    3.40    0.80
  -2  -4  13    3.80    0.60
  -2   4  12   13.60    1.00
   2   4 -12   12.50    1.30
  -2   4  12   13.80    1.00
  -2   4  12   14.10    1.20
  -2  -4  12   13.00    1.20
   2  -4 -12   12.70    1.10
  -2  -4  12   15.20    1.20
   2  -4 -12   13.00    0.90
   2  -4 -12   15.50    1.30
  -2  -4  12   14.60    0.90
  -2   4  11    6.30    0.80
   2   4 -11    8.20    1.10
  -2   4  11    6.60    0.70
  -2   4  11    5.00    0.70
  -2  -4  11    7.40    0.70
   2  -4 -11    6.20    0.90
  -2  -4  11    4.80    0.80
   2  -4 -11    8.00    0.80
  -2  -4  11    5.80    0.80
   2  -4 -11    5.40    0.80
  -2   4  10   45.00    1.60
   2   4 -10   46.40    2.10
  -2   4  10   45.50    1.90
  -2   4  10   45.40    1.70
   2  -4 -10   49.40    1.70
  -2  -4  10   44.00    1.80
  -2  -4  10   45.10    1.60
   2  -4 -10   44.30    1.90
   2  -4 -10   45.70    1.80
  -2  -4  10   44.50    1.80
  -2   4   9    6.80    0.80
  -2   4   9    7.70    0.70
   2   4  -9    6.80    1.00
  -2   4   9    6.60    0.80
  -2  -4   9    5.60    0.80
   2  -4  -9    7.80    1.00
   2  -4  -9    5.30    0.70
   2  -4  -9    8.30    0.80
  -2  -4   9    8.40    0.70
  -2  -4   9   10.20    0.90
   2   4  -8  222.38    5.90
  -2   4   8  214.18    5.70
  -2   4   8  222.08    5.50
  -2  -4   8  214.68    5.70
   2  -4  -8  220.18    5.50
   2  -4  -8  219.68    5.50
  -2  -4   8  211.28    5.60
  -2  -4   8  225.78    5.50
   2  -4  -8  221.28    5.80
  -2   4   7  333.27    8.20
   2   4  -7  355.96    7.60
  -2   4   7  341.17    8.00
   2   4  -7  334.87    8.30
  -2  -4   7  337.67    8.00
   2  -4  -7  318.67    8.20
   2  -4  -7  315.67    8.00
   2  -4  -7  323.47    8.10
  -2  -4   7  323.17    8.20
  -2  -4   7  343.37    8.10
  -2   4   6  189.78    4.90
   2   4  -6  186.08    4.90
  -2   4   6  186.88    4.70
  -2  -4   6  189.78    4.80
  -2  -4   6  191.18    4.70
   2  -4  -6  189.78    4.70
   2  -4  -6  193.98    4.80
  -2  -4   6  188.08    4.90
   2  -4  -6  181.08    5.00
  -2  -4   6  187.28    4.40
  -2   4   5   38.20    1.30
  -2   4   5   34.10    1.30
   2   4  -5   36.80    1.40
   2  -4  -5   34.00    1.30
   2  -4  -5   34.10    1.10
  -2  -4   5   37.40    1.30
  -2  -4   5   34.50    1.00
   2  -4  -5   34.30    1.50
  -2  -4   5   35.70    1.30
  -2  -4   5   35.50    1.30
  -2   4   4  427.46   10.10
   2   4  -4  430.56   10.20
   2   4  -4  432.16   10.20
  -2   4   4  435.26   10.20
  -2  -4   4  438.06   10.20
   2  -4  -4  436.76   10.10
   2  -4  -4  428.16   10.20
   2  -4  -4  432.36    9.90
  -2  -4   4  433.76   10.20
  -2  -4   4  428.96    9.90
   2  -4  -4  427.66   10.30
  -2  -4   4  425.86   10.10
   2   4  -3  368.46    8.40
  -2   4   3  357.86    8.30
  -2   4   3  339.87    8.00
  -2   4   3  371.86    8.40
   2   4  -3  361.26    8.30
  -2  -4   3  356.76    8.20
   2  -4  -3  347.97    8.30
   2  -4  -3  335.17    8.00
   2  -4  -3  338.67    8.40
  -2  -4   3  342.67    8.30
  -2  -4   3  354.36    8.40
  -2  -4   3  354.96    8.40
  -2  -4   3  359.36    8.30
   2  -4  -3  346.17    8.00
   2  -4  -3  339.37    8.50
   2   4  -2  178.18    4.40
  -2   4   2  174.38    4.40
  -2   4   2  182.58    4.50
   2   4  -2  175.78    4.40
  -2  -4   2  176.98    4.40
  -2  -4   2  178.18    4.40
  -2  -4   2  175.08    4.50
   2  -4  -2  176.48    4.60
   2  -4  -2  179.58    4.40
  -2  -4   2  178.98    4.30
  -2  -4   2  180.18    4.40
   2   4  -1  352.36    8.20
  -2   4   1  354.76    8.30
   2  -4  -1  356.16    8.40
   2  -4  -1  341.07    8.30
  -2  -4   1  356.66    8.20
   2  -4  -1  345.77    8.40
  -2  -4   1  351.66    8.30
  -2  -4   1  346.87    8.30
  -2  -4   1  342.67    8.40
  -2  -4   1  353.36    8.10
   2   4   0  273.77    6.40
   2   4   0  268.47    6.50
  -2   4   0  269.27    6.20
  -2  -4   0  271.17    6.50
   2  -4   0  262.07    6.60
  -2  -4   0  261.77    6.50
   2  -4   0  267.87    6.50
  -2  -4   0  270.57    6.30
  -2  -4   0  270.17    6.50
   2  -4   0  268.87    6.40
  -2   4  -1    8.50    0.60
  -2   4  -1    7.90    0.50
   2   4   1   10.10    0.70
   2   4   1   11.00    0.50
  -2  -4  -1    9.70    0.50
  -2  -4  -1    8.50    0.70
  -2  -4  -1    8.10    0.70
   2  -4   1    8.80    0.70
   2  -4   1    7.70    0.60
   2  -4   1    7.80    0.60
  -2  -4  -1    7.70    0.60
   2   4   2    1.00    0.40
  -2   4  -2    0.80    0.30
  -2   4  -2    0.80    0.30
   2   4   2    0.70    0.20
  -2  -4  -2    0.90    0.40
   2  -4   2    0.80    0.30
   2  -4   2    0.00    0.30
  -2  -4  -2    0.20    0.40
  -2  -4  -2    0.70    0.20
   2  -4   2    1.10    0.40
  -2  -4  -2    0.80    0.40
  -2   4  -3  220.58    5.50
   2   4   3  236.18    5.30
  -2   4  -3  216.58    5.40
   2   4   3  230.78    5.60
  -2  -4  -3  216.08    5.60
   2  -4   3  216.78    5.30
   2  -4   3  221.88    5.50
  -2  -4  -3  212.48    5.60
   2  -4   3  218.28    5.60
  -2  -4  -3  233.98    5.30
   2   4   4   11.60    0.80
   2   4   4   11.00    0.50
  -2   4  -4   10.80    0.80
  -2   4  -4   11.00    0.80
   2   4   4   11.00    0.90
   2  -4   4   10.70    0.80
   2  -4   4   10.90    0.60
  -2  -4  -4   10.90    0.70
  -2  -4  -4   11.40    0.80
   2  -4   4   12.20    0.90
   2  -4   4   10.50    0.80
  -2  -4  -4   10.50    0.90
  -2   4  -5  239.08    6.00
   2   4   5  240.08    6.00
   2   4   5  234.38    6.00
   2   4   5  239.88    5.60
  -2   4  -5  229.48    5.90
  -2  -4  -5  235.28    6.00
   2  -4   5  233.68    5.50
   2  -4   5  229.18    5.90
   2  -4   5  235.38    5.90
  -2  -4  -5  237.18    5.90
  -2  -4  -5  244.48    5.80
   2  -4   5  228.58    5.90
  -2   4  -6   46.30    1.70
   2   4   6   48.40    1.40
   2   4   6   48.10    1.90
  -2   4  -6   48.60    1.90
   2   4   6   49.90    1.90
  -2  -4  -6   46.30    1.70
  -2  -4  -6   48.10    1.80
  -2  -4  -6   48.90    1.80
   2  -4   6   49.10    1.80
   2  -4   6   51.49    1.80
   2  -4   6   50.29    1.80
   2  -4   6   51.29    1.40
  -2   4  -7  352.56    8.60
   2   4   7  360.96    8.80
   2   4   7  347.57    8.70
  -2   4  -7  344.57    8.70
   2   4   7  360.06    8.20
  -2  -4  -7  338.17    8.60
   2  -4   7  349.37    8.60
   2  -4   7  353.56    8.60
   2  -4   7  362.26    8.70
  -2  -4  -7  365.06    8.60
   2  -4   7  352.76    8.10
  -2  -4  -7  333.27    8.60
  -2   4  -8   41.00    1.70
   2   4   8   36.20    1.70
   2   4   8   43.40    1.30
  -2   4  -8   39.20    1.80
   2   4   8   38.90    1.80
  -2  -4  -8   45.50    1.80
  -2  -4  -8   42.30    1.70
  -2  -4  -8   43.10    1.70
   2  -4   8   40.50    1.70
   2  -4   8   44.20    1.70
   2  -4   8   44.80    1.80
   2   4   9   43.70    1.40
  -2   4  -9   42.50    2.00
   2   4   9   42.90    1.80
  -2   4  -9   44.20    1.80
   2   4   9   44.50    1.90
  -2  -4  -9   45.00    1.70
   2  -4   9   44.40    1.80
  -2  -4  -9   41.90    1.80
   2  -4   9   46.90    1.80
  -2  -4  -9   46.60    1.80
   2  -4   9   42.50    1.80
   2   4  10   13.00    1.10
  -2   4 -10   15.10    1.10
   2   4  10   12.30    0.70
  -2   4 -10   12.20    1.20
   2   4  10   12.50    1.10
   2  -4  10   12.70    1.10
   2  -4  10   13.20    1.10
  -2  -4 -10   14.20    1.10
   2  -4  10   13.60    1.10
  -2  -4 -10   11.40    1.00
  -2   4 -11  148.79    4.10
   2   4  11  139.09    4.10
   2   4  11  142.89    3.70
   2   4  11  134.49    4.30
  -2   4 -11  146.39    4.40
  -2  -4 -11  145.99    4.20
  -2  -4 -11  145.39    4.20
   2  -4  11  148.59    4.10
   2  -4  11  140.19    4.20
   2  -4  11  141.89    4.10
   2   4  12   12.90    0.90
   2   4  12   15.40    1.20
  -2   4 -12   16.00    1.20
   2   4  12   14.20    1.40
  -2   4 -12   12.40    1.30
  -2  -4 -12   15.30    1.30
   2  -4  12   13.50    1.20
  -2  -4 -12   14.40    1.20
   2  -4  12   13.50    1.30
   2  -4  12   14.50    1.10
   2   4  13   29.60    1.90
   2   4  13   30.90    1.30
  -2   4 -13   28.70    1.60
   2   4  13   32.60    1.60
  -2   4 -13   30.50    2.00
   2  -4  13   27.50    1.60
  -2  -4 -13   28.90    1.80
   2  -4  13   30.80    1.60
  -2  -4 -13   27.90    1.60
   2  -4  13   32.60    1.80
   2   4  14  176.08    5.50
   2   4  14  183.68    5.10
   2   4  14  176.98    4.70
  -2   4 -14  176.38    5.10
  -2   4 -14  182.58    5.60
   2  -4  14  183.18    5.00
   2  -4  14  178.88    5.40
  -2  -4 -14  182.68    5.10
   2  -4  14  177.88    5.10
  -2  -4 -14  178.38    5.30
   2   4  15   50.09    2.20
  -2   4 -15   47.20    2.60
   2   4  15   50.19    2.50
  -2   4 -15   46.50    2.20
   2  -4  15   48.20    2.30
  -2  -4 -15   47.00    2.40
  -2  -4 -15   47.20    2.10
   2  -4  15   51.69    2.10
   2  -4  15   49.70    2.30
  -2   4 -16   65.59    3.20
   2   4  16   62.49    2.60
   2   4  16   63.69    3.00
  -2   4 -16   62.89    2.70
   2  -4  16   68.89    2.90
  -2  -4 -16   66.79    3.00
  -2  -4 -16   66.89    2.60
   2  -4  16   69.69    2.60
   2  -4  16   70.99    2.70
  -2   4 -17   16.40    1.50
  -2   4 -17   14.30    1.80
   2   4  17   12.80    1.30
   2   4  17   13.10    1.60
   2  -4  17   15.20    1.50
   2  -4  17   14.40    1.30
   2  -4  17   16.50    1.70
[truncated: 2,975,994 more chars]
